# Supplementary material for: KDM4C inhibition blocks tumor growth in basal breast cancer by promoting cathepsin L-mediated histone H3 cleavage
Source: Nat Genet. 2025 Jun 2;57(6):1463–77. doi: 10.1038/s41588-025-02197-z (PMC12165855; doi:10.1038/s41588-025-02197-z)
Supplement: Supplementary file 3 — Supplementary Tables 1–9. [file 41588_2025_2197_MOESM3_ESM.xlsx]

## Sheet: List of Supplementary Tables
Supplementary Table Number	Table Title	Table Legends
Supplementary Table 1	PRISM screen results of 876 cancer cell lines with QC6352	Raw values representing area under curves (AUC) of QC6352 dose response in 876 cancer cell lines. 32 breast cancer cell lines used in this study are labelled in red and their lineage subtype are shown in a separate column.
Supplementary Table 2	KDM4C knockdown-induced differentially expressing genes.	Gene expressional fold change and the adjusted p values of differentially expressing genes (DEGs) caused by doxycycline-induced KDM4C knockdown in the indicated inducible shKDM4C cell models. DEGs were determined by DESeq2 with the cutoff of |FC|>2 and padj<0.05.
Supplementary Table 3	Identification of KDM4C interactomes in SUM149 cell line by RIME	List of protein targets detected in KDM4C RIME in SUM149 shKDM4C#17 cell model (untreated condition). Log2 fold changes and FDR values were normalized to the corresponding IgG controls with three biological replicates.
Supplementary Table 4	Cathepsin L interactomes in SUM149 cell line by IP-mass spectrometry	List of protein targets detected in cathepsin L IP-Mass Spectrometry in SUM149 shKDM4C#17 and #20 cell models (untreated condition) and SUM149 shKDM4C#17 with doxycycline treatment. Log2 fold changes and FDR values were normalized to the corresponding IgG controls with three biological replicates.
Supplementary Table 5	Differentially regulated polar metabolites after KDM4C blockade	Raw values showing log2 fold changes of 248 polar metabolites after doxycycline and ML324 treatment in HCC1954 and SUM149 shKDM4C#17 cell models. Fold changes were normalized to each vehicle group.
Supplementary Table 6	QC6352-induced differentially expressing genes in SUM149 sgScramble and CTSL KO models.	Gene expressional fold change and the adjusted p values of differentially expressing genes (DEGs) caused by QC6352 treatment in the indicated SUM149 cell models. DEGs were determined by DESeq2 with the cutoff of |FC|>4 and padj<0.05.
Supplementary Table 7	KDM4C and GSH gene signatures generated in this study	Specific genes consist of KDM4C and GSH signatures generated from cell model transcriptomic data.
Supplementary Table 8	Tabular summary of major conclusions of this study.	Tabular summary of major conclusions of this study acorss four KDM4C amplified and four KDM4C non-amplified cell lines.
Supplementary Table 9	List of key resources	List of detailed cell line, antibodies, reagents and constructs used to this study.

## Sheet: Supplementary Table 1
Supplementary Table 1. PRISM screen results of 876 cancer cell lines with QC6352. Raw values representing area under curves (AUC) of QC6352 dose response in 876 cancer cell lines. For breast cancer cell lines the subtype is indicated.
Cell line	Origin Site	QC6352_Response_AUC	Breast cancer subtype
CAMA1	BREAST	1	Luminal
ZR751	BREAST	0.973683	Luminal
MDAMB175VII	BREAST	0.995024	Luminal
MCF7	BREAST	0.946543	Luminal
T47D	BREAST	0.995687	Luminal
EFM19	BREAST	0.919237	Luminal
HCC1419	BREAST	0.968008	Luminal
EFM192A	BREAST	0.996688	Luminal
MDAMB361	BREAST	0.982784	Luminal
BT474	BREAST	1	Luminal
HCC1428	BREAST	0.983002	Luminal
AU565	BREAST	1	Luminal
HCC1954	BREAST	0.905345	Basal
BT549	BREAST	0.966129	Basal
SUM149PT	BREAST	0.919922	Basal
HCC38	BREAST	0.949541	Basal
HCC1395	BREAST	0.957394	Basal
CAL51	BREAST	0.982875	Basal
MDAMB436	BREAST	0.928267	Basal
HCC1937	BREAST	0.994132	Basal
DU4475	BREAST	0.938307	Basal
CAL148	BREAST	1	Basal
HMC18	BREAST	0.954377	Basal
CAL120	BREAST	0.910643	Basal
HDQP1	BREAST	0.940351	Basal
MDAMB468	BREAST	0.871607	Basal
SUM159PT	BREAST	0.88777	Basal
MDAMB453	BREAST	0.971371	Basal
HCC1806	BREAST	0.917253	Basal
MDAMB231	BREAST	0.876258	Basal
HCC1143	BREAST	0.979847	Basal
SNU2372	BREAST	0.992598	Basal
SW13	ADRENAL_CORTEX	0.979531
KPNYN	AUTONOMIC_GANGLIA	1
SKNSH	AUTONOMIC_GANGLIA	1
TGW	AUTONOMIC_GANGLIA	0.993113
SKNAS	AUTONOMIC_GANGLIA	0.992205
CHP212	AUTONOMIC_GANGLIA	0.99
SKNFI	AUTONOMIC_GANGLIA	0.98847
SKNBE2	AUTONOMIC_GANGLIA	0.983428
LS	AUTONOMIC_GANGLIA	0.954606
COGN278	AUTONOMIC_GANGLIA	0.950733
KELLY	AUTONOMIC_GANGLIA	0.949051
SKNDZ	AUTONOMIC_GANGLIA	0.93744
CHLA15	AUTONOMIC_GANGLIA	0.927988
WERIRB1	AUTONOMIC_GANGLIA	0.922665
SIMA	AUTONOMIC_GANGLIA	0.920276
GIMEN	AUTONOMIC_GANGLIA	0.908804
MHHNB11	AUTONOMIC_GANGLIA	0.880893
NB1	AUTONOMIC_GANGLIA	0.81739
G415	BILIARY_TRACT	1
ICC4	BILIARY_TRACT	1
RBE	BILIARY_TRACT	1
SNU1079	BILIARY_TRACT	1
SNU245	BILIARY_TRACT	1
SNU308	BILIARY_TRACT	0.995994
TGBC52TKB	BILIARY_TRACT	0.993245
YSCCC	BILIARY_TRACT	0.992337
ICC137	BILIARY_TRACT	0.985985
CCLP1	BILIARY_TRACT	0.983335
GB2	BILIARY_TRACT	0.978748
ICC9	BILIARY_TRACT	0.967012
ICC10	BILIARY_TRACT	0.964744
TGBC1TKB	BILIARY_TRACT	0.962851
TFK1	BILIARY_TRACT	0.958003
SG231	BILIARY_TRACT	0.954518
KMCH1	BILIARY_TRACT	0.954365
KKU055	BILIARY_TRACT	0.948108
ICC12	BILIARY_TRACT	0.944532
KKU100	BILIARY_TRACT	0.93912
SNU1196	BILIARY_TRACT	0.938854
ECC2	BILIARY_TRACT	0.937174
ICC8	BILIARY_TRACT	0.933599
SSP25	BILIARY_TRACT	0.918119
OZ	BILIARY_TRACT	0.912782
MMNK1	BILIARY_TRACT	0.907369
CCSW1	BILIARY_TRACT	0.90201
KKU213	BILIARY_TRACT	0.886783
HKGZCC	BILIARY_TRACT	0.8788
HUCCT1	BILIARY_TRACT	0.868986
EGI1	BILIARY_TRACT	0.865972
SNU478	BILIARY_TRACT	0.822777
SNU869	BILIARY_TRACT	0.817029
HUH28	BILIARY_TRACT	0.809556
OCUG1	BILIARY_TRACT	0.779549
CHLA57	BONE	1
SW1353	BONE	1
HUO9	BONE	0.999158
CAL72	BONE	0.995736
CHLA10	BONE	0.99413
SAOS2	BONE	0.987926
RDES	BONE	0.987528
A673	BONE	0.98122
G292CLONEA141B1	BONE	0.967451
TC71	BONE	0.966753
TC106	BONE	0.956039
CAL78	BONE	0.95497
SKPNDW	BONE	0.954011
SJSA1	BONE	0.949229
COGE352	BONE	0.943183
MHHES1	BONE	0.941134
MG63	BONE	0.936065
EWS502	BONE	0.934619
U2OS	BONE	0.921984
143B	BONE	0.905912
HOS	BONE	0.902657
EW8	BONE	0.880883
TC205	BONE	0.876999
SKES1	BONE	0.864277
CADOES1	BONE	0.848122
TC32	BONE	0.814504
SKNMC	BONE	0.791003
CBAGPN	BONE	0.780702
HDMB03	CENTRAL_NERVOUS_SYSTEM	1
ONDA9	CENTRAL_NERVOUS_SYSTEM	1
SNU489	CENTRAL_NERVOUS_SYSTEM	1
GB1	CENTRAL_NERVOUS_SYSTEM	0.995491
YH13	CENTRAL_NERVOUS_SYSTEM	0.990001
KALS1	CENTRAL_NERVOUS_SYSTEM	0.989997
SNU1105	CENTRAL_NERVOUS_SYSTEM	0.988986
A172	CENTRAL_NERVOUS_SYSTEM	0.984827
DKMG	CENTRAL_NERVOUS_SYSTEM	0.983344
YKG1	CENTRAL_NERVOUS_SYSTEM	0.979489
SNU201	CENTRAL_NERVOUS_SYSTEM	0.971809
KNS81	CENTRAL_NERVOUS_SYSTEM	0.970163
T98G	CENTRAL_NERVOUS_SYSTEM	0.966027
8MGBA	CENTRAL_NERVOUS_SYSTEM	0.96529
U118MG	CENTRAL_NERVOUS_SYSTEM	0.961971
CH157MN	CENTRAL_NERVOUS_SYSTEM	0.958816
U87MG	CENTRAL_NERVOUS_SYSTEM	0.957916
KNS42	CENTRAL_NERVOUS_SYSTEM	0.951302
M059K	CENTRAL_NERVOUS_SYSTEM	0.950849
LN229	CENTRAL_NERVOUS_SYSTEM	0.949857
LN18	CENTRAL_NERVOUS_SYSTEM	0.947859
LN464	CENTRAL_NERVOUS_SYSTEM	0.945684
U178	CENTRAL_NERVOUS_SYSTEM	0.941724
PFSK1	CENTRAL_NERVOUS_SYSTEM	0.938777
SNB75	CENTRAL_NERVOUS_SYSTEM	0.936828
GOS3	CENTRAL_NERVOUS_SYSTEM	0.933886
U251MG	CENTRAL_NERVOUS_SYSTEM	0.931153
SNU466	CENTRAL_NERVOUS_SYSTEM	0.931005
UW228	CENTRAL_NERVOUS_SYSTEM	0.930782
ONS76	CENTRAL_NERVOUS_SYSTEM	0.930119
TM31	CENTRAL_NERVOUS_SYSTEM	0.927848
DAOY	CENTRAL_NERVOUS_SYSTEM	0.923207
HS683	CENTRAL_NERVOUS_SYSTEM	0.922599
LNZ308	CENTRAL_NERVOUS_SYSTEM	0.918123
GI1	CENTRAL_NERVOUS_SYSTEM	0.916661
NP3	CENTRAL_NERVOUS_SYSTEM	0.914587
A1207	CENTRAL_NERVOUS_SYSTEM	0.912561
TASK1	CENTRAL_NERVOUS_SYSTEM	0.911156
KNS60	CENTRAL_NERVOUS_SYSTEM	0.906103
SW1088	CENTRAL_NERVOUS_SYSTEM	0.904036
DBTRG05MG	CENTRAL_NERVOUS_SYSTEM	0.901838
ANGMCSS	CENTRAL_NERVOUS_SYSTEM	0.900576
SF295	CENTRAL_NERVOUS_SYSTEM	0.899369
CHLA200	CENTRAL_NERVOUS_SYSTEM	0.897262
GAMG	CENTRAL_NERVOUS_SYSTEM	0.894525
SW1783	CENTRAL_NERVOUS_SYSTEM	0.883976
NP5	CENTRAL_NERVOUS_SYSTEM	0.881829
BECKER	CENTRAL_NERVOUS_SYSTEM	0.878327
CCFSTTG1	CENTRAL_NERVOUS_SYSTEM	0.873305
SF126	CENTRAL_NERVOUS_SYSTEM	0.872576
LN382	CENTRAL_NERVOUS_SYSTEM	0.859651
CAS1	CENTRAL_NERVOUS_SYSTEM	0.847516
AM38	CENTRAL_NERVOUS_SYSTEM	0.843743
H4	CENTRAL_NERVOUS_SYSTEM	0.822152
SF539	CENTRAL_NERVOUS_SYSTEM	0.817171
42MGBA	CENTRAL_NERVOUS_SYSTEM	0.814834
NP2	CENTRAL_NERVOUS_SYSTEM	0.804914
U343	CENTRAL_NERVOUS_SYSTEM	0.800523
KS1	CENTRAL_NERVOUS_SYSTEM	0.728397
HCA1	CERVIX	0.995536
MS751	CERVIX	0.992906
C33A	CERVIX	0.990329
HCSC1	CERVIX	0.99
SW954	CERVIX	0.964232
BOKU	CERVIX	0.946585
HT3	CERVIX	0.935459
CASKI	CERVIX	0.929448
C4I	CERVIX	0.918374
DOTC24510	CERVIX	0.917024
SISO	CERVIX	0.916529
SW756	CERVIX	0.854102
EN	ENDOMETRIUM	1
ISHIKAWAHERAKLIO02ER	ENDOMETRIUM	1
SNU1077	ENDOMETRIUM	0.993402
HEC1B	ENDOMETRIUM	0.987684
KLE	ENDOMETRIUM	0.985098
SNU685	ENDOMETRIUM	0.984981
RL952	ENDOMETRIUM	0.984416
SKGII	ENDOMETRIUM	0.982878
EMTOKA	ENDOMETRIUM	0.981986
EFE184	ENDOMETRIUM	0.977452
HEC265	ENDOMETRIUM	0.976377
HEC251	ENDOMETRIUM	0.976293
ESS1	ENDOMETRIUM	0.975481
HEC1	ENDOMETRIUM	0.969736
MFE296	ENDOMETRIUM	0.961944
JHUEM2	ENDOMETRIUM	0.960461
JHUEM7	ENDOMETRIUM	0.954114
HEC116	ENDOMETRIUM	0.953882
TEN	ENDOMETRIUM	0.950658
MFE319	ENDOMETRIUM	0.949273
HEC108	ENDOMETRIUM	0.94069
HEC6	ENDOMETRIUM	0.932733
HEC1A	ENDOMETRIUM	0.932259
HEC151	ENDOMETRIUM	0.923027
SNGM	ENDOMETRIUM	0.920181
HTMMT	ENDOMETRIUM	0.915966
SKN	ENDOMETRIUM	0.915052
HEC59	ENDOMETRIUM	0.888877
SKGI	ENDOMETRIUM	0.882795
AN3CA	ENDOMETRIUM	0.853822
MFE280	ENDOMETRIUM	0.766222
HL60	HAEMATOPOIETIC_AND_LYMPHOID_TISSUE	1
HPBALL	HAEMATOPOIETIC_AND_LYMPHOID_TISSUE	1
KHM1B	HAEMATOPOIETIC_AND_LYMPHOID_TISSUE	1
MEG01	HAEMATOPOIETIC_AND_LYMPHOID_TISSUE	1
MONOMAC6	HAEMATOPOIETIC_AND_LYMPHOID_TISSUE	1
PL21	HAEMATOPOIETIC_AND_LYMPHOID_TISSUE	1
U266B1	HAEMATOPOIETIC_AND_LYMPHOID_TISSUE	1
U2940	HAEMATOPOIETIC_AND_LYMPHOID_TISSUE	1
SKMM2	HAEMATOPOIETIC_AND_LYMPHOID_TISSUE	0.999863
ALLSIL	HAEMATOPOIETIC_AND_LYMPHOID_TISSUE	0.998964
KMS34	HAEMATOPOIETIC_AND_LYMPHOID_TISSUE	0.997274
KMH2	HAEMATOPOIETIC_AND_LYMPHOID_TISSUE	0.997036
KCL22	HAEMATOPOIETIC_AND_LYMPHOID_TISSUE	0.99675
MM1S	HAEMATOPOIETIC_AND_LYMPHOID_TISSUE	0.995954
SCC3	HAEMATOPOIETIC_AND_LYMPHOID_TISSUE	0.995027
THP1	HAEMATOPOIETIC_AND_LYMPHOID_TISSUE	0.994761
TANOUE	HAEMATOPOIETIC_AND_LYMPHOID_TISSUE	0.994736
JEKO1	HAEMATOPOIETIC_AND_LYMPHOID_TISSUE	0.993373
KMS27	HAEMATOPOIETIC_AND_LYMPHOID_TISSUE	0.990953
KE37	HAEMATOPOIETIC_AND_LYMPHOID_TISSUE	0.990815
U937	HAEMATOPOIETIC_AND_LYMPHOID_TISSUE	0.990625
TALL1	HAEMATOPOIETIC_AND_LYMPHOID_TISSUE	0.989356
OCIAML5	HAEMATOPOIETIC_AND_LYMPHOID_TISSUE	0.988714
DEL	HAEMATOPOIETIC_AND_LYMPHOID_TISSUE	0.984628
SEM	HAEMATOPOIETIC_AND_LYMPHOID_TISSUE	0.983838
JJN3	HAEMATOPOIETIC_AND_LYMPHOID_TISSUE	0.982546
OCILY19	HAEMATOPOIETIC_AND_LYMPHOID_TISSUE	0.980859
MC116	HAEMATOPOIETIC_AND_LYMPHOID_TISSUE	0.979283
ULA	HAEMATOPOIETIC_AND_LYMPHOID_TISSUE	0.978227
KMS28BM	HAEMATOPOIETIC_AND_LYMPHOID_TISSUE	0.97751
KMS18	HAEMATOPOIETIC_AND_LYMPHOID_TISSUE	0.968403
SKNO1	HAEMATOPOIETIC_AND_LYMPHOID_TISSUE	0.967545
JURLMK1	HAEMATOPOIETIC_AND_LYMPHOID_TISSUE	0.966655
RL	HAEMATOPOIETIC_AND_LYMPHOID_TISSUE	0.965867
MOLP2	HAEMATOPOIETIC_AND_LYMPHOID_TISSUE	0.965844
L82	HAEMATOPOIETIC_AND_LYMPHOID_TISSUE	0.96393
KMS11	HAEMATOPOIETIC_AND_LYMPHOID_TISSUE	0.963181
K562	HAEMATOPOIETIC_AND_LYMPHOID_TISSUE	0.961354
KARPAS1718	HAEMATOPOIETIC_AND_LYMPHOID_TISSUE	0.96109
BONNA12	HAEMATOPOIETIC_AND_LYMPHOID_TISSUE	0.958734
HH	HAEMATOPOIETIC_AND_LYMPHOID_TISSUE	0.958498
KMS12BM	HAEMATOPOIETIC_AND_LYMPHOID_TISSUE	0.956712
NCO2	HAEMATOPOIETIC_AND_LYMPHOID_TISSUE	0.955906
PF382	HAEMATOPOIETIC_AND_LYMPHOID_TISSUE	0.954781
OCIAML3	HAEMATOPOIETIC_AND_LYMPHOID_TISSUE	0.954604
RCHACV	HAEMATOPOIETIC_AND_LYMPHOID_TISSUE	0.949192
P12ICHIKAWA	HAEMATOPOIETIC_AND_LYMPHOID_TISSUE	0.948595
NB4	HAEMATOPOIETIC_AND_LYMPHOID_TISSUE	0.948128
KYO1	HAEMATOPOIETIC_AND_LYMPHOID_TISSUE	0.947269
DND41	HAEMATOPOIETIC_AND_LYMPHOID_TISSUE	0.94702
U2904	HAEMATOPOIETIC_AND_LYMPHOID_TISSUE	0.946198
SUPB15	HAEMATOPOIETIC_AND_LYMPHOID_TISSUE	0.941207
OCILY132	HAEMATOPOIETIC_AND_LYMPHOID_TISSUE	0.939669
EB1	HAEMATOPOIETIC_AND_LYMPHOID_TISSUE	0.939201
MOLT3	HAEMATOPOIETIC_AND_LYMPHOID_TISSUE	0.938528
A3KAW	HAEMATOPOIETIC_AND_LYMPHOID_TISSUE	0.937439
NOMO1	HAEMATOPOIETIC_AND_LYMPHOID_TISSUE	0.934852
HDMYZ	HAEMATOPOIETIC_AND_LYMPHOID_TISSUE	0.934645
BL2	HAEMATOPOIETIC_AND_LYMPHOID_TISSUE	0.934066
L363	HAEMATOPOIETIC_AND_LYMPHOID_TISSUE	0.932729
SUDHL8	HAEMATOPOIETIC_AND_LYMPHOID_TISSUE	0.931169
HEL9217	HAEMATOPOIETIC_AND_LYMPHOID_TISSUE	0.930351
SUPT11	HAEMATOPOIETIC_AND_LYMPHOID_TISSUE	0.930332
BV173	HAEMATOPOIETIC_AND_LYMPHOID_TISSUE	0.929402
BLUE1	HAEMATOPOIETIC_AND_LYMPHOID_TISSUE	0.928654
JM1	HAEMATOPOIETIC_AND_LYMPHOID_TISSUE	0.927755
NALM6	HAEMATOPOIETIC_AND_LYMPHOID_TISSUE	0.92485
MONOMAC1	HAEMATOPOIETIC_AND_LYMPHOID_TISSUE	0.924666
EM2	HAEMATOPOIETIC_AND_LYMPHOID_TISSUE	0.923601
SR786	HAEMATOPOIETIC_AND_LYMPHOID_TISSUE	0.922863
RPMI8402	HAEMATOPOIETIC_AND_LYMPHOID_TISSUE	0.918392
U2973	HAEMATOPOIETIC_AND_LYMPHOID_TISSUE	0.916333
OCIAML2	HAEMATOPOIETIC_AND_LYMPHOID_TISSUE	0.912228
HT	HAEMATOPOIETIC_AND_LYMPHOID_TISSUE	0.910811
DOHH2	HAEMATOPOIETIC_AND_LYMPHOID_TISSUE	0.90922
WAOSEL	HAEMATOPOIETIC_AND_LYMPHOID_TISSUE	0.906967
OCIM1	HAEMATOPOIETIC_AND_LYMPHOID_TISSUE	0.904647
SKM1	HAEMATOPOIETIC_AND_LYMPHOID_TISSUE	0.899203
NUDHL1	HAEMATOPOIETIC_AND_LYMPHOID_TISSUE	0.898826
CMLT1	HAEMATOPOIETIC_AND_LYMPHOID_TISSUE	0.896398
RCK8	HAEMATOPOIETIC_AND_LYMPHOID_TISSUE	0.894796
KOPN8	HAEMATOPOIETIC_AND_LYMPHOID_TISSUE	0.891277
VAL	HAEMATOPOIETIC_AND_LYMPHOID_TISSUE	0.889647
TF1	HAEMATOPOIETIC_AND_LYMPHOID_TISSUE	0.889109
OCILY18	HAEMATOPOIETIC_AND_LYMPHOID_TISSUE	0.888988
WSUDLCL2	HAEMATOPOIETIC_AND_LYMPHOID_TISSUE	0.888496
MOLM13	HAEMATOPOIETIC_AND_LYMPHOID_TISSUE	0.887464
HEL	HAEMATOPOIETIC_AND_LYMPHOID_TISSUE	0.885365
EOL1	HAEMATOPOIETIC_AND_LYMPHOID_TISSUE	0.883637
SUDHL4	HAEMATOPOIETIC_AND_LYMPHOID_TISSUE	0.875651
AMO1	HAEMATOPOIETIC_AND_LYMPHOID_TISSUE	0.873819
LAMA84	HAEMATOPOIETIC_AND_LYMPHOID_TISSUE	0.868587
JVM3	HAEMATOPOIETIC_AND_LYMPHOID_TISSUE	0.861693
C8166	HAEMATOPOIETIC_AND_LYMPHOID_TISSUE	0.855541
KARPAS620	HAEMATOPOIETIC_AND_LYMPHOID_TISSUE	0.854285
SUDHL1	HAEMATOPOIETIC_AND_LYMPHOID_TISSUE	0.852254
MOLT16	HAEMATOPOIETIC_AND_LYMPHOID_TISSUE	0.850434
JURKAT	HAEMATOPOIETIC_AND_LYMPHOID_TISSUE	0.8475
GRANTA519	HAEMATOPOIETIC_AND_LYMPHOID_TISSUE	0.843226
RI1	HAEMATOPOIETIC_AND_LYMPHOID_TISSUE	0.83792
OCILY3	HAEMATOPOIETIC_AND_LYMPHOID_TISSUE	0.82287
697	HAEMATOPOIETIC_AND_LYMPHOID_TISSUE	0.800679
KARPAS299	HAEMATOPOIETIC_AND_LYMPHOID_TISSUE	0.796649
MOLM14	HAEMATOPOIETIC_AND_LYMPHOID_TISSUE	0.776822
BDCM	HAEMATOPOIETIC_AND_LYMPHOID_TISSUE	0.73574
OSRC2	KIDNEY	1
KMRC3	KIDNEY	0.99739
786O	KIDNEY	0.993079
A704	KIDNEY	0.990004
CAKI1	KIDNEY	0.989988
BFTC909	KIDNEY	0.989495
VMRCRCZ	KIDNEY	0.989406
TUHR4TKB	KIDNEY	0.98788
UMRC3	KIDNEY	0.980657
PEDS005TSUSP	KIDNEY	0.979251
VMRCRCW	KIDNEY	0.978697
A498	KIDNEY	0.965534
PEDS005TPFAD	KIDNEY	0.964097
UMRC7	KIDNEY	0.959814
KMRC20	KIDNEY	0.956321
HA1E	KIDNEY	0.954769
RCC10RGB	KIDNEY	0.944495
UO31	KIDNEY	0.93669
SW156	KIDNEY	0.920966
ACHN	KIDNEY	0.911246
769P	KIDNEY	0.909015
KMRC1	KIDNEY	0.898131
CAL54	KIDNEY	0.895204
CCK81	LARGE_INTESTINE	1
HT29	LARGE_INTESTINE	1
LOVO	LARGE_INTESTINE	1
SNU61	LARGE_INTESTINE	1
SW837	LARGE_INTESTINE	1
C80	LARGE_INTESTINE	0.999065
HT55	LARGE_INTESTINE	0.998377
RKO	LARGE_INTESTINE	0.99739
LS1034	LARGE_INTESTINE	0.99687
LS513	LARGE_INTESTINE	0.995201
SNU1544	LARGE_INTESTINE	0.993809
TGBC18TKB	LARGE_INTESTINE	0.993241
SW620	LARGE_INTESTINE	0.992772
NCIH508	LARGE_INTESTINE	0.992621
T84	LARGE_INTESTINE	0.99
C75	LARGE_INTESTINE	0.99
SNU81	LARGE_INTESTINE	0.99
SW1116	LARGE_INTESTINE	0.98981
RCM1	LARGE_INTESTINE	0.988673
LS180	LARGE_INTESTINE	0.987159
MDST8	LARGE_INTESTINE	0.980907
OUMS23	LARGE_INTESTINE	0.980801
SNUC4	LARGE_INTESTINE	0.976669
SW480	LARGE_INTESTINE	0.976434
TT1TKB	LARGE_INTESTINE	0.970596
GP2D	LARGE_INTESTINE	0.961451
SNUC2A	LARGE_INTESTINE	0.955828
PMFKO14	LARGE_INTESTINE	0.954195
SNU407	LARGE_INTESTINE	0.952027
HCC56	LARGE_INTESTINE	0.947846
CW2	LARGE_INTESTINE	0.944281
SW1463	LARGE_INTESTINE	0.940403
LS411N	LARGE_INTESTINE	0.939395
NCIH747	LARGE_INTESTINE	0.938405
SW948	LARGE_INTESTINE	0.932653
COLO320	LARGE_INTESTINE	0.925347
HT115	LARGE_INTESTINE	0.914242
GP5D	LARGE_INTESTINE	0.904184
CL11	LARGE_INTESTINE	0.897876
HCT116	LARGE_INTESTINE	0.890674
SW626	LARGE_INTESTINE	0.885825
COLO678	LARGE_INTESTINE	0.866868
CL34	LARGE_INTESTINE	0.848577
HCT15	LARGE_INTESTINE	0.827049
HUH7	LIVER	1
SNU182	LIVER	1
SNU878	LIVER	1
HUH1	LIVER	0.992529
NOZ	LIVER	0.986084
HEPG2	LIVER	0.984155
HEP3B217	LIVER	0.974872
LI7	LIVER	0.973854
SNU423	LIVER	0.955006
JHH1	LIVER	0.94389
JHH5	LIVER	0.94226
JHH4	LIVER	0.933039
HUH6	LIVER	0.925862
SNU761	LIVER	0.916513
PLCPRF5	LIVER	0.915443
SKHEP1	LIVER	0.892148
SNU398	LIVER	0.891847
SNU449	LIVER	0.857929
JHH6	LIVER	0.847193
JHH7	LIVER	0.80643
HLF	LIVER	0.797155
SNU886	LIVER	0.778249
HARA	LUNG	1
NCIH1339	LUNG	1
NCIH1355	LUNG	1
NCIH1581	LUNG	1
NCIH1876	LUNG	1
RERFLCMS	LUNG	1
NCIH520	LUNG	0.998306
NCIH292	LUNG	0.996367
NCIH1299	LUNG	0.995393
ABC1	LUNG	0.995033
NCIH2172	LUNG	0.994077
SHP77	LUNG	0.993516
RERFLCKJ	LUNG	0.993429
CORL279	LUNG	0.992819
NCIH650	LUNG	0.992214
NCIH1568	LUNG	0.991962
NCIH1573	LUNG	0.991048
NCIH2077	LUNG	0.990741
LOUNH91	LUNG	0.990561
NCIH1838	LUNG	0.990325
NCIH1915	LUNG	0.990268
NCIH1793	LUNG	0.99
RERFLCAD1	LUNG	0.99
HCC15	LUNG	0.99
NCIH1435	LUNG	0.99
LC1SQSF	LUNG	0.99
DMS273	LUNG	0.989217
NCIH647	LUNG	0.988865
CORL105	LUNG	0.988806
IALM	LUNG	0.986538
KNS62	LUNG	0.986501
NCIH1651	LUNG	0.986444
NCIH1650	LUNG	0.986427
A427	LUNG	0.98554
NCIH1693	LUNG	0.985346
SKLU1	LUNG	0.982935
NCIH2171	LUNG	0.982735
NCIH1623	LUNG	0.982637
A549	LUNG	0.979903
NCIH1944	LUNG	0.979806
HCC44	LUNG	0.979663
BEN	LUNG	0.979124
CORL23	LUNG	0.975994
NCIH524	LUNG	0.973054
SCLC21H	LUNG	0.971244
NCIH2087	LUNG	0.967614
SQ1	LUNG	0.966691
NCIH841	LUNG	0.963444
NCIH2126	LUNG	0.962518
NCIH82	LUNG	0.960932
EKVX	LUNG	0.959281
NCIH446	LUNG	0.95773
NCIH727	LUNG	0.953836
LU99	LUNG	0.951776
LXF289	LUNG	0.950974
EBC1	LUNG	0.948471
NCIH1694	LUNG	0.948106
NCIH1092	LUNG	0.947845
NCIH226	LUNG	0.947757
NCIH2444	LUNG	0.946146
NCIH661	LUNG	0.944543
RERFLCAD2	LUNG	0.943048
LUDLU1	LUNG	0.942552
SW1573	LUNG	0.942066
SW900	LUNG	0.941319
NCIH441	LUNG	0.940831
CALU6	LUNG	0.940199
NCIH2228	LUNG	0.938956
DMS79	LUNG	0.938547
CAL12T	LUNG	0.936899
SBC5	LUNG	0.935564
NCIH1437	LUNG	0.935335
HCC4006	LUNG	0.935318
NCIH522	LUNG	0.93449
NCIH2122	LUNG	0.934297
NCIH1341	LUNG	0.933647
DMS53	LUNG	0.933233
PC14	LUNG	0.933178
NCIH1975	LUNG	0.933063
T3M10	LUNG	0.932668
NCIH23	LUNG	0.929576
NCIH196	LUNG	0.927613
HCC2108	LUNG	0.925901
NCIH1048	LUNG	0.924141
SKMES1	LUNG	0.923397
NCIH1792	LUNG	0.922533
NCIH1648	LUNG	0.921591
NCIH322	LUNG	0.920998
NCIH1373	LUNG	0.920856
HCC827	LUNG	0.920679
NCIH838	LUNG	0.913201
SW1271	LUNG	0.91282
NCIH1703	LUNG	0.912587
HCC1195	LUNG	0.911689
NCIH460	LUNG	0.911455
CORL88	LUNG	0.911378
NCIH2170	LUNG	0.910561
DV90	LUNG	0.909807
NCIH2023	LUNG	0.909554
HCC95	LUNG	0.90592
NCIH358	LUNG	0.904244
NCIH211	LUNG	0.899718
COLO668	LUNG	0.899186
LK2	LUNG	0.898373
CALU1	LUNG	0.896692
HCC515	LUNG	0.896484
LCLC103H	LUNG	0.89497
NCIH2009	LUNG	0.890792
NCIH2347	LUNG	0.887561
CHAGOK1	LUNG	0.88754
RERFLCAI	LUNG	0.886358
HCC78	LUNG	0.881892
NCIH596	LUNG	0.880803
NCIH2110	LUNG	0.874995
HCC1359	LUNG	0.855009
NCIH1563	LUNG	0.841229
HCC33	LUNG	0.837854
NCIH2030	LUNG	0.827704
HCC1438	LUNG	0.79872
FLO1	OESOPHAGUS	1
SKGT4	OESOPHAGUS	1
TE8	OESOPHAGUS	1
OACM51	OESOPHAGUS	0.995864
TT	OESOPHAGUS	0.988321
KYSE450	OESOPHAGUS	0.978969
TE9	OESOPHAGUS	0.976709
OE19	OESOPHAGUS	0.973415
TE11	OESOPHAGUS	0.972688
KYSE140	OESOPHAGUS	0.972492
TE15	OESOPHAGUS	0.961805
TE10	OESOPHAGUS	0.9569
KYSE520	OESOPHAGUS	0.950567
COLO680N	OESOPHAGUS	0.93712
KYSE270	OESOPHAGUS	0.936072
OE21	OESOPHAGUS	0.927431
KYSE180	OESOPHAGUS	0.926248
KYSE70	OESOPHAGUS	0.925722
TE5	OESOPHAGUS	0.925205
KYSE150	OESOPHAGUS	0.921999
TE14	OESOPHAGUS	0.912072
KYSE410	OESOPHAGUS	0.910623
KYSE30	OESOPHAGUS	0.900513
TE1	OESOPHAGUS	0.892555
OE33	OESOPHAGUS	0.89093
KYSE510	OESOPHAGUS	0.885456
TE6	OESOPHAGUS	0.881723
ECGI10	OESOPHAGUS	0.832498
OV7	OVARY	1
KURAMOCHI	OVARY	0.999082
NIHOVCAR3	OVARY	0.995786
OVCAR8	OVARY	0.993186
COV644	OVARY	0.99084
NZOV9	OVARY	0.99
COV434	OVARY	0.988141
EFO27	OVARY	0.982808
OC316	OVARY	0.982627
OV56	OVARY	0.977024
OCIP5X	OVARY	0.970631
JHOS2	OVARY	0.966415
OVKATE	OVARY	0.965667
HEYA8	OVARY	0.961019
HSKTC	OVARY	0.955405
COV362	OVARY	0.94811
OV17R	OVARY	0.946619
TYKNU	OVARY	0.944468
IGROV1	OVARY	0.944303
EFO21	OVARY	0.939237
PA1	OVARY	0.933387
ES2	OVARY	0.930578
OVTOKO	OVARY	0.930558
OCIC5X	OVARY	0.930244
MCAS	OVARY	0.927738
SNU840	OVARY	0.927722
JHOM1	OVARY	0.927067
TOV21G	OVARY	0.919441
OC314	OVARY	0.917942
HAC2	OVARY	0.906554
SKOV3	OVARY	0.906383
RMUGS	OVARY	0.901717
OVK18	OVARY	0.898806
COV318	OVARY	0.898463
OVISE	OVARY	0.889226
SNU119	OVARY	0.888258
OCIC4P	OVARY	0.887728
JHOC5	OVARY	0.877513
CAOV3	OVARY	0.862274
ONCODG1	OVARY	0.845574
RMGI	OVARY	0.838422
PEA1	OVARY	0.816126
A2780	OVARY	0.801854
OAW42	OVARY	0.770811
BXPC3	PANCREAS	1
PATU8988T	PANCREAS	1
PK8	PANCREAS	1
SNU410	PANCREAS	1
TCCPAN2	PANCREAS	1
PK45H	PANCREAS	0.993286
MIAPACA2	PANCREAS	0.991144
JOPACA1	PANCREAS	0.98745
HPAFII	PANCREAS	0.986311
SUIT2	PANCREAS	0.985635
PACADD161	PANCREAS	0.985394
QGP1	PANCREAS	0.983928
PACADD137	PANCREAS	0.983784
HUPT3	PANCREAS	0.978249
DANG	PANCREAS	0.965295
PANC1	PANCREAS	0.96077
KP3	PANCREAS	0.960038
PANC0203	PANCREAS	0.958275
PATU8902	PANCREAS	0.957723
PANC0403	PANCREAS	0.954238
PK1	PANCREAS	0.945914
CAPAN2	PANCREAS	0.943671
HS766T	PANCREAS	0.941637
SW1990	PANCREAS	0.940813
SNU213	PANCREAS	0.940087
PATU8988S	PANCREAS	0.939855
YAPC	PANCREAS	0.934516
PACADD119	PANCREAS	0.928341
ASPC1	PANCREAS	0.923476
KP4	PANCREAS	0.922979
HUPT4	PANCREAS	0.922972
PSN1	PANCREAS	0.916966
CFPAC1	PANCREAS	0.912254
L33	PANCREAS	0.88613
PANC0813	PANCREAS	0.885294
PANC1005	PANCREAS	0.883648
KP2	PANCREAS	0.883174
PANC0327	PANCREAS	0.877798
PANC0504	PANCREAS	0.873879
9505BIK	PANCREAS	0.871644
HPAC	PANCREAS	0.851286
PK59	PANCREAS	0.847819
JEG3	PLACENTA	0.910174
JAR	PLACENTA	0.901658
ISTMES2	PLEURA	1
JL1	PLEURA	1
MPP89	PLEURA	1
MSTO211H	PLEURA	0.979319
NCIH28	PLEURA	0.971336
ISTMES1	PLEURA	0.949039
ACCMESO1	PLEURA	0.927261
NCIH2452	PLEURA	0.904968
NCIH2052	PLEURA	0.885831
SHMAC5	PROSTATE	0.989455
DU145	PROSTATE	0.98708
PC3	PROSTATE	0.978292
22RV1	PROSTATE	0.903692
MDAPCA2B	PROSTATE	0.903652
LNCAPCLONEFGC	PROSTATE	0.886108
YD15	SALIVARY_GLAND	0.916844
A253	SALIVARY_GLAND	0.90806
CHL1	SKIN	1
SKMEL24	SKIN	1
MDAMB435S	SKIN	0.994897
G361	SKIN	0.993215
SKMEL5	SKIN	0.990086
MELHO	SKIN	0.99
HS939T	SKIN	0.987996
RPMI7951	SKIN	0.987819
SKMEL28	SKIN	0.985693
WM2664	SKIN	0.983819
MELJUSO	SKIN	0.983463
HSC1	SKIN	0.98225
UACC257	SKIN	0.982022
RVH421	SKIN	0.979292
IGR1	SKIN	0.975982
MM127	SKIN	0.975408
IGR37	SKIN	0.97199
A2058	SKIN	0.967312
C32	SKIN	0.961835
MEWO	SKIN	0.958471
A375	SKIN	0.958462
COLO679	SKIN	0.953612
SKMEL30	SKIN	0.952542
COLO741	SKIN	0.950839
A101D	SKIN	0.950775
A388	SKIN	0.950118
COLO792	SKIN	0.943427
SH4	SKIN	0.942471
LOXIMVI	SKIN	0.936083
HS294T	SKIN	0.933831
WM88	SKIN	0.928919
WM983B	SKIN	0.927421
WM1799	SKIN	0.926638
HT144	SKIN	0.921559
IPC298	SKIN	0.915416
COLO783	SKIN	0.912717
SKMEL3	SKIN	0.910379
UACC62	SKIN	0.90999
SKMEL2	SKIN	0.908356
HSC5	SKIN	0.908336
MALME3M	SKIN	0.908279
HS944T	SKIN	0.90684
MCC142	SKIN	0.901739
HKA1	SKIN	0.901579
CJM	SKIN	0.900483
COLO800	SKIN	0.894948
MCC26	SKIN	0.894746
WM793	SKIN	0.894388
IGR39	SKIN	0.844695
K029AX	SKIN	0.839459
MCC13	SKIN	0.833941
HS729	SOFT_TISSUE	1
PEDS015T	SOFT_TISSUE	1
RH4	SOFT_TISSUE	1
RMSYM	SOFT_TISSUE	1
95T1000	SOFT_TISSUE	0.999448
TTC549	SOFT_TISSUE	0.988892
MON	SOFT_TISSUE	0.986058
TTC642	SOFT_TISSUE	0.984738
93T449	SOFT_TISSUE	0.980808
LPS141	SOFT_TISSUE	0.979912
TTC1240	SOFT_TISSUE	0.976472
RKN	SOFT_TISSUE	0.972941
RH36	SOFT_TISSUE	0.972619
94T778	SOFT_TISSUE	0.972112
TTC442	SOFT_TISSUE	0.968495
BT16	SOFT_TISSUE	0.96476
NCIH2004RT	SOFT_TISSUE	0.959388
RHJT	SOFT_TISSUE	0.951803
RD	SOFT_TISSUE	0.950434
SKUT1	SOFT_TISSUE	0.949913
CW9019	SOFT_TISSUE	0.946642
KD	SOFT_TISSUE	0.9454
COGAR359	SOFT_TISSUE	0.941523
A204	SOFT_TISSUE	0.939816
MESSA	SOFT_TISSUE	0.937714
JR	SOFT_TISSUE	0.928804
G402	SOFT_TISSUE	0.925062
RH28	SOFT_TISSUE	0.924317
SKLMS1	SOFT_TISSUE	0.922435
G401	SOFT_TISSUE	0.921915
VAESBJ	SOFT_TISSUE	0.909655
KYM1	SOFT_TISSUE	0.905808
RH30	SOFT_TISSUE	0.902827
BT12	SOFT_TISSUE	0.891263
TE617T	SOFT_TISSUE	0.890033
CHLA06ATRT	SOFT_TISSUE	0.887842
DL	SOFT_TISSUE	0.887395
HT1080	SOFT_TISSUE	0.873766
GCT	SOFT_TISSUE	0.870087
TM87	SOFT_TISSUE	0.851116
JMURTK2	SOFT_TISSUE	0.840152
SMSCTR	SOFT_TISSUE	0.810702
TTC709	SOFT_TISSUE	0.772533
ECC10	STOMACH	1
GCIY	STOMACH	1
HUG1N	STOMACH	1
NCIN87	STOMACH	1
SNU216	STOMACH	0.994977
GSU	STOMACH	0.994455
SNU638	STOMACH	0.990001
MKN74	STOMACH	0.99
SNU601	STOMACH	0.985285
LMSU	STOMACH	0.977719
KE39	STOMACH	0.975198
IM95	STOMACH	0.974475
KE97	STOMACH	0.97234
SNU668	STOMACH	0.969791
HGC27	STOMACH	0.958087
SH10TC	STOMACH	0.949883
SNU719	STOMACH	0.942316
SNU1	STOMACH	0.937485
SKGT2	STOMACH	0.935781
2313287	STOMACH	0.935224
NUGC4	STOMACH	0.934846
GSS	STOMACH	0.925095
MKN45	STOMACH	0.911464
NUGC3	STOMACH	0.90458
MKN7	STOMACH	0.904081
KATOIII	STOMACH	0.901687
AGS	STOMACH	0.890542
RERFGC1B	STOMACH	0.872461
MKN1	STOMACH	0.863392
1777NRPMET	TESTIS	0.93301
SUSA	TESTIS	0.914498
1618K	TESTIS	0.862939
GCT27	TESTIS	0.787305
TT	THYROID	1
8305C	THYROID	0.994294
CAL62	THYROID	0.986772
BCPAP	THYROID	0.975911
8505C	THYROID	0.957516
S117	THYROID	0.953489
MB1	THYROID	0.946902
TT2609C02	THYROID	0.94209
IHH4	THYROID	0.918469
BHT101	THYROID	0.903065
RO82W1	THYROID	0.899568
HOTHC	THYROID	0.897088
SW579	THYROID	0.890688
FTC133	THYROID	0.873557
T3M5	THYROID	0.868299
FTC238	THYROID	0.855702
H413	UPPER_AERODIGESTIVE_TRACT	1
YD8	UPPER_AERODIGESTIVE_TRACT	0.990938
DETROIT562	UPPER_AERODIGESTIVE_TRACT	0.980872
SNU1066	UPPER_AERODIGESTIVE_TRACT	0.977717
BICR16	UPPER_AERODIGESTIVE_TRACT	0.970977
SNU1214	UPPER_AERODIGESTIVE_TRACT	0.9675
H157	UPPER_AERODIGESTIVE_TRACT	0.96487
SNU899	UPPER_AERODIGESTIVE_TRACT	0.963749
SNU1076	UPPER_AERODIGESTIVE_TRACT	0.95778
BICR18	UPPER_AERODIGESTIVE_TRACT	0.956705
CAL27	UPPER_AERODIGESTIVE_TRACT	0.955779
UPCISCC072	UPPER_AERODIGESTIVE_TRACT	0.955536
BICR56	UPPER_AERODIGESTIVE_TRACT	0.952273
BHY	UPPER_AERODIGESTIVE_TRACT	0.952213
BICR22	UPPER_AERODIGESTIVE_TRACT	0.95206
SNU1041	UPPER_AERODIGESTIVE_TRACT	0.951504
H376	UPPER_AERODIGESTIVE_TRACT	0.949494
CAL33	UPPER_AERODIGESTIVE_TRACT	0.946154
SCC25	UPPER_AERODIGESTIVE_TRACT	0.944979
YD10B	UPPER_AERODIGESTIVE_TRACT	0.937925
SNU46	UPPER_AERODIGESTIVE_TRACT	0.936303
YD38	UPPER_AERODIGESTIVE_TRACT	0.934453
FADU	UPPER_AERODIGESTIVE_TRACT	0.934235
KOSC2CL343	UPPER_AERODIGESTIVE_TRACT	0.932792
HSC2	UPPER_AERODIGESTIVE_TRACT	0.921139
PECAPJ49	UPPER_AERODIGESTIVE_TRACT	0.917432
KON	UPPER_AERODIGESTIVE_TRACT	0.916514
BICR31	UPPER_AERODIGESTIVE_TRACT	0.913851
OSC20	UPPER_AERODIGESTIVE_TRACT	0.902634
H103	UPPER_AERODIGESTIVE_TRACT	0.90137
PECAPJ41CLONED2	UPPER_AERODIGESTIVE_TRACT	0.89618
BICR6	UPPER_AERODIGESTIVE_TRACT	0.88614
UPCISCC111	UPPER_AERODIGESTIVE_TRACT	0.865119
BICR78	UPPER_AERODIGESTIVE_TRACT	0.859488
PECAPJ15	UPPER_AERODIGESTIVE_TRACT	0.856792
UPCISCC116	UPPER_AERODIGESTIVE_TRACT	0.849848
HSC3	UPPER_AERODIGESTIVE_TRACT	0.846085
H357	UPPER_AERODIGESTIVE_TRACT	0.830309
HT1376	URINARY_TRACT	1
BC3C	URINARY_TRACT	0.995695
253JBV	URINARY_TRACT	0.993392
UMUC1	URINARY_TRACT	0.978168
UMUC11	URINARY_TRACT	0.963854
SW780	URINARY_TRACT	0.957415
KU1919	URINARY_TRACT	0.949737
UMUC5	URINARY_TRACT	0.945291
J82	URINARY_TRACT	0.944179
UMUC13	URINARY_TRACT	0.941039
253J	URINARY_TRACT	0.93753
RT4	URINARY_TRACT	0.931529
UMUC10	URINARY_TRACT	0.930787
UBLC1	URINARY_TRACT	0.923808
SW1710	URINARY_TRACT	0.917516
UMUC7	URINARY_TRACT	0.906738
647V	URINARY_TRACT	0.902349
T24	URINARY_TRACT	0.900776
639V	URINARY_TRACT	0.89935
CAL29	URINARY_TRACT	0.898733
VMCUB1	URINARY_TRACT	0.897879
BFTC905	URINARY_TRACT	0.896628
JMSU1	URINARY_TRACT	0.891399
5637	URINARY_TRACT	0.883165
HT1197	URINARY_TRACT	0.880419
TCCSUP	URINARY_TRACT	0.858578
SCABER	URINARY_TRACT	0.848881
RT112	URINARY_TRACT	0.827988
UMUC6	URINARY_TRACT	0.796566
KMBC2	URINARY_TRACT	0.791757
921	UVEA	0.957347
MEL285	UVEA	0.942533
MP41	UVEA	0.932807
MEL290	UVEA	0.856335

## Sheet: Supplementary Table 2
Supplementary Table 2. KDM4C knockdown-induced differentially expressing genes. Gene expressional fold change and the adjusted p values of differentially expressing genes (DEGs) caused by doxycycline-induced KDM4C knockdown in the indicated inducible shKDM4C cell models. DEGs were determined by DESeq2 with the cutoff of |FC|>2 and padj<0.05. KDM4C is highlighted as experimental control.
HCC1954 shKDM4C#17 (+Dox over -Dox)				SUM149 shKDM4C#17 (+Dox over -Dox)				SUM149 shKDM4C#20 (+Dox over -Dox)				HCC1806 shKDM4C#5 (+Dox over -Dox)				HCC1806 shKDM4C#20 (+Dox over -Dox)				HDQP1 shKDM4C#20 (+Dox over -Dox)
gene	log2FoldChange	padj		gene	log2FoldChange	padj		gene	log2FoldChange	padj		gene	log2FoldChange	padj		gene	log2FoldChange	padj		gene	log2FoldChange	padj
KDM4C	-1.76565	8.8e-28		KDM4C	-1.73447	2.17e-69		KDM4C	-1.63756	2.58e-27		KDM4C	-2.60578	3.94226e-08		KDM4C	-1.97003	0.000567413		KDM4C	-1.1266	0.0195491
MUC5B	-5.57164	9e-12		PCK1	-6.54045	1.91e-09		PCK1	-8.37538	8.5e-07		IFI44L	-2.44616	1.33509e-06		MUC4	-2.46513	1.02174e-09		NOG	1.41335	0.00407468
CD36	-4.0152	0.00302148		PLA2G3	-6.45982	9.25e-12		PLA2G3	-6.55186	0.000161917		AK4	-2.13593	3.00705e-15		CDH3	-1.9478	5.02448e-25		IFI27	-1.04944	0.0301048
PLIN5	-3.58752	0.00012361		APOBEC3G	-4.99249	1.65e-05		ANKRD20A4	-5.6004	0.023095		PLEKHA3	-1.83855	6.10559e-12		ALDH1A3	-1.8547	1.02174e-09		XAF1	-1.16207	0.0021154
CAPNS2	-3.44869	1.72e-07		CCL22	-4.94163	3.88e-12		GPRIN3	-5.10465	1.9e-11		RPA3-AS1	-1.58327	0.0121291		SLC22A31	-1.70997	0.000441345		IFI6	-1.05858	2.96132e-22
S100A7	-3.30503	1.24e-05		TSC22D3	-4.85947	2.44e-18		NAT16	-5.03487	1.01e-15		ACTR2	-1.48581	0.00163448		CCNA1	-1.65034	0.00807934
SPP1	-3.25105	0.0167898		ATP12A	-4.69844	2.52e-17		APOBEC3G	-4.77023	0.0313534		TMEM87A	-1.4345	0.00182789		AMMECR1	-1.52423	0.00659142
POU2AF1	-3.23986	0.000301799		LEMD1	-4.60944	1.55e-61		SSTR3	-4.75348	0.0220687		MARCKS	-1.4344	0.00422074		TGFBR1	-1.52112	2.68727e-06
ST6GALNAC1	-3.13274	0.000219739		APOBEC3H	-4.5501	1.42e-26		RUFY4	-4.4097	0.0433523		DDAH1	-1.37677	0.0206764		ALPPL2	-1.44536	0.0307782
ENTPD8	-2.89184	0.0022624		C6orf223	-4.49817	8.33e-21		MILR1	-3.9261	0.00827004		MBTPS2	-1.34307	0.00145848		NEK1	-1.43973	0.0271
PPP1R1B	-2.87126	0.00871582		NAT16	-4.49358	1.08e-11		TLE6	-3.9006	0.0201378		RAB27A	-1.34203	0.0238866		NR5A2	-1.43485	0.0327784
SLC16A5	-2.64498	0.000251854		NYAP2	-4.38601	9.52e-06		RNF144A	-3.8242	0.0163522		ARFGAP2	-1.34037	6.46602e-08		INHBB	-1.32047	1.88989e-05
CYP4X1	-2.64112	1.5e-05		DPCR1	-4.32024	3.01e-07		METTL7B	-3.74332	0.0483728		EBAG9	-1.28731	0.000684315		PIK3R1	-1.29216	0.047547
SPINK8	-2.62751	0.000866395		SCN2B	-4.16032	7.21e-05		TSC22D3	-3.72818	8.64e-196		TMEM245	-1.28697	0.00181407		ICK	-1.26003	0.0297869
ADCY5	-2.60018	0.000811267		IL33	-4.09501	2.22e-37		FAM131B	-3.67557	0.0010637		CLGN	-1.25876	0.0157294		GLUD1	-1.25244	1.15597e-08
S100A8	-2.56679	0.00714694		PIPOX	-3.95931	8.05e-05		ACBD7	-3.66003	8.4e-16		KIAA1147	-1.24812	4.11889e-05		OAT	-1.23566	0.000445591
SEPP1	-2.49363	3.66e-07		MILR1	-3.93297	2.42e-07		GUCA1B	-3.50151	0.000152469		SLC3A1	-1.23165	0.00137925		FSCN1	-1.17989	0.000499028
OAS2	-2.48756	6.59e-13		FGFBP1	-3.90274	5.43e-13		APOBEC3H	-3.48281	0.0244265		MPP6	-1.2021	0.00309198		DESI2	-1.1327	2.17496e-05
IFI44L	-2.36085	0.00725172		CXCR2	-3.82153	2.71e-09		METTL7A	-3.46147	2.73e-61		ARPC5	-1.20051	0.00679666		PPARA	-1.13253	0.00146085
ITGB3	-2.33103	0.0352363		PEBP4	-3.75131	0.00235957		C11orf86	-3.45614	2.11e-26		LMO4	-1.19773	0.00104225		COPZ1	-1.12968	2.68727e-06
CYSLTR1	-2.31687	0.0309473		ERVV-2	-3.64537	3.52e-07		SPDEF	-3.44359	0.0266669		AMMECR1	-1.18387	0.0206764		DHRS3	-1.10042	0.0057407
BPIFA2	-2.27639	3.84e-06		GADL1	-3.63002	0.000244358		TCF21	-3.43351	0.0323949		SRM	-1.17773	3.03737e-06		SNX5	-1.0618	1.88989e-05
AWAT2	-2.22348	0.0182281		CIDEA	-3.57234	0.00116253		EFHD1	-3.40859	1.62e-11		SMIM13	-1.17356	0.00506472		SLC18B1	-1.0567	0.00379633
PPIC	-2.17845	1.47e-42		ABCG1	-3.53015	4.66e-41		CYP1A1	-3.31182	1.74e-65		ZZZ3	-1.17125	0.000293961		UHRF1BP1	-1.03161	0.024794
PLIN1	-2.17322	0.0018743		GPRIN3	-3.3999	6.33e-10		C2orf48	-3.24525	2.29e-19		IRF9	-1.16188	0.00381443		LYN	-1.02346	0.000350858
XAF1	-2.15642	0.00072819		BPI	-3.37152	0.00616129		C6orf223	-3.21675	1.64e-19		KLF12	-1.16102	0.0115654		IPO7	-1.021	0.000101692
IL22RA2	-2.14073	6.67e-05		SH2D3C	-3.32226	7.78e-09		SOBP	-3.17145	1.05e-06		USP1	-1.1441	0.0175167		CDS1	-1.01828	0.00379633
SLITRK5	-2.13049	1.42e-07		FUT7	-3.27345	2.24e-05		LDHD	-3.13262	0.016339		H1F0	-1.13733	1.0992e-07		LHFP	1.08635	0.0362508
HSH2D	-2.11781	0.000409684		TMEM59L	-3.23291	2.15e-14		CLDN8	-3.13038	0.0481641		PM20D2	-1.11932	0.00379135		S100A9	1.13389	0.0267967
OAS1	-2.10173	1.66e-08		PAEP	-3.20897	4.48e-11		MUC6	-3.12853	8.54e-08		CHRM3	-1.09976	0.0417387		PAPSS2	1.13674	0.000790277
TYRP1	-2.05638	0.00185874		PDIA2	-3.19936	8.89e-08		ATOH7	-3.08551	0.00373438		C19orf12	-1.09272	2.12535e-06		CFL2	1.17171	0.00283877
HSD17B2	-2.04943	0.0312214		APCDD1L	-3.15839	5.93e-08		CXCR4	-2.98767	2.27e-12		MAP2K4	-1.08356	4.11889e-05		DRAM1	1.19052	0.000350858
TRIM22	-2.01588	1.42e-06		GPM6A	-3.15308	1.38e-06		PDK4	-2.95355	3.65e-20		STAMBPL1	-1.07667	0.0497828		XAF1	1.21117	0.0256998
KLHL30	-2.01229	0.00104171		LDHD	-3.13483	8.23e-06		VPS37D	-2.93919	0.00421474		POLD3	-1.06984	0.00013236		SAA1	1.26464	0.0167969
NFE2	-1.97074	0.000335702		SIGLEC1	-3.07528	0.0124104		RP11-1055B8.6	-2.91216	0.0032787		BMP3	-1.05368	0.0354956		IFI6	1.28259	0.00431005
RSAD2	-1.96544	0.000148289		INSIG1	-3.02149	1.45e-42		ZBTB16	-2.89208	1.31e-28		UNC5B	-1.05213	0.0072424		IL32	1.33504	0.0413279
PADI2	-1.96514	0.0358892		CXCR4	-3.00788	4.67e-25		STAC2	-2.85425	1.89e-35		HOXB6	-1.04383	0.0321355		COL5A2	1.34141	0.0126742
CREB3L1	-1.93045	0.0207477		COX8C	-2.96806	0.00850934		CLPSL2	-2.8343	0.0293683		VAMP2	-1.03421	0.0105894		TFEC	1.40057	0.0102419
CASP3	-1.92977	2.8e-21		PARK2	-2.93479	6.93e-05		SEMA6B	-2.82731	3.91e-24		DBT	-1.0106	0.00199479		PTX3	1.48225	0.0126742
FA2H	-1.92667	8.41e-15		SFTA2	-2.93286	0.000927998		IQGAP2	-2.80263	0.000589148		LIMA1	1.00107	0.000103584		SEMA5A	1.51036	0.000268693
MMP28	-1.90998	0.00557321		HPCA	-2.90566	0.00213256		MMP28	-2.78202	0.023206		CFL2	1.02233	0.0390505		SLC16A9	1.58431	0.00437173
RAPGEF3	-1.9027	8.96e-06		GALNT15	-2.89242	1.14e-10		DEPTOR	-2.77961	9.18e-15		PTP4A3	1.02558	0.00199479		TNFSF18	1.77042	0.037439
IL1B	-1.84905	3.51e-05		TCF21	-2.86616	2.94e-05		THBD	-2.76327	2.7e-07		ITGB8	1.04619	0.00309198		CXCL1	1.85564	8.34382e-05
LRRC32	-1.8112	0.0423031		ST3GAL5	-2.85879	2.06e-35		PARK2	-2.75652	0.00273204		TGFB2	1.04913	0.0482708		SOX6	1.91612	0.0379395
NGFR	-1.7784	0.00722343		PLLP	-2.82414	2.76e-26		PADI3	-2.73295	0.000513184		MATN2	1.06228	0.00309198		A2ML1	1.95645	0.0329675
TENC1	-1.77554	0.0007883		GPR114	-2.79181	0.0442451		MAP2K6	-2.73173	5.25e-32		TNFRSF14	1.06478	0.0120008		PI3	2.06362	0.00357045
IFI44	-1.76173	8.16e-10		TMEM92	-2.75384	2.73e-09		NLGN1	-2.7263	8.32e-13		HMOX1	1.07538	0.036599		LAMB4	2.06588	0.000445591
MUCL1	-1.74241	4.22e-07		CACNG4	-2.75145	0.0123547		ATP6V1B1	-2.69405	7.68e-29		TUBB2A	1.07804	0.00401388		LOX	2.107	1.08278e-05
MAMDC2	-1.73339	0.00649439		FOXN1	-2.73799	0.0385036		ZC3H6	-2.67979	1.1e-30		CRIP2	1.08143	0.000234659		TRIML2	2.13251	0.0287642
RPA3-AS1	-1.72771	8.88e-17		CXCR1	-2.7332	4.5e-05		ADARB2	-2.67951	1.12e-19		ZBED2	1.08416	0.0108182		CLDN16	2.59917	0.0413279
IFI6	-1.69763	7.67e-10		TMEM178A	-2.71183	0.000133859		PALM3	-2.67591	0.00828451		MREG	1.11944	0.0482815		PCDH18	2.60315	0.000441345
PTP4A1	-1.68075	4.41e-25		LPPR3	-2.70903	0.00143987		PAEP	-2.66943	0.000238345		GSN	1.12084	6.54248e-05
IFITM1	-1.66274	0.0157642		TMEM61	-2.68183	1.76e-31		MLXIPL	-2.66276	0.0184059		BAIAP3	1.12221	0.0147406
CPVL	-1.6597	0.000683528		ESRRG	-2.67199	8.39e-10		SULT1E1	-2.65703	1.78e-30		FAM43A	1.13886	6.16394e-05
CLCN1	-1.64841	0.0193325		SYCE3	-2.67126	0.00110513		CDHR5	-2.64807	0.0408842		HEG1	1.14062	0.0037473
GRAMD1C	-1.63909	0.000136268		PPP1R32	-2.62596	6.02e-08		ITGA10	-2.64573	1.41e-10		MPZL2	1.146	0.00429046
ALDOC	-1.63867	1.23e-07		PTP4A3	-2.62519	1.02e-10		FPGT-TNNI3K	-2.63894	0.0391615		GRAMD3	1.14677	0.00584424
ZBTB7C	-1.62706	0.0147608		ACSS2	-2.61976	5.88e-18		SPEF1	-2.63491	0.0110915		SLC2A6	1.16722	0.0388097
S100A9	-1.62214	0.0266867		TIE1	-2.6098	0.011062		FAM72C	-2.62557	3.18e-06		MICALL2	1.17081	4.11889e-05
C9orf152	-1.61823	0.00134751		PI15	-2.6069	3.55e-07		CD207	-2.60519	0.00400155		BMP2	1.1736	0.0381708
DDIT4	-1.59695	0.0295183		M1AP	-2.58873	0.000329536		STON1	-2.60231	4.16e-17		ITGB6	1.18369	0.0378276
PTPN22	-1.58588	0.03958		NPR1	-2.58761	1.39e-50		IL33	-2.58501	6.59e-12		C15orf52	1.1837	0.00450929
NLGN3	-1.57813	0.000569105		SSTR3	-2.58066	0.00815265		THBS4	-2.56912	0.000777067		CDKN1A	1.18963	5.31591e-07
ATP6V1B1	-1.56127	0.0017448		TEKT3	-2.573	0.0285236		GPR97	-2.53932	6.52e-05		S1PR5	1.19966	0.00324448
ALDH3A1	-1.56015	0.0454666		ADARB2	-2.55322	4.57e-11		DMBT1	-2.53763	1.14e-37		GPX3	1.20348	0.014025
OPLAH	-1.55406	0.0144033		CYP4A11	-2.55306	0.00632692		TSPAN7	-2.53653	1.7e-08		TGM1	1.21571	0.018023
ADAMTS10	-1.55341	0.0116686		SH3RF3	-2.53744	3.07e-23		MACROD1	-2.5179	3.23e-31		ALPP	1.22465	0.00145848
ACTL10	-1.52839	0.0246039		FOXP2	-2.51329	9.63e-11		TMEM52	-2.48922	1.32e-06		PLA2G4C	1.22951	0.00679666
MICALCL	-1.52671	0.00163377		CYP1A1	-2.51142	7.55e-05		SALL2	-2.4592	0.00114258		PRODH	1.24367	0.00679666
AC011294.3	-1.52446	0.00260403		IL36G	-2.50496	0.00115605		MAPT	-2.45208	4.9e-05		MMP28	1.2456	0.0256798
AXIN2	-1.52303	0.00761216		VWC2L	-2.4855	0.0219786		ATP8A1	-2.44287	2.6e-30		ADAM8	1.25912	0.00235659
RORC	-1.50374	0.000597786		KCTD16	-2.48384	2.12e-05		PPARA	-2.39113	1.49e-47		NT5E	1.26161	0.0197925
CASP14	-1.49364	4.83e-12		MEFV	-2.48317	2.08e-13		PPP1R16B	-2.37492	0.000368304		HMGA2	1.27134	0.000766709
GLIPR2	-1.49063	0.000245863		DMBT1	-2.46821	4.03e-20		HPCA	-2.36876	0.0238846		SAMD4A	1.27685	0.0158749
DCST2	-1.48445	0.00316799		FAM46C	-2.46555	2.92e-23		CCL22	-2.35754	0.00421156		FAM110A	1.27853	0.014025
ATP10A	-1.48061	0.00389131		LRRC32	-2.46107	0.00936103		FBLN2	-2.34438	0.00097511		EMILIN3	1.28044	0.0247479
C5orf27	-1.47211	0.0220268		DEPTOR	-2.44271	1.37e-09		AC092811.1	-2.34402	1.88e-05		UNC13D	1.28277	5.77264e-06
LMNB1	-1.46393	3.8e-13		KRT82	-2.44194	0.0114645		RAB26	-2.33918	1.84e-17		AQPEP	1.28449	0.045493
CATSPERB	-1.46126	0.0148489		RHCG	-2.42491	1.45e-19		CLYBL	-2.32401	1.8e-08		HAP1	1.29551	0.0165972
SQLE	-1.46028	1.8e-06		FAM178B	-2.41954	9.55e-09		NXPH3	-2.31521	0.0368616		CDH4	1.30561	0.0413283
CEACAM1	-1.4556	2.48e-09		PPP1R1B	-2.40477	2.11e-06		EME1	-2.29417	5.57e-33		DAB2	1.30867	0.000381532
RAB26	-1.45261	0.00350307		MAPK4	-2.39179	0.000536212		DESI2	-2.28845	7.86e-45		SGK1	1.32516	0.000600375
IFIT1	-1.44879	6.34e-05		BHLHE40	-2.38611	4.08e-61		TEX19	-2.27421	0.0141417		PDGFB	1.32966	0.0459925
TJP3	-1.44383	0.0445716		RNF122	-2.38301	1.94e-33		PI15	-2.27392	0.00310084		IL1RAP	1.33004	1.29158e-05
KNDC1	-1.44085	0.00177254		STON1	-2.38155	1.76e-10		PDE9A	-2.26364	2.46e-22		DKK1	1.33621	0.0317461
RNF112	-1.43244	0.0131673		CEBPE	-2.37625	0.0429383		PDIA2	-2.26016	9.34e-05		COL5A2	1.34899	0.0482815
GGT1	-1.41257	0.00322317		OPRK1	-2.36582	6.48e-11		FBXO36	-2.2571	8.3e-13		COL7A1	1.36289	1.10549e-05
MILR1	-1.41032	0.00182122		RORC	-2.34298	4.18e-08		RERG	-2.24637	8.8e-24		AXL	1.36664	0.00411281
CISH	-1.40993	0.000229053		LST1	-2.3418	0.0342016		TMEM220	-2.23709	0.0377466		COL9A3	1.37205	0.00799615
EPHB1	-1.40501	0.00361522		MLXIPL	-2.33818	0.000377945		EFCAB1	-2.23363	0.0301538		LIPH	1.38475	0.0242954
SERPINA1	-1.38768	0.00358244		ERBB4	-2.33561	3.86e-10		CD164L2	-2.228	0.00062789		RHOV	1.4043	0.0124458
GNPDA1	-1.38455	8e-14		SPINK1	-2.32391	0.0365127		MYB	-2.228	3.9e-20		FBLN2	1.44644	0.000113294
SLC26A2	-1.38415	9.4e-05		PRUNE2	-2.32026	1.72e-15		SYT17	-2.2201	3.09e-09		CDA	1.44906	0.0322083
NCALD	-1.38306	0.0487048		SLCO4C1	-2.30398	4.43e-10		SIM1	-2.21546	1.22e-10		TIMP2	1.45418	2.71686e-10
HMCN2	-1.37863	0.0431068		ALDH3B2	-2.29922	4.25e-47		CLDND2	-2.20686	0.000365376		FHDC1	1.45795	0.011317
LTC4S	-1.37245	0.0354513		HOXD10	-2.29648	0.024386		TFCP2L1	-2.19677	2.67e-62		AQP3	1.46089	0.000113294
DHRS9	-1.37016	1.17e-05		C1orf210	-2.29054	1.23e-56		PPP1R32	-2.18383	0.000128116		SAA2	1.47275	0.0326785
ISG15	-1.36357	2.59e-07		VPREB3	-2.28328	0.0162842		SMOX	-2.1715	3.62e-41		WNT7A	1.4755	0.0111085
SLC5A1	-1.3577	0.0370923		ITGA10	-2.28263	6.14e-07		2024-09-01	-2.17074	0.000236105		CYP2W1	1.5036	2.50431e-05
MYO15B	-1.35625	0.00768728		DUSP13	-2.28103	0.0173242		ANG	-2.16878	1.78e-08		PTGS2	1.50966	0.0110218
FAM211B	-1.35047	0.0234156		PRODH	-2.28016	0.0402614		SLC30A3	-2.1677	1.4e-05		MTSS1	1.51204	0.0101376
CGB7	-1.34745	0.0340383		GPR20	-2.27666	0.00178091		RORB	-2.1673	4.27e-06		CTSV	1.51927	0.0183144
DMBX1	-1.34641	0.000147944		COLEC10	-2.26729	0.00587943		CHST5	-2.15389	0.0126406		SERPINB2	1.52555	0.00584424
IL1RAP	-1.3453	1.3e-12		PDZK1IP1	-2.26514	5.26e-27		ARL17B	-2.15354	0.00242744		MGLL	1.53548	0.00690858
COLCA2	-1.34445	0.0164625		PCDHGB7	-2.2644	0.000202001		ATP8B3	-2.1515	6.47e-12		COX6B2	1.54834	3.58003e-05
SOX2	-1.34248	0.0435342		MAML3	-2.2637	2e-29		ACSM3	-2.14849	0.00196311		ABTB2	1.5597	0.0390544
ACADM	-1.34045	3.48e-05		NTN5	-2.26237	0.00685936		RUNX2	-2.14544	1.02e-37		CPA4	1.5614	0.0124458
CSTA	-1.33448	0.00283418		DMBX1	-2.25227	8.07e-05		PCSK1	-2.14272	1.88e-13		HES2	1.5849	0.00381443
CREG1	-1.3258	3e-11		RNF112	-2.25088	1.48e-12		COPZ1	-2.14257	2.85e-56		TMEM171	1.59291	0.0216964
FLJ27365	-1.32548	0.00770236		SNAI1	-2.24883	8.74e-36		ZNF488	-2.13696	4.25e-07		PADI2	1.60831	0.00163448
TLR5	-1.32544	0.0253017		ACBD7	-2.23177	1.09e-14		GALNT15	-2.12494	7.01e-10		FST	1.63703	0.0262645
CORO2A	-1.32288	8.82e-07		TLR5	-2.23031	8.92e-09		CLK1	-2.12357	6.38e-41		PIK3IP1	1.63706	0.00225262
GLRX	-1.31337	2.05e-06		CHST6	-2.22955	9.29e-17		CCDC114	-2.12208	7.14e-07		F3	1.64546	3.30998e-09
FAM198A	-1.3131	0.00802707		GGT5	-2.2236	1.02e-06		TPPP3	-2.12132	0.000937081		F2R	1.65418	0.000888549
AC004466.1	-1.30892	3.73e-05		FA2H	-2.22241	4.05e-14		ZNF25	-2.11438	4.79e-12		GCNT1	1.66995	5.23181e-06
IDO1	-1.30767	0.000260075		ARHGDIG	-2.21455	9.11e-06		OAT	-2.10951	6.38e-44		NMNAT2	1.67102	0.000977969
LONRF1	-1.30604	2.6e-05		ZC3H6	-2.20247	0.000333526		FAM132A	-2.10456	0.000275007		KIAA1644	1.68219	0.026939
ALOX5	-1.29578	0.0168413		SIDT1	-2.19725	0.000292975		PLLP	-2.10279	1.3e-10		S100A9	1.70532	0.0317461
CITED4	-1.29336	0.00217651		SYNPO	-2.19279	8.16e-09		PTGFR	-2.10191	1.76e-11		SESN3	1.71113	0.0115654
FDXACB1	-1.2926	0.00199913		NTRK1	-2.19219	0.00403345		C7orf63	-2.09975	0.000119906		PLAU	1.71398	0.000119146
FMO4	-1.28771	0.0277034		PCDHGA4	-2.18023	0.0447941		KIAA1683	-2.07692	0.0317362		SEMA7A	1.71532	0.00199479
PADI1	-1.28627	0.00130014		GRAMD1C	-2.17639	1.08e-16		ST3GAL5	-2.06288	1.94e-21		COL13A1	1.724	0.0317461
APOD	-1.28495	0.00875964		MUC6	-2.1712	1.1e-05		AL356356.1	-2.06161	1.38e-05		KRT16	1.73158	0.000738239
TMEM105	-1.2845	0.00226304		PDE2A	-2.15308	1.91e-16		PCOLCE	-2.05609	2.98e-07		TNFSF18	1.73912	0.014025
GINM1	-1.28114	1.15e-18		SSPN	-2.15192	1.31e-28		FAM72D	-2.04232	1.38e-06		RPL3L	1.76539	0.0023102
MUC1	-1.27783	0.000165347		POU5F1B	-2.14491	0.00056627		CCDC81	-2.03463	0.00198122		ABI3BP	1.80596	0.0117345
VAMP5	-1.27632	0.00098833		SESN3	-2.14183	1.86e-08		EFNB3	-2.03457	6.1e-06		AFAP1L1	1.85513	8.19265e-05
TMPRSS4	-1.27148	0.000178411		MAPT	-2.13934	1.3e-05		PBX1	-2.03297	7.56e-08		OLFM4	1.8575	0.0100443
SLC28A3	-1.26821	7.44e-06		ITGA1	-2.13581	3.06e-35		N4BP2L1	-2.03081	2.22e-05		CXCL1	1.87897	0.021633
VIPR1	-1.2653	0.0229693		GJA10	-2.13398	0.0379791		JAK3	-2.0275	5.6e-05		COL16A1	1.89103	2.51093e-13
TSPAN1	-1.26511	1.26e-09		IFITM10	-2.12833	1.92e-09		AC062017.1	-2.02061	0.0465987		GGT1	1.93775	0.0108182
CAPS	-1.25779	0.00213106		SNAP91	-2.12666	5.59e-09		PPP1R1B	-2.01998	0.00850005		CHP2	1.94766	0.0300057
FRY	-1.25501	0.00114292		FASN	-2.10085	8.02e-19		C16orf45	-2.01706	5.07e-05		KRT14	1.99444	3.25339e-08
IFI27	-1.25477	8.43e-19		METTL7A	-2.09634	6.02e-07		KIF5C	-2.01632	4.3e-10		CDHR1	1.99712	0.0172671
TMPRSS11E	-1.25178	0.00185736		EGF	-2.09625	0.00130207		SLC51A	-2.0152	0.000227974		PRR5L	2.01594	7.04617e-05
USP46	-1.2498	6.59e-13		CAMK2B	-2.08611	0.00112819		NFATC4	-2.01434	4.95e-26		TBC1D9	2.01635	0.0168138
PTER	-1.24836	0.00066009		SERPINB4	-2.08265	2.59e-10		PDE7B	-2.01374	3.08e-11		NCF2	2.02406	0.00013236
TMEM74B	-1.24691	0.0231498		TPPP3	-2.08177	5.31e-08		FAM72B	-2.01337	1.98e-18		FLVCR2	2.0243	0.0353507
XPR1	-1.23591	1.47e-11		MTHFR	-2.07836	6.17e-29		ALDOC	-2.01198	8.23e-29		IL32	2.0273	0.000113294
LRG1	-1.22984	0.000512326		TEX19	-2.05668	2.06e-06		RNF168	-2.01113	1.78e-41		CRABP2	2.03336	0.00212266
ART3	-1.22829	0.0261537		SOWAHA	-2.05568	0.0318731		DBP	-2.00324	2.32e-11		KRT17	2.0868	4.75657e-05
NEU1	-1.22538	6.59e-13		SERPINB3	-2.05559	3.01e-13		RFK	-2.00025	1.8e-22		GFPT2	2.15527	0.0369081
HYPK	-1.22514	0.0204115		SLC51A	-2.05371	1.75e-06		WDR31	-1.98194	5.57e-12		SLC2A3	2.2022	4.63075e-11
KAZALD1	-1.22401	0.0230623		PADI3	-2.05148	1.64e-06		PDE3A	-1.96954	1.19e-26		WNT6	2.24457	0.000888549
CXADR	-1.22252	1.45e-09		ANKS1B	-2.04992	0.00113781		RPL36A	-1.96506	1.3e-07		MN1	2.27265	0.000738239
SEC16B	-1.22125	0.0212244		PIK3IP1	-2.0499	1.04e-40		MEX3A	-1.96227	9.9e-15		SUSD2	2.28684	4.76555e-09
PSCA	-1.21399	0.000161055		SATB1	-2.04527	1.21e-30		RDM1	-1.96207	3.17e-06		HEPHL1	2.33019	0.0042188
HID1	-1.21267	7.35e-05		CD28	-2.04418	0.0115459		RBM44	-1.95411	0.000297031		LAPTM5	2.34718	0.0101788
NTN5	-1.20392	0.0475601		FBLN2	-2.04105	1.06e-05		RAPGEFL1	-1.94891	1.21e-18		IL4I1	2.36341	2.15932e-05
GCA	-1.19978	4.4e-11		FAM132A	-2.03865	2.24e-05		NT5M	-1.94346	4.7e-11		NID2	2.42827	5.77264e-06
IFITM2	-1.19777	0.000273452		SCD	-2.02336	1.27e-25		HCFC1R1	-1.94291	3.33e-22		MGAT3	2.49821	1.87817e-07
PTPRCAP	-1.1941	0.0488391		ATP6V1B1	-2.0196	0.00235052		SOX7	-1.93924	2e-07		TPPP3	2.67732	0.014025
LGI4	-1.19409	0.0296927		SORBS2	-2.0191	2.43e-06		FGFBP1	-1.93281	1.54e-48		KRT23	2.72783	0.00529394
FAM83A	-1.19246	0.00067196		ADSSL1	-2.0178	1.33e-19		DUSP19	-1.93279	8.17e-07		CLDN16	2.73907	0.00381443
PTGS1	-1.19168	0.000866395		GPR150	-2.01562	0.0332464		TMEM59L	-1.92737	6.6e-05		APCDD1L	2.81474	0.0330538
SLC4A11	-1.18782	0.00066009		RTN4RL2	-2.0139	4.95e-21		RNF150	-1.92326	1.12e-10		C2CD4A	2.98338	0.0162312
IDI1	-1.1839	6.7e-06		UNC5A	-2.00874	0.00195418		SH3RF3	-1.92151	4.25e-10		PI3	2.99499	1.58289e-05
OASL	-1.18366	0.0242908		GLRX	-1.99429	8.71e-22		OPRK1	-1.91926	0.0104635		CYP24A1	3.01395	5.77731e-05
AMOT	-1.18116	0.00142304		CRYL1	-1.99302	4.26e-16		SMIM8	-1.91608	1.04e-09		EBI3	3.10062	1.33509e-06
PLA2G6	-1.17984	3.36e-08		MMP28	-1.99072	0.000473989		LOH12CR2	-1.91289	0.000989185		SCUBE3	3.20374	0.0134563
EFCAB14	-1.17904	1.85e-08		IDI1	-1.98976	9.78e-54		DLG2	-1.91067	0.00108813		SERPINB7	4.66871	1.58289e-05
IFIT3	-1.17589	1.15e-05		PLD1	-1.98968	1.31e-38		ZBTB8B	-1.90942	0.0294701		CD69	4.73017	0.0108182
PPP1R32	-1.17424	0.00795454		HMGCS1	-1.98916	2.2e-16		PTP4A3	-1.90837	3.86e-14
CYP4F12	-1.17377	0.00440666		DBP	-1.9859	5.94e-19		ICAM5	-1.90745	7.2e-07
TRIP4	-1.1717	1.44e-09		CCBL1	-1.97969	1.01e-12		CHGB	-1.89898	1.67e-06
AC110619.2	-1.17093	0.00310385		SREBF1	-1.97829	2.68e-27		FHL1	-1.89392	2.04e-19
TTLL3	-1.17014	0.000149664		ZNF467	-1.9742	6.69e-09		CTC-241N9.1	-1.89041	2.65e-07
ASS1	-1.16083	5.82e-08		GCNT3	-1.97276	7.72e-06		FOXO1	-1.88624	5.31e-30
CES1	-1.16011	0.000165595		NCKAP1L	-1.96899	0.0240602		TLE2	-1.88536	0.0102372
PRICKLE4	-1.15396	0.000506487		PCSK9	-1.9632	4.49e-21		FKBP1B	-1.88059	0.00578794
CES3	-1.152	0.0400278		BEAN1	-1.95931	1.53e-05		PC	-1.87736	8.3e-23
SCOC	-1.14908	4.46e-09		EXD1	-1.95036	0.0203382		C1QL1	-1.86975	4.31e-14
PCED1B	-1.14541	0.00285232		SQLE	-1.9436	1.61e-21		DMBX1	-1.86287	0.047179
PLAC8	-1.14463	3.99e-05		CHI3L2	-1.94231	0.0304556		IFITM1	-1.85818	3.99e-10
IFI35	-1.14417	0.00359465		MACROD1	-1.93556	9.55e-08		INHBB	-1.85247	0.00213546
MAD2L1BP	-1.14197	3.28e-08		FRMPD3	-1.92549	0.0497733		SYT12	-1.84845	1.2e-20
LEMD1	-1.13707	0.0012074		SRGAP3	-1.9161	2.7e-16		PID1	-1.84627	5.46e-29
AC105020.1	-1.13524	0.0355928		ACY3	-1.90447	6.63e-05		GNG11	-1.84468	1.3e-07
SLC48A1	-1.13189	0.00063827		PAQR8	-1.9008	2.11e-12		ARHGAP33	-1.84369	4.46e-06
SERPINH1	-1.13056	3.65e-05		MFSD2A	-1.89709	1.04e-30		TMEM56	-1.8423	4.73e-20
AGR2	-1.12764	8.97e-06		KB-1507C5.2	-1.89683	2.19e-07		SYCE3	-1.83854	0.0449621
ARHGAP25	-1.12754	0.0368075		AMHR2	-1.8959	0.00161896		CA14	-1.82729	0.00018145
RP11-159D12.5	-1.12717	0.00122635		BBC3	-1.89508	4.7e-17		KCNK5	-1.82194	4.98e-21
IFITM10	-1.12715	4.38e-05		DACH1	-1.88964	0.0458569		WNT8B	-1.81916	0.036963
RNF125	-1.12603	0.00155392		GPR97	-1.88566	4.12e-08		ATAD5	-1.8172	2.2e-20
C1S	-1.12418	0.0437108		C6orf57	-1.88361	1.52e-07		AC004466.1	-1.81022	0.000226603
SUSD2	-1.12121	0.00473597		LEPR	-1.88112	1.74e-09		PABPC4L	-1.81002	6.52e-12
C22orf23	-1.12053	2.35e-05		COX6B2	-1.87474	9.74e-21		TGFBR1	-1.80882	8.45e-26
HLA-DMA	-1.12049	0.000424156		CNGA1	-1.87214	1.36e-06		FAM72A	-1.80205	1.5e-11
WBSCR27	-1.11023	0.00327841		C2orf48	-1.87013	0.00403345		BEST2	-1.80046	0.000299942
SLPI	-1.10637	8.81e-07		CCDC114	-1.86868	0.000924195		INTS2	-1.79473	7.6e-28
INSIG1	-1.10538	8.24e-10		TSPO2	-1.86724	0.0265237		AC132872.2	-1.78574	4.08e-12
SELENBP1	-1.10437	0.0134744		CHD5	-1.86415	1.45e-09		ALG10B	-1.78455	1.47e-18
XDH	-1.1008	0.000165841		CPAMD8	-1.86242	2.09e-05		WNT11	-1.78207	2.58e-12
LRP11	-1.09759	1.89e-12		FGR	-1.85765	0.033787		CDON	-1.78143	3.45e-23
SAMD8	-1.09496	7.87e-08		MYBPC2	-1.8566	0.000985377		FAM131C	-1.77562	9.09e-08
TMC4	-1.0945	0.000164081		SHBG	-1.85601	5.26e-05		TCTN3	-1.77276	8.2e-36
TYMP	-1.09154	0.00150953		MYCL	-1.85129	4.63e-12		ADSSL1	-1.77185	9.24e-11
GNAQ	-1.09134	9.14e-08		PTPRN2	-1.85126	4.15e-05		ZMYND12	-1.76897	0.00128547
CCDC33	-1.08993	0.0159025		SULT1B1	-1.85083	1.44e-05		WNT6	-1.7683	1.72e-05
ESYT1	-1.08898	1.1e-14		AK7	-1.84938	3.12e-12		CYP1B1	-1.76734	1.22e-37
GJB2	-1.08622	0.000148289		TRPV2	-1.84488	7.14e-11		SLC20A1	-1.76568	2.01e-47
TMEM173	-1.08455	2.33e-05		ARRDC3	-1.8395	1.31e-20		ZP3	-1.76242	4.54e-10
FAM169A	-1.08294	3.53e-05		CTD-3193O13.9	-1.83894	4.26e-06		MST1	-1.76128	3.78e-11
PNPLA3	-1.08177	0.0371727		TMEM187	-1.83845	1.1e-14		TOX2	-1.75199	7.3e-22
D2HGDH	-1.08129	0.0273613		SPERT	-1.83656	0.00462718		CCNA1	-1.74961	6.38e-30
SH3TC1	-1.0812	0.000910303		PPIC	-1.83511	7.39e-16		DIRAS1	-1.74716	0.00480939
SMIM22	-1.07851	0.000455229		FIGF	-1.83263	0.0128087		INPP5J	-1.74656	8.5e-08
CMPK2	-1.07217	0.00123732		SPDEF	-1.8232	0.00652349		DHRS4-AS1	-1.74568	1.36e-09
S100P	-1.07194	3.19e-05		MSMO1	-1.82107	6.11e-31		RTN4RL1	-1.7449	3.08e-18
API5	-1.07123	2.74e-09		ABCA1	-1.81153	8.64e-08		CHST6	-1.74437	0.000411472
ADHFE1	-1.07034	0.0380172		TNNC1	-1.81124	0.0146218		NFIA	-1.73377	1.24e-12
FXYD3	-1.06894	4.04e-05		CLK1	-1.81089	3.3e-12		CNIH2	-1.73276	0.0032894
OIP5	-1.063	8.38e-08		NFATC4	-1.80551	1.43e-07		VAV3	-1.72909	1.5e-11
ARL4D	-1.06009	0.000178179		NRTN	-1.80519	1e-05		SLC2A3	-1.72617	0.0486958
TGM2	-1.0554	0.00025816		CTC-241N9.1	-1.80161	0.000123404		MEFV	-1.72606	2.97e-05
ATG16L2	-1.04922	0.00829746		PCSK1	-1.80079	7.01e-08		CTD-3193O13.9	-1.72563	0.042309
PLAT	-1.04911	0.00114309		CHAD	-1.7992	0.00272692		KLHL9	-1.72341	2.18e-27
A4GALT	-1.04538	0.00870518		ZP3	-1.79776	1.2e-09		MTTP	-1.72318	0.00330426
FGB	-1.04489	0.00081086		SIRPG	-1.7972	0.0258325		ANKS1B	-1.7219	0.0290526
ANGPTL4	-1.04461	0.0327101		TMEM221	-1.79328	0.000909508		SPOCK2	-1.72087	3.71e-08
IRF9	-1.04427	3.42e-07		ATP8A1	-1.79312	4.37e-08		KLHDC9	-1.71785	5.54e-05
DBP	-1.0431	0.00281826		GLIPR1L2	-1.79293	0.000923028		KBTBD6	-1.71489	3.68e-19
VANGL2	-1.04234	0.0307766		SNCA	-1.78475	0.000432557		SYTL1	-1.71248	2.07e-09
SLC5A3	-1.04226	8.78e-05		AGR2	-1.78095	3e-06		CCDC28B	-1.70744	2.78e-12
ACSS2	-1.04211	0.000120885		TNFSF9	-1.77961	1.17e-06		SMCO4	-1.70365	1.74e-08
TCEAL8	-1.03842	2.31e-06		FHL1	-1.77903	2.59e-31		DCAKD	-1.69574	3.37e-20
IRF7	-1.03804	3.66e-07		GLIPR1L1	-1.76527	0.0154993		FKBP5	-1.69238	2.75e-30
RCN1	-1.03643	3.62e-06		RPA3-AS1	-1.76391	1.46e-24		ZNF519	-1.686	1.5e-05
TP73	-1.03598	0.00483559		ALDOC	-1.76345	3.35e-22		EIF4EBP3	-1.68006	0.0418525
NRAS	-1.03461	1.36e-09		PLCH2	-1.75716	0.000427207		CEP57L1	-1.67901	6.16e-14
GPCPD1	-1.03412	4.92e-06		THBD	-1.75332	7.43e-10		ADAMTSL4	-1.67814	4.55e-18
TNFSF9	-1.03311	0.000266527		RAB3A	-1.75208	2.2e-11		TMEM92	-1.67683	0.0182821
ATHL1	-1.0328	0.00143075		TUBB4A	-1.75197	3.05e-05		FGFBP3	-1.67614	6.23e-10
ARTN	-1.03167	0.00998942		RAB26	-1.73989	1.4e-08		SPARC	-1.66184	0.0264353
NTF4	-1.03052	0.0368823		CPE	-1.73077	9.61e-28		ADC	-1.66088	7.69e-06
DNASE2	-1.02971	3.96e-06		TMEM56	-1.72183	4.49e-13		C1orf51	-1.66081	0.0125155
CCNI	-1.0216	8.62e-12		YBX2	-1.7181	0.00623703		SCRG1	-1.65894	0.0202512
SUDS3	-1.01819	4.33e-07		CASP10	-1.71546	2.21e-06		HMGB2	-1.65653	1.2e-32
ADSSL1	-1.01784	0.0207265		WDR65	-1.71108	0.000317836		PIK3R1	-1.65605	6.2e-19
SCRN2	-1.01587	0.00360836		TMEM125	-1.70583	5.14e-25		RP13-512J5.1	-1.65024	0.000566938
TMED7	-1.01518	5.89e-16		RNF168	-1.70436	5.92e-08		SLC7A2	-1.6487	1.9e-16
SACM1L	-1.01495	1.47e-06		IL1B	-1.70065	0.000103003		UNC5B	-1.64492	2.58e-05
JAK3	-1.01298	0.00553984		DRD2	-1.70033	0.00553722		VIPR2	-1.64478	0.00205012
SREBF2	-1.01258	0.00025816		DCHS2	-1.69952	1.15e-07		PDE2A	-1.64437	0.000499022
RWDD1	-1.00648	2.93e-10		SLITRK4	-1.69599	5.55e-06		KCNAB1	-1.64092	0.0184249
RCC2	-1.00357	2.55e-10		DLG2	-1.69569	7.02e-05		NRTN	-1.63827	0.0294998
DLAT	-1.00348	4.11e-08		ZBTB16	-1.69493	0.00579419		TAF9B	-1.63746	3.06e-10
SHROOM1	-1.00299	0.00372256		ANG	-1.69328	3.85e-14		CPS1	-1.62872	1.05e-26
ZCCHC10	-1.00163	1.72e-07		CCNG2	-1.6909	1.92e-15		MSI2	-1.62799	6.21e-22
B3GALNT1	1.00028	0.000729862		S100A5	-1.69018	1.31e-12		BAIAP3	-1.62653	0.0040472
EPHB6	1.00336	2.49e-05		MLPH	-1.68913	1.55e-08		TXNRD3	-1.62521	5.14e-19
TTYH1	1.00506	5.32e-05		FAM83E	-1.68733	0.000118308		RAB11FIP2	-1.62254	2.27e-12
MNS1	1.00651	0.0320711		FDFT1	-1.68158	6.42e-33		RNF122	-1.62252	1.89e-11
CCDC19	1.00844	0.0354532		CD164L2	-1.68021	0.000830145		BGN	-1.62214	1.86e-05
MAP2	1.01434	0.000133025		MEF2B	-1.67361	0.0370756		ALG10	-1.61889	4.07e-10
HOXA5	1.01621	0.022555		MMP11	-1.67296	2.04e-18		RBM43	-1.61728	5.11e-11
DCBLD2	1.0163	1.02e-05		CYS1	-1.67098	0.00370963		HAUS4	-1.61547	2.83e-16
CLCF1	1.01771	0.0123551		ACTA2	-1.66165	2.13e-11		DOCK11	-1.61494	9.59e-12
HOXA2	1.01828	0.00247466		FAM131B	-1.66061	0.0127396		PARP2	-1.61288	1.96e-23
NCEH1	1.02019	0.000505394		TFCP2L1	-1.65814	0.00309122		KLHL8	-1.6073	3.3e-17
KLF6	1.02094	0.00793115		hsa-mir-1199	-1.65534	0.000870508		DUT	-1.60671	9.25e-28
FOSL2	1.02862	1.38e-06		SYT17	-1.64944	5.79e-07		SPA17	-1.60603	2.08e-08
ARID3B	1.03033	0.0429077		SERPINA3	-1.63972	2.21e-07		KBTBD7	-1.60369	5.04e-14
PEG10	1.03041	0.00455903		SLC26A2	-1.63521	5.48e-05		CA11	-1.60294	1.92e-06
TIAM2	1.0315	0.00870849		GCNT1	-1.63484	1.09e-11		PLXND1	-1.60222	3.99e-18
PCNXL2	1.03319	4.54e-06		PRCD	-1.63456	0.0281647		OPN1SW	-1.6018	0.00126862
HEG1	1.03861	3.25e-07		SLC26A9	-1.63364	5.93e-09		NLRC3	-1.599	0.0320105
FAT4	1.04567	0.0083996		MGAT3	-1.62417	0.0220157		SRRM3	-1.59741	0.03556
MGAT5B	1.0503	0.000438456		SPARC	-1.62409	0.00524182		CCDC102B	-1.59618	0.00131787
DLX1	1.05115	0.0395943		GCAT	-1.62274	2.62e-20		RABGAP1	-1.59547	7.07e-28
C6orf141	1.0522	1.28e-05		ZNF516	-1.62157	4.92e-25		ARMC2	-1.5916	0.000394131
FLVCR2	1.05508	0.00153039		KLF9	-1.60836	6.25e-07		ARRDC3	-1.59131	5.98e-18
ARSJ	1.05701	6.97e-10		KLHL24	-1.60581	6.76e-09		VSIG10L	-1.59025	0.00164334
IDS	1.06378	0.0012632		DSC1	-1.60248	0.0229457		RCOR2	-1.58899	4.69e-08
SLC39A14	1.07353	5.51e-06		CREG2	-1.60235	1.51e-13		PRTG	-1.58887	6.86e-06
GPR137C	1.0767	0.00610481		FIBCD1	-1.59933	1.13e-05		AK7	-1.58864	1.11e-09
TBX3	1.08285	0.00217356		TMEM169	-1.59556	1.76e-11		GPX7	-1.58632	0.0011325
JAZF1	1.08291	0.00044507		GATSL3	-1.59378	6.24e-11		C4orf21	-1.58627	4.92e-16
EPHA4	1.08785	0.00152004		VPS37D	-1.59251	0.0120737		RCCD1	-1.5848	9.17e-23
FERMT2	1.08879	0.00102337		GPC6	-1.59187	3.34e-10		FRMD4B	-1.58397	4.63e-11
PSG9	1.09177	0.00817187		CYP4B1	-1.58849	0.00401414		SALL4	-1.57677	0.0347643
FN1	1.09468	2.55e-10		KLF17	-1.58806	0.00102403		DCHS2	-1.57646	0.00412284
GPR135	1.09471	0.000711503		SLC2A3	-1.58743	0.020603		SNX5	-1.57217	1.84e-25
MB21D2	1.09932	0.00106712		RNF150	-1.58616	0.0286575		SEPSECS	-1.56998	1.76e-16
RP11-553A10.1	1.10792	0.0186792		TP53INP2	-1.58423	1.4e-20		KLHL15	-1.5662	2.34e-17
GPR64	1.10929	0.000225046		RBCK1	-1.58182	1.87e-14		TMEM231	-1.56354	9.57e-19
GFPT2	1.11275	5.87e-05		NXPH3	-1.58033	0.00118875		SMIM20	-1.56311	6e-13
FRMD5	1.11291	0.000346064		SIM1	-1.57741	0.000720419		NR4A1	-1.56271	3.62e-13
IQCJ-SCHIP1	1.11561	0.0069902		IFITM1	-1.56928	1.31e-23		EXPH5	-1.55968	6.18e-14
MRVI1	1.11888	0.0450888		UNC5CL	-1.56764	0.000346557		STK17B	-1.5593	2.43e-13
KRT5	1.11942	4.36e-05		DCST2	-1.56617	0.00539193		SPDL1	-1.55723	1.33e-16
PTGER4	1.12014	0.000277872		PCDHGA10	-1.56511	0.00978527		ZNF678	-1.55268	2.75e-11
OXTR	1.12456	0.00598437		UST	-1.56363	1.13e-53		KLHL11	-1.55165	4.53e-11
CXCL3	1.12711	0.0414086		KIAA1683	-1.56303	0.00149219		RSBN1	-1.54843	1.15e-14
FGFR2	1.12778	5.73e-05		GCNT2	-1.55944	2.52e-40		PODNL1	-1.54799	0.00362132
NUAK2	1.12906	0.010496		WNT6	-1.5571	1.01e-05		KB-1507C5.2	-1.54784	0.0117167
KIF5C	1.13132	0.000504761		ORAI3	-1.55518	9.62e-22		NDRG2	-1.54612	0.010405
SGCB	1.13526	7.47e-05		ATOH7	-1.55347	0.00450914		MTIF2	-1.54587	1.99e-22
OLR1	1.13839	0.0140239		NIPSNAP1	-1.55272	4.16e-37		NMNAT3	-1.53916	8.17e-07
PRLR	1.14027	0.000589218		IL21R	-1.55039	1.29e-06		EPHB6	-1.53867	3.78e-07
TRIM16L	1.14327	3.99e-05		APOBR	-1.5502	4.98e-05		HYAL1	-1.53701	0.0191421
ANKRD13B	1.14971	1.78e-05		FRMD4B	-1.54883	7.68e-11		CCSAP	-1.5351	4.03e-18
SLC16A2	1.15108	3.27e-14		CCNI	-1.54757	7.61e-21		LRRC16B	-1.5333	0.00764424
PPAP2B	1.1546	6.08e-23		VAV3	-1.54694	2.77e-21		SP4	-1.53117	2.48e-10
TMOD2	1.15498	0.000969676		TBX6	-1.54611	1.51e-06		DUSP9	-1.53079	2.71e-06
BMP2	1.15519	0.00812124		PPM1K	-1.54027	2.56e-07		CHAD	-1.52782	0.0137238
EVA1A	1.15743	6.02e-05		TMPRSS11E	-1.53935	0.0393537		TTK	-1.52532	2.82e-15
CHML	1.15879	6.4e-07		REEP6	-1.53763	2.26e-15		SERPINA5	-1.52204	3.09e-07
FAM110B	1.16024	0.0306594		GUCY2D	-1.53411	0.00548924		GCNT1	-1.52193	7.02e-24
FSTL3	1.16121	0.00229159		TDRKH	-1.53257	2.7e-44		SLC25A27	-1.52013	2.7e-09
CRISPLD2	1.16123	3.78e-05		TGM2	-1.53018	1.12e-11		ZNF652	-1.5164	5.91e-11
TRNP1	1.16148	0.00250721		TLR9	-1.52851	0.0406722		PSD3	-1.51608	2.5e-19
ABCG2	1.17511	0.00913187		PRSS12	-1.52673	4.13e-18		ARHGAP19	-1.51575	6.62e-11
ZNF699	1.1798	0.00932664		THSD4	-1.52667	2.51e-10		RBM15	-1.51456	5.32e-26
CAV1	1.18272	0.000459501		LONRF1	-1.52583	3.56e-12		NRIP2	-1.51282	0.00443494
TCHHL1	1.18759	0.00073023		MBOAT2	-1.52558	2.12e-43		IPO7	-1.51207	4.24e-19
AP1S2	1.18935	0.000242198		CNTN3	-1.52452	4.79e-18		WNT10B	-1.51123	0.0037755
SNTB1	1.19048	0.0194774		FOXD3	-1.52226	1.13e-05		PTPRU	-1.51051	8.69e-19
BNC2	1.19109	0.000157645		TXLNB	-1.52085	0.00241739		FAM46A	-1.51025	2.14e-20
TNC	1.19958	5.42e-05		RNF141	-1.51997	1.31e-08		POC1B	-1.50972	1.28e-14
APOLD1	1.20114	0.000509027		SMOC1	-1.51863	2.76e-26		BBS2	-1.50964	3.35e-20
IL7R	1.20576	6.3e-05		RBL2	-1.5101	9.32e-33		APOBEC3C	-1.50963	5.71e-23
SEMA3A	1.21072	0.000375227		H6PD	-1.51005	9.41e-11		PCSK4	-1.50944	0.000136668
CSGALNACT1	1.21312	7.67e-10		PBX1	-1.50928	0.000104063		STK39	-1.50877	9.4e-19
2024-03-03	1.21419	0.00140526		STARD4	-1.50859	2.01e-16		ZRANB3	-1.5079	1.29e-07
ARL4C	1.21429	0.00448392		MID1IP1	-1.50182	1.61e-19		SNAI1	-1.50761	2.87e-10
LPHN2	1.21696	1.71e-05		RBM43	-1.50112	0.000175067		CCDC74B	-1.50726	5.31e-06
HIST1H3E	1.22041	0.00939		RP11-279O9.4	-1.50102	0.0444724		BCL6	-1.50503	1.99e-23
THRB	1.22094	0.0007883		SREBF2	-1.50063	5.52e-16		PRKAG2	-1.50119	1.47e-18
NFE2L3	1.22127	5.1e-06		RHCE	-1.49683	5.85e-09		PAPOLA	-1.50055	1.29e-22
GJA5	1.22144	8.15e-09		FOXO3	-1.49383	6.94e-31		LEMD1	-1.50054	5.28e-11
EVI2B	1.2349	0.00805909		2024-09-01	-1.49361	0.0137153		C21orf119	-1.49881	3.24e-07
VEGFC	1.24841	1.4e-06		SLCO5A1	-1.49047	1.23e-05		GKAP1	-1.49798	2.82e-08
CSF1R	1.25001	0.00743773		SEC24D	-1.49002	1.38e-18		LAPTM5	-1.49784	0.00319479
HIST1H4H	1.25071	2.16e-06		HYAL1	-1.48997	0.000543582		C19orf54	-1.49774	1.5e-17
PLA2G4C	1.25789	0.0477784		IER5L	-1.48642	7.15e-11		CAND1	-1.49529	2.07e-23
KIAA1549L	1.25858	0.00358687		FBXO36	-1.48479	0.00164355		COPG2	-1.49524	1.36e-11
FAT3	1.2643	0.00631727		CTIF	-1.4834	3.02e-14		CXXC4	-1.4941	0.00892785
CST6	1.26825	0.0322423		PLA2G6	-1.483	2.55e-07		INHA	-1.48983	5.44e-06
C3orf52	1.2737	0.00966794		SEMA4G	-1.48093	1.5e-05		PEG10	-1.48722	1.14e-25
TSPAN5	1.27992	2.07e-06		WNT8B	-1.47994	0.000162109		GPR63	-1.48652	8.36e-15
ARL14	1.28586	0.0250724		PABPC4L	-1.47973	8.91e-06		DLG4	-1.48609	6.27e-05
UST	1.28871	3.77e-06		SCRG1	-1.4792	0.0133659		CFDP1	-1.48127	7.76e-11
TMEM156	1.29073	6.34e-05		PSORS1C2	-1.47881	0.000357541		INSIG1	-1.4793	4.7e-31
ANKRD1	1.29254	0.00709314		DSCR8	-1.47343	0.0260572		CENPJ	-1.4777	1.58e-15
DOK3	1.29354	0.00455356		APOBEC3C	-1.4695	8.7e-19		ZNF280C	-1.47548	9.14e-12
RFTN1	1.30334	0.0405755		SAT1	-1.46396	6.64e-23		BCAS4	-1.47461	6.84e-05
MITF	1.31645	0.000133741		CD70	-1.46339	2.62e-07		FYTTD1	-1.47	9.13e-19
HMGA2	1.31648	0.0140036		CCDC175	-1.46255	7.48e-05		SCNN1G	-1.46944	2.48e-07
VGF	1.31949	0.00014914		LOXL4	-1.46147	1.29e-08		SH2D3C	-1.46831	0.0465987
EN2	1.33237	0.00790077		CPEB4	-1.46065	2.54e-14		C1orf61	-1.46474	5.82e-06
EFNB2	1.33801	0.000379326		BAI2	-1.45858	1.01e-10		PCCA	-1.46443	3.29e-14
SAMD4A	1.34299	6.11e-06		PTP4A1	-1.45807	2.45e-09		PRUNE2	-1.46335	1.04e-13
BICC1	1.34531	1.22e-07		SEC14L1	-1.45265	2.94e-54		SUSD2	-1.46259	0.00296601
DTNA	1.34568	0.000297461		CEBPB	-1.4501	1.42e-05		FBXW7	-1.45634	1.45e-22
ROS1	1.34699	0.00121453		LRRC20	-1.44479	4.38e-11		CCDC163P	-1.45457	0.000778353
MKX	1.35174	0.00158003		CDH19	-1.44459	0.0365586		DEPDC4	-1.45046	0.0197452
SOCS2	1.35191	3.97e-06		NGFR	-1.44379	0.000484796		TUB	-1.44995	7.2e-14
GRK5	1.35459	0.00749434		COL13A1	-1.44279	0.000658237		MPHOSPH9	-1.4499	2.74e-14
SYT16	1.35474	0.000597512		SHF	-1.44221	0.000324139		LCORL	-1.44737	4.14e-10
TMEM27	1.36131	0.000735735		PHF7	-1.44087	1.02e-06		IFT81	-1.44484	9.28e-09
FAP	1.36758	7.22e-06		CPD	-1.43963	4.46e-27		PAQR8	-1.44437	4.74e-07
TGFBR2	1.37478	1.2e-06		PRR25	-1.43872	0.00200536		ST8SIA4	-1.44354	3.59e-07
GPR115	1.37616	0.0453907		IL20RA	-1.43597	6.09e-09		TMEM91	-1.44266	0.000440351
CYR61	1.37891	2.48e-06		CHRNA9	-1.43415	1.49e-06		CTDSPL2	-1.44154	6.16e-14
CALD1	1.3877	0.000508708		TMEM231	-1.43366	4.21e-11		IMPAD1	-1.44062	2.6e-22
SCN8A	1.3927	0.0226173		PDK4	-1.42995	1.13e-07		BET1	-1.43781	7.23e-13
ADAMTS15	1.39471	1.88e-05		MCF2L	-1.42917	1.44e-15		CCDC74A	-1.43685	0.0119
SCD5	1.39935	3.37e-07		DCAKD	-1.42866	2.84e-08		ALX4	-1.43488	1.03e-13
THBS1	1.4154	1.47e-05		C14orf159	-1.4247	2.88e-13		PTPRS	-1.43191	1.68e-15
IL32	1.4167	7.66e-05		NRG2	-1.42381	0.0151903		TSTD1	-1.43145	7.22e-14
ETS1	1.41719	0.000492789		ACAN	-1.42263	0.0130947		LYPLA1	-1.43121	3.81e-11
TUBA1A	1.43276	3.72e-05		TMED7	-1.41988	4.55e-13		TMEM61	-1.42848	3.76e-06
AKAP12	1.44169	0.00231314		MST1	-1.41909	0.00224158		SLC6A6	-1.42798	1.59e-24
ZSCAN12	1.4465	1.78e-05		RAB27B	-1.41475	1.47e-31		DHODH	-1.42756	1.4e-16
SFMBT2	1.46063	2.36e-05		TTLL1	-1.41253	0.00334334		DPM3	-1.42571	9.63e-10
SEMA5A	1.47455	0.0117954		EVL	-1.41141	0.00119501		CEBPB	-1.42322	8.41e-14
B4GALNT1	1.47826	0.0167898		TSPAN7	-1.41132	7.3e-10		CDS1	-1.42159	7.86e-21
DDAH1	1.50975	6.39e-06		OPRL1	-1.40976	0.00361616		OIP5	-1.41875	2.46e-13
COL8A1	1.51615	0.0276579		C16orf95	-1.4096	0.000609023		TREM1	-1.41873	1.59e-06
TMCC2	1.52044	0.00217356		PLCD1	-1.4088	1.25e-09		RTN4RL2	-1.41629	7.42e-11
VIM	1.53023	1.12e-07		SORCS2	-1.40831	1.59e-13		ZNF599	-1.41459	5.77e-05
LMCD1	1.53131	1.68e-05		HS3ST3B1	-1.40773	3.06e-09		CEP44	-1.41309	9.87e-14
B3GALT5	1.54164	3.99e-05		CACNA1F	-1.40674	0.0399437		CA9	-1.41283	3.33e-14
ADM	1.54491	0.0132417		BCL6	-1.40553	1.7e-17		NID1	-1.40538	7.84e-17
ADAMTS6	1.55614	0.0377139		GSTA4	-1.40541	0.00134795		KCNJ11	-1.40456	0.0488059
GLIPR1	1.5653	0.000152953		COL3A1	-1.40428	0.00632514		CERS4	-1.40435	1.99e-05
ABAT	1.56834	7.94e-05		MEX3A	-1.40305	2.13e-08		FREM2	-1.4026	2.37e-07
DUSP1	1.57531	0.000599657		SNAI3	-1.40208	0.00248967		HNRNPR	-1.40219	3.29e-21
FST	1.58456	6.16e-08		ERN1	-1.40079	3.29e-32		CCDC33	-1.40015	0.000226119
C5orf46	1.58951	0.000136978		USP46	-1.40017	1.19e-11		POT1	-1.39989	4.21e-13
STX11	1.59256	0.00183222		LRG1	-1.39998	7.74e-09		RFX2	-1.3997	1.1e-06
BDNF	1.59502	0.00158003		C16orf86	-1.39998	7.2e-05		VTA1	-1.3992	2.43e-17
GPR1	1.60049	0.00817187		NRSN2	-1.39897	2.07e-06		RORC	-1.3992	8.11e-05
TMEM158	1.60509	0.00161729		ST7-OT4	-1.3972	0.0130882		SPTSSA	-1.39759	3.09e-11
NRXN3	1.6194	0.0251072		ACLY	-1.39491	5.16e-25		TESK2	-1.39738	2.37e-08
GBP6	1.62077	0.0111989		FAHD2B	-1.39288	0.0232166		NMT2	-1.39618	3.48e-13
NOG	1.62264	0.00147256		SERPINA1	-1.3928	0.00743028		C1orf213	-1.39142	1.12e-08
FYN	1.65313	0.00257497		LGI4	-1.39158	0.00402541		ICK	-1.39105	3.2e-13
SNAI2	1.6557	1.95e-05		HOXD11	-1.39022	0.0256086		LSM4	-1.389	8.5e-18
SLC35F3	1.66234	4.77e-05		SLC1A1	-1.38475	4.23e-16		GRAMD1C	-1.38846	9.21e-11
PLXNA4	1.66311	0.0281398		KLHL32	-1.3843	0.0105291		DDIT4	-1.38726	1.25e-20
TRAF1	1.66571	0.00310512		FOXO1	-1.38264	0.000206537		PDIK1L	-1.38678	9.92e-12
MSRB3	1.67447	3.07e-09		PRSS8	-1.38198	2.09e-11		ITGA7	-1.38668	0.01376
NEURL	1.67616	0.00106769		TRAPPC9	-1.38134	1.88e-15		MAOB	-1.38537	0.00784084
NCF2	1.68024	0.026639		PF4	-1.37966	1.6e-06		DPCR1	-1.38525	0.042273
FAM105A	1.68701	4.38e-09		LYRM9	-1.37901	0.0138961		CD70	-1.38425	0.00389188
SEMA7A	1.7166	9.53e-05		FGFBP3	-1.37799	5.5e-14		SLC35F1	-1.38279	0.00025232
LHFP	1.71856	0.00231314		CA14	-1.37787	0.00162842		ASIC1	-1.38244	6.7e-09
NAV3	1.73087	0.0185445		ADC	-1.37701	3.04e-05		SESN3	-1.38023	0.000151091
PCOLCE2	1.74404	0.0235635		RP11-302B13.5	-1.37492	0.00223649		MFSD2A	-1.37926	1.4e-20
GPR176	1.74838	9.29e-08		CYP1B1	-1.3707	3.23e-17		TET1	-1.37919	3.41e-06
CDH11	1.75014	1e-06		RALGPS1	-1.37011	1.98e-06		RP11-796G6.2	-1.37823	0.00251517
CD274	1.76242	0.0188138		FAM227B	-1.36907	0.00256762		THOC6	-1.37693	4.78e-13
TGFB2	1.76603	6.52e-12		SCARF2	-1.36727	0.000162919		GMPR	-1.3751	2.79e-09
KPNA7	1.77821	0.0062645		FAM117A	-1.36482	2.85e-13		FAM211B	-1.37285	0.00154929
CNTNAP1	1.78231	6.3e-11		KIF6	-1.36412	0.00798166		NEURL1B	-1.37049	1.37e-11
IGFBP5	1.80177	4.26e-18		HKDC1	-1.36389	2.54e-14		NMU	-1.37012	9.71e-13
CPA4	1.81099	8.14e-08		CCDC102B	-1.36336	0.0186778		C8orf37	-1.36783	4.04e-07
ADH6	1.81186	0.0478342		RP11-17M16.1	-1.3615	0.00316129		SIAE	-1.36766	3.85e-18
CD177	1.81289	0.00172771		GPR155	-1.35988	1.22e-08		PLAG1	-1.36753	1.08e-06
ZNF365	1.8213	0.000270525		TESK2	-1.3597	9.54e-16		WDR82	-1.36694	4.09e-22
TNFSF15	1.82427	0.000848516		TRIB3	-1.35921	2.26e-14		TXLNB	-1.3661	0.0205711
SPOCK1	1.83098	4.03e-05		TMEM190	-1.35869	0.00235957		ESD	-1.36563	4.57e-17
WDR66	1.85393	1.16e-05		GDA	-1.35858	6.24e-17		IER5L	-1.36369	3.65e-11
CREB5	1.92292	7.79e-06		ACSL4	-1.35422	9.72e-20		SASS6	-1.36315	2.38e-11
ADAMTS16	1.93899	9.05e-09		TTC39B	-1.3537	8.35e-08		NCAPD2	-1.36109	3.35e-28
HTR7	1.95454	0.0214503		CASP3	-1.35226	6.78e-42		C1orf131	-1.3592	2.17e-19
IL24	1.9656	0.000390876		SPTSSA	-1.35203	7.87e-05		TIGD4	-1.35727	0.0129818
INHBA	1.97843	1.15e-07		CALB2	-1.35139	1.16e-19		ACTR6	-1.35544	1.05e-12
BACH2	1.98402	0.000151372		FAM127C	-1.35067	0.0443041		HPCAL4	-1.355	0.0241986
CDH5	1.99389	2.83e-06		TCP10L	-1.35055	0.0177312		BUB1B	-1.35461	6.82e-17
DOCK10	2.001	0.0101338		GPCPD1	-1.34955	0.00327813		RAD54L	-1.35426	6.1e-20
TRPC4	2.02633	0.000440008		EFHC2	-1.34595	0.00288921		FGF13	-1.35406	1.31e-07
PDCD1LG2	2.02993	4.13e-07		BFSP1	-1.34552	5.01e-21		MRC2	-1.35226	2.73e-11
TNFRSF11B	2.03129	0.000653202		EPHB6	-1.34528	1.46e-12		PALM2	-1.35106	1.01e-07
UNC5C	2.03135	0.0010416		C3AR1	-1.34426	0.0146754		CEPT1	-1.35055	2.84e-20
MOXD1	2.03428	9.43e-05		COL6A3	-1.34264	8.66e-05		H6PD	-1.35026	1.74e-18
SLAMF7	2.03523	0.0239552		CLDND2	-1.34246	0.00118875		GEMIN2	-1.34992	6.9e-13
SCN9A	2.03637	0.010707		PPP1R3B	-1.33791	1.62e-31		FAM76A	-1.34919	1.11e-10
RP11-766F14.2	2.03755	0.036229		PAK3	-1.33681	0.000752341		C16orf95	-1.34885	0.0244893
KAL1	2.04442	8.4e-06		PPARA	-1.33553	5.15e-13		NUDT8	-1.34755	1.17e-07
SLC6A2	2.07151	0.00708846		B3GALT1	-1.3337	0.0240602		AQP1	-1.3474	0.00257241
HMCN1	2.07527	0.0420859		NOL4	-1.33365	0.00620421		ELOVL3	-1.33998	0.000146753
SYT14	2.11001	0.00937328		FAM84B	-1.33361	1.16e-31		LANCL1	-1.33959	9.26e-16
EDN1	2.11548	1.74e-09		VAMP5	-1.33288	6.33e-09		TIGD1	-1.33768	3.53e-10
SERPINB7	2.12525	0.0136212		SELENBP1	-1.33151	0.0254813		ADCK3	-1.33722	1.62e-21
KDR	2.13988	0.000341693		ZIC2	-1.32956	0.00234364		C12orf66	-1.3369	1.79e-10
BMP6	2.20125	0.00333609		SCOC	-1.32903	3.43e-06		LRRIQ3	-1.33685	0.000445935
GLP2R	2.26012	0.000141013		BTN3A1	-1.32808	2.52e-06		MND1	-1.33663	2.35e-11
SDC2	2.26594	0.0132114		SLC1A2	-1.32753	0.0173277		FTCDNL1	-1.33287	0.0106402
EBF1	2.29002	0.0341224		SLC9A6	-1.32624	3.13e-34		ZNF714	-1.33267	5.44e-11
AOX1	2.30414	5.34e-05		NOTCH3	-1.32606	3.41e-10		UCP2	-1.33237	0.0334766
CHN1	2.3305	0.00168625		SERPINA5	-1.32307	0.00113106		MTFR2	-1.33229	3.13e-11
DKK1	2.34349	8.86e-05		CCDC113	-1.32254	0.0347992		GLS2	-1.33229	8.66e-06
CYP1A1	2.37693	2.22e-06		CDK19	-1.3222	8.61e-27		SIRT3	-1.33216	9.11e-11
MGAM	2.38651	5.15e-08		NT5M	-1.32026	0.00271746		IFITM10	-1.33146	0.022664
AXL	2.39574	3.03e-09		ANKRD9	-1.31926	8.93e-08		TTC7B	-1.33015	7.27e-05
AMPH	2.41291	0.00995674		NHLRC4	-1.31852	0.0279426		UNC5CL	-1.32912	0.000475659
DIO2	2.48381	6.03e-13		TRIB2	-1.31747	1.05e-19		ITGB3BP	-1.32828	9.49e-10
PDE1C	2.55362	3.96e-06		CA11	-1.31696	0.000362005		CCT6B	-1.327	0.0028706
CNRIP1	2.58409	0.00041228		ACSL3	-1.31585	3.35e-31		DNAAF3	-1.32573	3.31e-05
TACR1	2.61449	0.000980111		MYB	-1.3148	4.33e-06		PBK	-1.32519	1.6e-12
IL6	2.65718	0.00197634		SOD2	-1.31449	4.4e-22		ZNF449	-1.32512	4.5e-09
OLFML3	2.65997	1.26e-10		ZNF775	-1.31386	5.67e-08		ZCCHC24	-1.32386	1.41e-07
GEM	2.74221	2.03e-07		SMOX	-1.31233	3.5e-18		KCNMB4	-1.32359	0.000174158
ABCA13	2.76217	2.12e-11		CNGB1	-1.31104	8.29e-10		FLVCR1	-1.32147	2.26e-14
COL15A1	2.78424	2.49e-11		PDE9A	-1.31027	0.0102425		ATP2A1	-1.31895	1.65e-05
DISP2	2.84307	2.49e-11		RBM44	-1.31002	0.0131077		GDA	-1.31476	8.69e-13
NR4A3	2.87251	0.000211142		FXYD3	-1.30795	4.3e-08		SRGAP3	-1.31382	5.59e-07
KRT34	2.89947	2.39e-06		MT1F	-1.30738	3.51e-25		C1orf210	-1.31344	3.91e-14
SERPINE1	2.89963	1.25e-12		ATP6V0D2	-1.30512	0.00840964		PHF7	-1.31245	5.59e-05
NLRP3	2.91742	0.00498359		ETV1	-1.30408	4.11e-10		C6orf226	-1.31219	3.94e-05
C1orf143	2.91991	0.00297709		HTRA1	-1.30405	7.76e-14		PIGK	-1.30969	5.97e-12
KIAA1239	2.92025	0.000555302		ARL17B	-1.30277	0.00426868		SYCE2	-1.30752	0.0240403
ACKR3	2.9364	0.0278491		HES6	-1.30232	1.66e-10		GDF9	-1.30646	0.0305898
BRINP2	2.95632	0.00222712		C1orf213	-1.30104	0.00534674		NFIB	-1.30553	1.89e-18
TNFRSF19	2.97638	0.00350728		LRBA	-1.30004	1.04e-24		SCAI	-1.30099	8.37e-11
ALOXE3	3.03229	9.42e-08		TMPRSS5	-1.29895	0.0117029		PTPRO	-1.30033	3.81e-16
IL1R2	3.05138	3.89e-06		RAMP1	-1.29624	0.000715263		MAPK4	-1.30027	5.59e-16
PAPPA	3.15803	5.82e-08		GINM1	-1.29581	1.7e-17		PRR24	-1.29874	0.000260461
IL1RL1	3.29963	0.00491847		NOG	-1.29417	0.0324445		DLGAP5	-1.29754	3.53e-14
SPOCD1	3.30403	0.00125398		TSPAN13	-1.29371	1.7e-08		PAAF1	-1.29723	3.29e-15
KRTAP2-3	3.51234	0.00123732		AP001468.1	-1.29318	4.51e-07		C18orf56	-1.29536	0.0179818
MAGEC1	3.93844	8.14e-09		RP11-701P16.2	-1.29105	0.0214463		LCLAT1	-1.29406	8.11e-11
2024-03-04	4.56768	0.00162312		NSUN7	-1.28995	0.00471525		KRTCAP3	-1.29281	3.59e-09
LPPR5	4.65091	0.000135763		TCP11L2	-1.28919	3.54e-07		MAD2L1	-1.29155	2.12e-13
ALPK2	4.80045	6.29e-05		DUOX2	-1.28782	0.00646058		LEPREL2	-1.29137	0.00190941
				SYNE3	-1.28748	1.44e-08		KLF9	-1.28929	1.02e-16
				DUSP6	-1.28629	2.54e-09		KLHL24	-1.28859	8.64e-13
				PJA2	-1.28549	1.09e-11		RAD52	-1.28816	1.14e-10
				PRR24	-1.28505	4.09e-08		ZNF483	-1.28795	1.61e-06
				DUSP4	-1.28468	1.67e-09		SUCLG2	-1.28783	8.06e-15
				EFCAB14	-1.28384	3.7e-23		RBL2	-1.28706	6.28e-18
				ZBTB33	-1.2838	2.57e-21		TATDN3	-1.28495	3.67e-09
				MUT	-1.28191	1.27e-10		SIK1	-1.28487	1.4e-22
				EPHB3	-1.28158	1.32e-11		SLCO4C1	-1.2844	6.48e-05
				GNE	-1.27656	3.4e-06		ZNF397	-1.28424	1.55e-10
				PPP1R16B	-1.27502	0.0024856		EPHA7	-1.28233	0.015111
				NEK8	-1.27289	7.63e-22		WDR17	-1.28146	1.35e-08
				FAM71E2	-1.27253	0.000290172		MTPAP	-1.28091	7.63e-12
				ASIC1	-1.27244	0.000332993		ECI2	-1.2809	1.07e-13
				APOBEC3F	-1.27116	2.8e-15		TNKS	-1.28083	1.4e-16
				ELOVL3	-1.27044	2.36e-10		UST	-1.28031	1.22e-10
				NT5DC4	-1.27027	1.83e-06		ALDH5A1	-1.27713	5.92e-20
				PRSS36	-1.26989	2.52e-08		PGAP1	-1.27673	8.4e-09
				CCT6B	-1.26985	0.00531525		TGDS	-1.27603	4.51e-09
				RBM15	-1.26836	1.2e-09		CENPC	-1.27483	6.41e-11
				LMF1	-1.26737	0.00118648		DHRS3	-1.27343	8.91e-15
				ANO6	-1.26464	5.02e-13		NIPSNAP3B	-1.27288	0.0416203
				ICAM5	-1.26455	0.0234524		CES3	-1.27148	1.27e-05
				AMN1	-1.26442	4.01e-13		MAP3K12	-1.2692	1.07e-06
				C11orf71	-1.26326	0.0108582		BIN2	-1.2689	0.00365871
				ESR1	-1.26324	2.38e-15		TERT	-1.26768	0.00110776
				LTBP2	-1.26251	8.7e-19		KIF18A	-1.26711	1.56e-09
				OSGEPL1	-1.26146	6.06e-07		OMA1	-1.26708	7.1e-08
				ST6GALNAC3	-1.26145	9.98e-07		PDK1	-1.26669	7.68e-15
				CEP57L1	-1.2576	0.000777557		ITGA1	-1.26625	1.63e-11
				DPM3	-1.25729	5.46e-08		PER1	-1.26618	4.93e-13
				NANP	-1.25483	9.81e-16		CETN3	-1.26564	2.33e-09
				ST3GAL3	-1.25373	3.86e-12		LPL	-1.26548	5.34e-15
				NR3C2	-1.25217	0.000640249		SCARF2	-1.26527	0.0465849
				YPEL2	-1.25137	0.000506134		CNFN	-1.26381	0.00377794
				HSPA1L	-1.24938	3.8e-05		CCDC28A	-1.26362	1.88e-11
				BCL2	-1.24725	5.28e-09		NEK2	-1.26334	6.47e-14
				PCBP3	-1.24723	0.0216623		SMN1	-1.26233	0.00882194
				CAPN5	-1.24703	0.00034972		FRS3	-1.26165	8.58e-06
				CLIC3	-1.24658	0.000268001		CHRDL1	-1.26035	1.61e-08
				MYOM1	-1.24638	2.84e-07		MTX3	-1.25965	6.06e-10
				TBC1D29	-1.24504	4.3e-08		GFM1	-1.25841	4.24e-17
				ARL4D	-1.24472	3.64e-14		FAM184A	-1.25806	1.66e-05
				AL590708.2	-1.24391	0.00880912		C12orf65	-1.2569	4.11e-11
				KBTBD7	-1.24226	1.51e-05		TRUB1	-1.2567	2.52e-09
				DRAM2	-1.24124	4.13e-36		PRRT1	-1.25657	8.88e-05
				CCDC69	-1.24115	0.00383904		MSL2	-1.25582	1.32e-16
				FREM2	-1.24052	5.49e-12		PAN2	-1.25554	7.06e-14
				GNAQ	-1.24028	1.41e-14		HABP4	-1.2545	8.83e-12
				GLS2	-1.24025	4.66e-06		CCDC77	-1.25385	6.19e-12
				DLAT	-1.23869	1.94e-33		OARD1	-1.25343	2.89e-11
				DUSP19	-1.23838	0.00263903		ZMYM1	-1.25285	3.81e-10
				CHI3L1	-1.23829	0.000157312		C16orf86	-1.25189	0.000208177
				FKBP1B	-1.2382	0.00245531		HTRA1	-1.25082	2.43e-17
				GM2A	-1.23784	1.07e-15		TTC32	-1.2506	6.73e-07
				DDIT4	-1.23687	9.91e-16		C5	-1.25056	0.000134248
				TMEM8B	-1.23545	0.00345024		FAM76B	-1.24956	1.59e-07
				TNFAIP6	-1.23444	2.92e-05		CAT	-1.24847	9.96e-16
				ZNF488	-1.23335	8.9e-06		AMMECR1	-1.24824	6.68e-11
				MICALCL	-1.23304	3.57e-06		ART3	-1.24723	0.0157591
				SAMD8	-1.23265	3.27e-15		CNGB1	-1.24603	8.82e-07
				SMIM1	-1.22989	0.00298438		AGER	-1.24558	6.84e-05
				PIAS3	-1.22865	5.23e-10		FBXL15	-1.24509	3.06e-06
				LGALSL	-1.2269	2.61e-06		PAK3	-1.24322	7.04e-06
				INO80C	-1.22438	1.56e-17		HNRNPDL	-1.24269	1.99e-18
				COL8A1	-1.22245	3.66e-13		METTL15	-1.24232	3.71e-08
				RIMS3	-1.22001	1.1e-05		IVNS1ABP	-1.24055	2.41e-16
				CD58	-1.21867	4.84e-12		KIF2C	-1.24019	2.71e-22
				LHPP	-1.21737	4.53e-07		MUT	-1.24014	1.02e-14
				KCNMB4	-1.20879	5.02e-10		NUDT7	-1.23846	0.00151366
				GEMIN8	-1.20805	1.66e-05		CHEK2	-1.23707	2.98e-13
				VWA7	-1.20761	3.01e-15		ZNF273	-1.23681	1.43e-06
				THBS4	-1.20647	0.000845427		PPP1CC	-1.23648	7.11e-15
				SLC35F1	-1.20628	5.61e-08		KREMEN1	-1.23388	7.27e-08
				PCDHAC2	-1.20293	0.00338101		ZNF775	-1.23243	0.00314975
				TCN1	-1.20256	0.0104756		TTC23	-1.2324	1.19e-08
				C6orf226	-1.20151	6.68e-14		ALDH3B2	-1.23112	3.4e-11
				ARL15	-1.20008	6.43e-12		IMPACT	-1.23058	1.13e-12
				SNX30	-1.19916	1.77e-28		CCNA2	-1.22891	1.65e-12
				SOWAHD	-1.19872	0.0252161		TMEM209	-1.22881	1.26e-12
				ARL5B	-1.19858	2.12e-07		ZNF333	-1.22804	2.75e-05
				SERGEF	-1.19818	1.4e-09		USP21	-1.22786	7.83e-12
				NAT6	-1.194	4.57e-11		SLITRK4	-1.22512	1.19e-05
				MMP15	-1.19351	1.07e-05		CEP152	-1.22491	7.58e-12
				KLC4	-1.19015	2.39e-06		CTH	-1.22472	1.26e-06
				LY6G6C	-1.19009	0.0165839		AKAP7	-1.22462	2.78e-07
				CFB	-1.18911	1.54e-14		TBC1D5	-1.22351	1.58e-18
				TOX2	-1.18833	6.93e-12		TTC33	-1.22135	0.000945305
				COPG2	-1.18744	0.00248555		MDH1	-1.22048	9.51e-20
				YPEL5	-1.18655	5.57e-17		OSGEPL1	-1.22042	1.16e-08
				KBTBD6	-1.18579	1.15e-07		CDK2AP1	-1.22029	1.87e-16
				LPIN1	-1.17964	2.15e-08		SKP2	-1.21963	1.36e-11
				SULF1	-1.17945	0.00389458		NUDT3	-1.21865	7.22e-18
				RERG	-1.17875	0.000822693		ALX3	-1.21782	2.99e-05
				RUNX2	-1.17795	0.00590261		ARSK	-1.21725	1.13e-09
				IL1RAP	-1.17649	4.23e-11		CDK8	-1.21719	4.1e-11
				N4BP2L1	-1.1733	0.0175758		CNKSR3	-1.21471	3.61e-11
				CLYBL	-1.1729	0.0255457		ZNF507	-1.21366	1.3e-12
				LRP11	-1.17281	5.55e-27		DEPDC1	-1.21354	1.08e-10
				LPL	-1.17219	3.25e-13		FAM117B	-1.21257	1.25e-05
				RXFP4	-1.17189	0.0404704		BBC3	-1.20917	1.69e-07
				PIGZ	-1.17141	0.00122446		C4orf46	-1.2087	1.27e-10
				CMTM8	-1.16966	3.37e-10		MCM8	-1.20739	4.2e-13
				B4GALT6	-1.1688	2.14e-07		ALDH6A1	-1.20735	5.12e-11
				SLC22A18	-1.16237	6.4e-12		ZNF717	-1.20584	7.44e-09
				NUDT7	-1.1608	0.00733637		SRSF4	-1.20491	1.94e-21
				HOXA1	-1.15997	2.51e-05		RPA3	-1.20361	3.02e-11
				ZYG11B	-1.15921	1.28e-12		KIF22	-1.20257	2.44e-19
				AC110771.1	-1.15839	0.0151997		NFYB	-1.20136	7.17e-10
				GGN	-1.15838	0.0261508		AMT	-1.19934	2.03e-05
				MAP2K6	-1.15762	0.000397809		ZBTB18	-1.19905	2.67e-13
				LTBP4	-1.15371	0.000898318		C6orf57	-1.19852	5.13e-10
				HSD17B7	-1.15337	1.09e-09		BZRAP1	-1.19823	0.00363382
				NFE2	-1.15278	2.91e-06		PRKAR2B	-1.19792	4.77e-07
				TNFRSF10C	-1.1513	3.18e-08		SBF2	-1.19759	7.51e-15
				OBFC1	-1.15088	1.44e-11		PDE4D	-1.1972	7.5e-13
				FAM171A2	-1.15085	0.00917626		CASC5	-1.19357	2.22e-10
				LOXL1	-1.14858	1.48e-06		CDS2	-1.19204	8.89e-19
				CTBS	-1.14655	1.55e-08		ZNF684	-1.19148	0.000309601
				IL1RN	-1.1452	7.92e-06		PPIH	-1.19089	6.5e-14
				TCEAL8	-1.14482	0.00131988		PLA2G4A	-1.18976	1.59e-07
				DNAJB5	-1.14287	0.00030942		PRPF38A	-1.18954	6.73e-15
				CNTN1	-1.14179	7.43e-13		CHRNA9	-1.1891	0.000114214
				ACSF2	-1.1408	8.55e-10		OSBPL5	-1.1876	1.06e-08
				MAGED2	-1.13951	3.68e-39		ZNF704	-1.18738	2.71e-08
				NYNRIN	-1.13903	0.00471149		SREBF1	-1.18673	2.63e-10
				RORB	-1.13565	0.0130837		NR2F1	-1.18617	1.93e-08
				PDP2	-1.13405	3.74e-12		MSH5	-1.18571	5.77e-12
				TMC8	-1.13393	0.0175208		LIAS	-1.18537	5.49e-10
				DYNC1I1	-1.13332	0.00792886		DLL3	-1.18529	0.0254883
				FGF13	-1.13325	3e-07		HSD17B6	-1.1851	1.67e-06
				AASDH	-1.13203	1.21e-06		CHCHD10	-1.18474	3.22e-09
				KLHL9	-1.13074	6.62e-09		SNRNP48	-1.18203	2.66e-09
				PRKCA	-1.13003	6.59e-13		SLC43A1	-1.1818	0.000181998
				PTPRO	-1.12934	8.86e-07		SMC4	-1.18169	1.9e-11
				HMGCL	-1.12915	4.64e-12		FAM46C	-1.17925	6e-05
				AP000783.1	-1.12904	1.6e-05		RFC4	-1.17821	1.69e-15
				YOD1	-1.12807	0.00158876		IGFLR1	-1.17818	0.00236889
				ALDH6A1	-1.12774	0.000598115		CDH3	-1.17718	1.32e-16
				MIB1	-1.12764	8.44e-06		GAS2L3	-1.1768	1.79e-07
				SIDT2	-1.12632	9.58e-10		ATF2	-1.1759	2.86e-10
				ZUFSP	-1.12462	0.000543582		NUCKS1	-1.17565	3.9e-14
				ENTPD8	-1.12437	0.000559393		CENPW	-1.1749	1.87e-10
				IPMK	-1.12373	2.44e-07		FSCN1	-1.17482	1.15e-09
				C7orf60	-1.12258	7.8e-15		PPARGC1A	-1.17453	0.00105259
				AQP1	-1.12196	1.08e-05		TADA1	-1.17445	5.74e-09
				SLC2A10	-1.12131	3.4e-05		COX6B2	-1.17365	7.5e-06
				CRKL	-1.1213	4.25e-11		KCNJ14	-1.1735	0.00602767
				MAML2	-1.11958	2.51e-10		ST6GALNAC3	-1.17277	0.00141338
				FUCA1	-1.11903	2.58e-17		MIS18A	-1.17075	3.35e-10
				MESP2	-1.11714	0.000119101		NEO1	-1.16942	2.73e-07
				SLC31A1	-1.11686	1.16e-10		ATP6AP1L	-1.16932	0.000147948
				DHRS4-AS1	-1.11577	6.77e-12		TBX6	-1.16897	3.33e-05
				AGPAT4	-1.11525	4.5e-10		IL21R	-1.16734	1.78e-05
				SLAIN1	-1.11467	8.94e-12		NUSAP1	-1.16711	3.17e-13
				TP63	-1.11368	0.000377229		RAB28	-1.16487	3.3e-09
				HIST2H2BE	-1.1114	5.65e-05		SENP1	-1.16482	7.26e-11
				AC004466.1	-1.11099	0.0192491		STARD5	-1.16414	0.0460448
				SPIN4	-1.11082	2.16e-10		EIF1B	-1.1635	7.35e-10
				CHP1	-1.10955	2.79e-15		VIM	-1.16215	1.77e-14
				ATP1A1	-1.10954	3.36e-09		NARS2	-1.1621	2.02e-12
				ENPP4	-1.10847	4.4e-14		GP1BA	-1.16181	0.0436938
				ZMYND12	-1.10752	0.00696184		WIPF3	-1.15773	0.00641733
				ALDH5A1	-1.10748	1.7e-12		HDAC5	-1.15751	7.89e-08
				NPTXR	-1.1074	2.26e-07		MCEE	-1.15705	9.35e-07
				DNPH1	-1.10568	3.28e-12		HSD11B1L	-1.15649	4.76e-07
				OAZ3	-1.10567	2.36e-10		SCN1B	-1.15587	0.00431616
				C17orf103	-1.10394	9.84e-06		MNS1	-1.15392	0.000836163
				S100A14	-1.10394	1.25e-09		ELP4	-1.15388	7.71e-09
				RP11-796G6.2	-1.10348	0.0023137		CRIP2	-1.15235	1.2e-05
				PLA2G4A	-1.10339	8.01e-09		TSSK6	-1.15164	0.00128786
				RSBN1	-1.1022	8.74e-36		DYNLL2	-1.14988	4.02e-18
				VAX2	-1.1005	3.93e-08		TMEM128	-1.14967	4.82e-10
				ZMYM3	-1.10034	3.23e-05		NIF3L1	-1.14846	1.64e-13
				FBP1	-1.10023	0.00018736		LIN7C	-1.14823	3.25e-07
				DTX2	-1.09985	5.87e-06		MELK	-1.1479	5.83e-11
				GNAL	-1.09922	2.2e-16		LZTFL1	-1.14644	3.73e-06
				KLHDC8B	-1.09897	0.0283794		RNF219	-1.14557	2.77e-08
				C1orf51	-1.09857	0.0458926		PTMS	-1.14478	9.7e-10
				C1orf204	-1.09725	0.000809196		C3orf18	-1.14323	0.000271717
				ALG10B	-1.09664	3.7e-09		RAB33B	-1.14318	1.89e-06
				AP003068.23	-1.09639	9.51e-05		ZBTB8A	-1.14237	1.41e-06
				FAHD2A	-1.09488	5.96e-05		PIR	-1.14231	2.78e-13
				TMEM256	-1.09469	9.73e-23		IBTK	-1.14211	1.01e-11
				C6orf25	-1.09379	0.0301331		NUDT6	-1.1421	0.0193056
				NEU3	-1.09328	1.31e-11		NUF2	-1.14199	8.01e-09
				RBPMS2	-1.09065	0.0193382		FBXO43	-1.14194	0.000490948
				SLC16A7	-1.08913	1.03e-05		LIG3	-1.14189	5.81e-14
				CXADR	-1.08783	1.17e-08		ZXDA	-1.14125	6.66e-05
				LANCL1	-1.08762	1.11e-11		CCNG2	-1.14085	1.46e-09
				ROS1	-1.087	1.34e-07		CKS1B	-1.1405	6.52e-13
				RAB4B	-1.0868	2.03e-18		KLHDC2	-1.13983	1.94e-13
				FTO	-1.08666	4.08e-11		BAI2	-1.13981	5.89e-05
				NBR1	-1.08598	4.52e-52		AMY2B	-1.13958	0.0402801
				GPR160	-1.08556	6.45e-05		PDGFA	-1.1385	5.54e-06
				THAP2	-1.08359	0.000110789		TMEM143	-1.13848	0.000373142
				UCP2	-1.08354	0.00763378		BIRC5	-1.13829	7.12e-10
				ZNF76	-1.08323	6.35e-09		SMC3	-1.13667	8e-11
				ZBTB5	-1.08301	2.09e-10		NPM3	-1.13641	1.53e-10
				LMNB1	-1.08254	1.26e-34		NAT6	-1.13606	5.78e-07
				TBC1D10A	-1.08192	7.13e-09		DCP2	-1.13598	5.77e-08
				FAM114A1	-1.08068	2.77e-17		TMEM256	-1.13475	1.43e-08
				ACE2	-1.08035	0.0404027		C11orf82	-1.13434	1.24e-07
				SLC7A8	-1.07844	0.0392288		KIF15	-1.13411	2.14e-09
				WDFY1	-1.07715	2.25e-12		ETAA1	-1.13257	2.38e-08
				FAM9B	-1.07564	0.02759		CXXC1	-1.13218	3.74e-12
				SCN1B	-1.07353	1.79e-07		FBXO5	-1.13167	3.29e-09
				DOK1	-1.07319	0.000287355		ZBTB3	-1.13022	0.000450209
				NBEA	-1.07241	3.26e-08		ARHGEF19	-1.13019	5.05e-11
				PCCA	-1.07214	2.57e-05		PCIF1	-1.13017	9.59e-12
				ACPP	-1.07191	0.00506168		DEK	-1.12974	9.56e-10
				OPN1SW	-1.07138	0.000370511		WNT2B	-1.12962	0.00361474
				PPP1R9A	-1.07065	1.66e-10		THNSL1	-1.12765	3.31e-06
				CCSAP	-1.06949	2.87e-10		OCEL1	-1.1274	4.63e-08
				NRP2	-1.06925	0.000700469		TJP3	-1.12702	9.31e-06
				TTC39A	-1.06878	1.01e-05		CCDC34	-1.1248	3.06e-07
				IL1A	-1.06761	0.00105925		TNS1	-1.12386	2.9e-13
				SLC39A11	-1.06511	1.7e-12		MT1X	-1.12327	3.67e-09
				MMD	-1.06309	1.93e-09		TRIM46	-1.12176	0.0108024
				HMGN4	-1.06299	3.17e-06		C18orf54	-1.12128	1.87e-06
				CEPT1	-1.06202	4.47e-18		ESCO1	-1.12108	1.58e-09
				MVD	-1.06044	4.94e-06		RAMP1	-1.12107	1.33e-05
				RP11-347C12.3	-1.05939	0.0192762		SRRM1	-1.12075	2.76e-16
				TRIQK	-1.0591	0.000227601		GBAS	-1.12053	1.3e-13
				EFNA3	-1.05708	1.49e-27		TMEM187	-1.11994	1.31e-07
				MPZL3	-1.05585	8.56e-25		EN1	-1.11985	1.44e-09
				MPC1	-1.05574	1.02e-07		PCNP	-1.11936	3.81e-09
				GOLGA4	-1.05521	4.49e-23		MIB1	-1.11837	2.72e-10
				HSD11B1L	-1.05508	1e-09		PTCH1	-1.11773	1.74e-10
				BCAS3	-1.05347	6.05e-08		AASDH	-1.11735	4.57e-06
				ACTR6	-1.05296	6.78e-05		DNAJC27	-1.11702	0.000166873
				SMIM20	-1.05292	1.89e-07		C14orf93	-1.11698	5.58e-07
				PIR	-1.05175	1.79e-09		FAM83B	-1.11693	1.29e-10
				WIPI1	-1.05013	1.43e-10		CENPH	-1.11679	1.13e-08
				CHGB	-1.04799	0.000139929		TMEM42	-1.11569	1.34e-08
				ZBTB43	-1.04794	1.79e-06		ZNF724P	-1.11563	0.000143016
				PTAFR	-1.04749	0.00367036		IARS2	-1.1145	3.76e-18
				IMPACT	-1.0464	0.00103368		RNF138	-1.11444	3.38e-07
				CDADC1	-1.04637	6.16e-06		HIRIP3	-1.11407	8.3e-12
				CD72	-1.04482	0.042418		KSR1	-1.11365	1.11e-06
				API5	-1.04475	9.27e-25		RINL	-1.11276	0.000619712
				PLAG1	-1.04363	0.0349468		GPR98	-1.11269	7.6e-07
				RINL	-1.0436	4.15e-05		ZNF227	-1.11257	3.31e-05
				LIX1L	-1.04209	7.87e-10		NBEA	-1.11218	5.76e-07
				SMARCA1	-1.04201	0.00106782		FBLN1	-1.11203	0.0365493
				POLM	-1.04178	1.15e-10		ZBTB12	-1.11172	0.00136846
				RWDD1	-1.04152	6.3e-07		SPAG5	-1.11153	9.1e-15
				SYT15	-1.04098	0.000900098		GRAMD2	-1.1112	1.65e-10
				CCSER1	-1.03621	2.86e-06		PRPF39	-1.11032	8.9e-11
				SLC25A30	-1.0354	1.85e-19		SBNO1	-1.1101	8.86e-13
				FAM131C	-1.03466	1.76e-08		ARNTL	-1.10879	3.87e-10
				KLHDC9	-1.03432	0.0191214		RLTPR	-1.10876	4.91e-06
				ELOVL5	-1.0338	1.31e-25		NNT	-1.1086	6.87e-11
				ZBED6	-1.03341	3.81e-08		PARPBP	-1.10838	1.93e-05
				ATP1B1	-1.03235	1.92e-12		TCERG1	-1.10835	4.28e-11
				CAB39L	-1.032	4.07e-09		EXOC3L1	-1.10769	0.00436557
				IDH2	-1.03187	2.62e-12		UBE2C	-1.10721	7.91e-16
				EML6	-1.03128	4.46e-05		SLC16A10	-1.10635	0.000106528
				ZBTB41	-1.03109	0.000156164		TBC1D15	-1.10608	2.18e-08
				NIPAL3	-1.03108	3.47e-11		COMMD10	-1.10521	4.79e-08
				DESI2	-1.03093	3.84e-32		CCNB2	-1.10469	6.23e-14
				DNAJB9	-1.03056	1.27e-08		GATAD2B	-1.10414	9.16e-14
				GLUD2	-1.02972	0.000172311		MTMR11	-1.10357	1.37e-07
				HCST	-1.02955	0.0398219		PLA2G6	-1.10322	1.43e-06
				PDZD2	-1.02747	2.05e-10		YOD1	-1.10191	3.62e-09
				SLC5A3	-1.02722	7.06e-07		COL13A1	-1.10128	0.000307872
				MAOB	-1.02688	0.0279325		CCNG1	-1.10044	3.39e-09
				PRDM12	-1.02622	0.000827988		C3orf17	-1.10026	5.93e-12
				CORO2A	-1.02605	4.24e-08		PHF16	-1.09932	1.33e-10
				SIAE	-1.02524	1.07e-07		SPATA5	-1.09822	3.27e-06
				SLC16A4	-1.02474	9.33e-10		CNOT6L	-1.09783	1.31e-07
				CREBRF	-1.02398	8.85e-08		OGDHL	-1.09691	3.46e-07
				PGPEP1	-1.0232	6.34e-06		CCSER1	-1.09618	0.00322167
				SYNGR4	-1.02298	0.0119026		PLCH1	-1.09609	6.88e-05
				TTI2	-1.02274	6.09e-07		LHX1	-1.096	7.56e-05
				C6orf100	-1.02193	0.0149023		EPHB3	-1.09447	3.04e-07
				IL22RA2	-1.02019	0.0199806		ANP32E	-1.09345	2.65e-09
				ADORA2A	-1.01961	0.0371279		DNMT3B	-1.09243	8.41e-07
				POLR3GL	-1.01801	0.000418586		PET117	-1.0911	0.000111778
				EDEM2	-1.0177	3.1e-10		FDXACB1	-1.09085	0.00400155
				SEMA3F	-1.017	6.03e-12		CCDC7	-1.08705	0.0203022
				TNS1	-1.01657	2.42e-05		SPATA13	-1.08677	3.54e-10
				CLIP2	-1.01634	3.31e-09		CXXC5	-1.08531	8.19e-08
				EFNB3	-1.0158	3.33e-07		RFESD	-1.08498	0.0125697
				STAU2	-1.01526	2.41e-17		SLC35F2	-1.08492	1.95e-15
				TTC32	-1.01489	0.0132354		RGS12	-1.08444	0.000321038
				AOC2	-1.01454	0.00142147		PPAP2B	-1.08392	2.34e-07
				TM4SF19	-1.01206	0.0150227		B3GNT5	-1.08372	1.72e-10
				R3HDM2	-1.01177	0.00471049		SUCLA2	-1.0822	3.03e-09
				TSPAN18	-1.01093	0.0015385		KIF21B	-1.08109	0.000134248
				PHF1	-1.01072	5.84e-13		ONECUT2	-1.08034	1.35e-07
				CDON	-1.00918	3.29e-18		DPH6	-1.0802	1.31e-07
				EMC2	-1.00859	0.000249186		TLR5	-1.07909	0.00248509
				EML2	-1.00857	1.13e-06		ATP2B1	-1.07901	5.72e-10
				ZNF449	-1.00787	0.0101305		IGIP	-1.07855	0.000317737
				MGC4294	-1.00746	0.000159988		TFB1M	-1.07812	6.89e-09
				F2R	-1.00492	4.77e-05		ADSS	-1.07767	3.68e-10
				PORCN	-1.00485	6.98e-12		PTTG1	-1.07721	5.26e-14
				CTSO	-1.00337	0.000119458		ZNF330	-1.0772	9.75e-12
				CXXC4	-1.00304	0.0440464		TRMT11	-1.07679	1.61e-08
				ACSL1	-1.00268	5.36e-16		PARP16	-1.07659	1.88e-06
				RP11-47I22.3	-1.0022	0.000106839		BCL2	-1.07659	0.000835046
				CHRM3	-1.00128	0.000277199		WDYHV1	-1.07507	9.75e-10
				TMEM67	1.00021	0.000422321		RPRD1B	-1.07452	4.36e-14
				FOXF2	1.00077	5.82e-05		KRT86	-1.07328	1.64e-07
				B3GALT6	1.00098	0.00857396		IPMK	-1.07225	2.45e-05
				ZNF468	1.0014	2.87e-11		CBR4	-1.07172	2.43e-09
				SH2D4A	1.00177	0.000281878		KRBA2	-1.0716	0.000638626
				AC115618.1	1.00189	0.0127559		PIAS3	-1.07136	1.07e-11
				SPAG1	1.0026	2.63e-06		CDC42EP4	-1.0709	2.03e-08
				KITLG	1.00295	0.0352014		ASF1A	-1.06904	5.36e-09
				SQSTM1	1.00308	0.00393806		NUDT21	-1.0676	3.34e-11
				ZNF485	1.00396	2.74e-07		CKS2	-1.06755	1.79e-14
				NRGN	1.00514	0.00016376		OXNAD1	-1.06749	1.59e-09
				WDR77	1.00606	3.82e-18		SNRPG	-1.0674	2.13e-08
				HOXA9	1.00617	0.00111242		LGALS1	-1.06722	2.14e-11
				ENTHD2	1.00795	7.6e-09		RNF5	-1.06673	3.31e-10
				ZNF701	1.00871	8.37e-09		SLC18B1	-1.06576	7.97e-13
				SAMHD1	1.00886	1.08e-17		NLGN2	-1.06544	5.16e-08
				CCDC71	1.01019	2e-10		VRK1	-1.06516	1.78e-08
				C19orf57	1.01048	7.49e-05		YEATS4	-1.06503	9.02e-07
				SBP1	1.01062	0.0398219		CHD5	-1.06451	7.23e-06
				DBNL	1.01063	2.55e-11		PRKCA	-1.06425	5.32e-05
				KDM8	1.01146	9.32e-07		TNXB	-1.06402	0.00800733
				NUMBL	1.01215	3.59e-09		KDM4D	-1.06383	0.00215918
				SLC6A9	1.01247	0.000871767		ZNF880	-1.06382	0.00592401
				RMND5B	1.0131	3.78e-14		PHF17	-1.06372	2.16e-10
				TUBB6	1.01396	7.72e-06		DNAH14	-1.06333	1.11e-07
				FLJ00104	1.01409	1.02e-06		LIN9	-1.06319	9.96e-10
				GPR39	1.01516	0.04115		ACAD11	-1.06147	7.34e-10
				CDH1	1.01634	9.56e-05		SFSWAP	-1.06042	2.11e-13
				ZNF793	1.01672	0.00997014		PLK4	-1.05908	1.34e-10
				ENOSF1	1.01743	2.68e-08		NDUFS3	-1.05823	4.07e-14
				OCLN	1.01744	3.15e-05		SNTA1	-1.0577	3.15e-05
				ZNF45	1.01896	5.2e-16		SORCS2	-1.05705	0.000209003
				KCNB2	1.01897	0.00922777		PRKRA	-1.05655	1.54e-11
				IQCJ-SCHIP1	1.02056	1.76e-05		TM6SF1	-1.05521	0.0391863
				CCDC138	1.02071	3.45e-12		MXI1	-1.05419	3.87e-09
				ZNF773	1.02122	1.31e-10		ZBTB21	-1.05181	8.32e-08
				DDIT3	1.02223	4.12e-06		TEF	-1.05068	0.00287288
				ANXA8L2	1.0225	0.0143927		FABP3	-1.05046	0.0461511
				SYNJ2	1.02282	2.28e-17		MRPL11	-1.05045	1.22e-14
				HNRNPM	1.02381	6.71e-17		CAMK4	-1.05045	9.69e-05
				ZNF19	1.02387	0.000630554		SIDT1	-1.0498	0.0235708
				CRYBG3	1.02394	2.12e-06		SETDB1	-1.0497	9.58e-12
				MMP9	1.02397	0.0214872		PIP4K2B	-1.04966	6.26e-14
				RASL11A	1.0248	0.0181048		GCAT	-1.04906	3.93e-05
				HAUS7	1.02482	0.0042435		KIF11	-1.04759	5.44e-09
				DCDC2B	1.02567	0.000367889		GCLC	-1.04729	1.55e-09
				C9orf3	1.02599	3.93e-18		POLG2	-1.04727	5.76e-06
				AKAP2	1.02634	0.0480909		SESN1	-1.0457	8.34e-07
				BLZF1	1.02748	1.62e-10		RAD21	-1.04524	1.39e-10
				TARSL2	1.02784	1.98e-05		CDK1	-1.04399	1.93e-09
				C12orf5	1.02813	1.05e-11		PEX11B	-1.04389	3.81e-10
				CLTB	1.02904	0.00108432		SPATA17	-1.04386	0.00271254
				ZNF229	1.03029	2.79e-10		IFT140	-1.04368	1.01e-07
				KLF6	1.03137	1.85e-10		TOP2A	-1.04335	6.93e-10
				KRT23	1.03145	0.00752209		RAB3A	-1.04328	0.002899
				RIPK1	1.0321	3.84e-06		CCDC88A	-1.04263	3.86e-07
				CCDC18	1.03257	2.76e-05		BUB1	-1.0425	3.47e-11
				HIC2	1.03352	0.000220498		ARL3	-1.04243	2.3e-07
				MXRA8	1.03385	0.00170975		MARK3	-1.04241	2.92e-12
				ANO1	1.03394	0.000586707		FZD4	-1.0422	5.68e-09
				ADAMTS1	1.03404	6.08e-05		ANKRA2	-1.04165	2.24e-07
				BOP1	1.03454	4.9e-07		CYP4B1	-1.0412	0.000191363
				FAP	1.03581	0.000580374		CCDC57	-1.03961	1.22e-07
				TUBA4A	1.03915	0.000865998		ENOX1	-1.03957	0.00673614
				ODC1	1.03961	8.52e-08		TAF1A	-1.03886	1.11e-08
				GPRASP1	1.03978	0.0299801		SCAMP1	-1.03757	4.4e-07
				ENTPD7	1.04114	0.000623165		BHLHE40	-1.03699	1.68e-16
				JMJD4	1.042	1.27e-06		PAIP2B	-1.03685	3.83e-06
				ZDHHC11B	1.04249	0.048344		ETNK2	-1.03538	6.6e-06
				C1orf116	1.0427	0.001043		NANP	-1.03535	4.19e-09
				GPR35	1.04341	0.00612214		CCDC25	-1.03377	5.06e-10
				KCNJ15	1.04406	0.0455481		DFNB31	-1.03323	5.17e-07
				CD101	1.04571	5.82e-05		MICU3	-1.03156	0.00578737
				SPTB	1.04574	1.46e-05		TMA16	-1.03133	1.78e-07
				DUS3L	1.0465	3.12e-18		FNBP4	-1.02994	3.39e-12
				TLN2	1.04729	0.00153202		CIT	-1.02992	5.59e-12
				EAF2	1.04785	1.97e-05		KIF26A	-1.02909	0.00314558
				PLA2G4D	1.04895	0.0156337		CNNM2	-1.02856	2.25e-05
				CATSPER1	1.04975	0.00798485		IAH1	-1.02789	1.23e-12
				PPP1R15A	1.05042	5.68e-05		NHLRC2	-1.02777	6.6e-07
				SLC6A11	1.05147	0.000312122		UHRF1BP1	-1.02726	9.17e-12
				SERPINB5	1.05228	3.22e-10		GSTA4	-1.02653	0.00277233
				SLC19A3	1.0541	6.96e-05		RASSF5	-1.02573	3.79e-07
				ZNF530	1.05541	1.44e-12		ALDH7A1	-1.02522	2.6e-13
				CREBBP	1.0558	0.000386981		ZMYM3	-1.02493	2.1e-12
				ZBTB46	1.05618	4.2e-11		ZSCAN2	-1.02454	5.01e-05
				LY6G5B	1.05669	0.0203988		KIF14	-1.02442	8.95e-09
				ATP6V0C	1.05754	0.0399768		PDE10A	-1.0241	1.26e-08
				MRPL1	1.05873	8.34e-16		FOXO3	-1.02399	8.65e-14
				SFXN5	1.05896	1.85e-10		CYBRD1	-1.02384	5.6e-11
				C11orf70	1.05966	0.00686481		QSOX2	-1.02383	3.01e-11
				PKIA	1.06242	0.000591368		C14orf2	-1.02381	1.86e-11
				AC010327.2	1.06343	0.00252334		RAC3	-1.02204	8.45e-07
				HDX	1.06367	2.73e-07		NDUFA5	-1.02066	3.09e-06
				FAM133B	1.06379	0.000515434		RP11-1055B8.7	-1.02027	1.42e-07
				FABP5	1.0642	8.48e-07		MMP11	-1.01991	0.00614317
				NME1-NME2	1.06438	0.00246497		EID2B	-1.01933	0.00328245
				DCAF4L1	1.06624	0.0228514		MRPL24	-1.01875	1.69e-11
				MDH1B	1.06663	0.0230382		ZNF738	-1.01794	6.04e-05
				KLHDC7B	1.06674	1.02e-06		EREG	-1.0174	3.18e-07
				EFNB2	1.06776	2.49e-07		LRRC20	-1.0167	3.57e-05
				GPR156	1.06823	0.00964386		ANKZF1	-1.01475	6.15e-12
				VPS36	1.06828	1.58e-05		MZT1	-1.01426	1.16e-05
				ZNF559	1.0687	2.99e-07		SPIN4	-1.01404	2.19e-09
				CCDC17	1.06915	0.000425055		TUBE1	-1.0131	3.16e-07
				LHFP	1.06928	0.00492946		NUBPL	-1.013	2.79e-07
				GPATCH3	1.06932	4.2e-10		CXorf56	-1.01285	6.9e-07
				TEX261	1.06947	6.73e-06		LHPP	-1.01256	0.000592088
				ABHD6	1.07036	0.0118734		LHX4	-1.01243	1.14e-05
				INHBE	1.07133	0.0105502		ZUFSP	-1.01214	2.39e-08
				FSD1	1.07273	3.47e-12		CEP68	-1.01145	6.59e-09
				HMCN1	1.07293	0.0006429		FANCD2	-1.01131	6.46e-12
				C19orf71	1.07304	6.11e-05		HPDL	-1.01028	3.73e-08
				ZNF35	1.07316	3.14e-12		MXD3	-1.00996	0.001541
				PAXIP1-AS2	1.07339	0.00997046		ADARB1	-1.00989	6.21e-08
				IL18BP	1.07392	3.13e-07		ACSL3	-1.00958	3.97e-10
				CCDC136	1.0748	1.27e-05		HINT3	-1.00852	2.08e-08
				JAM3	1.07687	0.0122582		PPIG	-1.00831	1.79e-07
				FRMD4A	1.0771	0.0121396		TWIST1	-1.00643	1.12e-08
				LRRC37A2	1.07753	0.00117655		OSBPL8	-1.00616	2.65e-06
				DNAJA1	1.07934	8.66e-07		UVSSA	-1.0061	1.91e-09
				GJA5	1.08024	0.000460273		SDHD	-1.00526	1.77e-08
				CNR1	1.08072	0.0454608		SLC2A13	-1.00487	2.15e-05
				PDLIM7	1.08116	3.08e-14		PIGN	-1.00459	8.93e-10
				RBM24	1.08146	0.000543582		RHOT1	-1.00442	4.65e-08
				SYDE1	1.08243	1.33e-16		SHPRH	-1.00422	9.84e-09
				SLC10A3	1.0831	0.00365982		ZFP37	-1.00418	0.0042605
				NEGR1	1.0834	4.8e-10		HMGN5	-1.00284	0.00193767
				RASSF6	1.08409	0.0294707		ZDHHC12	-1.00168	2.93e-07
				MKL1	1.08421	5.3e-10		TMEM178A	-1.00161	0.0394856
				MEF2BNB	1.08506	1.46e-06		PTMA	-1.00134	8.06e-15
				GCSAM	1.0851	0.00165941		FAM90A1	-1.00119	0.0477144
				N4BP3	1.08667	0.00025419		TLR2	1.00053	6.47e-11
				GDPGP1	1.08701	0.000163426		CHIC2	1.00089	0.000338804
				ENO4	1.0885	0.0362171		CORO1C	1.00108	1.84e-13
				ZNF544	1.09117	4.77e-32		VILL	1.00142	8.51e-06
				VTN	1.09126	0.00880175		CTD-2368P22.1	1.00264	0.000897633
				PPP1R12C	1.09135	2.48e-06		SNX15	1.00266	2.67e-05
				IL24	1.09252	0.0419302		ODC1	1.00409	1.65e-14
				KCNC3	1.09513	0.0237087		TRIM47	1.00419	2.06e-07
				CHAC2	1.0952	1.11e-11		RMND5B	1.00427	7.11e-06
				RRP15	1.09557	5.98e-12		ZBTB47	1.00428	3.62e-05
				NOP56	1.09561	3.65e-37		CNKSR2	1.00478	7.4e-06
				SKA3	1.09569	2.4e-33		SH3TC1	1.00493	5.61e-06
				PRR19	1.0997	0.0118424		PRMT6	1.00544	8.5e-11
				ZMYND15	1.09996	0.000454141		CHFR	1.00546	4.32e-09
				TRPM2	1.1003	2.22e-05		SH2D4A	1.00563	1.01e-10
				DDX28	1.10161	4.17e-09		LRP12	1.006	4.75e-10
				TRAM2	1.10161	0.00457715		PHF23	1.0062	2.61e-11
				OVOL1	1.10163	0.000244358		ABHD5	1.00681	1.18e-07
				DCBLD2	1.10278	0.000934009		PAOX	1.00739	0.00804802
				SRRM5	1.10289	0.0342556		BCL2L1	1.00749	1.36e-12
				RP11-10J21.3	1.10312	0.00597961		KLHL5	1.01017	4.15e-10
				LURAP1L	1.10347	1.28e-12		GAB2	1.01017	5.05e-09
				APOBEC3B	1.10348	7.57e-06		TMEM64	1.01065	2.66e-09
				DDN	1.10626	3.81e-07		RUNX1	1.01073	2.34e-12
				CASKIN2	1.10664	1.74e-06		MAFG	1.01286	1.74e-11
				MAP1B	1.10687	9.48e-10		TRIM17	1.01377	7.48e-05
				DNAJC28	1.10877	0.0361097		MSRB1	1.01406	2.29e-06
				ASB16	1.10908	8.68e-07		TRMT61A	1.01544	2.06e-06
				NOL9	1.11056	7.19e-15		MSANTD3	1.01609	2.81e-10
				ATP2C2	1.1114	0.000200177		CCND3	1.0162	2e-11
				CIRH1A	1.11221	1.08e-15		WDR52	1.01622	0.00814011
				RNF224	1.11286	6.11e-09		ATF5	1.01633	4.74e-07
				GADD45B	1.11298	4.49e-11		MGAT4B	1.01767	5.57e-11
				COL7A1	1.11342	3.23e-05		KCNB2	1.0183	0.01161
				ZNF335	1.11579	8.19e-21		TSTA3	1.01875	1.93e-08
				PLA2G16	1.11583	1.16e-15		KDM8	1.01959	0.0253934
				CNKSR2	1.11674	6.06e-10		HOMER3	1.02016	4.97e-08
				ERRFI1	1.11707	1.49e-19		MYO7A	1.02026	0.00157362
				LYSMD4	1.11903	2.74e-12		COL6A2	1.02046	5.29e-06
				EBLN2	1.11934	0.0227286		PAX8	1.02068	6.18e-06
				TRIM26	1.12009	1.64e-18		GPR153	1.02069	2.08e-06
				ZSCAN31	1.12106	6.33e-09		PARP8	1.02113	1.95e-08
				ZNF587B	1.12117	1.51e-06		NUPL2	1.02176	5.08e-08
				MYH9	1.12216	7.96e-06		HIST1H2BJ	1.02182	0.00262388
				OXTR	1.12249	9.44e-05		MYOF	1.02265	3.58e-15
				MT-ND2	1.12299	2.59e-07		VCAN	1.02272	5.15e-09
				C2orf16	1.12503	0.00060309		SLC35F3	1.02304	4.75e-08
				CHPF2	1.12596	0.000397262		TAPBPL	1.02394	6.46e-06
				SLC7A7	1.12743	0.0018337		IL12A	1.02469	0.00339623
				CHML	1.12761	3.33e-13		BMP4	1.02631	1.7e-07
				LAMA2	1.12883	8.7e-07		CCDC120	1.02639	6.67e-10
				C9orf156	1.12934	6.75e-11		DNAJA1	1.02647	3.45e-11
				CHST10	1.12937	2.82e-11		SYDE1	1.02682	5.86e-06
				DOCK5	1.12962	1.01e-25		CCDC71	1.02725	1.39e-05
				INTS5	1.13076	5.21e-08		PKIB	1.02768	5.5e-09
				SLC19A1	1.13085	9.44e-07		P4HB	1.02922	3.13e-11
				ALPP	1.13117	0.000712164		SLC44A2	1.0299	4.56e-11
				KRT14	1.13164	1.24e-07		RASSF7	1.0304	3.55e-07
				AJUBA	1.13169	5.27e-14		RAB43	1.03116	0.00920481
				ZNF365	1.13193	3.07e-09		IL6ST	1.03155	4.45e-09
				DCLK2	1.13216	0.00495003		ST3GAL1	1.0335	2.31e-08
				S1PR3	1.13334	0.00093717		GJB2	1.03381	8.91e-05
				DNASE1L2	1.13376	0.00094261		PKD2	1.03401	1.17e-10
				PIH1D2	1.13388	0.0280294		MAGIX	1.03541	0.010468
				COMMD9	1.13457	1.46e-11		SOX15	1.03611	1.67e-06
				GRWD1	1.13559	1.24e-07		PCDHA3	1.03629	0.000113355
				TLR4	1.1359	0.00614352		LRRC8D	1.03644	1.54e-12
				TNFRSF19	1.13769	3.33e-05		IDUA	1.03669	8.29e-05
				PRSS3	1.13772	0.0129808		ATP13A2	1.03796	8.88e-08
				ORAOV1	1.13943	9.26e-15		TMEM175	1.03803	3.24e-05
				CCDC86	1.13944	4.25e-07		AGA	1.0388	4.7e-12
				ZNF117	1.1396	0.000397809		MAGT1	1.03886	1.43e-13
				AMOTL2	1.14015	8.15e-23		ZNF70	1.03888	0.0072082
				GDAP1	1.14052	2.02e-23		SHARPIN	1.03933	3.61e-07
				CDH7	1.14152	0.0203672		CCND1	1.04044	2.7e-14
				ATF5	1.14218	7.92e-12		FAM73A	1.04065	2.34e-09
				LANCL2	1.14318	2.61e-09		FASTKD5	1.04141	3.64e-11
				PLCL2	1.1452	3.07e-07		GLT8D2	1.04344	0.000395204
				FAM105A	1.1452	3.68e-06		NETO2	1.0436	1.37e-12
				CCRN4L	1.14601	0.000212412		TNK1	1.04398	1.39e-08
				ANKRD2	1.14836	0.000672694		RETSAT	1.04896	6.42e-14
				AP4S1	1.14848	2.22e-08		STAT6	1.04944	6.19e-13
				SLC4A2	1.1486	8.71e-05		CADM4	1.05125	3.74e-06
				FMN2	1.15054	0.0401355		MKL1	1.0513	2.1e-09
				GEMIN7	1.15075	2.46e-17		RAB24	1.05257	2.67e-07
				ZNF528	1.15446	0.000105549		MANSC1	1.05272	6.87e-10
				TPRG1	1.15548	0.0189992		AMDHD2	1.05378	0.000410092
				ADAT3	1.15574	0.0125846		ACTN1	1.05398	7.43e-16
				MT-ATP8	1.15679	9.86e-05		C11orf70	1.0562	0.0260343
				C3orf14	1.15723	2.14e-09		FAM83H	1.05753	1.58e-09
				TFPI2	1.15855	1.09e-05		TMC6	1.05767	5.74e-07
				AP5Z1	1.15871	2.07e-06		WFDC2	1.05806	1.56e-07
				FIGNL1	1.15956	3.09e-18		CNN2	1.0583	5.87e-13
				BICC1	1.16155	7.82e-11		MX1	1.05834	0.0108229
				KRT80	1.16234	0.000163913		RRAD	1.05842	0.000499461
				NOL7	1.16277	2.5e-07		SLC39A13	1.05861	9.27e-09
				TIGD5	1.16514	0.000379981		VGLL3	1.05896	9.28e-08
				AFAP1L2	1.16663	0.000482404		COMMD5	1.05997	1.33e-06
				ETS1	1.16755	1.03e-06		SYTL2	1.06038	2.51e-08
				GOLGA6L4	1.16777	0.0483646		C11orf63	1.06156	0.000956027
				C22orf26	1.1688	0.00347972		TDRD7	1.06293	7.15e-10
				ZNF79	1.16922	4.96e-08		YIPF1	1.06311	8.23e-11
				RABL5	1.17242	2.53e-15		RNF207	1.06346	2.08e-05
				INA	1.17264	0.000845427		SLC16A4	1.0639	1.05e-08
				TRPC3	1.17449	0.0236121		PTGER2	1.06419	2.36e-10
				CLSTN2	1.17529	0.045015		TSPAN14	1.06499	3.97e-13
				BTBD6	1.17638	1.47e-09		ARHGEF28	1.06502	3.26e-13
				C12orf4	1.17888	3.44e-19		SPPL2A	1.06524	5.34e-12
				FAM109B	1.18083	1.24e-08		AKR1C1	1.06534	1.86e-07
				C12orf43	1.18091	1.79e-10		CCDC68	1.06557	8.92e-07
				SMPD1	1.18156	0.00357924		MAPRE2	1.06628	5.02e-10
				SLC26A10	1.18284	3.35e-10		FAM129B	1.067	4.47e-10
				CPNE4	1.18448	0.0054536		CCM2	1.06714	9.59e-12
				ITIH4	1.18458	0.0379791		GGCX	1.06971	1.76e-13
				MCOLN1	1.18491	6.54e-05		CORO7	1.06978	0.000908714
				ZNF180	1.1853	1.44e-08		G6PD	1.07006	3.06e-12
				TGFB2	1.18627	2.12e-07		CYLD	1.07214	4.95e-10
				DOCK10	1.1864	0.0166414		GYS1	1.07238	2.34e-10
				SYT8	1.18718	0.000587689		RAET1G	1.07335	3.42e-06
				POLR3C	1.18721	3.8e-17		SDC4	1.07383	5.99e-15
				AHNAK2	1.19023	0.00115339		FGF11	1.07463	0.0102171
				TRIML2	1.19375	5.43e-05		PTGER4	1.07556	0.00125587
				TMED6	1.19669	0.00402397		GALNT6	1.07661	6.73e-15
				TUFT1	1.19816	1.79e-08		ZNF222	1.07677	0.0441589
				NPIPB3	1.19825	0.00060309		MICALL1	1.07736	1.42e-10
				NEB	1.20165	0.00832669		C3AR1	1.07752	0.00670518
				HRH1	1.20322	0.0053432		F8A1	1.07977	0.00531389
				ZNF600	1.20731	3.27e-11		RNFT1	1.07987	5.64e-06
				C12orf39	1.20771	2.98e-05		TIMP2	1.0805	2.9e-15
				SOGA3	1.2082	1.13e-08		MESDC1	1.08198	1.44e-07
				RBFOX3	1.20971	0.0485773		CAPN3	1.08333	0.0314054
				SLC31A2	1.21025	0.0147144		HHIPL2	1.0839	0.00139867
				DHX37	1.21095	5.12e-06		EXOC6	1.08596	2.81e-06
				ELMOD1	1.21105	0.00264004		ITGA3	1.08663	1.3e-12
				SCN9A	1.21305	0.0332		LYST	1.08663	9.08e-11
				MTG1	1.21412	0.00607659		TMEM117	1.08723	1.21e-07
				AL031666.2	1.2161	0.00726695		TNFRSF11A	1.08726	3.31e-05
				NRG1	1.21663	4.33e-06		MED15	1.08907	8.89e-11
				BEST1	1.21925	3e-05		ANKRD13A	1.08931	2.49e-12
				NOTCH1	1.21938	2.77e-05		TMEM102	1.0897	2.08e-07
				MYLK	1.22034	2.71e-09		STX1A	1.08979	4.25e-06
				ZNF782	1.22333	6.59e-13		PVR	1.08982	5.83e-14
				ABHD16B	1.22397	0.000158574		HR	1.09054	2.72e-09
				ADRA1B	1.22475	0.000725902		PLP2	1.09119	1.12e-12
				ZNF696	1.22703	4.39e-13		FAIM	1.09158	3.18e-07
				LCA5L	1.22966	0.0406017		PPARD	1.09166	1.95e-12
				TP53I3	1.23008	2.65e-05		OAS3	1.09256	3.01e-14
				PCDH7	1.23094	0.00247071		FBN1	1.09286	0.000961644
				KCNH3	1.23116	0.000704578		IFI35	1.09343	0.000111341
				PKD2	1.23117	5.34e-30		TGFB1I1	1.09397	0.000874571
				SLC7A11	1.23143	8.26e-09		PIP4K2C	1.09434	2.57e-17
				PRDM11	1.23436	0.0326789		RBMS2	1.09443	5.65e-14
				EHD1	1.23511	0.000754612		JUND	1.09474	5.85e-09
				RPP40	1.23545	1.09e-28		MAATS1	1.0962	0.00744242
				HIST1H1C	1.23708	0.00875248		BSPRY	1.09647	6.38e-10
				NECAB1	1.24142	0.000137538		SLC9A7	1.09683	1.16e-12
				ZGLP1	1.24361	0.00322979		BANP	1.09762	8.67e-10
				FAM27E3	1.24474	0.0231432		ZDHHC16	1.09846	1.25e-14
				IRF1	1.24543	1.09e-06		TTYH3	1.09867	1.3e-08
				IFFO1	1.24604	0.0472266		IL17RA	1.09886	2.54e-11
				METTL1	1.24767	4.51e-20		C9orf169	1.09934	5.46e-06
				LSAMP	1.25037	0.0163416		SEC61A1	1.09999	1.74e-15
				NUPL2	1.2505	6.2e-27		GEMIN7	1.1004	2.76e-06
				SLC22A5	1.25202	5.1e-35		S100A3	1.10176	3.16e-06
				ZNF302	1.25602	4.63e-07		SQRDL	1.10238	5.76e-12
				INHBA	1.2562	3.22e-06		CORO1A	1.10332	1.12e-10
				ZNF557	1.25625	8.79e-15		FRMD6	1.10348	2.89e-13
				TMEM133	1.25659	0.00306475		LANCL2	1.10381	3.79e-13
				SETMAR	1.25765	4.09e-17		WNT7B	1.10459	2.1e-05
				ARL14	1.25767	9.17e-06		INPP4B	1.10476	8.1e-09
				NIPAL1	1.2581	1.68e-06		ABHD8	1.10503	5.91e-06
				ZFHX2	1.25894	0.0167923		MITF	1.10665	1.89e-06
				MKX	1.26083	6.25e-05		ZNF790	1.10709	0.00241369
				CCDC84	1.26138	0.000107348		TIGD5	1.10715	0.000151556
				PTGER2	1.26448	0.000138797		S100P	1.10716	3.44e-13
				LAD1	1.26461	4.31e-06		TRIML2	1.10788	0.000309601
				OLFML2A	1.26541	0.00998985		TVP23C	1.11002	0.0176847
				SFRP5	1.26798	0.00711251		S100A10	1.11015	1.78e-16
				MUM1	1.26882	1.31e-24		NIPAL1	1.11192	5.34e-07
				SLC26A11	1.26964	1.59e-08		GAD1	1.11208	2.14e-05
				ZNF556	1.27177	2.36e-09		MR1	1.11256	2.27e-12
				CALHM3	1.27496	0.0447718		KRT80	1.11265	5.56e-15
				SAMD9	1.27759	6.52e-07		BIRC3	1.11269	1.11e-08
				SAMD4A	1.28005	1.42e-12		L1CAM	1.1134	8.09e-13
				PCDH10	1.28066	0.00965734		KRT18	1.11386	9.42e-17
				GBP1	1.28189	0.00193696		NOV	1.11431	6.7e-08
				FN1	1.28433	0.000568897		FURIN	1.11497	1.29e-11
				LAMA1	1.28441	0.000368117		KIAA0247	1.1153	6.13e-12
				AKNAD1	1.28742	0.000445834		TNF	1.11552	3.39e-07
				KIAA1009	1.28874	7.85e-07		DBN1	1.11705	8.11e-12
				GALNT16	1.28942	0.00525114		USP43	1.11746	4.12e-09
				CDC42EP2	1.2899	3.53e-05		DUSP3	1.11754	5.69e-15
				TOE1	1.2909	3.09e-18		RP11-706O15.1	1.11755	0.000761682
				C9orf84	1.29106	0.00435954		TUBB3	1.11796	1.04e-09
				SLC25A20	1.29122	7.28e-08		IL1A	1.11797	7.66e-09
				C15orf52	1.29182	2.32e-19		FAM3C	1.11904	1.19e-09
				KCNMB3	1.29502	4.08e-05		NFATC2	1.1196	0.000283917
				ADH6	1.29859	0.0168915		ME3	1.12062	0.00462049
				GPATCH4	1.29952	9.02e-36		GJB4	1.121	0.000583884
				KBTBD8	1.29982	2.48e-09		PXN	1.12207	1.07e-16
				VGLL3	1.30263	4.05e-08		AJUBA	1.12211	7.83e-13
				TAS2R14	1.30405	0.030986		PPP1R12C	1.12214	5.06e-09
				KLF10	1.30421	6.44e-15		RIPK1	1.12218	1.05e-11
				WTIP	1.30477	1.01e-09		APOL2	1.12246	3.84e-11
				NAT1	1.30671	6.33e-09		DNAJC6	1.12248	6.89e-09
				CEL	1.31212	0.00638203		PRSS22	1.12411	2.64e-10
				ZNF708	1.31239	5.98e-06		FLNB	1.1244	1.63e-17
				MET	1.31338	4.5e-05		CALR	1.12511	6.15e-19
				OSR2	1.31378	1.64e-14		IGSF1	1.12619	0.0129924
				F3	1.31401	6.09e-09		PHTF1	1.12769	3.58e-14
				C15orf48	1.31801	0.00149644		CLDN7	1.12825	4.98e-12
				SNRPN	1.31814	0.0272564		SOAT1	1.12863	4.93e-13
				RIPK4	1.31879	7.85e-09		ITGAV	1.12915	1.1e-10
				TSPAN11	1.31902	0.000473989		SPATA2L	1.12943	5.99e-05
				CTNS	1.31933	1.18e-06		WNT5B	1.12996	1.89e-05
				WNT7B	1.32011	0.00232226		PEX6	1.13011	4.08e-11
				ACTL10	1.3202	1.44e-05		CTSC	1.13016	2.16e-19
				ZNF10	1.32048	0.000518742		MYL6	1.13047	4.35e-15
				ROBO4	1.32201	0.00292377		GREB1L	1.13088	3.6e-08
				DNAJB2	1.32215	6.69e-06		PDZK1IP1	1.13249	6.11e-08
				FBLN5	1.32312	0.0406017		SUSD4	1.13366	0.000783775
				ZRSR1	1.32335	0.00548024		CTSD	1.13412	1.78e-09
				PAPPA2	1.32363	0.00402833		TRPM2	1.13425	8.01e-09
				ZNFX1	1.32612	7.71e-12		GCA	1.13495	9.29e-07
				LRRC8C	1.32646	0.00059838		R3HCC1	1.13527	5.65e-09
				FHL2	1.32775	3.44e-10		NRCAM	1.13616	1.24e-07
				FJX1	1.32807	1.3e-06		TJP2	1.13674	1.68e-18
				C10orf55	1.32825	0.000180327		GDPGP1	1.13677	0.00764721
				AKR1D1	1.32866	0.0470568		ANXA2	1.13698	1.08e-18
				GMPPB	1.32912	0.0280163		C19orf33	1.13707	4.8e-05
				FAIM3	1.33294	4.12e-05		ADAP2	1.13851	0.0166379
				SEMA3A	1.33549	3.15e-05		PALLD	1.13986	6.93e-15
				ZNF93	1.33801	3.59e-14		ZBED2	1.14048	1.01e-05
				SURF2	1.33847	1.93e-09		ALDH1A1	1.14147	0.000662394
				TIPIN	1.34032	6.54e-18		BCAR1	1.14205	5.63e-09
				LXN	1.34121	2.45e-17		ZSWIM4	1.14457	3.4e-10
				NHLRC1	1.34707	1.34e-05		NFKBIE	1.14552	3.74e-10
				SLC16A8	1.34752	0.00213655		FAM109B	1.14652	0.00146329
				SERPINF1	1.34774	0.000190776		AEN	1.14698	1.3e-12
				ZNF527	1.34788	2.67e-07		INPP1	1.14745	1.24e-06
				IL4R	1.34789	1.27e-06		SLC52A3	1.1477	0.000265927
				MSRB3	1.34808	2.26e-06		VPS36	1.14803	3.19e-11
				FAIM	1.34818	6.71e-20		EFNA1	1.14957	1.48e-13
				TRMT61A	1.34947	4.6e-06		IGFN1	1.14958	0.00883738
				ZFP3	1.35004	4.76e-10		CNN3	1.14963	1.53e-14
				MYPN	1.35043	4.78e-09		SLC22A4	1.1501	0.0010587
				MYEOV	1.35118	0.0205156		JAG1	1.15378	7.25e-18
				EXO5	1.3517	3.32e-32		ALAS1	1.15474	2.67e-14
				PDZD4	1.35235	0.0298441		OXTR	1.15516	0.0143422
				C5orf46	1.35575	2.03e-06		OCLN	1.15605	6.36e-11
				TMEM198	1.35763	5.3e-07		NDUFA4L2	1.15618	0.0390835
				ANKDD1A	1.35907	4.52e-05		ETS1	1.15746	7.68e-15
				ZNF540	1.36388	0.0166347		B2M	1.15811	8.9e-14
				DZANK1	1.36594	5.72e-06		PON2	1.15981	1.15e-13
				YJEFN3	1.36635	0.00413421		VMP1	1.16067	3.82e-18
				ZNF502	1.36702	2.2e-05		CLSTN2	1.16181	0.00180287
				EME2	1.36732	9.7e-06		CHST3	1.16298	1.18e-13
				CSRNP1	1.36937	8.63e-09		TAP2	1.16419	1.43e-16
				SLC27A6	1.36973	5.84e-06		WDR1	1.16458	5.78e-18
				TREX2	1.37241	0.000680388		GPR56	1.16459	6.11e-13
				MFNG	1.37341	3.85e-05		SH3BGRL3	1.16642	1.58e-15
				LAT	1.37508	8.35e-07		MAN2B1	1.16671	8.11e-12
				HOXA6	1.37798	0.0108399		AMIGO2	1.16912	1.36e-18
				MURC	1.37828	9.18e-05		DHDDS	1.16954	3.98e-14
				FZD8	1.3817	0.00720719		SLC20A2	1.17054	7.29e-17
				SPRN	1.38249	5.33e-06		TACC1	1.17099	1.01e-14
				PROM1	1.38694	0.0130371		DYNC1I1	1.17157	0.00952525
				BRSK2	1.38748	9.13e-14		RHOC	1.1731	6.6e-13
				KCNQ3	1.38821	0.0258079		ADIRF	1.17374	8.96e-06
				TMPPE	1.38911	6.88e-06		MDFI	1.17386	1.17e-08
				ATP13A4	1.39452	0.0133056		IKBKE	1.17487	4.28e-09
				CNTF	1.395	5.25e-07		POP1	1.17542	1.41e-14
				FYB	1.39661	6.61e-06		TMPPE	1.17565	0.000308427
				ZNF786	1.39847	1.74e-13		ZNF480	1.17587	7.94e-08
				ZNF671	1.39902	1.22e-06		STX3	1.17705	6.04e-14
				IQCE	1.4016	1.63e-11		PKD1L2	1.17737	0.0226485
				ZNF85	1.40202	2.61e-12		TSGA10	1.17838	0.0124809
				AC145676.2	1.40287	0.0108667		STOML1	1.1797	2.04e-07
				AEN	1.40544	1.12e-11		ZNF829	1.17977	0.000979719
				WISP2	1.40651	0.000359528		MGAT4A	1.1812	2.03e-08
				RUNX1	1.40763	2.77e-18		PLCL2	1.18144	0.00354001
				ZNF324B	1.40919	2.69e-10		TBC1D9	1.18265	1.36e-14
				DAPP1	1.4111	3.44e-05		PHLDA2	1.18392	1.91e-07
				MPZ	1.4124	0.00969519		SFXN5	1.18458	9.35e-09
				ISLR	1.41299	0.00764914		ARRDC4	1.18476	1.48e-13
				CASZ1	1.41536	9.48e-10		BOK	1.18493	3.94e-08
				GADD45A	1.41911	2.1e-22		TLR3	1.18659	1.37e-05
				SLITRK6	1.41956	7.51e-13		PDF	1.18743	0.000590065
				UBXN11	1.42227	5.99e-19		PSAP	1.18748	2.43e-17
				LCAT	1.42266	1.55e-07		RELB	1.18754	3.66e-08
				PRICKLE1	1.42278	1.83e-14		PDLIM2	1.18933	4.07e-06
				RASSF2	1.42288	0.0285288		INTS5	1.19033	6.7e-11
				ACTL8	1.42337	9.66e-05		DDIT3	1.19068	1.08e-13
				RNF207	1.42571	1.69e-12		ADAM12	1.19087	1.26e-06
				UCP3	1.4273	0.0188755		EMC10	1.19087	2.73e-11
				AC137932.1	1.42879	0.000548088		RAB3B	1.1916	1.51e-05
				AVIL	1.42982	0.000409855		TSLP	1.1936	0.0114916
				PAPPA	1.43174	5.23e-06		PPIC	1.19383	2.34e-17
				AMH	1.43262	1.08e-06		VPS9D1	1.19408	4.41e-07
				KCNK3	1.43284	0.00360439		CDH26	1.19449	0.0291201
				RCAN1	1.43406	1.18e-12		C15orf62	1.19589	0.00784876
				ZNF132	1.43413	1.4e-06		PLXNA3	1.19691	4.32e-11
				POP1	1.43469	1.75e-35		FHL2	1.19706	7.5e-14
				NNAT	1.4371	1.78e-05		MB	1.19793	0.00897214
				ZNF416	1.44055	1.13e-10		CLCN7	1.19808	1.2e-09
				MFAP2	1.44069	0.000702291		ZNF302	1.19842	9.71e-08
				AMIGO2	1.44341	9.23e-11		ADRA1B	1.1996	3.67e-09
				MSC	1.44377	1.4e-06		VNN1	1.19966	2.76e-09
				SLC46A2	1.44398	0.0207499		EPB41L4B	1.20025	9.37e-10
				ADAM19	1.44574	0.000458899		CRISPLD1	1.20026	6.88e-06
				PARM1	1.44777	0.0014012		SEL1L3	1.2018	6.84e-19
				MTMR7	1.44803	0.000667802		SH2D2A	1.20259	3.53e-05
				MASP2	1.45185	0.00526746		PSKH1	1.20542	2.61e-14
				NKX3-1	1.45398	1.25e-06		SPRN	1.20558	0.000328139
				RND3	1.45467	4.78e-21		C12orf5	1.20608	1.93e-08
				ZNF799	1.45654	0.00207869		FGD3	1.20608	0.000579723
				TPM1	1.45817	7.12e-20		SQSTM1	1.20707	2.14e-16
				LRRC46	1.45977	0.0197538		LEPROT	1.20804	2.26e-17
				PLEKHA6	1.4609	7.41e-07		MAN2B2	1.20908	6.02e-16
				PCDH17	1.46161	0.00163449		ABAT	1.21016	0.00054872
				UTP14A	1.46165	1.04e-40		APH1B	1.2115	1.86e-08
				POLR3H	1.46486	2.75e-09		CBS	1.21217	2.68e-08
				ZNF765	1.46495	1.04e-17		ATP6V1D	1.21269	7.55e-13
				CHMP6	1.468	2.22e-10		C9orf156	1.21301	1.45e-07
				ZNF780B	1.46875	1.85e-12		STC1	1.21368	7.26e-15
				PHACTR3	1.4695	2.89e-05		SLC22A18	1.21477	7.72e-07
				LGALS9	1.47107	0.00281018		NECAP2	1.2154	3.31e-15
				IL6R	1.47209	0.0374941		C17orf62	1.21625	1.19e-10
				DNAJC30	1.47528	3.45e-07		AC007040.11	1.21858	0.00270853
				C4BPB	1.47849	0.00162466		RPS27L	1.21936	7.04e-10
				GLYCTK	1.47889	1.65e-06		ZNF426	1.21963	9.76e-06
				FLJ27365	1.48134	3.21e-16		GRN	1.22156	8.54e-12
				FLRT1	1.48276	8.45e-05		RAET1E	1.22159	3.68e-09
				GABRE	1.48311	5.88e-05		RHOD	1.22385	1.3e-11
				ACRV1	1.48336	0.00978232		MVP	1.22419	4.55e-14
				CLDN23	1.48346	8.95e-07		C7orf31	1.22569	0.00487705
				CASP16	1.4848	0.0422241		IFNAR1	1.22612	3.14e-13
				ARL4C	1.4853	2.42e-07		STAP2	1.22768	2.15e-12
				ZNF296	1.48574	3.79e-07		MANEAL	1.22826	1.11e-16
				GUCY1A3	1.48615	4.69e-11		KIAA1217	1.23103	8.32e-12
				SLC29A3	1.48716	2.06e-05		ZNF846	1.23291	0.0254149
				FAM111B	1.49035	9.19e-14		TLR6	1.23312	8.73e-10
				KMO	1.49077	0.00134596		PCDHB14	1.23405	0.0477268
				MT-ND1	1.49322	1.02e-08		KRT8	1.2347	6.41e-17
				AC007040.11	1.49402	1.7e-10		SLC35C1	1.23488	1.65e-13
				SLC16A6	1.49717	0.00954444		ZNF425	1.23628	5.6e-05
				C10orf91	1.49735	0.0145048		KRT6B	1.23775	4.79e-19
				ARRDC4	1.49914	2.26e-32		GDF15	1.24043	1.68e-06
				CREB5	1.50424	1.1e-15		PIGM	1.24201	3.41e-14
				AL118506.1	1.50936	0.0058907		HELZ2	1.24233	1.51e-09
				SLC41A2	1.51146	2.2e-07		PARP12	1.24237	4.77e-11
				PITX2	1.51162	7.98e-07		DOCK10	1.24277	0.0196674
				GPRC5A	1.51436	2.66e-08		PLEKHG1	1.24285	5.32e-07
				PGBD2	1.51701	4.19e-11		SDK1	1.24293	4.61e-11
				C3orf52	1.51853	3.18e-11		LZTS3	1.24349	2.95e-09
				SLC22A1	1.51938	0.00262169		SPATA6L	1.24468	0.00137462
				SLFNL1	1.51943	0.00119356		PPP1R3F	1.24493	1.09e-05
				NPPA	1.52049	0.000714507		POLR3C	1.24568	2.99e-13
				PCDH9	1.52096	1.45e-09		CLIP1	1.24617	5.75e-15
				PTPLAD2	1.52135	0.00127788		LPAR5	1.2462	7.19e-10
				C12orf79	1.52236	0.0256768		CRYBG3	1.24667	5.34e-11
				PLEKHN1	1.52299	3.47e-16		KCTD11	1.24729	3.4e-13
				GPRIN1	1.52647	8.52e-15		C14orf64	1.24903	2.13e-06
				DPY19L2	1.52722	5.22e-09		MYD88	1.24961	1.3e-17
				FAM203A	1.52926	5.05e-06		SLC43A2	1.25006	9.92e-06
				TEX9	1.53397	0.000112252		HDX	1.25048	4e-05
				C2orf54	1.53617	5.82e-05		TUBA4A	1.25092	5.41e-21
				FAM101A	1.54115	1.45e-08		PANX1	1.25093	5.32e-15
				MAMDC4	1.54237	2.88e-13		TRNP1	1.25372	1.57e-16
				NCF4	1.54663	0.00260313		JMJD4	1.25386	1.17e-13
				DLC1	1.55214	3.28e-24		HPS1	1.25422	2.43e-14
				LRRC6	1.55608	0.00255036		TLDC1	1.25571	4.23e-16
				FES	1.55676	0.012766		PCDH12	1.25635	0.0358187
				NR2E1	1.55829	4.27e-05		ARMC12	1.25737	0.00262379
				FAM227A	1.56418	0.000280708		SECTM1	1.25822	2.89e-12
				TNFRSF13B	1.56636	2.89e-08		MROH6	1.25831	3.06e-10
				HAL	1.56746	0.0177915		EMP1	1.25864	2.83e-21
				PRDM1	1.56852	0.000846807		ZNF786	1.26196	1.24e-06
				ALPK3	1.56996	5.99e-05		IL1R1	1.26275	1.44e-07
				SLC25A34	1.57139	0.0256338		RTN4	1.26369	5.49e-24
				CLDN1	1.57164	1.01e-06		DHRS7	1.26416	3.25e-23
				ZNF195	1.57791	4.64e-10		NIPAL2	1.26482	3.57e-14
				SEMA7A	1.57946	0.000227203		FAT4	1.26484	0.00253596
				FOSL1	1.58157	3.29e-12		SLC7A5	1.26514	6.34e-13
				MAP1A	1.58531	0.000124759		B4GALT7	1.26654	1.19e-09
				PMEPA1	1.58695	1.32e-05		EPDR1	1.26786	1.76e-18
				TLDC2	1.59201	0.0415459		NUAK2	1.26911	1.57e-07
				UPK1B	1.59217	0.0163562		CERCAM	1.26925	1.49e-13
				ZNF124	1.59527	2e-18		ABL2	1.26928	3.19e-18
				THBS1	1.59745	1.89e-19		SNX24	1.27211	5.18e-13
				LINC00346	1.60318	0.000209037		ST6GALNAC5	1.27333	5.3e-14
				CTGF	1.60407	1.83e-14		CHST2	1.27373	1.4e-06
				DTNA	1.60422	1.34e-13		TNFAIP1	1.27389	1.11e-20
				C1orf170	1.60567	2.22e-16		COMMD9	1.27602	2.34e-11
				SPTSSB	1.61079	0.00236156		PPIF	1.27722	5.3e-20
				TNFRSF11B	1.61221	0.000686749		LEPREL4	1.27788	5.97e-13
				RARRES1	1.61297	1.03e-11		ARMC5	1.27859	4.76e-09
				PLA2G4C	1.61311	0.0382533		EPHA2	1.2794	1.07e-14
				ITGB7	1.61328	0.000397809		KLHL21	1.27958	4.81e-16
				IL6	1.6165	0.00410075		FLNA	1.28028	9.12e-16
				GEN1	1.61752	1.35e-07		GALNT7	1.28342	3.72e-15
				GADD45G	1.61815	0.026907		LRRC8A	1.28418	6.02e-17
				BIK	1.62015	7.52e-13		GBP3	1.28436	1.21e-14
				EIF5	1.62255	2.55e-35		TENM2	1.28918	0.0254454
				MSLNL	1.62263	0.000543582		GBGT1	1.28922	0.00784103
				PLEC	1.62567	5.44e-09		C1orf229	1.28945	0.00369391
				MRPS24	1.62738	0.00223443		DNAJA4	1.28945	4.24e-17
				GLP2R	1.62753	2.19e-13		PVRL4	1.28962	6.97e-14
				HR	1.63084	7.35e-09		CCDC102A	1.28998	6.51e-06
				ZNF107	1.63348	2.76e-09		GPR39	1.29174	1.16e-05
				HYAL3	1.63769	7.67e-05		SAMD4A	1.29316	3.89e-21
				SLC23A3	1.64022	6.28e-06		OPTN	1.2938	2.43e-19
				LAG3	1.64158	0.00379723		GPR64	1.29576	0.000108377
				BNC2	1.64359	0.000700109		KCTD21	1.29784	9.23e-09
				RGS2	1.64363	0.000103937		SLC27A4	1.29787	1.03e-12
				SLC38A7	1.64548	8.35e-11		ZNF432	1.29813	5.44e-08
				ZNF189	1.64613	2.78e-26		ZNF117	1.30034	1.03e-08
				GLIPR1	1.65206	1.09e-06		BCAP29	1.30063	1.74e-13
				FOXL2	1.6567	0.00163586		SLC34A3	1.30246	0.0179936
				MARCO	1.65691	7.02e-10		GPSM1	1.3038	0.0149608
				AC116407.2	1.65731	0.0425747		DLX2	1.30561	0.00284136
				EFCC1	1.65812	0.00922151		FAM57A	1.3063	1.38e-17
				CCDC87	1.65991	0.0250258		GCSAM	1.30724	0.00201658
				JPH3	1.66021	0.0055113		SMPDL3A	1.30845	5.06e-08
				C9orf47	1.66054	0.000633732		CD97	1.30887	5.63e-17
				ITGB3	1.66473	0.00700328		UNC13D	1.30901	1.38e-13
				SPOCD1	1.66642	8.26e-09		ASIC3	1.30977	0.00379736
				C12orf36	1.67665	0.0045009		SEMA6C	1.31006	0.00166758
				C10orf67	1.67969	2.84e-05		PLA2G15	1.3106	3.41e-13
				ZNF547	1.68008	4.83e-06		GOLGA7B	1.31112	2.59e-17
				SP140	1.68588	0.0255757		TICAM1	1.3116	1.04e-12
				KLF4	1.69189	1.61e-09		GPRASP1	1.31174	0.0284137
				KRT9	1.69385	1.06e-08		STK40	1.31212	4.75e-16
				AGBL3	1.69457	0.00612214		ANKRD44	1.31371	0.0448804
				TCTEX1D4	1.69477	5.38e-05		UBXN11	1.31373	1.77e-08
				FOXI1	1.69605	1.01e-06		HM13	1.31473	1.35e-19
				SLC26A1	1.69919	7.1e-10		PRICKLE2	1.31524	5.03e-05
				SCEL	1.70087	0.00399546		STAT5A	1.31692	0.00635572
				LRRIQ1	1.70381	0.0385218		MAFK	1.3175	2.97e-09
				DYRK1B	1.70599	5.43e-07		AXL	1.31787	9.16e-17
				HAPLN1	1.71166	0.0225096		C2orf16	1.32034	0.028265
				C17orf97	1.71349	1.8e-08		TLCD1	1.32035	1.62e-11
				RNF222	1.71451	0.0246424		ZNF620	1.32159	0.00296324
				SMIM5	1.71561	0.0343524		TGFA	1.32278	5.15e-24
				CSF1R	1.71564	0.00118875		PTTG1IP	1.32416	4.22e-25
				SYT2	1.71641	0.0322144		ZNF324B	1.32486	0.00046175
				ABCC9	1.72016	1.03e-05		HDAC9	1.3278	2.36e-12
				PSAPL1	1.72119	0.0265709		SERPINB5	1.32969	1.23e-19
				NEURL	1.72239	0.000815057		FAM188A	1.33181	9.63e-11
				ST6GAL2	1.72389	5.29e-05		PLK3	1.33187	3.59e-17
				DISP2	1.7255	5.39e-08		B3GALTL	1.33351	2.17e-08
				HAS3	1.72608	6.72e-06		CCNE1	1.33373	5.97e-16
				PTGS2	1.72632	8.26e-08		SLC35D2	1.33576	1.24e-17
				PKD1L1	1.72684	0.0102291		IL1B	1.33601	1.94e-14
				EGR2	1.73247	4.35e-07		CCL20	1.33605	1.93e-14
				ZNF737	1.73613	0.000791259		UPP1	1.33657	1.32e-16
				PGBD5	1.73669	1.45e-10		AMPD3	1.33683	2.67e-07
				PIWIL2	1.73948	0.021977		ZFP3	1.33694	5.8e-05
				PTGER4	1.74199	2.87e-10		PATL2	1.33831	0.0255689
				KCNJ12	1.74265	0.000366535		APC2	1.33995	0.000536862
				AC026740.1	1.7431	5.61e-07		CTSB	1.34027	1.62e-23
				ZNF879	1.744	3.06e-05		SLC15A2	1.34324	4.69e-06
				CKLF-CMTM1	1.74476	0.00605925		KDR	1.34367	0.018875
				CLDN5	1.74525	0.018629		ZNF66	1.3446	0.020409
				CD274	1.74649	2.11e-06		CD82	1.34467	1.21e-09
				GRIN3B	1.74743	0.0303541		PQLC2	1.34528	2.35e-11
				CACNB2	1.75207	0.00176023		TUFT1	1.34571	3.83e-12
				ZNF620	1.75347	2.6e-11		CCNJL	1.34573	2.04e-10
				C9orf169	1.75506	4.66e-07		CHPF	1.34604	3.72e-11
				ANKRD63	1.75597	0.0147144		TRAK2	1.34677	1.99e-15
				AL603965.1	1.7597	0.000318899		MEF2BNB	1.34764	6.29e-05
				GLRA2	1.76429	0.00577723		POLR3H	1.34799	3.52e-14
				ZNF613	1.76502	4.59e-14		MST1R	1.34826	1.14e-13
				PYGM	1.76733	6.7e-05		CLGN	1.34874	5.16e-09
				NRG4	1.76768	0.0416677		FAM174B	1.35119	6.93e-07
				STAB2	1.76834	0.00248744		MFAP2	1.35176	1.55e-07
				MSANTD1	1.76968	0.00459402		TMSB4X	1.35251	7.55e-26
				KLKB1	1.77242	0.0496581		RAD9B	1.35256	0.0365493
				MUC16	1.77328	0.000123818		ZNF189	1.35422	4.86e-12
				EDN2	1.77343	0.0337755		LYPD3	1.35442	1.9e-16
				COL5A1	1.77395	0.0464913		SH3RF1	1.35442	3.29e-18
				ABCA10	1.77428	3.68e-06		SLC7A7	1.35602	0.0201346
				DERL3	1.77705	0.0373549		B3GNT7	1.3577	0.000155423
				HEPHL1	1.78072	0.0422841		ACVR1C	1.35792	0.000102053
				MT-CYB	1.78245	8.94e-09		VPS37B	1.35866	2.44e-18
				FAM124A	1.78633	2.68e-10		TNFRSF10A	1.35911	2.48e-24
				TAF7L	1.78793	0.00674584		RGS16	1.35924	0.000611476
				POLN	1.78843	0.00451997		CLDN9	1.3596	0.00650702
				UNC5C	1.7885	8.32e-06		DAPK3	1.36089	1.44e-12
				CUZD1	1.79673	9.48e-10		GALNS	1.36207	2.25e-16
				C9orf117	1.80372	1.38e-05		ANXA3	1.36228	3.4e-17
				PGM5	1.80527	0.000256235		C15orf56	1.36231	0.0414752
				C8orf58	1.81186	3.73e-17		ZNF404	1.36465	0.0153541
				CLN6	1.81323	5.48e-15		C8orf58	1.36634	1.94e-05
				ROR1	1.81344	3.54e-09		SPAG1	1.36782	3.41e-12
				EDN1	1.82002	1.87e-14		ACP2	1.3679	8e-13
				KRT16	1.82391	1.96e-22		SLC10A3	1.36826	8.18e-15
				TAGAP	1.83026	0.00149784		SLFN5	1.36855	2.27e-13
				RAB39B	1.8313	4.66e-05		ZNF107	1.36925	9.33e-12
				IGSF11	1.83133	0.0409149		NKX3-1	1.37082	0.000101897
				LCTL	1.83967	0.000807833		IL23A	1.37143	1.13e-10
				CLEC4A	1.84042	0.0192126		LRP10	1.37197	1.83e-19
				SCG5	1.84466	1.1e-06		C10orf67	1.37387	0.0253953
				TNC	1.84546	0.00277961		EXOSC4	1.37388	9.1e-09
				ZNF471	1.84734	0.000194007		BEND6	1.37409	2.91e-07
				RNF223	1.85197	0.00111288		HLA-F	1.3749	6.37e-13
				HBEGF	1.85266	3.63e-08		ZNF75A	1.37533	1.19e-09
				TAS1R3	1.8569	4.69e-05		PPP2R5B	1.37853	1.68e-08
				IL18R1	1.86217	4.11e-08		SLC23A3	1.37874	0.00671635
				DLK2	1.8628	3.02e-05		MAP7D2	1.37902	0.00995285
				SPTBN5	1.86869	8.27e-05		TES	1.38059	6e-19
				CCDC181	1.8713	0.0201713		S100A9	1.38217	0.00214449
				ABCG2	1.87215	1.93e-09		MMP7	1.3823	6.64e-13
				BSN	1.87333	1.36e-19		DNAJB12	1.38267	1.44e-18
				CORT	1.87342	0.00128766		PBXIP1	1.38303	1.54e-17
				RIMKLA	1.87356	0.00523991		TLR4	1.38368	7.78e-14
				ZDHHC11	1.87491	1.73e-08		ITPKC	1.38388	1.15e-14
				DKK1	1.87612	9.73e-23		P2RX7	1.38562	5.34e-12
				CCDC154	1.87782	0.000270295		NEDD4	1.38724	5.32e-13
				GREM1	1.87791	3.08e-09		SLC4A4	1.3875	0.00308992
				ZNF66	1.87922	1.44e-13		ARHGAP42	1.38972	3.09e-07
				C3orf72	1.88632	0.00020228		PLOD2	1.39224	5.84e-16
				ANGPT4	1.89251	0.0380817		CYP4F3	1.39311	0.00215918
				CTD-2162K18.4	1.89515	0.00512273		AKNAD1	1.39335	0.0065831
				CXCL6	1.90473	2.02e-05		LANCL3	1.39341	3.87e-05
				ZNF829	1.90576	5.61e-16		FRMD5	1.39389	5.19e-08
				ACRC	1.90605	4.23e-05		MFSD1	1.39806	1.36e-23
				MAP7D2	1.91031	2.13e-08		SPHK1	1.39865	4.62e-12
				BCAS1	1.91086	0.0261922		KBTBD8	1.39952	1.04e-05
				CPNE7	1.91401	0.0238198		TAB3	1.39962	1.71e-19
				IL1R2	1.91625	0.0142221		BTC	1.39966	2.44e-11
				NBPF11	1.91915	0.033208		WTIP	1.40244	4.22e-07
				PLK2	1.92013	6.93e-25		BAMBI	1.40385	3.33e-15
				FYN	1.92087	3.3e-12		ARHGEF2	1.4046	2.79e-27
				DLX2	1.92204	5e-09		KRT7	1.40668	7.85e-18
				FKRP	1.92208	7.23e-08		CDK15	1.40685	0.0230574
				DNAH7	1.92856	0.0040037		PRR19	1.40761	0.0379553
				SPINK6	1.93085	2.19e-13		HECTD3	1.40925	6.1e-20
				ZNF268	1.93713	5.18e-20		HLA-B	1.40932	6.66e-22
				CTC-360G5.1	1.93918	0.0311078		ENC1	1.40969	4.13e-19
				SLC10A5	1.94188	1.02e-08		MFNG	1.40987	0.028516
				HAP1	1.94474	3.22e-08		PPP1R15A	1.41037	7.47e-22
				TYRP1	1.95013	9.79e-10		DAPP1	1.41067	1.4e-12
				FGF2	1.95305	6.54e-09		DAB2	1.41202	7.07e-08
				GHRL	1.95553	0.0180513		CREB3	1.41239	1.22e-18
				KCNG2	1.9605	0.0429569		SLC1A4	1.41266	2.57e-22
				ABHD12B	1.96203	0.018905		TNFRSF21	1.41369	2.53e-27
				CCDC142	1.9648	1.01e-15		SLPI	1.41407	9.98e-26
				CCDC173	1.97301	0.0127559		SPRED3	1.41473	0.0487852
				ELOVL2	1.97647	5.07e-08		CHST10	1.41593	2.35e-06
				C6orf163	1.97763	0.00212365		CYTH4	1.41685	0.00550693
				TSNAXIP1	1.97964	4.55e-10		ABLIM2	1.41716	0.00573129
				GNB3	1.98093	0.000128708		CDCP1	1.41723	4.74e-24
				SERPIND1	1.98529	0.0253154		ZNF365	1.41739	4.25e-12
				TVP23A	1.99022	0.00262136		AP003733.1	1.41911	0.00430671
				EGR1	1.99039	1.15e-14		SESN2	1.42088	3.9e-14
				ZNF347	2.01091	0.00140669		CCDC85A	1.42131	0.000906322
				PENK	2.01197	0.0493634		VPS18	1.42237	1.83e-17
				AC006435.1	2.0139	0.00918034		LCP1	1.42426	1.99e-14
				MGARP	2.0139	0.0150227		IL11	1.42707	4.82e-11
				MYL9	2.01627	3.01e-07		ATL1	1.42825	1.18e-14
				TRPM6	2.02344	0.0249475		DBNL	1.42988	7.42e-20
				FST	2.02576	1.65e-08		CASP4	1.43191	3.54e-23
				ZNF75A	2.02646	2.69e-33		DNM3	1.43263	0.000465896
				EGR3	2.02692	1.12e-17		MYH14	1.43544	7.34e-15
				WDR52	2.02807	1.5e-10		TMOD1	1.43769	0.00350772
				NCOA5	2.03381	4.06e-28		JOSD2	1.43956	4.56e-09
				EPPK1	2.03973	1.78e-08		P2RX4	1.43971	3.5e-13
				KIAA1549L	2.04302	1.42e-05		ZNF547	1.43971	0.00870939
				AC010536.1	2.04411	1.95e-12		FBXO32	1.44003	2.9e-24
				ZFP57	2.05008	4.98e-05		ULBP2	1.44056	1.82e-19
				VASN	2.05178	0.000247347		TFPI	1.44158	0.0365493
				GUCY1A2	2.05386	0.00039594		FLJ27365	1.44307	5.15e-05
				TMEM184A	2.05509	2e-07		HMCN1	1.44455	0.000476188
				SFXN2	2.0559	2.03e-15		SLC7A11	1.44536	3.41e-14
				ZNF480	2.06144	1e-25		AC026740.1	1.44599	0.0142545
				C21orf67	2.06282	2.54e-07		CA2	1.44683	1.08e-23
				SLC34A3	2.06472	6.98e-12		WDR45	1.44696	1.77e-17
				LFNG	2.06812	1.85e-10		ZNF471	1.44748	0.00170074
				PGR	2.07429	0.0391716		UGCG	1.44763	3.63e-20
				AMZ1	2.07723	2.96e-05		LACC1	1.45071	6.7e-10
				CXCR6	2.07765	0.00124427		FERMT1	1.4509	4.18e-27
				TSPAN10	2.09	1.22e-05		KRT19	1.45132	1.24e-18
				TNNI2	2.09391	0.0118309		PLEKHA6	1.45155	3.36e-21
				IGFBP3	2.09849	5.02e-07		TYMP	1.45181	6e-12
				ZNF594	2.10106	1.23e-27		ARL14	1.45186	6.46e-14
				KRT17	2.1028	5.35e-30		NRG1	1.45209	1.4e-05
				OSGIN1	2.11388	2.65e-05		EFNB2	1.45318	2.13e-29
				TBXA2R	2.11955	0.000280708		HIST1H2BK	1.45376	1.97e-21
				FERMT3	2.12786	6.62e-10		HMOX2	1.45438	1.08e-21
				KIF7	2.1346	1.15e-23		PLXNB3	1.45442	8.68e-09
				EBLN1	2.13518	0.00898522		TMEM104	1.45446	1.24e-13
				CTRL	2.14094	8.56e-25		ORMDL2	1.45467	7.05e-22
				NEXN	2.1422	1.65e-11		DOCK2	1.45567	0.00870183
				EFR3B	2.14513	0.0388339		CDH2	1.45689	1.61e-20
				BTBD19	2.1463	9.26e-15		NFKBIZ	1.4575	3.29e-18
				DYX1C1	2.14744	0.000124782		ZNF600	1.4578	4.62e-10
				PLAU	2.1504	0.00217565		CSRNP1	1.4578	1.89e-09
				ADAMTS6	2.15816	4.75e-23		AP5Z1	1.45843	1.03e-12
				IL7R	2.15854	1.8e-05		GRIK2	1.45934	6.46e-12
				SCN3B	2.16214	0.00102531		PLD5	1.46037	1.81e-12
				XIRP2	2.16423	0.0349468		RNF144B	1.46039	1.27e-12
				CHRNB2	2.17158	6.98e-12		VSIG10	1.46065	5.35e-21
				CHAC1	2.17448	4.5e-15		PDLIM7	1.46175	5.49e-16
				FGD2	2.18001	0.00251164		AVEN	1.46233	1.3e-17
				HPX	2.18574	0.00683299		ATP6V0A1	1.46324	1.15e-24
				NEK10	2.18785	0.020455		MSC	1.46486	5.69e-05
				OVOL3	2.19043	0.00191694		P4HA2	1.46694	4.79e-28
				MANSC4	2.19384	0.00625172		TNS4	1.4681	4.28e-27
				OLR1	2.19399	7.12e-08		NHLRC1	1.47225	0.0210041
				ITGAM	2.20123	0.00687918		PTPN21	1.47367	2.48e-14
				TMEM246	2.2039	0.0356946		WDR81	1.4746	6.22e-14
				KCNS2	2.20507	0.000690432		EHF	1.47556	9.25e-17
				JUN	2.20565	8.81e-13		LSR	1.47668	1.81e-18
				GVQW1	2.2231	8.4e-07		CXCL16	1.47796	1.7e-22
				NEDD9	2.22371	2.2e-16		SLC37A1	1.47868	2.82e-16
				RP11-366L20.2	2.22512	0.000607268		B3GALT6	1.47884	1.28e-08
				AP001631.10	2.23197	0.00405728		ILDR1	1.47997	4.26e-19
				C1QTNF9B	2.23279	0.00444157		ZNF185	1.48051	4.47e-26
				IDI2	2.23842	0.0274286		ZG16B	1.4813	0.00878376
				ARNT2	2.23851	0.0406813		CREB5	1.48133	7.35e-12
				WNT16	2.24058	0.00674584		ZNF841	1.48306	5.96e-18
				KCNC1	2.24165	3.25e-05		PIGQ	1.48414	1.33e-10
				HHIP	2.24707	0.0458891		RCAN1	1.48553	2.82e-13
				OR10S1	2.25258	0.0190804		TRAF1	1.48741	4.37e-18
				CCDC42B	2.25854	0.0168393		C1orf106	1.48859	8.43e-13
				FLJ00418	2.28724	0.00687918		HIST1H4H	1.49059	0.000466878
				RBP4	2.28956	0.0179292		ABR	1.49079	3.59e-23
				AGPAT9	2.30669	2.97e-09		ANXA8L1	1.49147	0.018103
				DOK3	2.30857	8.21e-13		GPR143	1.49202	3.75e-05
				ACTRT3	2.31096	2.53e-13		LAD1	1.49302	6.43e-22
				HRG	2.31239	0.00100298		PLB1	1.49674	0.000714915
				IL1RL1	2.31877	0.00565055		ZEB2	1.49718	0.0185885
				TBX1	2.33035	0.00813848		ZNF782	1.50064	2.08e-10
				MAP3K15	2.33163	0.0135479		HAS3	1.50064	3.22e-10
				CASQ2	2.34791	0.024324		MET	1.50162	2.07e-25
				LCA10	2.34879	4.72e-18		C1QTNF1	1.50184	1.17e-18
				WNT9A	2.35612	0.0031278		PEA15	1.50459	9.98e-32
				PAQR5	2.35803	6.27e-05		C12orf4	1.50543	4.93e-16
				ZEB2	2.36265	2.07e-07		SYTL5	1.50581	0.0121622
				ZNF239	2.36456	9.23e-11		B3GALNT1	1.506	0.00259622
				RP11-1105G2.3	2.36646	0.0246196		CDH1	1.50717	2.35e-29
				TNFSF15	2.36694	5.91e-10		ZNF132	1.50907	0.0148618
				FAM222A	2.36732	2.64e-06		ADAMTSL5	1.51045	0.000337709
				BBS1	2.36866	0.0184611		NCDN	1.51058	6.12e-16
				SEC14L4	2.37136	9.7e-06		CMTM3	1.51106	3.19e-19
				SOAT2	2.3759	0.00340001		HIST1H3H	1.51134	0.0189391
				CLCF1	2.37772	1.67e-22		KIAA1211L	1.51543	2.5e-06
				SOSTDC1	2.38194	0.0355089		TRNAU1AP	1.51587	1.05e-15
				HSPA6	2.38336	0.00788445		NR3C2	1.51682	5.51e-05
				TMEM200A	2.38341	6.42e-06		MFSD12	1.52003	1.43e-16
				SHISA2	2.39206	4.01e-07		MAPKBP1	1.52054	9.9e-19
				ADAMTS15	2.40851	7.63e-09		ATP6V0D1	1.52129	6.56e-24
				HS3ST5	2.40891	0.00145602		FAM101A	1.52143	0.000195292
				INSC	2.41824	0.000722525		HYDIN	1.52168	0.00444248
				SPDYE1	2.42089	0.00413777		FICD	1.52535	3.94e-08
				TMEM88	2.4218	0.000574518		FAM167B	1.52655	0.00415131
				DKFZP779J2370	2.42894	0.00700328		PLBD2	1.53069	7.65e-16
				QRFP	2.434	0.00190567		HS3ST1	1.53075	2.37e-14
				MAPK8IP2	2.43409	2.86e-14		PDGFD	1.53085	6.55e-15
				GPR132	2.43427	1.2e-09		NEURL	1.53248	0.0109406
				GPER1	2.43573	5.14e-07		PCDHA4	1.53407	1.21e-06
				SERPINB10	2.43895	7.84e-08		GSN	1.53468	4.51e-22
				CCDC148	2.44504	0.00164193		PLA2G16	1.5355	1.5e-18
				RPA4	2.44541	0.000290653		HIST2H2BE	1.5358	6.05e-12
				COL28A1	2.45057	0.0450343		RGS2	1.5369	9.67e-07
				DNAAF1	2.45681	0.00356869		TBC1D2	1.54035	5.39e-18
				PROZ	2.46226	9.22e-07		ADAMTS14	1.54368	0.041351
				ALOX5AP	2.46704	1.99e-05		ARHGAP31	1.54791	2.32e-20
				HAS2	2.46742	1.41e-14		SLC10A5	1.54871	0.00973771
				CDRT1	2.47045	0.0149307		PEAR1	1.54873	0.0375821
				CH25H	2.48076	0.00201953		NT5E	1.55026	1.01e-24
				DACT1	2.48188	0.00212289		ASTN1	1.55111	0.0115521
				GPR115	2.48336	1.13e-08		AIM1L	1.5521	1.47e-17
				DLEU7	2.4872	0.00198636		KRT15	1.55212	6.73e-20
				EPPIN	2.49839	7.97e-05		SCD5	1.5524	7.69e-26
				MB21D2	2.50984	4.12e-28		SCG5	1.55288	3.56e-09
				SV2A	2.52004	0.0128423		TTC6	1.55339	0.0102977
				LDHAL6B	2.5313	0.0390074		FJX1	1.55742	3.57e-16
				PNMA2	2.53132	0.00117655		CLN6	1.56196	3.2e-18
				UCN2	2.53306	3.21e-05		PLEKHN1	1.56225	3.28e-12
				QRICH2	2.53636	1.69e-09		FAM115C	1.56337	0.00885519
				MYADML2	2.53715	0.0403293		KCNC3	1.56339	0.0424239
				KIF26B	2.53896	0.0235357		SLC22A5	1.56349	6.94e-21
				NPFF	2.54385	0.000170433		C1RL	1.56474	5.28e-20
				H2AFY2	2.54554	0.0415668		DUSP14	1.5713	8.75e-24
				RFTN2	2.54653	0.00289631		EMR2	1.57166	1.26e-07
				ANKRD1	2.55048	0.00114893		RMDN2	1.5723	1.88e-06
				KCNAB3	2.5533	6.87e-16		OSMR	1.57473	1.17e-29
				RPRML	2.56214	0.0016746		CD22	1.57494	0.0151832
				PTHLH	2.56704	1.25e-07		MAPK8IP2	1.58201	0.000198287
				MRVI1	2.57073	0.00142258		C1orf85	1.58261	1.2e-21
				GPR110	2.57081	1.79e-08		UCN2	1.58437	2.62e-07
				KRTAP2-3	2.58741	1.94e-09		NCOA5	1.58515	2.21e-20
				CYR61	2.60774	3.14e-25		ACRC	1.58612	0.0222935
				ALK	2.61061	0.022552		C6orf132	1.58803	2.39e-24
				KPNA7	2.6149	2.76e-09		TNFRSF12A	1.58876	1.95e-22
				SAMD15	2.62945	4.47e-05		WFDC3	1.59158	7.33e-07
				2024-03-04	2.63048	9.16e-07		PDE1C	1.59313	2.74e-11
				SPNS2	2.65577	2.93e-05		EAF2	1.59556	2.36e-05
				LUZP2	2.65968	0.0206458		CCDC17	1.59815	0.000352433
				DOK7	2.67286	0.000192192		ZNFX1	1.59849	2.56e-30
				C22orf43	2.68866	0.00637324		LMAN2L	1.60083	2.92e-21
				KCNK15	2.70026	5.85e-06		PDGFB	1.60246	9.98e-20
				DUSP8	2.71713	1.93e-11		PSORS1C1	1.60426	0.00102996
				GRHL3	2.72744	1.44e-12		ATP6V0D2	1.60746	9.65e-08
				SRPK3	2.74488	2.88e-09		EIF5	1.60868	3.61e-31
				RP11-178C3.1	2.74749	0.00644442		CCRN4L	1.61187	8.51e-11
				ADCY10	2.74951	0.0161696		DLC1	1.61351	2.05e-13
				RSPH4A	2.75819	0.000282643		IL20	1.61475	0.0240106
				DAGLA	2.76414	5.99e-12		SERPINB7	1.61673	1.95e-23
				TMEM75	2.76771	0.0126735		GPR176	1.61972	3.44e-29
				C1orf110	2.76968	0.00282413		KRT6C	1.62142	1.01e-07
				FNDC7	2.76986	0.045906		PTPRB	1.6224	5.94e-17
				MUC7	2.78638	9.31e-08		IQCE	1.6225	3.14e-15
				ESM1	2.80036	0.00872833		STEAP4	1.62329	8.9e-28
				POPDC2	2.80318	0.000556992		SLC26A1	1.62641	3.43e-06
				SAMD9L	2.81108	0.0482013		SUSD1	1.62642	9.35e-23
				LPPR5	2.81249	0.00260313		GRK4	1.62693	0.000238425
				CARD9	2.81592	2.17e-14		SERPINB10	1.6273	0.03401
				RYR3	2.83452	2.78e-23		MSRB3	1.62832	6.6e-09
				USP6	2.8401	0.00393111		ERRFI1	1.63209	1.38e-32
				HMOX1	2.85228	1e-09		C9orf117	1.63744	0.000180975
				FAM71F2	2.86105	0.0467916		C1orf74	1.63753	4.37e-18
				CALCB	2.88948	5.1e-16		TRIOBP	1.63777	1.4e-20
				LGR5	2.8958	0.00270106		KCNK6	1.63897	5.41e-11
				STXBP5L	2.89852	0.000625722		NCEH1	1.64021	2.94e-28
				C16orf71	2.91787	0.00328527		TNFSF13	1.64067	2.9e-13
				AC004017.1	2.93052	0.0304373		PRRG2	1.64336	1.2e-08
				HTR2B	2.93573	0.0287056		BVES	1.64366	8.52e-20
				ZNF711	2.96626	0.0221252		CGN	1.64653	4.74e-24
				KCNH1	2.96898	0.00626362		LCN2	1.64976	8.98e-34
				C14orf23	2.98291	0.0220729		BEST1	1.64987	3.32e-09
				PIGR	2.994	0.0450461		C3orf80	1.65092	5.47e-05
				DIO1	2.99737	0.0419916		HERC6	1.65101	6.58e-16
				ZNF804A	2.99769	0.000551535		CHMP6	1.65116	1.5e-13
				TCHH	3.06241	0.013518		IRAK2	1.65238	5.69e-15
				DHRS2	3.06466	7.59e-34		ADAM8	1.65277	2.18e-21
				NOX3	3.08064	0.0475081		MYH15	1.65324	4.19e-20
				GNRH2	3.08421	0.0127845		CLDN4	1.65402	1.84e-20
				FBP2	3.08524	0.0332569		ACTL10	1.65907	9.06e-05
				CDH5	3.09291	0.000587398		KIAA0319	1.6592	6.58e-09
				SERPINB2	3.10032	3.45e-07		FLRT1	1.66104	0.00118526
				VGLL1	3.10998	4.27e-05		NABP1	1.66736	2.47e-21
				HECW2	3.12014	0.0143258		TP53INP1	1.66884	7.88e-10
				TRPV3	3.13836	0.00263844		TMEM62	1.67037	2.11e-24
				C11orf91	3.14705	0.0226922		B3GNT3	1.672	6.35e-19
				ARHGAP25	3.16103	0.0107241		PCDHGB2	1.67299	0.00385772
				RNF148	3.16262	0.0150435		KIAA0513	1.67393	4.25e-07
				FBXW10	3.16496	0.0165879		TPP1	1.67423	3.06e-33
				CYP26A1	3.16499	0.00712955		CD83	1.6744	6.63e-19
				ACTG2	3.1696	0.000326205		AC187652.1	1.67741	0.0416802
				MYLK2	3.17266	3.8e-07		SLC16A2	1.67795	7.49e-14
				FAM26E	3.18266	0.0220107		PLEKHM1	1.67854	7.44e-20
				ACKR3	3.18676	0.00421213		AMOTL2	1.68051	2.75e-30
				SUSD5	3.18898	6.26e-10		BACH2	1.68085	0.00436432
				KLK5	3.19175	0.019585		LHFP	1.68495	8.11e-16
				RELN	3.19414	5.36e-06		IFIT3	1.68515	1.05e-08
				POU3F2	3.19826	0.0228323		SORCS1	1.6855	0.00250711
				GABRQ	3.20723	0.0132044		LONRF3	1.68582	0.0324889
				SERPINE1	3.20734	1.4e-11		C21orf67	1.68692	4.84e-05
				ZNF469	3.22231	0.00807365		DDX58	1.68772	3.37e-13
				C21orf90	3.23322	0.0298716		PTK6	1.69035	1.97e-19
				NXPH2	3.23547	0.0397743		GPER1	1.69115	0.00361805
				NGF	3.25082	0.000814989		FAM124A	1.69177	0.0141384
				SCN3A	3.25637	0.0247281		SLC35F6	1.69195	6.87e-29
				CAPNS2	3.2678	0.00110169		RGS20	1.69221	4.08e-07
				GBP6	3.28305	0.000235384		AKR1C3	1.69925	3.98e-20
				BEST3	3.2969	6.41e-05		ABCD1	1.70618	6.98e-23
				C12orf68	3.30293	0.00874726		PIWIL2	1.70723	0.0447447
				CHRNA10	3.32575	1.71e-06		GPNMB	1.70898	3.42e-13
				EID3	3.36111	0.00126019		SPATA4	1.70934	0.0184059
				ANGPTL4	3.39623	1.22e-11		CSF3	1.70981	0.0479798
				VIP	3.40034	0.011451		SPTB	1.71201	5.43e-05
				CCDC96	3.41209	0.000301717		DCDC2B	1.71475	0.00222831
				EGR4	3.41691	0.0089562		LINC00346	1.72191	0.00489387
				HTRA3	3.42086	0.0159321		HLA-G	1.72215	0.00936203
				OR8S1	3.4624	0.0196255		NRIP3	1.72219	0.0013392
				CALHM1	3.47139	0.0252915		FTH1	1.72228	9.32e-05
				RP11-180C1.1	3.4902	0.0214432		CCDC149	1.7227	2.16e-11
				GPR75	3.50176	8.94e-25		ADAM19	1.72281	1.36e-31
				SPINK13	3.50827	0.0113624		C4orf47	1.72283	0.0461167
				NLRP10	3.51898	0.0179808		STYK1	1.72295	6.79e-12
				SLC6A2	3.52212	7.87e-05		CCDC147	1.72347	0.00027834
				KIAA0408	3.53498	0.0239322		PPP1R10	1.72537	2.78e-40
				DIO2	3.53721	1.2e-07		SAA2	1.72574	2.52e-06
				SPSB4	3.56166	0.0154196		MYH9	1.73047	2.4e-34
				PRR22	3.57662	3.77e-16		QSOX1	1.73163	5.13e-27
				SLC30A10	3.61228	0.000778068		RTN2	1.73223	2.52e-11
				MINOS1-NBL1	3.64159	0.000136519		TMEM156	1.73561	5.62e-16
				ANKRD55	3.67574	0.00866852		SLC6A9	1.7366	1.85e-23
				KLHL41	3.72279	0.0180881		ATP6V0E1	1.73758	4.06e-40
				C16orf3	3.72286	6.63e-06		LEPREL1	1.73785	8.41e-31
				RP11-368I7.4	3.92659	0.00464001		EPHA10	1.741	7.09e-11
				RAB36	3.94287	0.00486096		MYPN	1.74364	1.66e-16
				FAT3	3.96196	5.31e-07		KAT2B	1.74384	1.02e-07
				TPH1	4.04017	0.000161247		DOK3	1.74554	8.63e-08
				FOXD4L1	4.11595	0.00273014		RBM24	1.74751	0.00247892
				LRRC7	4.12063	3.16e-05		ZDHHC11	1.75251	8.34e-08
				KLHL30	4.22202	0.00497406		SCNN1D	1.75398	1.18e-08
				MMP20	4.22758	0.00134795		MUM1L1	1.75418	0.0464375
				CPA4	4.22922	5.06e-05		COL19A1	1.75592	0.0298813
				KIAA1239	4.82963	0.000196261		CHPF2	1.75641	1.6e-24
				ADAMTS5	5.10709	2.21e-06		CTNS	1.75653	1.98e-25
				FOXD4	5.19228	9.75e-05		HRH1	1.75964	2.12e-26
				SYT16	5.50378	0.000162001		C10orf10	1.76341	2.27e-08
				KANK4	6.07644	2.15e-06		CA8	1.76494	1.53e-05
								GBA	1.76579	9.71e-29
								DAW1	1.76582	3.25e-06
								C1orf170	1.76595	8.91e-06
								GJA5	1.76666	4.13e-19
								ZNF268	1.7684	8.86e-15
								HIST1H4E	1.77449	0.00371678
								C4BPB	1.7747	0.021276
								SERPINB1	1.77498	3.64e-37
								C15orf52	1.77527	1.27e-28
								PCDH9	1.77534	7.59e-13
								C19orf71	1.77637	8.3e-12
								C8orf47	1.78259	1.53e-05
								ZNF416	1.78538	4.11e-10
								LIF	1.78543	1.3e-37
								MATN2	1.78981	0.000374977
								IL32	1.79293	8.15e-30
								SDSL	1.79705	6.94e-10
								CCDC107	1.7978	0.0012668
								CTSV	1.79943	2.09e-26
								RAB8B	1.80206	2.9e-18
								CXCL2	1.80611	3.37e-22
								ELOVL2	1.80668	0.00430693
								TMEM184A	1.80779	1.18e-21
								NEDD9	1.80987	3.9e-14
								ABHD16B	1.81025	3.05e-11
								SLITRK6	1.81175	8.45e-23
								TRADD	1.81763	3.55e-19
								S1PR1	1.81795	5.73e-21
								NFAM1	1.82225	0.0335781
								SLC26A11	1.82246	4.25e-09
								PLCB4	1.82267	5.18e-18
								TDRD6	1.8247	0.000205748
								ALS2CL	1.82499	4.28e-25
								GIPR	1.8259	1.04e-06
								ZNF750	1.82992	0.026801
								CYGB	1.83229	6.77e-10
								LY96	1.83425	7.61e-11
								FRMPD4	1.83434	7.64e-06
								KRT14	1.83669	3.64e-09
								FLRT2	1.83753	0.00254209
								HSD11B1	1.83829	0.00528646
								SLC36A1	1.83837	1.97e-22
								ADAMTSL3	1.84087	4.55e-06
								PGM5	1.84122	0.00842292
								RUSC2	1.84582	5.24e-12
								FAM111B	1.84786	2.3e-24
								TAGAP	1.8481	0.0331098
								SLC37A2	1.84867	4.5e-11
								FHAD1	1.84934	1.66e-06
								SRPK3	1.84935	0.0259541
								PI3	1.85129	1.58e-34
								ISG20	1.85262	1.14e-10
								FUT3	1.85353	2.82e-25
								LCA10	1.85471	0.00104876
								SLC16A8	1.85478	0.0106137
								FBXO10	1.85487	1.26e-06
								KRT13	1.85585	0.00753174
								MAP1B	1.86072	7.98e-24
								NEU1	1.86252	4.94e-37
								TRIM16	1.86604	9.22e-32
								ZNF737	1.86781	0.0144622
								CLTB	1.86879	1.31e-26
								C3orf52	1.87127	3.11e-25
								LYG2	1.87285	0.039835
								FYN	1.87302	4.8e-05
								TM4SF19	1.87317	2.15e-30
								FUT2	1.87542	1e-23
								ADM2	1.87985	3.31e-14
								ANK2	1.8811	2.8e-07
								FADS3	1.88187	1.07e-24
								ZNF594	1.88302	2.89e-12
								HIST1H2BG	1.88337	7.79e-05
								SLC44A3	1.88411	1.39e-34
								IGF2R	1.88583	8.6e-45
								UGT1A6	1.8902	0.020677
								HYAL4	1.89041	0.00436432
								HAP1	1.8912	8.77e-14
								MARCO	1.8916	2.59e-06
								NAGK	1.89465	1.88e-29
								ATP2C2	1.89988	2.49e-24
								DISP2	1.90005	2.67e-15
								RFTN1	1.90085	1.66e-11
								ITGA2	1.9033	6.15e-31
								ANGPTL4	1.90334	6.08e-23
								SAA1	1.90689	8.22e-31
								KHDC1L	1.90736	3.1e-06
								GJA9	1.90892	0.0221414
								C5orf46	1.91054	1.67e-09
								PROS1	1.91119	1.97e-33
								DSC2	1.91197	5.87e-38
								SAMD9	1.91308	3.05e-19
								LIPH	1.9137	2.66e-29
								CYP2J2	1.9169	1.84e-09
								IRF1	1.91999	4.91e-21
								SLC9A9	1.92114	4.24e-09
								C9orf84	1.92202	0.000485257
								RGS4	1.92229	0.000835046
								FSCN2	1.92822	2.53e-07
								DPY19L2	1.92835	2.8e-06
								DNAJB2	1.93019	8.48e-30
								UPK2	1.93266	0.00119899
								IL6	1.93478	1.99e-05
								GBP1	1.93618	6.53e-05
								CXCL11	1.94475	8.58e-05
								DNAJC30	1.94507	2.7e-14
								CYB561D2	1.94654	3.22e-14
								CHRNB2	1.94694	2.24e-07
								MISP	1.94814	1.81e-08
								XDH	1.95127	1.41e-29
								HTR1D	1.95324	7.93e-15
								CCDC142	1.9544	2.15e-15
								MUC1	1.95576	1.2e-25
								C4orf19	1.95672	6.63e-07
								SLC2A14	1.9581	0.000632657
								DCBLD2	1.95812	9.84e-45
								NTRK2	1.96088	0.0016562
								OLFML2A	1.96512	0.000103144
								LIMS2	1.96902	1.29e-05
								SLC6A17	1.97119	3.29e-14
								ZNF221	1.97282	0.0402099
								PGBD5	1.9738	1.14e-37
								IGFBP7	1.97389	2.12e-06
								CDC42EP2	1.98356	1.93e-23
								AIFM3	1.98599	4.71e-09
								KCNJ15	1.98716	2.08e-06
								NAALADL2	1.9893	9.08e-12
								JUN	1.99003	3.26e-34
								NMNAT2	1.99079	1.44e-27
								C11orf52	1.99858	8.75e-08
								KCNAB3	2.00035	7.48e-06
								TGFBR2	2.00466	4.43e-52
								PLAC1	2.00509	0.00932866
								TMEM106A	2.00524	8.93e-12
								IL13RA2	2.00672	2.7e-16
								ZNF613	2.00804	1.66e-07
								ANKRD2	2.00811	6.27e-07
								PAPPA	2.01132	1.63e-40
								DNAH5	2.01367	2.18e-07
								KCNJ12	2.01527	0.00197639
								FAM189A2	2.01855	0.0200399
								LIMA1	2.01963	5.11e-32
								ZNF540	2.02101	0.0349882
								ARL4C	2.0211	2.11e-21
								SLC46A3	2.02121	1.09e-32
								KRT6A	2.02444	8.32e-58
								ANTXR2	2.0247	3.17e-44
								MSLNL	2.02589	0.0202027
								SERPINB8	2.02648	5.35e-44
								MYL9	2.02732	1.74e-07
								TMEM86A	2.03067	2.14e-05
								SLC5A1	2.03327	2.6e-05
								MYLK	2.03405	7.07e-18
								GPR156	2.03499	0.000894488
								PCDH17	2.0395	0.00117051
								MFI2	2.04808	1.08e-34
								SLC22A1	2.05005	2.99e-06
								NAV3	2.0517	9.3e-20
								MB21D2	2.05535	1.29e-16
								GMIP	2.05551	2.94e-23
								DYSF	2.0574	1.99e-35
								CD59	2.06209	8.25e-62
								FAIM3	2.06742	6.84e-11
								IL4R	2.07173	8.06e-42
								NTNG1	2.07344	1.46e-23
								PDLIM4	2.07442	0.00337537
								FMO5	2.07676	0.0167987
								GRB10	2.07731	2.19e-05
								TMEM132A	2.07822	2.02e-27
								RND3	2.07922	4.2e-38
								CTGF	2.08277	9.68e-37
								GPR37L1	2.08411	0.00140885
								SUSD5	2.08605	0.00525965
								GUCY1A3	2.08667	1.55e-28
								EPGN	2.08697	9.24e-25
								CCDC80	2.08865	1.46e-51
								SMIM22	2.08961	0.0393973
								SIRPB2	2.09123	8e-05
								MMP13	2.092	0.000125315
								CLCN4	2.0925	1.71e-31
								EPPIN	2.09288	0.0370939
								ADAM28	2.09591	0.000230886
								SLC2A6	2.09999	2.29e-19
								SEMA3A	2.10042	1.66e-31
								TACSTD2	2.10075	2.24e-46
								CCDC64B	2.10127	4.07e-28
								LNPEP	2.10575	0.0462066
								ZPLD1	2.10627	0.027529
								EHD1	2.10951	1.04e-34
								ADAMTS1	2.10957	1.18e-56
								C2orf54	2.11372	0.000189427
								CDK5R2	2.11473	0.0119087
								TPM1	2.11498	1.63e-38
								AKR1B15	2.11625	0.0314304
								C19orf18	2.12315	0.0456116
								CFI	2.12643	1.62e-06
								ITGBL1	2.12656	1.59e-37
								SLC25A20	2.12668	4.98e-11
								COL5A3	2.12762	0.0175046
								AL031666.2	2.12988	0.00305941
								NLRP3	2.13281	0.00461572
								DSG3	2.15174	1.63e-58
								GADD45A	2.15491	1.2e-48
								MRAP2	2.1572	0.00112107
								ALPK2	2.16002	0.0125697
								GPR75	2.16087	0.00230545
								ADPRH	2.16353	3.77e-16
								MAOA	2.16823	7.69e-26
								ZMYND15	2.16875	3.41e-06
								HRG	2.17653	0.025365
								CXCL1	2.17755	3.12e-56
								DTNA	2.17861	3.82e-31
								TPRXL	2.18104	0.0260815
								IGSF10	2.18574	0.00138183
								RAB9B	2.18586	0.00121304
								KLHDC7B	2.1874	1.83e-29
								VTCN1	2.18931	5.32e-07
								OSGIN1	2.19089	3.59e-14
								MCOLN1	2.19124	1.03e-25
								PLEC	2.19378	2.25e-28
								TP53I3	2.19435	7.78e-32
								HIST4H4	2.19983	0.0219317
								CYB5R1	2.20042	4.8e-50
								FES	2.20199	0.0186829
								TTLL7	2.20578	3.41e-14
								SPOCD1	2.20588	1.1e-10
								FKRP	2.21129	1.7e-19
								ST18	2.21459	4.49e-05
								CSPG5	2.21547	0.00185338
								PHEX	2.21604	1.36e-11
								STAT4	2.21722	3.33e-06
								FZD8	2.21985	1.01e-05
								CUBN	2.22005	0.0445034
								KLF6	2.2206	1.83e-68
								DKK1	2.22429	4.11e-56
								ITGB4	2.23138	3.54e-34
								F3	2.23278	2.18e-67
								FAM134B	2.23472	5.5e-07
								TMEM171	2.23841	2e-14
								GSG1	2.23984	1.26e-11
								AOX1	2.24472	2.64e-27
								PCDH7	2.24507	4.72e-16
								CCL5	2.24677	0.0217081
								CYP24A1	2.2479	0.0361535
								SHC4	2.25631	4.64e-41
								SEMA7A	2.25801	1.95e-48
								PCDHAC1	2.26098	8.71e-08
								SLC16A6	2.26168	0.00302292
								NEXN	2.26318	2.34e-18
								LAMA1	2.26814	1.32e-12
								FLNC	2.27379	4.49e-05
								FOSL1	2.27484	7.74e-55
								TAS1R3	2.28305	3.94e-07
								ITGB6	2.28545	1.29e-05
								GBP2	2.28878	4.17e-09
								CLCF1	2.29108	7.55e-43
								TLR1	2.30184	2.77e-17
								TNFSF15	2.30298	7.14e-37
								PDCD1LG2	2.30729	3.03e-26
								IL2RG	2.31053	0.0421386
								GPRC5A	2.3155	4.92e-60
								GPR137C	2.32032	5.69e-15
								LRRN4	2.32198	1.98e-10
								FNDC4	2.32375	0.0184578
								LAMA2	2.32468	9.3e-35
								GLP2R	2.33038	7.37e-22
								FSTL3	2.3305	2.63e-36
[truncated: 358 more rows]

## Sheet: Supplementary Table 3
Supplementary Table 3. Identification of KDM4C interactomes in SUM149 cell line by RIME. List of protein targets detected in KDM4C RIME in SUM149 shKDM4C#17 cell model (untreated condition). Log2 fold changes and FDR values were normalized to the corresponding IgG controls with three biological replicates.
Protein	Log2FC	FDR
C1R	4.4796	0.001099
DBT	4.39391	0.004498
CEP44	4.05496	0.001367
LZIC	3.93694	0.00775
AHCTF1	3.72894	0.001285
EML4	3.70327	0.000719
RBM26	3.44232	0.000657
KDM4C	3.43791	0.000867
PARP4	3.37654	0.000657
NVL	3.3177	0.001654
DDX20	3.27567	0.00298
GEMIN4	3.24927	0.001434
ZMYND8	3.22145	0.001099
UBR5	3.13199	0.007457
CD2AP	3.13081	0.000657
POP1	3.11861	0.002765
ANK3	3.0751	0.001529
RBM27	3.07144	0.002765
GRIPAP1	3.00033	0.000784
ZC3H11A	3.00012	0.00149
ALB	2.97244	0.000657
SMN1	2.87474	0.001845
C3	2.82012	0.000657
GPRC5A	2.8196	0.006156
ZNF687	2.68355	0.001219
RTFDC1	2.66536	0.01294
GTF3C4	2.66047	0.000657
TP53	2.65292	0.001099
HOOK3	2.5792	0.000657
SON	2.55959	0.006752
PRKAR1A	2.55307	0.014439
ZC3H14	2.49609	0.003659
PABPN1	2.483	0.003287
FMR1	2.41215	0.004151
AHNAK2	2.39384	0.004295
C5	2.38648	0.002752
FXR1	2.37576	0.006794
DDX39A	2.35841	0.011117
PCLO	2.35458	0.001099
IMMT	2.3085	0.002033
TRIM28	2.27054	0.000398
MVP	2.21886	0.077227
ACIN1	2.20374	0.001434
RAB14	2.17603	0.000657
DDX39B	2.12876	0.001476
MIA3	2.08841	0.013341
CPSF7	2.07824	0.006287
RRP15	2.04784	0.002718
FKBP5	2.02202	0.011117
NUDT21	1.99715	0.001099
PLEC	1.96859	0.007134
MSH2	1.96092	0.006287
POLDIP3	1.95045	0.002962
SRSF2	1.94245	0.039936
SRSF4	1.93932	0.003271
PDCD6	1.91105	0.000657
LGALS1	1.90908	0.007457
RBMX	1.86603	0.000398
SF1	1.86247	0.107297
UBA1	1.85743	0.008153
DDX1	1.84792	0.000657
DEK	1.84321	0.041313
HNRNPD	1.83485	0.002885
EIF4A3	1.83109	0.007356
XRN2	1.81713	0.001842
CCAR2	1.81637	0.056251
ALYREF	1.8153	0.000657
SRSF1	1.81378	0.001367
PHF6	1.79195	0.00286
EWSR1	1.77044	0.059914
GTF2I	1.77032	0.004089
RBM39	1.77022	0.001845
DDX17	1.76723	0.001845
U2AF2	1.76088	0.043931
RBM25	1.73704	0.0563
SRSF6	1.73626	0.000657
SRSF5	1.72214	0.007292
RBM14	1.72032	0.000784
EIF5A	1.70992	0.007292
HNRNPC	1.70983	0.001219
HCFC1	1.69999	0.000657
KHDRBS1	1.69818	0.002272
TXN	1.67949	0.003614
DHX15	1.67199	0.000657
SSB	1.66227	0.020342
SFPQ	1.66052	0.001099
GMPS	1.65581	0.003386
FUBP1	1.65506	0.000657
HNRNPK	1.64973	0.001191
PCBP1	1.63877	0.000917
HMGB2	1.63871	0.096164
TXNDC17	1.63281	0.002437
HNRNPF	1.62648	0.008989
XRCC6	1.61994	0.000657
DSP	1.61433	0.001099
RECQL	1.61426	0.013274
PRPF40A	1.60973	0.004635
PRDX5	1.60713	0.020137
HNRNPR	1.59111	0.002753
DDX46	1.58887	0.011123
DDX5	1.58851	0.002855
HNRNPAB	1.58244	0.001099
HNRNPH1	1.58076	0.018646
CSE1L	1.57176	0.028964
RNH1	1.5678	0.039171
SRSF7	1.56635	0.007733
PARP1	1.566	0.002546
CPSF6	1.55579	0.001616
PPIA	1.55332	0.001845
NUMA1	1.55323	0.001434
U2AF1L5	1.55186	0.024983
C1QC	1.53989	0.012943
AK1	1.53754	0.002067
RPA1	1.53427	0.002855
HNRNPA3	1.52978	0.033169
BUB3	1.52462	0.017334
NONO	1.51947	0.000657
SAP18	1.51942	0.015198
GTPBP4	1.51159	0.034706
HNRNPDL	1.50668	0.002033
RANBP1	1.49963	0.134587
PPP1CA	1.49665	0.013151
PNN	1.49311	0.001099
HNRNPH3	1.49024	0.016938
SEC24C	1.47932	0.061851
SRSF3	1.4774	0.000657
SNRPE	1.47161	0.011721
DYNLL1	1.46376	0.03887
XRCC5	1.4547	0.001184
SARNP	1.45437	0.002033
MATR3	1.45312	0.004939
HNRNPU	1.45153	0.000657
HNRNPA2B1	1.44215	0.002033
TXNL1	1.4416	0.004151
AHNAK	1.44152	0.004482
KHSRP	1.43076	0.002033
ANXA1	1.42224	0.014388
ERH	1.41646	0.017334
SNRPF	1.41034	0.001845
FEN1	1.40637	0.012943
CDC5L	1.39309	0.016127
SBDS	1.39219	0.036918
JUP	1.38782	0.005619
RBBP7	1.38725	0.001191
BCLAF1	1.37742	0.038436
PFN1	1.37673	0.009419
TRA2B	1.37542	0.004151
KRT16	1.37249	0.04012
PTBP1	1.37085	0.017025
FUBP3	1.36083	0.017682
CFL1	1.36063	0.025411
ELAVL1	1.35676	0.005619
HNRNPL	1.35605	0.016629
GSTP1	1.35458	0.005343
RPS3A	1.34409	0.009452
THRAP3	1.34147	0.002033
CRIP1	1.3412	0.018974
HNRNPM	1.33503	0.000657
ACP1	1.33219	0.049919
TARDBP	1.33085	0.004151
STRAP	1.32894	0.004939
NOP56	1.32204	0.144005
GEMIN5	1.32172	0.007687
MRE11A	1.31908	0.004052
NPM1	1.31194	0.005448
SMC1A	1.30557	0.018861
TRIM25	1.30165	0.007687
SMC3	1.30107	0.003519
MCM5	1.29618	0.013197
EBNA1BP2	1.29398	0.003271
HNRNPA0	1.2897	0.026489
TUBB	1.28715	0.022332
ILF3	1.2827	0.029788
PKM	1.28098	0.000657
MYBBP1A	1.28052	0.004833
PCBP2	1.27624	0.016019
SNRPD2	1.2755	0.003905
SUPT16H	1.27441	0.002765
AHCY	1.27388	0.066562
PGK1	1.27191	0.001099
CAPZB	1.26541	0.017453
PPID	1.26527	0.065375
AKR1B1	1.25269	0.013187
SSRP1	1.22534	0.005777
PRKDC	1.22198	0.001975
LUC7L2	1.21421	0.020541
PRPF8	1.2111	0.008217
RPS11	1.20954	0.002532
KRT10	1.20883	0.075848
SNRNP70	1.2029	0.001845
SNRPD3	1.19904	0.003386
HNRNPA1	1.19737	0.011123
HSP90AB1	1.18763	0.023229
HSPB1	1.17873	0.081517
S100A6	1.16773	0.001691
RPL7	1.16074	0.002962
HSPA8	1.15264	0.028768
RALY	1.15216	0.006287
SNRNP200	1.13714	0.006287
NOP2	1.13381	0.05847
RPS20	1.12727	0.041185
ENO1	1.11371	0.017334
CPNE3	1.1006	0.046195
EIF4A1	1.09206	0.005619
CCT6A	1.08824	0.026428
EFTUD2	1.0872	0.22013
SRP9	1.06698	0.017334
CCT3	1.06448	0.043206
RPL35A	1.06084	0.026189
MARS	1.04809	0.006566
PGD	1.04636	0.004151
RPL7A	1.04211	0.004939
RPL5	1.04164	0.074877
RPL21	1.04055	0.003905
RPS12	1.03914	0.050755
RPL24	1.03184	0.025411
NOP58	1.02882	0.03251
FASN	1.02597	0.000657
TOP1	1.02064	0.000767
MYH9	1.01673	0.007629
KRT2	1.01452	0.093264
RPL34	1.00866	0.004547
PSIP1	0.997975	0.024498
KRT14	0.994834	0.056789
FUS	0.988903	0.05373
TCOF1	0.98667	0.041185
RPL6	0.985979	0.004821
RRBP1	0.982287	0.007687
MCM7	0.98017	0.062347
RPS8	0.975068	0.016019
RPL22	0.968267	0.081575
PSMD2	0.968063	0.095226
RPL23	0.966893	0.020342
SRSF11	0.960337	0.027464
RPS23	0.957046	0.002329
LDHB	0.955862	0.154531
RPS2	0.952088	0.005583
RPL9	0.949244	0.004151
C4A	0.947066	0.004151
PRMT1	0.947012	0.260302
EPRS	0.945106	0.168787
KRT1	0.940102	0.056789
RPS26	0.939634	0.034231
RPL28	0.926143	0.003271
ILF2	0.925367	0.022783
RPL18A	0.921306	0.003386
RPL13A	0.914339	0.01294
RPL14	0.913048	0.004674
RPL11	0.910409	0.076863
RPN1	0.908196	0.018291
RPS3	0.907238	0.003271
RACK1	0.907218	0.025411
HEXIM1	0.901648	0.081575
RPS25	0.896662	0.079265
PRPF19	0.896255	0.011596
LYAR	0.891963	0.049057
NCL	0.890783	0.002765
EEF2	0.88882	0.000867
PRDX2	0.887234	0.004939
RAN	0.879148	0.004537
RPL12	0.879073	0.038559
RPS6	0.869825	0.044448
RPL27	0.866985	0.002962
IGLL5	0.858882	0.017025
ALDOA	0.858738	0.004052
RPL17	0.856294	0.034706
ANXA2	0.854362	0.122387
RPL23A	0.848323	0.105136
H2AFY	0.843245	0.188291
S100P	0.837177	0.27452
RPSA	0.832918	0.101147
RPL19	0.831206	0.025677
GAPDH	0.828969	0.019439
RPL4	0.828057	0.00835
RPL10A	0.826594	0.020342
DDX3X	0.821563	0.32341
PRDX1	0.818323	0.001398
YWHAZ	0.807408	0.071736
RPS15A	0.806095	0.01452
SYNCRIP	0.805481	0.047938
FLNA	0.802443	0.009452
RPS13	0.793417	0.260302
EEF1B2	0.791348	0.190875
FBL	0.785335	0.155915
RPL26	0.780194	0.089574
RPS7	0.77587	0.05816
RPL38	0.765381	0.074877
DDX21	0.757443	0.027445
KRT17	0.752735	0.140561
RPL37A	0.748346	0.355776
NOLC1	0.747486	0.216576
RPS28	0.746278	0.081575
RPL8	0.7368	0.122387
RUVBL2	0.73652	0.006696
EEF1G	0.734113	0.041838
SF3A2	0.730517	0.031328
SERBP1	0.720612	0.044402
HMGN2	0.715338	0.154161
DDOST	0.715109	0.016019
NXF1	0.71478	0.152287
RPL18	0.704429	0.01852
RPL35	0.692699	0.132548
LRRC59	0.687608	0.171587
RPL15	0.68532	0.133743
RPS16	0.684861	0.004939
EIF4H	0.681264	0.034706
RPS9	0.666513	0.00298
THBS1	0.664378	0.033169
RPL13	0.662273	0.054297
RPL3	0.658582	0.127385
PSMD12	0.656001	0.132858
CCDC12	0.65358	0.297458
FAU	0.64636	0.161791
RPS4X	0.646244	0.110082
RPL36	0.642144	0.132282
RPL31	0.633049	0.027264
RPLP0	0.621924	0.028448
ARGLU1	0.612681	0.086541
RPL27A	0.605401	0.058098
SREK1IP1	0.604134	0.184878
KRT6B	0.591616	0.022905
NA	0.588265	0.074877
DHX9	0.577588	0.006752
IARS	0.572667	0.089929
YWHAQ	0.570532	0.088291
KRT9	0.547305	0.184485
RPS18	0.543259	0.191226
PSPC1	0.534624	0.127156
RPL29	0.512419	0.006287
SLC25A5	0.497368	0.004594
RPL32	0.481112	0.340246
MSN	0.474685	0.018155
IGKC	0.471315	0.33546
KRT5	0.466541	0.006752
HSPA1B	0.464619	0.08031
HIST1H1B	0.461676	0.259955
KRT7	0.441086	0.009665
CLTC	0.39766	0.118241
KRT6A	0.38367	0.105136
KRT19	0.361773	0.017334
NA	0.351359	0.250964
KRT18	0.347436	0.103954
HIST1H4A	0.329419	0.116957
COPB1	0.321758	0.092886
LMNA	0.318368	0.026428
NA	0.313549	0.172168
HIST1H1E	0.281232	0.280949
IGLC2	0.27056	0.330865
KRT8	0.266799	0.107154
TMEM263	0.255859	0.140496
LMNB1	0.187913	0.229819
RPN2	0.107477	0.504111
LMNB2	0.0726971	0.513743
ALDH18A1	0.0529076	0.569125
HSPA9	0.0287705	0.589181
YBX1	-0.0360117	0.594669
DCD	-0.0678473	0.567574
CAV1	-0.109074	0.510919
LYZ	-0.234328	0.416253
NCOA5	-0.330272	0.335606
PEG10	-0.376807	0.43755
DLG5	-0.434469	0.228207
PTRF	-1.07603	0.023229
HRG	-1.76162	0.002924
CUL4B	-2.04808	0.006794
LRPPRC	-2.09236	0.007687
PURA	-2.2538	0.001219
TMEM109	-2.30795	0.027881

## Sheet: Supplementary Table 4
Supplementary Table 4. Cathepsin L interactomes in SUM149 cell line by IP-mass spectrometry. List of protein targets detected in cathepsin L IP-Mass Spectrometry in SUM149 shKDM4C#17 and #20 cell models (untreated condition) and SUM149 shKDM4C#17 with doxycycline treatment. Log2 fold changes and FDR values were normalized to the corresponding IgG controls with three biological replicates.
CTSL vs. IgG SUM149 shKDM4C#17 (no Dox)				CTSL vs. IgG SUM149 shKDM4C#20 (no Dox)				CTSL vs. IgG SUM149 shKDM4C#17 (plus Dox)
Protein	Log2FC	FDR		Protein	Log2FC	FDR		Protein	Log2FC	FDR
IGLV2-11	1.917	0.000567954		GRHL2	1.4195	0.0343189		FRAS1	2.0165	0.00197382
CTSL	1.874	0.000772991		CTSL	1.2525	0.0497427		MYO1F	1.4935	0.00559284
CST3	1.5135	0.000953686		CSTB	0.975	0.0467984		CST3	1.3295	0.00871401
CSTB	1.178	0.00166924		HMBOX1	0.844	0.105587		GRHL2	1.1585	0.00341783
GRHL2	1.152	0.006444		DDX23	0.792	0.0481915		CTSL	1.1505	0.022897
EIF3J	1.011	0.0025525		CST3	0.7865	0.14266		RPLP2	1.088	0.00601844
DDX23	0.8495	0.006444		RPS20	0.725	0.460179		EIF3J	1.0795	0.00559284
RPLP1	0.7615	0.006444		KPNA2	0.6645	0.137144		CSTB	1.0405	0.00207958
RPS20	0.7035	0.0229249		AHNAK	0.658	0.121975		DDX23	0.9315	0.00348597
HMBOX1	0.689	0.00693696		RPS24	0.6335	0.206331		RPL15	0.7575	0.0286832
DYNLL1	0.6625	0.0361705		NDUFA6	0.6285	0.225434		RPS20	0.7275	0.0095417
RPLP2	0.543	0.016592		SUPT16H	0.6115	0.325919		EBNA1BP2	0.702	0.0205643
SBSN	0.524	0.228761		RMDN3	0.5925	0.151408		COX6C	0.667	0.0371712
RPS7	0.4725	0.160868		LRRFIP2	0.5495	0.121975		HMBOX1	0.6625	0.045424
RPL23A	0.4665	0.032488		VDAC3	0.5445	0.173481		AHNAK	0.66	0.116208
SERBP1	0.4615	0.0274397		PDS5B	0.5405	0.137144		YME1L1	0.6535	0.0138853
RPL19	0.4395	0.0400342		RPL22	0.5305	0.16002		RPL10A	0.6325	0.0286832
YME1L1	0.4305	0.0355429		RPL5	0.52	0.121975		CHCHD3	0.6325	0.0297212
DDOST	0.4285	0.025117		SEC61A1	0.5185	0.24789		FLNB	0.6235	0.270941
VARS	0.4095	0.0541356		RPL24	0.5115	0.127474		RPS25	0.5975	0.150346
NCBP1	0.409	0.0555285		SLC25A3	0.5105	0.151408		RPL4	0.5695	0.0246081
RPL7	0.399	0.0274397		RPL8	0.5025	0.20294		RPL29	0.5675	0.0384905
CHCHD3	0.397	0.032488		SERBP1	0.4915	0.137144		HIST1H1B	0.5535	0.022897
RPS8	0.3955	0.0309726		RPS3A	0.475	0.137144		RPL19	0.546	0.0287662
TARDBP	0.384	0.0410083		EEF1B2	0.4675	0.229863		REXO4	0.541	0.0254123
SLC25A6	0.3775	0.0309726		VDAC1	0.4645	0.228453		DYNLL1	0.539	0.03651
NDUFS8	0.3635	0.0324191		RPS13	0.4615	0.201485		MYH9	0.538	0.079243
ASPRV1	0.363	0.652434		FRAS1	0.4595	0.363894		RPL6	0.526	0.0559005
AUP1	0.355	0.10106		ELANE	0.458	0.361323		RPL23A	0.525	0.0554054
SLC25A4	0.3525	0.0361705		RPS4X	0.4495	0.15066		RPL7A	0.514	0.042785
SPCS2	0.352	0.0383305		SNRPD3	0.4475	0.246241		AUP1	0.509	0.0331857
AHNAK	0.3505	0.0541356		SRSF9	0.445	0.314791		UBTF	0.5005	0.0288868
TOMM22	0.3495	0.1005		SRSF1	0.44	0.445903		CEBPZ	0.491	0.0532374
SSR4	0.344	0.0400342		TRA2B	0.438	0.151408		RPL13A	0.4885	0.0588384
RPL27	0.343	0.116698		DYNLL1	0.438	0.206331		RPS10-NUDT3	0.4815	0.128227
SAMM50	0.3405	0.0538571		RPL34	0.4375	0.197214		RPL7	0.48	0.0594567
EEF1B2	0.335	0.0541356		PRPF38B	0.4225	0.186654		RPL18	0.475	0.0618071
RPL4	0.325	0.0624547		PRPF4B	0.404	0.173481		SRSF10	0.458	0.0630026
RPL23	0.3225	0.0541356		NOC3L	0.3915	0.253365		SMARCC1	0.458	0.0678831
ORC3	0.32	0.0432158		ARGLU1	0.3865	0.196504		MGST1	0.454	0.116208
RBM12B	0.317	0.161714		MTX2	0.3855	0.173481		RPL34	0.454	0.12447
ACTC1	0.3105	0.0513949		EEF1G	0.3815	0.186654		HNRNPDL	0.4475	0.227468
SEC61A1	0.3105	0.0718098		EEF1G	0.3815	0.186654		RPL3	0.447	0.0630026
RPLP0	0.3095	0.0698651		PRPF6	0.381	0.166895		RPL5	0.447	0.198259
LGALS7	0.3085	0.147001		RPL6	0.3805	0.173481		ITPR3	0.447	0.0547229
CYBA	0.3065	0.0678252		RPL29	0.38	0.229863		EEF1G	0.4415	0.0893561
TUFM	0.3065	0.128161		RPL30	0.3785	0.238925		RPS7	0.44	0.0788524
PRPF4B	0.3015	0.0538571		RPL27	0.365	0.249546		XRCC6	0.4335	0.167796
RPL15	0.2995	0.0872993		RPS27	0.3645	0.186654		SEC11A	0.431	0.0660336
RPS3A	0.2995	0.108245		CPSF7	0.3635	0.274817		YTHDC1	0.431	0.171636
RPS5	0.298	0.0761595		RPS17L	0.3595	0.228453		STAU1	0.4265	0.140961
OCIAD2	0.2975	0.0880629		NIFK	0.352	0.298053		SAMM50	0.416	0.179387
RUVBL1	0.294	0.0831217		TMED10	0.3505	0.173481		RPS9	0.4055	0.155899
FLG	0.293	0.751712		MGST3	0.344	0.186654		MYH10	0.4035	0.125229
NDUFA10	0.2915	0.0616032		YTHDC1	0.3435	0.623132		LARP1	0.4035	0.153577
RPS14	0.291	0.0761595		PRPF40A	0.343	0.212725		SSR4	0.391	0.230483
TMED10	0.289	0.128161		SMC4	0.3415	0.186654		RBBP7	0.3895	0.129863
RPL29	0.288	0.0761595		SNRNP70	0.336	0.312558		ACTC1	0.389	0.0722261
SLC25A5	0.282	0.0641176		KPNB1	0.3245	0.197214		RPS13	0.386	0.120704
RPL35A	0.282	0.116698		TOMM40	0.321	0.196504		XRN2	0.376	0.12447
GCN1	0.2805	0.108245		TECR	0.3205	0.298053		RPL31	0.373	0.0905771
RPL10A	0.2755	0.14874		PPP1R12A	0.307	0.249546		MYL12A	0.3695	0.12447
KPNB1	0.274	0.111968		UBTF	0.3065	0.206331		LMNB1	0.369	0.172568
NDUFA9	0.272	0.0758254		RPL26	0.305	0.273934		H1FX	0.362	0.114546
RPS13	0.271	0.143541		CHCHD3	0.304	0.206331		TMEM33	0.3585	0.0941634
RPS9	0.2645	0.0891942		RPLP0	0.304	0.297389		CPT1A	0.3465	0.155899
RPS16	0.2645	0.0954945		NDUFA13	0.3025	0.201485		RPS17	0.3395	0.149815
RPL7A	0.2625	0.141112		DDX52	0.3	0.238925		SMC4	0.3385	0.135824
KPNA2	0.2605	0.200779		RPL10A	0.291	0.323753		NPM1	0.3345	0.145383
RPL31	0.26	0.13137		PRPF8	0.29	0.243024		MAGOH	0.334	0.133824
CEBPZ	0.259	0.0924896		RPLP2	0.283	0.331961		HNRNPK	0.333	0.510639
RPL13A	0.253	0.146843		NDUFB5	0.2815	0.326469		RPS3A	0.3315	0.117837
RPN2	0.2515	0.0919441		DDX50	0.278	0.361056		RBM12B	0.3255	0.188376
DKC1	0.25	0.0832105		IGLL5	0.2745	0.656543		CTCF	0.3245	0.247218
RUVBL2	0.2445	0.157951		NOP2	0.2735	0.323753		PRPF8	0.317	0.125229
STT3A	0.244	0.116698		SPCS3	0.273	0.225434		SLC25A6	0.312	0.181412
ATP5A1	0.2405	0.122016		RPL7	0.2685	0.261533		NDUFA9	0.309	0.198259
MGST1	0.2375	0.170728		TIMMDC1	0.2665	0.243024		RPS16	0.309	0.203236
SF3B1	0.2355	0.116698		RUVBL1	0.259	0.270784		SYNCRIP	0.308	0.228869
XRCC5	0.2295	0.128618		RPLP1	0.2505	0.312558		TUFM	0.308	0.272311
H1FX	0.228	0.192886		ERLIN2	0.249	0.249458		RPL21	0.308	0.160099
EPHA2	0.2275	0.116698		TOMM22	0.2475	0.323753		HNRNPR	0.304	0.188523
HNRNPUL2-BSCL2	0.224	0.116698		SSRP1	0.2475	0.625822		SRP14	0.302	0.198259
U2SURP	0.223	0.155676		RPL19	0.2465	0.243024		RPLP0	0.3015	0.155899
ABCD3	0.223	0.111968		SRSF2	0.2465	0.560898		SLC25A4	0.299	0.220093
MT-CO2	0.209	0.200779		SSR1	0.245	0.294235		DDOST	0.2945	0.217236
HEATR1	0.209	0.220043		HNRNPR	0.2445	0.318481		RPL35	0.2945	0.249723
PRPF8	0.208	0.219882		RPS28	0.2445	0.348408		PUM3	0.292	0.153577
SEC16A	0.205	0.142044		CPT1A	0.241	0.445903		HP1BP3	0.2915	0.203236
HNRNPF	0.202	0.192451		SF3B1	0.237	0.363894		PCBP3	0.2905	0.207926
CMSS1	0.198	0.20101		SNRPB	0.2365	0.453539		SLC25A5	0.2895	0.249723
HNRNPH2	0.197	0.142044		OCIAD2	0.235	0.472417		NCL	0.289	0.254468
RPL5	0.197	0.476728		KIAA0020	0.2325	0.601649		RPS11	0.2855	0.243305
SLC25A1	0.1955	0.210207		TUBA4A	0.231	0.363894		F2	0.285	0.153577
RPL6	0.1945	0.268123		MT-CO2	0.2305	0.352661		CHD1	0.2795	0.290861
RPS10	0.187	0.192252		SNRNP200	0.23	0.323753		HNRNPAB	0.2775	0.466652
RMDN3	0.1855	0.200779		RPS25	0.2295	0.363894		IMMT	0.276	0.188392
RPL8	0.1845	0.200779		XRCC5	0.228	0.288134		RBMX	0.2745	0.247827
NDUFB5	0.1845	0.160967		TUBA1B	0.228	0.372851		SNRPD3	0.269	0.230991
MYBBP1A	0.184	0.187039		RPN2	0.2235	0.27866		THRAP3	0.2665	0.177836
ABCB10	0.1835	0.231514		EIF2AK2	0.2235	0.312558		HNRNPA1	0.261	0.558879
EEF1A1	0.18	0.278201		HNRNPC	0.223	0.419023		PRPF6	0.26	0.196804
KCTD3	0.177	0.337787		GAR1	0.222	0.361323		RPL17-C18orf32	0.26	0.230943
NPM1	0.1765	0.228761		PRPF19	0.22	0.318481		CCDC86	0.26	0.188376
RPS17	0.176	0.228761		SHKBP1	0.219	0.419023		RSL1D1	0.2595	0.214272
XRCC6	0.175	0.256378		RPL31	0.2175	0.316082		RPL35A	0.2575	0.251364
IMMT	0.174	0.187261		RPL13A	0.216	0.418897		CDC2	0.2575	0.322323
SF3B3	0.1715	0.476728		HIGD1A	0.2145	0.298028		RPLP1	0.255	0.40294
RPL9	0.171	0.259385		S100A8	0.2145	0.785934		SPCS2	0.2545	0.407199
PGAM5	0.171	0.221957		PDS5A	0.2125	0.320002		RPS19	0.253	0.354623
SMARCC1	0.1685	0.231514		HNRNPC	0.2125	0.457048		HIST1H1C	0.249	0.221489
EEF1G	0.1615	0.221308		H1FX	0.2125	0.531173		XRCC5	0.244	0.249723
VDAC3	0.1555	0.294059		RPL10	0.2115	0.318481		DHX15	0.2415	0.214099
SON	0.1535	0.238364		NCBP1	0.2105	0.318481		SLC25A24	0.2385	0.392434
RPL22	0.1515	0.268342		RPL23A	0.21	0.453539		PGAM5	0.236	0.270941
INTS1	0.1515	0.273496		DYNC1H1	0.2095	0.416334		VARS	0.235	0.249723
RPS15	0.15	0.414962		UQCRC2	0.2045	0.323753		SLC25A11	0.232	0.27022
RPN1	0.148	0.231514		COPA	0.203	0.447082		SLC25A3	0.228	0.29728
TIMMDC1	0.147	0.369014		RPS18	0.2025	0.326469		RPL27	0.221	0.279259
STT3B	0.1465	0.306364		SLC25A5	0.2015	0.319317		MSH2	0.2175	0.318483
NUP85	0.1415	0.5964		KCTD3	0.2005	0.463705		FBL	0.216	0.297828
RPL18	0.138	0.352203		ERLIN1	0.1965	0.321304		RPS24	0.216	0.320493
SUPT16H	0.1335	0.336019		RPS8	0.1955	0.352405		HIST1H4A	0.215	0.374927
NOP2	0.133	0.560239		EEF1A1	0.191	0.374088		HIST1H2BK	0.214	0.340949
IGF2BP2	0.1305	0.352203		RPS23	0.1905	0.356778		VDAC3	0.211	0.270941
RPS3	0.128	0.408679		RPN1	0.1885	0.325919		RUVBL1	0.2085	0.272311
RPS18	0.126	0.356186		SRSF3	0.188	0.792004		HNRNPU	0.203	0.30357
EMD	0.124	0.414962		RNPS1	0.1855	0.493356		DDX21	0.203	0.291355
RPS19	0.121	0.542995		HNRNPU	0.181	0.450764		PARP1	0.2025	0.639634
SHKBP1	0.119	0.58672		RPL9	0.1805	0.428399		RPS3	0.2015	0.340949
RBMX	0.1185	0.404063		MSH6	0.1805	0.437893		HADHA	0.2015	0.417389
HNRNPD	0.1165	0.369943		NCLN	0.1795	0.489452		RPL10	0.1975	0.349006
DNAJC11	0.1155	0.462239		HNRNPA2B1	0.1775	0.601649		HIST1H1A	0.195	0.30357
SLC35B2	0.115	0.356186		TUBA1C	0.177	0.463705		SLC25A22	0.1945	0.344201
RPL38	0.1135	0.485078		ACTBL2	0.1765	0.453539		PUF60	0.193	0.341798
HNRNPH3	0.113	0.369014		RPF2	0.176	0.492782		AIFM1	0.193	0.397552
LMNB1	0.1115	0.562754		KIAA1731	0.1755	0.352405		ACTB	0.1925	0.318286
EIF4A3	0.111	0.415147		RPS3	0.1735	0.420764		ACTG1	0.1925	0.318286
ATAD3A	0.1095	0.403367		BRIX1	0.1735	0.523084		RPL8	0.1905	0.392158
RPL14	0.1085	0.476728		UFL1	0.171	0.420764		RPL36	0.1895	0.330333
KHDRBS1	0.1075	0.50145		MATR3	0.1705	0.361323		RPL30	0.186	0.490416
SLC25A13	0.1065	0.476728		NDUFS3	0.17	0.460179		SUPT16H	0.1815	0.432911
RPL3	0.104	0.482743		TUBB6	0.163	0.457048		RPL14	0.181	0.417389
ACTG1	0.102	0.415147		RPL4	0.163	0.482897		RRP1	0.181	0.346342
RPL12	0.1	0.433518		SLC25A1	0.1615	0.437893		ILF2	0.177	0.417389
HIST1H1B	0.0995	0.631617		DDX39A	0.1615	0.453539		RPL13	0.1765	0.436367
LBR	0.0995	0.44598		RPL17	0.1605	0.553454		BAZ1B	0.1755	0.436404
SRSF10	0.099	0.526514		RUVBL2	0.156	0.546407		MYL6	0.175	0.560973
RPS11	0.0985	0.543496		SYNCRIP	0.1525	0.463705		ILF3	0.1745	0.36372
RPL27A	0.0965	0.532711		APOOL	0.1505	0.537553		RBM17	0.174	0.401548
STAU1	0.096	0.451862		XRCC6	0.148	0.419023		RPN1	0.172	0.464344
CHERP	0.096	0.445487		VARS	0.145	0.445903		HIST1H1E	0.1715	0.384157
ACTB	0.095	0.455757		RPL28	0.1445	0.461678		SNRPA	0.169	0.52783
MKI67	0.0945	0.668492		BCLAF1	0.1435	0.463705		HNRNPA3	0.167	0.488643
MSH6	0.0935	0.565858		SMARCA5	0.1405	0.463705		GTPBP4	0.1665	0.387984
EMC1	0.091	0.532711		RPL21	0.14	0.610656		URB1	0.1655	0.389082
RIF1	0.0905	0.50145		GTPBP4	0.136	0.654579		RPL26	0.1625	0.392434
HNRNPH1	0.0895	0.476728		STT3B	0.1355	0.445903		HNRNPA2B1	0.162	0.676535
RPS12	0.0885	0.596519		ATAD3B	0.134	0.463705		KPNA2	0.162	0.392434
LSG1	0.0885	0.50145		SCD	0.132	0.658037		NOP58	0.16	0.397552
MAGOHB	0.086	0.50145		NOP58	0.131	0.465117		HIST1H2AA	0.158	0.436404
NOC2L	0.085	0.545396		SLC25A11	0.129	0.472417		RPL11	0.158	0.499518
RPS15A	0.084	0.516526		RPL3	0.122	0.598978		RRBP1	0.158	0.436404
HNRNPR	0.0835	0.532711		SAP18	0.121	0.561128		HIST1H2BJ	0.157	0.486612
TUBA1B	0.0815	0.593998		MGST1	0.1205	0.589105		LBR	0.157	0.432911
UQCRC2	0.0815	0.566093		HIST1H1B	0.12	0.795478		RBM14	0.1555	0.486612
RRBP1	0.0805	0.621045		NAT10	0.119	0.502191		RPF2	0.155	0.432911
PRKDC	0.08	0.526514		NDUFA9	0.1185	0.533837		HNRNPA0	0.154	0.531808
SLC25A3	0.078	0.532711		TUBB3	0.1155	0.584807		PRPF40A	0.151	0.448249
MYO1B	0.0775	0.58333		RPL38	0.1135	0.610656		SON	0.148	0.436367
HSP90AB1	0.0765	0.595167		NPM1	0.1115	0.672319		EEF1A1	0.147	0.664174
MSH2	0.076	0.58672		HP1BP3	0.11	0.56455		HSPA8	0.147	0.555364
HSP90AA1	0.075	0.594119		EIF4G1	0.109	0.546407		RPS2	0.147	0.52286
HNRNPC	0.074	0.616268		MSH2	0.103	0.561357		HADHB	0.1465	0.496357
TUBB	0.073	0.652434		QIL1	0.102	0.686747		RPL28	0.146	0.451546
YTHDC1	0.0725	0.619441		TUBB4B	0.1005	0.630061		PPIG	0.144	0.464344
ARGLU1	0.0705	0.67011		HSD17B12	0.097	0.684103		SSRP1	0.1435	0.613559
RRP12	0.069	0.589968		CCDC47	0.0965	0.785934		HEATR1	0.142	0.496357
PRPF40A	0.067	0.595616		TUBA3E	0.093	0.711071		SSR1	0.1405	0.599965
HIST1H1C	0.065	0.668492		DHCR7	0.0915	0.78895		TUBA1C	0.1385	0.535256
SRP14	0.062	0.652434		U2SURP	0.091	0.608819		CMSS1	0.1385	0.466798
RBM28	0.0615	0.616268		C19orf53	0.091	0.664646		SAP18	0.136	0.532883
RAD50	0.0615	0.666504		RPL18A	0.088	0.741726		RPL23	0.1355	0.555364
RPL13	0.0605	0.67263		SLC25A4	0.0855	0.617977		ORC3	0.135	0.535256
PDS5A	0.0585	0.827783		CHD4	0.0855	0.62081		RPL22	0.1295	0.556109
FABP5	0.0585	0.885758		HNRNPA0	0.0855	0.77825		CAPZB	0.126	0.738113
SLC25A24	0.0565	0.638285		RPSA	0.0855	0.78895		RPL27A	0.1205	0.555364
MTCH2	0.0535	0.666955		MYBBP1A	0.082	0.625822		NOC2L	0.1175	0.547564
NDUFA13	0.0525	0.796327		AUP1	0.082	0.709275		RPL12	0.116	0.664174
PUF60	0.051	0.683544		PRKDC	0.0805	0.649408		HNRNPC	0.1145	0.613559
SCD	0.0495	0.756569		DDOST	0.08	0.631106		SRSF6	0.113	0.555364
YLPM1	0.049	0.837083		TIMM50	0.0785	0.756399		PDS5A	0.108	0.613559
EIF2AK2	0.0485	0.685307		SEC63	0.0745	0.795795		RFC2	0.108	0.598526
PCBP3	0.0455	0.722155		HIST1H1D	0.074	0.894792		RPS8	0.1065	0.592182
TUBA1C	0.043	0.772174		RBM39	0.0735	0.709638		MT-CO2	0.106	0.680344
RBM25	0.043	0.756569		ZC3H18	0.073	0.719822		ERH	0.1035	0.683439
DDX17	0.041	0.760255		DEK	0.0685	0.897182		NDUFS8	0.103	0.74107
HNRNPL	0.04	0.760255		S100A6	0.0675	0.897182		PTBP1	0.1025	0.709994
DHCR7	0.0385	0.781799		RPL12	0.0665	0.783543		TUBB4B	0.1015	0.65968
LAMB3	0.0365	0.795557		FAU	0.065	0.814914		NOP56	0.096	0.664174
FBL	0.036	0.827783		RPS11	0.064	0.77825		H2AFZ	0.0935	0.664174
ADAR	0.034	0.813927		THRAP3	0.0625	0.760924		PRKDC	0.093	0.65968
PUM3	0.0325	0.837843		SAFB2	0.0615	0.708448		ERLIN1	0.0915	0.705191
PRPF19	0.0295	0.839327		SAFB	0.0615	0.708448		BRIX1	0.089	0.683439
DDX5	0.027	0.828778		RPL37A	0.059	0.820676		EIF2AK2	0.0885	0.732661
RBM17	0.027	0.870272		SPCS2	0.053	0.784757		HSPD1	0.0885	0.784855
RPS4X	0.0255	0.837083		DDX21	0.052	0.78895		BCLAF1	0.087	0.676535
EIF4A2	0.024	0.873674		SLC25A22	0.049	0.837436		MSH6	0.087	0.754563
TRA2B	0.0235	0.91653		HIST1H1C	0.0485	0.927448		RPS5	0.0865	0.731648
HNRNPA0	0.022	0.866411		EFTUD2	0.048	0.799665		DHX9	0.086	0.680671
THRAP3	0.018	0.892424		HIST1H1E	0.047	0.925383		STT3B	0.0855	0.754563
HNRNPK	0.016	0.928179		SERPINH1	0.0465	0.785934		STT3A	0.085	0.738089
CYC1	0.015	0.908049		ACIN1	0.0465	0.78895		MTCH2	0.085	0.683439
MDN1	0.014	0.916608		RPL23	0.046	0.795795		HIST1H2AG	0.084	0.687491
SMARCA5	0.0135	0.913697		ATAD3A	0.045	0.802315		HNRNPH2	0.0825	0.738113
NOLC1	0.009	0.962815		HNRNPA1	0.0435	0.840857		SNRPA1	0.0825	0.786175
ACSL3	0.0075	0.958018		NDUFA10	0.0425	0.913564		MYBBP1A	0.082	0.683439
LRPPRC	0.006	0.965685		ABCD3	0.0415	0.802067		NDUFA10	0.081	0.784855
RPL10	0.005	0.970344		RBMX	0.041	0.862122		EIF4G3	0.081	0.690607
HSPB1	0.005	0.975275		GCN1L1	0.0405	0.86703		RPS6	0.0765	0.719886
MATR3	0.0035	0.979481		NOLC1	0.039	0.843887		ACSL3	0.0755	0.778825
RPL37A	0.002	0.987672		ATP2A2	0.038	0.897182		IQGAP1	0.0745	0.743876
UFL1	0.0005	0.995963		NCL	0.0335	0.940726		DNAJC11	0.072	0.747007
ERH	-0.0005	0.995963		DHX9	0.033	0.856405		HK1	0.066	0.770449
PRPF38B	-0.003	0.983669		TAF15	0.0315	0.90426		RPS12	0.065	0.845961
EFTUD2	-0.006	0.965685		TOP2A	0.029	0.926104		TRMT10C	0.065	0.786175
BAZ1B	-0.008	0.970344		YME1L1	0.025	0.894792		RPL18A	0.064	0.763145
MTX2	-0.011	0.939313		TOMM7	0.024	0.90426		TUBA1B	0.0625	0.786175
ATP2A2	-0.0125	0.936901		SLC25A24	0.023	0.897182		RPS14	0.0625	0.787388
SAP18	-0.018	0.889062		RPS12	0.0205	0.921385		DKC1	0.0615	0.787388
MYO1C	-0.0185	0.889062		RPS9	0.0195	0.923938		EMD	0.0575	0.859536
HSPA1B	-0.0205	0.875188		RPL36AL	0.0175	0.940726		AHCTF1	0.0565	0.787388
RPS24	-0.021	0.870272		SRRM2	0.017	0.925383		HNRNPF	0.055	0.81934
SPCS3	-0.023	0.871998		MYO5B	0.017	0.940726		DHX30	0.049	0.821822
CWC22	-0.0245	0.854058		RPL14	0.016	0.925383		RPS18	0.0455	0.892267
NOP58	-0.0255	0.867111		SON	0.016	0.950438		ABCD3	0.045	0.85941
ILF2	-0.0265	0.828778		RPL13	0.0155	0.940726		TECR	0.044	0.879928
RPS2	-0.032	0.850044		RBM17	0.0115	0.950438		DDX39A	0.0415	0.85046
PABPC1	-0.0325	0.827783		MYO1C	0.011	0.950438		ATAD3A	0.041	0.861386
DDX21	-0.0355	0.778702		MYO1C	0.011	0.950438		TRA2B	0.038	0.880703
REXO4	-0.038	0.827783		PCBP1	0.01	0.950438		ACTR3C	0.038	0.924216
SEC11A	-0.0385	0.779473		RPL35	0.01	0.950438		RUVBL2	0.037	0.875581
ALDH18A1	-0.0415	0.746503		IMMT	0.0085	0.959206		RPS4X	0.036	0.888762
RBM39	-0.042	0.760255		ALDOA	0.007	0.980326		SMARCA5	0.035	0.882544
LMNA	-0.042	0.825841		RPS19	0.004	0.980326		PABPC1	0.035	0.895856
TMEM33	-0.044	0.812712		RPL7A	0.0015	0.991887		SLC25A1	0.034	0.900045
S100A8	-0.048	0.907137		LMNB1	0.0005	0.997503		PRPF19	0.0315	0.883179
SNRNP200	-0.05	0.751712		PPIG	-0.0005	0.997503		HNRNPH3	0.031	0.895856
RPL18A	-0.05	0.742332		HNRNPH3	-0.006	0.965966		SPTBN1	0.03	0.900045
DHX9	-0.051	0.668492		RBM14	-0.0065	0.962841		TOMM22	0.0285	0.900522
DDX39A	-0.0525	0.796471		HNRNPF	-0.0065	0.962841		KHDRBS1	0.028	0.914803
PRPF6	-0.0555	0.746503		TMOD3	-0.0085	0.9645		APOOL	0.0235	0.913529
ILF3	-0.0575	0.631617		RRP12	-0.01	0.950438		RPN2	0.022	0.937223
RALY	-0.059	0.626991		NDUFA5	-0.0135	0.940726		TUBB	0.021	0.923804
RPL11	-0.06	0.652434		ERH	-0.016	0.940726		CYC1	0.0185	0.927979
UQCRC1	-0.0605	0.693759		IGKC	-0.0165	0.967598		HNRNPD	0.018	0.940211
RNPS1	-0.062	0.651844		SRSF7	-0.0175	0.925383		RAN	0.0115	0.948634
HNRNPU	-0.0665	0.589968		FAF2	-0.018	0.938324		HIST1H3A	0.0105	0.949809
PPP1CC	-0.0685	0.658834		RPL27A	-0.0185	0.940726		RCC1	0.0085	0.972483
RPL32	-0.0715	0.564773		HIST1H1A	-0.0185	0.962841		RPS15A	0.0065	0.966092
DSC1	-0.0725	0.594119		TPM4	-0.021	0.922511		ACIN1	0.002	0.987499
PDCD11	-0.077	0.539509		RPS7	-0.024	0.897182		RPL37A	-0.0025	0.987499
MYL12A	-0.079	0.666955		RRS1	-0.0255	0.880447		RPL38	-0.0045	0.987499
RPL34	-0.084	0.704689		NOP56	-0.0255	0.894758		EIF4A3	-0.007	0.964667
RSL1D1	-0.0895	0.532711		PGAM5	-0.026	0.915488		HSP90AB1	-0.008	0.960311
RFC3	-0.0905	0.485078		HADHB	-0.0275	0.87352		ALDH18A1	-0.011	0.95545
SNU13	-0.091	0.594119		B2M	-0.0275	0.940726		RPL24	-0.0145	0.949809
PARP1	-0.0915	0.532711		ILF2	-0.0285	0.879508		NOLC1	-0.0145	0.95545
RPL35	-0.094	0.619441		RPS10	-0.03	0.897182		NDUFA13	-0.015	0.940211
PPIG	-0.096	0.50145		CALR	-0.035	0.880447		EPHA2	-0.016	0.940917
RPL26	-0.097	0.463161		CAPZB	-0.037	0.825846		HAX1	-0.0175	0.940211
HNRNPM	-0.101	0.414962		AFG3L2	-0.0395	0.880447		ABCB10	-0.018	0.940211
BCLAF1	-0.1025	0.482743		HNRNPM	-0.041	0.811979		TAF15	-0.0215	0.924216
TMEM126A	-0.1035	0.485693		RPL36	-0.042	0.869195		KRT18	-0.023	0.923804
SLC25A11	-0.1055	0.548078		MAGT1	-0.0425	0.856405		SF3B2	-0.025	0.914803
SERPINB3	-0.1085	0.678979		SLC25A12	-0.043	0.818685		VDAC1	-0.0275	0.900045
RPS6	-0.1105	0.40821		YWHAQ	-0.043	0.920779		UQCRQ	-0.0285	0.914803
TECR	-0.1115	0.414259		YWHAB	-0.043	0.920779		H3F3A	-0.029	0.888762
YBX1	-0.1155	0.476728		EMC4	-0.044	0.82884		PPP1CC	-0.029	0.903745
MYH10	-0.1175	0.400977		HNRNPUL2-BSCL2	-0.047	0.795478		MTX2	-0.031	0.883179
UQCRQ	-0.1175	0.40821		RSL1D1	-0.0485	0.811979		SF3B1	-0.0335	0.882544
RPL28	-0.1195	0.440308		DNAJC11	-0.0485	0.820676		SLTM	-0.0345	0.880703
RPS23	-0.12	0.338204		IGF2BP2	-0.0505	0.792004		OCIAD2	-0.0365	0.880703
ACIN1	-0.1255	0.349001		DKC1	-0.0535	0.795478		PHB	-0.037	0.937809
HP1BP3	-0.127	0.40821		NOLC1	-0.0545	0.789263		RMDN3	-0.0375	0.861386
MYH9	-0.129	0.334484		ELAVL1	-0.055	0.763122		SNRNP200	-0.0385	0.875121
DDX18	-0.1315	0.31991		FBL	-0.0555	0.82884		EIF4A2	-0.04	0.888762
RPL36	-0.1355	0.308094		RPL35A	-0.0565	0.802315		PSIP1	-0.0405	0.940211
RRP1B	-0.1355	0.426068		TPM3	-0.059	0.78895		HCK	-0.041	0.861386
SLC16A3	-0.1425	0.326311		HNRNPA3	-0.0595	0.784757		NOP2	-0.0435	0.875581
HNRNPA3	-0.1505	0.253328		PLEC	-0.06	0.742404		MYO1C	-0.046	0.83053
RPL24	-0.1595	0.316112		HSPA1A	-0.06	0.82884		SRSF1	-0.046	0.875121
RPS26	-0.1625	0.296184		SLC25A6	-0.0605	0.756399		HDAC1	-0.0485	0.823354
NAT10	-0.165	0.226798		RPS2	-0.0605	0.795478		FUS	-0.049	0.861386
NOP56	-0.1655	0.221308		PTGES	-0.062	0.707764		FLNA	-0.05	0.895856
SSRP1	-0.1665	0.192451		TUBB	-0.0645	0.78895		MYO1B	-0.051	0.823354
RPL17	-0.1675	0.415147		TPM3	-0.0655	0.762052		EFTUD2	-0.052	0.853775
HSPA8	-0.17	0.192601		ACSL3	-0.066	0.721786		DDX24	-0.052	0.806154
SYNCRIP	-0.1745	0.278201		DDX17	-0.066	0.78895		RPL9	-0.0545	0.83013
TSR1	-0.177	0.595616		LIMA1	-0.0665	0.78895		CPSF7	-0.0545	0.855948
HNRNPA2B1	-0.1825	0.161217		FTSJ3	-0.0675	0.837908		CHERP	-0.057	0.786175
AATF	-0.1825	0.1944		ITIH4	-0.0735	0.815466		SFPQ	-0.0575	0.883179
SRSF4	-0.1835	0.215868		DDX5	-0.077	0.656543		KCTD3	-0.058	0.85046
DEK	-0.186	0.200871		MYH9	-0.077	0.743811		SAFB	-0.0595	0.817312
CTSD	-0.191	0.229425		ITPR3	-0.0775	0.666905		PRDX1	-0.0595	0.784855
SF3B2	-0.193	0.249786		SEC11A	-0.0795	0.648776		EMC1	-0.0605	0.786175
VDAC1	-0.195	0.221308		HNRNPH2	-0.081	0.630454		AFG3L2	-0.064	0.786175
HSD17B12	-0.206	0.187261		MYH10	-0.081	0.709275		HNRNPL	-0.067	0.882544
FLNA	-0.21	0.177066		A2M	-0.081	0.897182		HNRNPM	-0.0685	0.802507
CAPZB	-0.2145	0.192451		APOA1	-0.0815	0.902052		ATP2A2	-0.07	0.784855
H2AFX	-0.215	0.595616		STRBP	-0.082	0.684707		CCT4	-0.072	0.754563
DSG1	-0.218	0.134096		TRIP12	-0.084	0.612928		GAR1	-0.0725	0.737691
IGLL5	-0.2215	0.18898		TRA2A	-0.086	0.651529		UQCRC2	-0.0765	0.745038
RBM14	-0.2245	0.128161		ATP5A1	-0.087	0.785934		TOMM40	-0.08	0.760846
RBBP7	-0.2295	0.116698		CANX	-0.0875	0.654579		RRP1B	-0.08	0.719886
TMCO1	-0.232	0.141643		MTCH2	-0.0875	0.673186		SEC61A1	-0.083	0.683439
SRSF11	-0.239	0.10106		SRSF10	-0.0885	0.760924		GPRC5A	-0.0885	0.775176
CTNND1	-0.256	0.103176		RBM25	-0.089	0.654579		HIST2H3A	-0.092	0.664174
KRT18	-0.2585	0.378906		HSPA8	-0.0915	0.601649		ATP5A1	-0.094	0.738113
S100A9	-0.2635	0.5964		NOP9	-0.0915	0.672319		DDX18	-0.094	0.643881
RPL21	-0.2685	0.116698		SAMM50	-0.096	0.62081		NHP2	-0.0955	0.658018
NCL	-0.2795	0.0880629		ELOVL1	-0.098	0.580811		CWC22	-0.0975	0.683439
MYL6	-0.28	0.121194		TMEM33	-0.1005	0.584807		DYNC1H1	-0.1	0.65968
ITPR3	-0.2835	0.0831217		ACTN1	-0.1055	0.65972		SAFB2	-0.102	0.687491
CTNNB1	-0.284	0.104538		S100A9	-0.107	0.82884		LRPPRC	-0.1045	0.738113
NUMA1	-0.285	0.0678252		RPL18	-0.1075	0.52929		CDC5L	-0.107	0.584369
ATP13A1	-0.2885	0.128161		RPL15	-0.11	0.701085		TTN	-0.1115	0.598526
HSPA5	-0.295	0.0954945		FLNA	-0.112	0.649408		RBM39	-0.112	0.584369
ATP5B	-0.2995	0.0541356		SRSF11	-0.114	0.539293		PNN	-0.112	0.557163
C4A	-0.302	0.128161		ATP5C1	-0.1145	0.580811		SRSF7	-0.116	0.645154
PTGES	-0.3115	0.0758254		RAN	-0.115	0.579198		TOP2A	-0.1205	0.557634
TTN	-0.313	0.137767		NOM1	-0.1155	0.58604		FXR1	-0.1265	0.599965
GSDMA	-0.3245	0.0678252		KRT18	-0.1215	0.664649		ATP5B	-0.134	0.555364
NHP2	-0.33	0.0730661		RPL32	-0.1255	0.661435		DPM1	-0.1355	0.55497
PNN	-0.334	0.0541356		EIF4A3	-0.1265	0.533052		UQCRC1	-0.138	0.624443
DSP	-0.336	0.0924896		LMO7	-0.1265	0.55196		SHKBP1	-0.1385	0.555364
PKP1	-0.336	0.128161		MYO1B	-0.128	0.521765		RALY	-0.1395	0.535256
RPS25	-0.3395	0.116698		ANXA2	-0.128	0.605978		RBM25	-0.1415	0.464344
PRDX1	-0.3475	0.116698		PPP1CA	-0.1325	0.460179		HNRNPH1	-0.142	0.496357
TOP2A	-0.3485	0.055003		PPP1CC	-0.1325	0.460179		ANXA2	-0.1455	0.818565
CASP14	-0.3495	0.187261		TPM3	-0.134	0.52929		AGPAT5	-0.1475	0.490416
IGKC	-0.3665	0.0954945		UQCRC1	-0.1395	0.437893		TIMM21	-0.1525	0.529003
SAFB	-0.3685	0.0315913		SLC25A13	-0.1405	0.437893		CDK13	-0.1615	0.505071
FAU	-0.373	0.0954945		DDX24	-0.142	0.463705		ALYREF	-0.166	0.818565
KRT10	-0.378	0.0678252		RPL11	-0.1435	0.461678		RPS15	-0.173	0.436404
SRRM2	-0.3805	0.0322637		TSPO	-0.144	0.602825		PPIG	-0.176	0.350638
SRSF1	-0.3815	0.0383305		ACTC1	-0.1455	0.561128		NAT10	-0.1765	0.36372
PRDX2	-0.3825	0.0541356		ACTB	-0.1465	0.553454		TMED10	-0.1765	0.436367
KRT16	-0.384	0.0891942		RPS15	-0.1485	0.543464		CTNNBL1	-0.179	0.36372
TOP2B	-0.385	0.0315913		TPM1	-0.149	0.462897		RIF1	-0.1835	0.392434
S100A7	-0.393	0.532711		STT3A	-0.1495	0.416334		DDX3X	-0.184	0.341798
ANXA2	-0.3985	0.0311818		SPECC1L	-0.15	0.437231		U2SURP	-0.187	0.374927
GAPDH	-0.4025	0.0678252		EPHA2	-0.1515	0.445903		SRRM2	-0.2025	0.29728
RPL30	-0.404	0.0430456		HNRNPK	-0.1525	0.463705		HNRNPUL2-BSCL2	-0.203	0.296335
KRT19	-0.405	0.0945553		RPS15A	-0.1525	0.463705		DUX3	-0.2115	0.475691
DDX3X	-0.4075	0.0375571		CLU	-0.153	0.584807		DEK	-0.2145	0.297828
ZC3H18	-0.4135	0.220569		MYH11	-0.154	0.463705		HSD17B12	-0.2165	0.340949
HIST1H4A	-0.4185	0.231514		TTR	-0.156	0.699215		MDN1	-0.229	0.250759
TOP1	-0.4205	0.0317407		AGPAT5	-0.1565	0.417404		DHRS7B	-0.229	0.296335
KRT6A	-0.422	0.0880629		VDAC2	-0.1585	0.390785		DDX17	-0.2405	0.27115
PRSS1	-0.428	0.032488		RPS5	-0.1585	0.601649		CCDC47	-0.245	0.22466
CHTOP	-0.432	0.116698		SFXN1	-0.1615	0.396742		TRIP12	-0.2485	0.291248
RPS27A	-0.4345	0.0279154		ACTN4	-0.163	0.477573		ELAVL1	-0.2485	0.207926
JUP	-0.4355	0.0280999		ORM1	-0.164	0.725254		EMG1	-0.2505	0.208931
H3F3A	-0.4395	0.155496		NDUFB4	-0.166	0.601649		DDX5	-0.254	0.234443
KRT6B	-0.4395	0.0758254		DHX15	-0.168	0.361097		SLC25A13	-0.267	0.270941
HIST1H3A	-0.443	0.146797		PSIP1	-0.168	0.363894		CARD19	-0.276	0.192786
H2AFZ	-0.445	0.134096		HIST1H2AG	-0.1715	0.848528		VDAC2	-0.2765	0.380963
HIST1H2BK	-0.4755	0.142044		MYH14	-0.1725	0.463705		DDX52	-0.282	0.189045
HIST2H3A	-0.4765	0.121194		ACTG1	-0.1725	0.502408		MCU	-0.285	0.341798
KRT80	-0.485	0.0309726		ALB	-0.1785	0.710568		NOP9	-0.289	0.243527
SRSF3	-0.4955	0.03683		SERPINC1	-0.181	0.598978		RPL37	-0.295	0.352376
SFPQ	-0.498	0.0324297		MYL12B	-0.1815	0.52929		S100A8	-0.2965	0.475691
IGLC2	-0.504	0.0311818		MYL12A	-0.1815	0.52929		PDCD11	-0.299	0.190316
TAF15	-0.5065	0.0274397		PABPC1	-0.1825	0.352661		PTGES	-0.3005	0.249718
HIST1H3D	-0.5075	0.142044		RPL36A	-0.187	0.489452		SNU13	-0.3005	0.230483
RBM8A	-0.521	0.0180878		SERPINB1	-0.188	0.419023		SPTAN1	-0.3095	0.270941
ALYREF	-0.5275	0.0309726		TPM2	-0.1895	0.418897		TOP2B	-0.31	0.171636
ATP1A1	-0.53	0.0112684		TPM2	-0.1895	0.418897		RAD50	-0.311	0.139532
KRT13	-0.533	0.116698		HIST1H2BK	-0.19	0.802067		RRP12	-0.3195	0.153577
FLG2	-0.5345	0.0658907		HEATR1	-0.1905	0.363894		CTNND1	-0.3255	0.135824
KRT2	-0.5345	0.0118578		CTNND1	-0.1915	0.654579		RPL32	-0.3295	0.135824
SERPINB12	-0.542	0.0196231		TOP2B	-0.192	0.472417		MATR3	-0.335	0.104499
C19orf53	-0.5425	0.00933288		YWHAZ	-0.194	0.51439		MKI67	-0.3365	0.290861
LYZ	-0.5455	0.116698		PGD	-0.1945	0.622794		TOP1	-0.348	0.0999143
BRD3	-0.5465	0.0309726		HIST1H3A	-0.1945	0.853981		SRSF11	-0.3575	0.167796
AZGP1	-0.559	0.0188501		OXA1L	-0.202	0.323753		RBM8A	-0.365	0.0861508
CALML5	-0.564	0.0610494		PCBP2	-0.2025	0.312558		HSPA5	-0.378	0.079243
TFB2M	-0.567	0.0112684		CEBPZ	-0.2025	0.390785		UFL1	-0.3805	0.12447
FUS	-0.583	0.0207526		TOP1	-0.2025	0.453539		SBSN	-0.391	0.0955236
CYCS	-0.594	0.0541356		C4A	-0.2055	0.601649		PLEC	-0.392	0.0630026
KRT7	-0.5985	0.0180878		CMSS1	-0.208	0.309695		C4A	-0.4045	0.233978
KRT78	-0.5985	0.00693696		SPTAN1	-0.209	0.463705		HMGA1	-0.41	0.40294
KRT14	-0.6095	0.0119728		HP	-0.21	0.760924		TEX10	-0.414	0.101457
RCC1	-0.61	0.00766003		PKM	-0.211	0.482897		RPS27A	-0.415	0.0571703
KRT4	-0.619	0.00766003		LMO7	-0.2125	0.463705		NONO	-0.4205	0.0823728
UBA52	-0.626	0.0112684		HNRNPH1	-0.218	0.312558		KRT19	-0.422	0.0725002
KRT5	-0.6405	0.0074014		FAM120A	-0.22	0.312558		HSPA1B	-0.433	0.0797281
NONO	-0.651	0.0361705		MSN	-0.22	0.51439		SRSF3	-0.4375	0.0594567
KRT17	-0.665	0.00693696		EZR	-0.22	0.51439		ABCF1	-0.4375	0.0660336
KRT8	-0.681	0.00558989		NUMA1	-0.2215	0.318481		CHTOP	-0.4395	0.0691427
DLG5	-0.6875	0.00933288		IGHA1	-0.2215	0.641503		YLPM1	-0.442	0.0505207
GRN	-0.688	0.00504703		FGG	-0.225	0.447082		NIFK	-0.4525	0.0509988
CMAS	-0.6985	0.0118578		LAMB3	-0.2255	0.533837		TMCO1	-0.4535	0.0630405
RPL36A	-0.7015	0.00691349		HIST1H4A	-0.2255	0.812451		IGLL5	-0.459	0.053098
VDAC2	-0.736	0.00406036		TAP2	-0.228	0.625822		RPL36AL	-0.4655	0.107038
CENPV	-0.7395	0.00933349		ANXA3	-0.2285	0.560898		NDUFS7	-0.4945	0.0346346
KPRP	-0.742	0.00693696		SRRM1	-0.232	0.294235		DDRGK1	-0.4955	0.0581204
ANXA1	-0.7745	0.0802448		SF3B2	-0.233	0.320002		PCBP1	-0.499	0.0385703
NUSAP1	-0.7805	0.00441896		ILF3	-0.2335	0.352661		KPNB1	-0.504	0.0288868
CSTA	-0.7815	0.0274397		PNN	-0.239	0.288134		POLDIP3	-0.524	0.0254123
ARG1	-0.7945	0.00269101		KHDRBS1	-0.239	0.338121		GCN1	-0.531	0.0384905
PIP	-0.8095	0.0274397		RAI14	-0.24	0.325919		UBA52	-0.5465	0.0246081
KRT1	-0.8125	0.00891532		FMR1	-0.2405	0.288134		S100A9	-0.5495	0.320493
DCD	-0.8435	0.0242364		FMR1	-0.2405	0.288134		U2AF1	-0.553	0.0231684
KRT77	-0.966	0.00528475		RALY	-0.2405	0.328918		GRN	-0.554	0.0428688
KRT9	-1.056	0.00427536		HBA1	-0.243	0.316082		IGKC	-0.5615	0.0630026
KRT81	-1.1415	0.088251		SBSN	-0.2465	0.325919		RPL36A	-0.564	0.0594567
HRNR	-1.2785	0.000953686		C3	-0.2465	0.497705		JUP	-0.5665	0.0231684
ALB	-1.3325	0.00236566		RPS6	-0.247	0.416334		KRT81	-0.5835	0.207926
SHMT1	-1.416	0.000772991		RPS14	-0.2495	0.445903		GAPDH	-0.596	0.0246081
HTN3	-1.6245	0.0646696		LTF	-0.251	0.641503		PKM	-0.5975	0.0205643
PURA	-1.7475	0.000567954		HPX	-0.2525	0.784327		CMAS	-0.6055	0.0362624
CAVIN3	-2.0345	0.000796835		HSP90AB1	-0.255	0.273934		NUMA1	-0.612	0.0246081
NCOA5	-2.2355	0.000131089		LMO7	-0.256	0.430448		NUSAP1	-0.678	0.0141706
CAVIN1	-2.389	0.000567954		PPP1CB	-0.2565	0.316082		ATP1A1	-0.6865	0.0132602
CAV1	-2.628	0.000567954		SSR4	-0.259	0.284759		ZNF326	-0.6895	0.0106494
IGHG2	-3.076	0.000128727		MYH7B	-0.2595	0.630061		CENPV	-0.703	0.0095417
IGHG1	-4.6245	0.000128727		RPS26	-0.26	0.267381		KRT7	-0.7355	0.00768912
				HSPA5	-0.261	0.317641		PRSS1	-0.7505	0.00943249
				TALDO1	-0.2625	0.521765		SERPINB3	-0.785	0.0362624
				HIST1H2BJ	-0.2635	0.656543		CTNNB1	-0.7895	0.00818779
				PDCD11	-0.264	0.229863		IGLC2	-0.8185	0.008968
				RAB10	-0.269	0.288134		LMNA	-0.82	0.00932148
				LUZP1	-0.2725	0.223464		KRT10	-0.92	0.0132602
				IGLC2	-0.276	0.595236		DSP	-0.92	0.00593836
				MPO	-0.2765	0.62081		TIMM23	-0.9375	0.00559284
				LACRT	-0.277	0.614249		CASP14	-0.9545	0.008968
				DDX54	-0.28	0.651529		KRT17	-1.001	0.00443045
				RAB1C	-0.2825	0.318481		DSC1	-1.0375	0.00707812
				PIP	-0.2865	0.505587		KRT2	-1.0535	0.00209708
				GNB2L1	-0.2935	0.325919		DCD	-1.063	0.0020503
				DCD	-0.296	0.518531		KRT3	-1.0715	0.0020503
				GPI	-0.297	0.453539		FLG2	-1.0945	0.0286832
				APOA2	-0.297	0.584807		KRT8	-1.0965	0.00663711
				A1BG	-0.299	0.423712		KPRP	-1.103	0.00426498
				SPATS2L	-0.3	0.227844		KRT1	-1.118	0.00348597
				NHP2L1	-0.3045	0.253365		KRT14	-1.174	0.00519213
				NIP7	-0.306	0.229863		KRT5	-1.188	0.00348597
				BPIFB1	-0.307	0.352483		S100A7	-1.21	0.00348597
				ATP13A1	-0.3075	0.316082		HRNR	-1.222	0.00164221
				SOAT1	-0.312	0.298053		KRT6A	-1.266	0.0020503
				TMEM126A	-0.317	0.227844		KRT6B	-1.281	0.00207958
				TKT	-0.32	0.445903		ARG1	-1.2905	0.00362074
				PABPC4	-0.3215	0.193867		KRT9	-1.319	0.0138853
				SMARCA4	-0.322	0.374957		KRT77	-1.3195	0.00209708
				CCDC137	-0.322	0.61441		FLG	-1.333	0.0350618
				THBS1	-0.326	0.325951		ALB	-1.355	0.000693872
				DDX3X	-0.328	0.206331		KRT16	-1.373	0.00182739
				SERPINB3	-0.3295	0.206331		NCOA5	-1.8275	0.000364114
				TPM1	-0.34	0.196504		SHMT1	-1.868	0.000253313
				CRISP3	-0.344	0.463705		CAVIN3	-1.974	0.000253313
				MPRIP	-0.3505	0.205718		PURA	-2.065	0.000217962
				FLII	-0.3525	0.381964		URB2	-2.295	0.000364114
				SLC2A1	-0.353	0.249546		IGHG2	-2.5005	0.0020503
				HIST1H2AB	-0.3555	0.619994		CAV1	-2.7595	0.000253313
				RAC2	-0.356	0.212725		CAVIN1	-2.8055	0.000174849
				PIGR	-0.359	0.334804
				WDR75	-0.3595	0.243024
				ATP5O	-0.3605	0.320002
				LCN1	-0.3655	0.531173
				POTEF	-0.366	0.381964
				SERPINA1	-0.367	0.601649
				IQGAP1	-0.3675	0.253242
				CHTOP	-0.371	0.178474
				CTSG	-0.3715	0.225171
				H2AFX	-0.372	0.656543
				CYC1	-0.3755	0.166895
				RIF1	-0.3775	0.186654
				SPTBN1	-0.3795	0.288134
				H3F3A	-0.3835	0.785934
				ATP5B	-0.386	0.206331
				NONO	-0.3895	0.168367
				DNAJA3	-0.3935	0.273934
				NOC2L	-0.397	0.158314
				HSP90AA1	-0.399	0.158314
				LBR	-0.3995	0.191162
				TYMP	-0.4015	0.684103
				VIM	-0.4085	0.316082
				LCP1	-0.4145	0.472417
				HK1	-0.4155	0.298028
				HBB	-0.419	0.213857
				PFN1	-0.4205	0.453539
				ENO1	-0.422	0.420764
				GSN	-0.425	0.284208
				JUP	-0.4265	0.151408
				REXO4	-0.428	0.151408
				RRBP1	-0.4295	0.453539
				GRN	-0.4435	0.158314
				MYL6B	-0.4545	0.338947
				FLG	-0.458	0.460179
				DDX18	-0.463	0.171516
				TF	-0.4755	0.543464
				MMP9	-0.4865	0.352405
				AZGP1	-0.487	0.206331
				FGB	-0.487	0.297389
				CAPZA1	-0.499	0.151408
				CTSD	-0.504	0.186654
				AHSG	-0.5075	0.370718
				PTBP1	-0.5125	0.249458
				KRT78	-0.5245	0.206331
				MYL6	-0.539	0.16002
				TXN	-0.54	0.121975
				SF3B3	-0.541	0.430448
				GAPDH	-0.5455	0.225434
				FUS	-0.5475	0.206331
				HSPD1	-0.549	0.238925
				LGALS7	-0.55	0.472417
				GLYR1	-0.551	0.453539
				UBA52	-0.5515	0.151408
				PPIA	-0.555	0.338121
				H2AFZ	-0.5565	0.437893
				RPS16	-0.569	0.15066
				MYL6	-0.5695	0.158314
				KRT19	-0.5715	0.16002
				ANXA1	-0.5715	0.337012
				MYL9	-0.574	0.191162
				RPS27A	-0.5745	0.121975
				PGAM1	-0.582	0.298053
				LMNA	-0.5865	0.127474
				RPL37	-0.599	0.294235
				KRT7	-0.5995	0.151408
				LRPPRC	-0.618	0.127474
				CFL1	-0.623	0.212725
				HRNR	-0.6235	0.173481
				CMAS	-0.632	0.121975
				KPRP	-0.6335	0.100091
				TPI1	-0.6365	0.312558
				PGK1	-0.6465	0.241785
				CAP1	-0.6525	0.352661
				IGHM	-0.6645	0.321304
				FGA	-0.6675	0.323753
				IGHG2	-0.6705	0.352405
				CSTA	-0.674	0.15066
				KRT72	-0.714	0.55196
				RCC1	-0.721	0.151408
				KRT9	-0.7265	0.460179
				KRT17	-0.733	0.196504
				S100A11	-0.7455	0.374088
				CASP14	-0.7585	0.0807232
				HSPB1	-0.8	0.186654
				DSP	-0.816	0.0698432
				TMCO1	-0.8265	0.105587
				CFB	-0.8475	0.261533
				KRT13	-0.886	0.194482
				KRT3	-0.892	0.26182
				PRDX2	-0.9035	0.0481915
				LYZ	-0.954	0.288134
				KRT5	-0.957	0.196504
				BLMH	-0.9785	0.11155
				KRT1	-0.9835	0.26182
				KRT8	-1.0045	0.151408
				KRT2	-1.0065	0.228453
				KRT16	-1.0425	0.212725
				KRT14	-1.0475	0.228453
				DSC1	-1.056	0.0341862
				KRT6B	-1.1385	0.206331
				KRT6A	-1.1445	0.201485
				FLG2	-1.201	0.186654
				KRT77	-1.2165	0.227537
				KRT10	-1.277	0.178474
				S100A7	-1.3025	0.229863
				IGHG1	-1.4595	0.159434
				IGHG4	-1.465	0.158992
				SHMT1	-1.638	0.0353419
				PURA	-1.8025	0.0299417
				NCOA5	-1.8355	0.0350882
				PRKCDBP	-2.0155	0.00676582
				CAV1	-2.2265	0.0258278
				PTRF	-2.4405	0.00676582
				TRRAP	-2.626	0.00676582

## Sheet: Supplementary Table 5
Supplementary Table 5. Raw values showing log2 fold changes of 248 polar metabolites after doxycycline and ML324 treatment in HCC1954 and SUM149 shKDM4C#17 cell models. Fold changes were normalized to each vehicle group.
Metabolite	HCC1954_Dox	HCC1954_ML324	SUM149_Dox	SUM149_ML324
Glutathione	-2.9537	-3.9213	-4.6255	-4.8971
NADH	-1.1038	-4.1697	-3.7464	-3.7641
Uridine diphosphate glucuronic acid	-2.4549	-3.2152	-2.527	-2.1462
Hydroxyisocaproic acid	-0.90433	-0.55594	-4.7371	-4.0541
D-Glyceraldehyde 3-phosphate	-1.7651	-2.4459	-3.5741	-2.2796
Geranyl-PP	-2.0224	-2.2151	-2.9682	-2.6862
Trehalose 6-phosphate	-1.8263	-2.2491	-2.8391	-2.936
Coenzyme A	-2.8	-3.3067	-1.5823	-1.9446
dUMP	-1.8572	-1.9894	-2.5971	-2.9736
NADP	-1.9072	-2.2968	-2.8137	-2.3715
Phosphoenolpyruvic acid	-1.1453	-1.5762	-3.6851	-2.778
3-Phosphoglyceric acid	-1.2403	-1.4728	-3.6815	-2.7707
L-Acetylcarnitine	-1.3551	-2.3424	-2.8756	-2.5466
Dihydroxyacetone phosphate	-1.6594	-2.0116	-2.7957	-2.638
6-Phosphogluconic acid	-1.7233	-2.3063	-2.3655	-2.1332
D-Ribose 5-phosphate	-1.2214	-1.3554	-2.8152	-3.075
Taurine	-1.6586	-1.7714	-2.4317	-2.5323
Phosphocreatine	-1.0989	-2.2926	-2.6044	-2.1585
Thiamine pyrophosphate	-1.1709	-1.48	-3.6866	-1.8056
Uridine 5'-diphosphate	-1.891	-1.8774	-1.9011	-1.961
Sedoheptulose 1,7-bisphosphate	-1.2032	-1.4703	-2.295	-2.5174
Phosphoserine	-0.91976	-1.9645	-2.1662	-2.3592
L-arginino-succinate	-1.8823	-1.9291	-1.7311	-1.7696
2,3-Diphosphoglyceric acid	-1.1517	-1.2466	-2.7048	-2.1735
Uridine diphosphate glucose	-1.8912	-2.1291	-1.7337	-1.4904
6-Phosphonoglucono-D-lactone	-0.94608	-2.6691	-2.4107	-1.1755
S-Adenosylhomocysteine	-1.5454	-1.9702	-2.0387	-1.6233
NAD	-1.6084	-1.7311	-2.106	-1.6236
Farnesyl pyrophosphate	-1.3397	-2.2812	-1.9224	-1.3512
Fumaric acid	-1.3084	-1.3708	-2.0817	-2.1235
Glycerol 3-phosphate	-1.4329	-1.1597	-2.1307	-2.1298
5-Methyltetrahydrofolic acid	-1.6265	-2.0644	-1.5546	-1.5849
DL-2-Aminooctanoic acid	-1.1841	-1.4519	-2.3024	-1.8881
Maleic acid	-1.2231	-1.3608	-2.0619	-2.1342
Alpha-ketoisovaleric acid	-1.2325	-1.3315	-2.0757	-2.1344
Homocysteine	-1.4196	-1.3701	-2.0645	-1.9057
L-Lysine	-0.60964	-0.60124	-2.6247	-2.8605
FAD	-1.6678	-1.0183	-2.1762	-1.7509
Acetylphosphate	-1.0595	-0.68498	-2.412	-2.4478
beta-D-Fructose 1,6-bisphosphate	-1.4685	-2.162	-1.4938	-1.4425
octulose-monophosphate (O8P-O1P)	-0.61262	-1.5095	-1.946	-2.4752
Argininosuccinic acid	-1.5111	-1.4846	-1.7644	-1.7347
Allantoic acid	-1.11	-1.6286	-1.8284	-1.8702
Phosphoribosyl pyrophosphate	-1.1624	-0.58557	-2.2244	-2.4474
NADPH	-2.182	-3.7609	-0.087514	-0.38751
Glucosamine 6-phosphate	-2.0835	-1.9989	-1.5323	-0.78439
Guanidoacetic acid	-1.3503	-1.4418	-1.4243	-2.1515
Deoxyadenosine monophosphate	-1.7644	-1.5091	-1.9884	-1.0955
ADP	-1.5309	-1.3043	-1.7971	-1.6267
dGDP	-1.5196	-1.3052	-1.7678	-1.6074
Adenosine phosphosulfate	-1.7133	-1.3093	-1.596	-1.5075
L-Malic acid	-1.2472	-1.5312	-1.6855	-1.64
Phosphorylcholine	-1.0163	-0.86827	-1.354	-2.8534
AICAR	-1.7885	-2.2629	-1.5183	-0.38747
Guanosine diphosphate	-1.0993	-1.3481	-1.9671	-1.5252
Glyceric acid 1,3-biphosphate	-1.0787	-1.4792	-2.0644	-1.229
Uridine diphosphate-N-acetylglucosamine	-1.3187	-1.4004	-1.7426	-1.2697
O-Acetylserine	-1.9646	-0.86348	-1.2249	-1.6166
Ureidosuccinic acid	-1.2993	-1.2994	-1.3532	-1.6962
IDP	-1.3816	-1.093	-1.579	-1.5831
Uridine triphosphate	-1.2045	-1.3209	-1.5732	-1.4736
Adenosine monophosphate	-1.5886	-1.0151	-1.3135	-1.6176
D-Glucaric acid	-0.57516	-0.89118	-2.3671	-1.6805
Asymmetric dimethylarginine	-0.37424	-0.47315	-2.2028	-2.3671
Guanosine monophosphate	-1.7116	-0.60176	-1.4059	-1.6594
L-Aspartic acid	-0.8827	-0.27808	-1.8863	-2.2771
2-Oxo-4-methylthiobutanoic acid	-2.81	-1.3163	-0.81077	-0.30963
Hexose phosphate	-0.9553	-0.93193	-1.8337	-1.5188
L-Carnitine	-0.64476	-1.7394	-1.5402	-1.3075
S-Adenosylmethionine	-2.0165	-2.3954	-0.4874	-0.22367
D-Erythrose 4-phosphate	-0.64072	-0.50011	-2.4123	-1.5082
octulose-1,8-bisphosphate (OBP)	-0.47506	-0.55942	-1.8823	-2.1414
Beta-D-Fructose 6-phosphate	-0.88655	-0.82996	-1.6991	-1.639
Sarcosine	-1.1302	-1.0457	-1.7653	-1.0936
Inosinic acid	-1.441	-1.0908	-1.1673	-1.2202
Adenosine triphosphate	-1.0996	-1.2683	-1.4297	-1.0944
N-Acetyl-glucosamine 1-phosphate	-0.69957	-0.28259	-2.373	-1.4651
dCDP	-1.1695	-0.53699	-1.4877	-1.5759
Biotin	-1.2995	-0.46923	-1.5239	-1.4619
dGTP	-1.0678	-1.1835	-1.366	-1.0575
L-Alanine	-1.092	-0.90555	-1.6051	-1.0718
Cytidine monophosphate	-0.70697	-1.0743	-1.503	-1.3864
Uracil	0.14999	-0.15589	-2.7949	-1.8482
Betaine aldehyde	-0.82248	-1.6369	-1.1456	-1.0318
Xanthurenic acid	-0.44417	-0.27946	-1.3069	-2.5806
Glucose 6-phosphate	-0.61706	-0.64611	-1.7388	-1.5821
Deoxyadenosine triphosphate	-1.1495	-0.81137	-1.4361	-1.1702
L-Kynurenine	-1.4763	-1.078	-0.99396	-1.0046
2-Ketohexanoic acid	-0.87816	-1.0317	-1.5006	-1.0287
L-Glutamic acid	-0.84466	-1.2753	-1.1915	-1.0936
Oxalacetic acid	-2.9583	-1.7956	0.20689	0.17727
Glucose 1-phosphate	-0.82416	-0.67698	-1.4312	-1.3164
CDP	-0.37499	-0.036643	-1.9034	-1.9217
Guanosine triphosphate	-0.61345	-0.86146	-1.5162	-1.2236
N-Acetyl-L-alanine	-0.84936	-0.45508	-1.7478	-1.0797
5-Methoxytryptophan	0.2449	-1.5403	-1.4556	-1.318
L-Lactic acid	-0.57725	-0.40494	-1.5592	-1.5139
Cyclic AMP	-0.64636	-1.5062	-1.1414	-0.68378
Atrolactic acid	-0.29159	0.039409	-1.9685	-1.7529
2-Isopropylmalic acid	0.097784	-0.15104	-1.6727	-2.1027
dCTP	-1.2386	-0.24028	-1.6297	-0.69524
Glycine	-1.1332	-0.77081	-0.78034	-1.0732
Ornithine	-0.52635	-0.15595	-1.0036	-2.0619
Phenyllactic acid	-0.47576	0.11104	-1.4951	-1.8436
Guanosine 3',5'-bis(diphosphate)	-0.74866	-0.5192	-1.2993	-1.1252
dTDP	-0.86598	-0.41868	-1.0692	-1.2894
Deoxyribose 5-phosphate	-0.053726	-0.080129	-1.5708	-1.917
Oxidized glutathione	-0.42067	-0.54536	-1.5989	-1.0368
5-Thymidylic acid	-0.71293	-0.72862	-1.0561	-1.0303
Nicotinamide riboside	-1.5025	-0.71357	-1.0711	-0.15321
Creatinine	-0.23903	-0.012414	-1.9636	-1.1619
Creatine	-0.62293	-0.53933	-1.3746	-0.82497
Cytidine triphosphate	-0.39836	-0.24012	-1.3812	-1.3111
Aminoadipic acid	-1.7559	-1.7392	0.13095	0.093084
Guanosine	-1.3816	-2.662	0.30904	0.49376
Thymidine 5'-triphosphate	-0.70351	-0.82073	-0.98815	-0.69666
2-Hydroxyglutarate	-0.94817	-1.123	-0.71986	-0.41751
3-Methylthiopropionic acid	-2.3288	-2.5936	0.80169	0.93663
N1-Methyl-2_2-pyridone-3_5-carboximide	-0.7967	-0.5939	-0.6086	-1.168
D-Sedoheptulose 7-phosphate	-0.60226	0.6905	-1.5451	-1.6864
5'-Methylthioadenosine	-1.5773	-0.92165	-0.37109	-0.24998
2-Deoxy-D-glucose 6-phosphate	-0.78271	-0.51113	-0.93237	-0.85562
L-Arginine	-0.56054	-0.24604	-1.0532	-1.1702
Purine	-0.79087	-0.58905	-0.92458	-0.72227
N1-Acetylspermidine	0.19842	0.24723	-1.879	-1.5825
Pyrophosphate	-0.30084	0.074171	-1.4683	-1.2998
N-Acetyl-D-glucosamine	-0.66628	-0.4842	-1.2841	-0.52904
2-Keto-L-gluconate	-0.70643	-0.70849	-0.84018	-0.70609
N6-Acetyl-L-lysine	-0.67564	-0.77259	-0.63389	-0.7372
L-Tryptophan	-0.99431	-0.4373	-0.71367	-0.66905
cis-Aconitic acid	-0.86703	-0.42087	-0.9351	-0.49623
L-Histidinol	-1.2552	-0.91005	-0.054698	-0.47302
Citraconic acid	-0.74114	-0.20196	-1.1039	-0.63566
Indole	-1.0832	-0.29732	-0.62419	-0.65393
Indole-3-carboxylic acid	-1.2916	-1.6489	0.12845	0.16092
Betaine	-0.46082	-0.79773	-0.71825	-0.67007
L-Phenylalanine	-0.93301	-0.42715	-0.65408	-0.62691
CDP-Ethanolamine	0.044796	-0.76649	-0.83708	-1.0358
Phenylpropiolic acid	-1.1806	-1.5295	0.11479	0.0094597
Carbamoyl phosphate	-0.063147	0.1438	-1.3478	-1.1505
N-Alpha-acetyllysine	-0.52903	-0.41314	-0.6845	-0.778
Allantoin	-0.75948	-0.33922	-0.6711	-0.61694
Citric acid	-0.52868	-0.014403	-1.1409	-0.68913
L-Threonine	-0.93834	-0.6259	-0.33895	-0.40725
Pantothenic acid	-0.41255	-0.18202	-0.92079	-0.79478
Gluconolactone	-0.18536	0.05166	-0.71976	-1.4419
Flavone	-0.90335	-0.75909	-0.10385	-0.49082
N-Acetylornithine	-1.1838	-0.10555	0.066723	-1.0305
L-Homoserine	-1.247	0.070494	-0.44781	-0.58853
Orotic acid	-0.54053	-0.051565	-1.2115	-0.37816
Citramalic acid	-0.50126	-0.51106	-0.7185	-0.41198
Deoxyguanosine	0.19747	-0.33301	-0.97797	-1.0156
Citric acid/ Isocitric acid	-0.52235	0.012686	-1.0352	-0.54945
Methionine sulfoxide	-0.61207	-0.5494	-0.41755	-0.42308
AICA riboside	-0.8089	-0.40791	-0.52532	-0.24036
Acetoacetic acid	-0.85401	-1.1198	0.22358	-0.1204
Ethanolamine	-0.36318	-0.22523	-0.50597	-0.71234
L-Methionine	-0.40822	-0.3133	-0.51686	-0.54309
3-Hydroxybutyric acid	-0.32617	-0.028882	-1.6348	0.21526
Gluconic acid	-0.33285	-0.23824	-0.59172	-0.60812
2-Ketobutyric acid	-1.0532	-0.98206	0.59478	-0.28483
Cellobiose	-0.75218	-0.60631	-0.34656	0.016981
Cholesterol sulfate	-0.99911	-1.1304	0.35012	0.10294
4-Hydroxyproline	-0.67243	-0.4412	-0.26091	-0.26729
Xanthosine	-1.2432	-0.34984	-0.025364	0.0014797
L-Cysteine	-0.954	-0.66589	0.17585	-0.1446
L-Asparagine	-0.59531	-0.45854	-0.26718	-0.25128
Xanthine	-0.38771	0.0013401	-0.52158	-0.57326
L-Cystathionine	0.83872	0.29829	-1.3249	-1.2435
Indoleacrylic acid	0.25256	0.56004	-1.2472	-0.98778
Phenylpyruvic acid	1.114	-0.18068	-1.1701	-1.1801
Inosine	0.80067	1.0032	-1.8768	-1.3348
L-Serine	-0.62499	-0.50706	-0.061282	-0.15265
Folic acid	-0.63083	-0.90301	0.17795	0.01675
L-Proline	-0.52735	-0.41816	-0.24936	-0.13729
L-Leucine/ L-Isoleucine	-0.42209	-0.25073	-0.30226	-0.31753
L-Tyrosine	-0.46017	-0.20224	-0.15932	-0.3322
Methylcysteine	-0.49518	-0.08767	-0.21912	-0.34496
Ortho-Hydroxyphenylacetic acid	0.81849	1.4099	-2.0583	-1.2879
7-Methylguanosine	-1.0428	-0.93406	0.72256	0.14603
Cholesterol	-0.53924	-1.3172	0.45143	0.33027
L-Histidine	-0.84577	-0.44548	0.098895	0.15027
Glucosamine	-0.67753	-0.40078	0.15767	-0.0080744
Putrescine	-0.96982	-0.34288	-0.033378	0.47725
Orotidylic acid	-1.3692	-0.25015	0.43755	0.31843
Oxoglutaric acid	-0.70888	-0.50685	0.1845	0.1744
L-Glutamine	-0.71667	-0.45925	0.18953	0.1489
Glycolic acid	0.17918	0.30593	-0.99577	-0.26314
Uridine 5'-monophosphate	-0.048944	-0.012764	-0.0059581	-0.61475
1-Methylhistidine	-0.44431	-0.62782	0.2185	0.17776
Glucosamine-1P	-0.072825	-0.50526	-0.37512	0.37247
Thymine	0.077426	-0.72008	-0.12148	0.24321
N-Acetylglutamine	-0.72345	-0.68579	0.46289	0.49597
L-Valine	-0.41652	-0.071303	0.05126	-0.0087469
Citrulline	-0.61369	-0.29576	0.29942	0.18181
3-Methylphenylacetic acid	0.28885	0.24	-0.36128	-0.58228
Pyridoxine	-0.77496	-0.36611	0.37262	0.36379
dCMP	0.25861	-0.25041	0.047683	-0.43212
S-Ribosyl-L-homocysteine	-0.35024	-0.13662	0.17238	0.020515
Urea	-0.93382	-0.52812	0.56628	0.65743
Spermidine	0.35649	0.67249	-0.32453	-0.9199
Cholic acid	-0.57044	-0.27582	-0.30083	0.9343
Dephospho-CoA	-1.2468	-0.82618	1.1987	0.71945
Glyceric acid	0.026615	0.098036	-0.18592	-0.058467
Pyruvic acid	-0.45815	-0.715	0.6909	0.42953
Deoxyinosine	0.40206	-0.13272	-0.76113	0.49925
Cytosine	0.15108	-0.077032	0.028628	0.094787
Glycerophosphocholine	0.26021	0.33505	-0.38336	0.020532
N-Acetylputrescine	-0.14062	-1.6088	1.1103	0.90567
Niacinamide	-0.71801	-0.11647	0.5588	0.54681
Uric acid	-0.37391	-0.14762	0.5339	0.39137
Trehalose/Sucrose	-0.30175	0.008775	0.34213	0.36618
Pyroglutamic acid	-0.013917	0.20468	0.22584	0.11188
Myoinositol	-0.28506	0.13823	0.94035	-0.14477
Isocitric acid	-0.12285	-0.53592	0.72501	0.60053
1-Methyladenosine	-0.59855	-0.91299	1.5503	0.80628
Citicoline	1.6798	0.44885	-0.13783	-1.0165
Kynurenic acid	-0.42781	-0.49032	0.8389	1.1753
Nicotinic acid	0.46481	0.074458	-0.029463	0.68988
4-Hydroxyphenylpyruvic acid	-0.028392	0.14771	0.48039	0.67007
Pipecolic acid	-0.57121	-0.39345	1.1601	1.1267
L-Homocysteic acid	0.5222	-0.0055192	0.50322	0.37095
Deoxyuridine triphosphate	-0.46532	0.28406	0.89096	0.76019
L-Dihydroorotic acid	0.19567	0.24304	0.50964	0.53021
Quinolinic acid	-0.14896	-0.029481	1.2054	0.50506
Methylmalonic acid	0.15028	0.26479	0.49909	0.62794
Succinic acid	0.15237	0.30599	0.56806	0.63027
4-Hydroxybenzoic acid	-0.23434	-0.55713	1.3738	1.1721
Flavin Mononucleotide	0.70251	0.76873	0.17582	0.46329
Adenine	-0.96074	-0.89898	2.3235	2.0027
L-Cystine	-0.4416	-0.34001	2.187	1.2638
4-Pyridoxic acid	0.63122	0.82238	0.71894	0.61179
N1-Acetylspermine	2.7314	1.4147	-0.26159	-0.89264
Guanine	0.41876	-0.24068	1.2577	1.6472
Uridine	0.13695	0.11218	1.2983	1.5736
p-Aminobenzoic acid	0.052507	-0.81049	1.6353	2.353
Citronellyl anthranilate	-1.0963	-0.94035	2.9172	2.4783
D-4'-Phosphopantothenate	-0.49645	-1.3873	3.0516	2.629
N-Acetylglutamic acid	-0.52416	-0.26936	2.3977	2.3931
Dimethylglycine	-0.74507	-0.67297	3.5119	2.3039
2-Pyrocatechuic acid	0.41	0.43215	1.9048	2.2351
Ascorbic acid	0.29025	0.42665	2.3432	1.9318
Cytidine	0.22312	0.7432	2.0949	2.4041
Adenosine	-0.023557	-1.1952	5.214	2.0518
Imidazoleacetic acid	-0.15219	0.2042	2.9713	3.4741
1-Methylnicotinamide	0.97546	1.5861	2.8482	1.988
Hypoxanthine	1.7348	1.941	2.4879	2.5962

## Sheet: Supplementary Table 6
Supplementary Table 6. QC6352-induced differentially expressing genes in SUM149 sgScramble and CTSL KO models. Gene expressional fold change and the adjusted p values of differentially expressing genes (DEGs) caused by QC6352 treatment in the indicated SUM149 cell models. DEGs were determined by DESeq2 with the cutoff of |FC|>4 and padj<0.05.
DEGs QC6532 over Vehicle in SUM149 sgScramble cells				DEGs QC6532 over Vehicle in SUM149 CTSL KO cells
Gene	log2FoldChange	padj		Gene	log2FoldChange	padj
IL7R	8.58648	4.98e-08		LCN6	7.65539	0.00165824
MUC7	7.81201	2.03e-06		FGG	6.45836	0.000415796
PCDH17	7.43357	1.06e-05		GCGR	6.36908	0.000983319
LPPR5	7.3182	2.97e-05		C1QTNF2	6.28314	0.000667705
RGAG1	7.28693	2.14e-05		CCDC27	6.18985	0.00188188
CAMKV	7.15547	1.22e-05		PRRX2	6.10946	1.93e-07
SLAMF9	7.05	3.55e-05		IL1RL1	6.03934	0.000395461
SLC6A2	7.03845	7.79e-05		RGAG1	6.03767	0.000679497
KRT3	7.00375	6.87e-05		VWA5A	5.93094	0.00270821
45720	6.81599	0.000116874		C7orf57	5.74194	0.00280588
KIAA1549L	6.77454	1.79e-05		CAMKV	5.69969	2.89e-06
CPA4	6.70159	4.63e-13		CGB5	5.67177	0.00565009
KRTAP2-3	6.66127	0.000280072		TMPRSS4	5.60663	0.00453315
OLR1	6.62499	6.42e-09		CLDN10	5.60178	0.00433891
MAFA	6.54244	0.000430296		KPNA7	5.54099	0.000902124
SYT1	6.49877	0.000480122		VAV1	5.53397	0.00833158
LCN6	6.35294	0.0093717		ARL14EPL	5.45376	0.0054069
ZG16	6.25773	0.00119124		HBB	5.37549	0.00285733
DACT1	6.19081	0.00116499		MUC7	5.36398	0.00177461
GRM2	6.156	0.00193487		FGF22	5.28274	0.00866847
ARL14EPL	6.08363	0.00137043		NTN1	5.19517	0.00965819
ESM1	5.95212	0.00363961		PCDH10	5.19022	0.00580584
FGF22	5.95205	0.00222246		C1QTNF1-AS1	5.18767	1.14e-18
COL20A1	5.90098	0.00173671		KRTAP2-3	5.09104	0.0086986
CCL26	5.88569	0.0033555		SUN3	5.09101	0.00966426
HSPA6	5.88563	0.00296288		DMBX1	5.0091	0.00562571
CTD-2162K18.4	5.82311	0.00175796		IGSF23	4.97332	0.0077219
IL1RL1	5.81341	1.99e-06		ACTBL2	4.94361	5.26e-07
C9orf47	5.78039	0.00471529		FAM25A	4.93004	0.00629706
C2orf78	5.73334	0.00294958		GPR115	4.9091	3.58e-09
ACTG2	5.695	0.00840191		PDE6G	4.80524	1.31e-15
DDC8	5.66544	0.00494542		AC074091.13	4.79454	0.000224839
TMEM255A	5.6031	0.00502159		KHDC1L	4.54318	0.000440872
CTRB1	5.56364	0.00681503		C11orf96	4.54101	0.000569727
PIANP	5.55361	0.00434811		SPINK4	4.52449	0.000119734
AVPR2	5.55055	0.00126829		APOBEC3B	4.48071	4.49e-43
CGB5	5.54322	0.00625438		C15orf48	4.47108	5.03e-13
CMPK2	5.49738	0.00765358		RP11-181C3.1	4.3027	0.000158812
ZNF799	5.4446	0.00527848		SLAMF9	4.30268	0.00149039
HBB	5.43324	3.86e-05		AC074212.3	4.28276	0.000400897
RND1	5.4099	3.85e-08		C12orf36	4.27332	1.92e-17
RYR2	5.32252	3.98e-49		ISLR	4.26345	2.5e-19
FAM25A	5.31445	0.00187571		TRIML2	4.0585	7.99e-07
PDE2A	5.30396	1.53e-05		TAS1R1	4.00639	0.00819279
SERPINB2	5.27971	5.9e-26		CPA4	3.98217	3.31e-08
VWA5A	5.26936	0.00807007		OLR1	3.9801	8.13e-07
AL603965.1	5.26341	2.63e-07		PTPRR	3.95749	1.47e-12
KPNA7	5.22028	7.37e-09		KLHL30	3.9305	0.00459485
TMEM171	5.21327	1.6e-11		RND1	3.92974	2.53e-06
VGLL1	5.13717	0.00306253		HIST1H1C	3.91112	3.3e-05
CTB-133G6.1	5.13401	0.00379611		GCNT3	3.89005	0.00465099
AP000974.1	5.10808	4.02e-05		C4BPB	3.88591	0.00288317
C10orf55	5.09538	8.6e-82		CARD9	3.8358	9.68e-23
KRT9	5.07739	1.49e-63		C5orf46	3.78207	0.00053073
PLAU	5.07397	1.79e-182		LPPR3	3.74953	0.00873506
ACTBL2	5.02455	1.42e-10		APOC1	3.74757	2.88e-05
NGF	4.94757	0.00705468		NRIP3	3.74573	9.39e-05
ISLR	4.93743	7.34e-25		LHCGR	3.71492	1.07e-07
CDH5	4.90115	2.42e-17		ANKRD2	3.70956	7.41e-23
SUN3	4.89911	0.00859964		AC016722.2	3.69723	7.03e-13
STX11	4.89145	0.000114724		ESPNL	3.67375	9.55e-05
FAIM3	4.88664	1.65e-27		RYR2	3.64807	3.7e-24
MRPS24	4.88547	0.00744103		KCNJ12	3.57778	1.59e-16
KHDC1L	4.867	0.000124119		FHAD1	3.55943	2.26e-10
C1QTNF1-AS1	4.85962	9.06e-24		RPRML	3.54328	0.00453785
C10orf91	4.8458	1.35e-09		DNAH5	3.52483	4.25e-06
WNT9A	4.8393	1.04e-69		IL7R	3.50513	1.24e-07
ZBED2	4.83738	1.42e-09		S100A9	3.49951	4.16e-05
EFR3B	4.81765	0.000345716		MARCO	3.49283	1.47e-06
GPR115	4.78555	1.65e-19		C1orf110	3.48408	0.000929417
CRYGC	4.74953	0.000272763		TMEM156	3.43429	1.38e-18
KIAA1239	4.74823	0.00048537		ACBD7	3.40735	1.97e-05
LHCGR	4.73666	3.27e-06		PLCH2	3.4068	9.93e-05
ANKRD2	4.73414	2.05e-28		COL15A1	3.40419	8.41e-25
LGR6	4.65345	1.66e-05		SERPINB2	3.39646	1.01e-10
APOBEC3B	4.64335	2.71e-65		TMEM171	3.38752	2.4e-07
SCEL	4.59401	1.99e-12		APOL1	3.38439	0.00735591
ATF3	4.58797	2.57e-72		RFPL4B	3.37768	0.000744934
C12orf36	4.58716	7.97e-27		KIAA1549L	3.36354	0.000611471
PTPRR	4.46503	1.13e-17		ACP5	3.36145	0.000398108
C1orf110	4.44532	0.00064133		RAET1L	3.35	1.81e-06
SERPINE1	4.43692	1.94e-15		IL6	3.30602	0.000307913
SPINK6	4.41513	9.6e-13		MSX1	3.30426	0.000353477
C5orf46	4.41325	3.32e-06		CRYGC	3.30332	0.00194588
MYEOV	4.4093	0.00121489		RAB3B	3.2936	7.78e-12
KLHL30	4.40788	0.000954291		KRT9	3.27752	6.35e-33
KCNJ15	4.38396	5.84e-06		MISP	3.27231	1.96e-22
EPHA4	4.3618	0.00206051		NEDD9	3.25815	8.9e-19
MISP	4.35923	8.33e-37		MESP2	3.24656	5.75e-13
RAET1L	4.33538	8.47e-10		C10orf67	3.23108	0.003799
NRG1	4.33212	1.61e-05		C10orf55	3.21673	1.76e-32
TRPV3	4.31721	0.0032119		AMHR2	3.20611	0.0094116
MARCO	4.30775	1.35e-10		ISG20	3.17466	8.34e-09
CST6	4.28728	3.47e-17		C19orf33	3.17016	0.00143951
MYH15	4.26927	3.39e-28		AC007773.3	3.14124	0.000716826
PEAR1	4.11799	3.03e-05		GPER1	3.13728	2.75e-07
TNC	4.11752	1.43e-60		C10orf91	3.13227	1.99e-06
ADAMTS15	4.108	0.00479999		CYP11A1	3.12771	0.00476976
SP140	4.08174	0.000914836		CD22	3.12467	5.97e-20
ADAM19	4.07595	1.07e-72		DOK7	3.12333	4.37e-06
MB21D2	4.07012	2.17e-14		CDH23	3.11122	0.00522727
DLL4	4.0037	6.25e-09		PSAPL1	3.10819	0.000103791
FMN2	3.99526	0.00931323		AL031666.2	3.10744	0.000432479
ARL14	3.99401	1.25e-21		PSORS1C2	3.10588	0.0012243
KCNJ12	3.97481	5.6e-17		ZNF726	3.09329	0.000328173
DOK7	3.97179	6.52e-09		AC187652.1	3.09044	0.00556992
DNAH5	3.97098	3.3e-08		PDE2A	3.08798	0.000489248
RBM24	3.96888	0.000601421		CNTD2	3.06567	3.99e-05
PRRX2	3.9686	1.89e-07		ZNF157	3.04473	0.00384132
ITGB3	3.90263	0.000585501		ST18	3.03953	0.00130415
LRRN4	3.89748	8.96e-09		PLAU	3.03824	3.53e-65
MUC4	3.88163	0.000397941		ARL14	3.02668	3.05e-18
APOL1	3.87612	0.00636283		KIAA1755	3.01442	0.00401897
MDGA1	3.84881	9.37e-09		DUSP5	3.01153	2.68e-23
SERPINB10	3.82908	0.00026763		RP11-644F5.10	3.01131	1.62e-05
SHISA2	3.81478	2.69e-12		SIRPB2	3.00658	1.93e-09
C15orf48	3.80378	1.21e-16		GPX3	2.9806	0.00483245
KCNB2	3.80222	4e-15		STX11	2.97705	0.0026939
BTBD19	3.79999	4.82e-24		ANK1	2.96895	2.28e-08
C4BPB	3.7958	4.44e-06		TMEM158	2.9637	8.8e-56
PTHLH	3.79043	5.79e-05		MPP2	2.9551	3.49e-05
NEDD9	3.78353	3.46e-33		AKAP12	2.94376	2.8e-67
TCTEX1D4	3.77659	8.27e-09		OASL	2.94333	1.08e-19
ESPNL	3.76188	0.000186624		CST6	2.93893	8.45e-09
RASD1	3.75621	7e-07		C6orf25	2.92854	3.43e-07
PRR22	3.7549	0.000164357		AL031663.2	2.91541	0.00629227
AKAP12	3.72634	1.38e-114		UCN2	2.90862	2.62e-14
IL11	3.70078	1.29e-56		NRGN	2.89346	3.51e-12
RFX8	3.67706	0.00457637		SPINK6	2.88917	7.31e-08
SHC4	3.67263	2.3e-19		YPEL4	2.87959	0.00252196
HAP1	3.66761	3.32e-30		HIST2H4B	2.8728	0.00175472
DUSP5	3.66739	3.07e-37		MB21D2	2.86548	4.26e-05
TUFT1	3.65727	4.19e-52		WDR96	2.85902	7.28e-05
PSAPL1	3.6509	6.2e-05		CTSV	2.85201	1.73e-23
RNF223	3.65012	2.51e-20		AC018755.1	2.84355	0.000220872
FAM101A	3.64312	1.28e-05		LRRN4	2.83874	6.22e-05
PARM1	3.63498	5.53e-14		RGS2	2.82678	6.43e-16
CD274	3.61887	1.68e-07		EVI2B	2.82337	6.25e-05
TRIML2	3.59089	3.3e-08		GAL	2.81584	6.2e-16
CDKN1A	3.58665	1.54e-141		PRR5L	2.79757	3.65e-23
GREM1	3.58496	1.21e-40		ZNF556	2.77968	0.000188745
S1PR1	3.55984	7.41e-07		RASGRP1	2.77378	3.71e-05
PDE6G	3.55961	4.19e-08		PARM1	2.77155	4.56e-07
IL23A	3.55945	1.34e-08		KLK6	2.74998	0.000377466
SEMA7A	3.55783	7.18e-48		FAM222A	2.73757	1.5e-08
PRR5L	3.54988	1.45e-25		PHLDA2	2.73102	1.19e-23
TNFSF15	3.53743	5.69e-31		LY6G5C	2.72069	7.24e-05
IL15RA	3.48724	0.000864426		ZNF850	2.71855	1.03e-11
C14orf64	3.46345	5.87e-12		NFAM1	2.70784	0.00465937
CD22	3.46045	2.99e-19		FAIM3	2.70147	7.93e-14
HBEGF	3.45474	7.99e-24		RASD1	2.69092	0.000152938
PCDH10	3.45057	0.00353728		PEAR1	2.68316	0.00269055
MATN3	3.44401	0.00674781		ATOH7	2.67882	0.00461503
KIAA1199	3.43866	4.83e-31		AL603965.1	2.67794	0.00115278
PTGER4	3.42425	1.79e-07		KRT80	2.67629	2.9e-243
PADI1	3.4232	2.24e-26		SPOCK2	2.64871	2.88e-61
LPPR3	3.41537	0.00573772		FAM83E	2.64487	1.99e-09
ACVR1C	3.40436	0.00368416		PADI1	2.63997	8.83e-18
RP11-297N6.4	3.39122	0.00241807		SPTSSB	2.62966	3.35e-06
SERPINB9	3.38781	1.12e-08		EPSTI1	2.62432	7.33e-06
SOX15	3.37254	1.66e-63		TTYH1	2.62221	0.00775447
RAB3B	3.35922	1.44e-15		RBM24	2.61214	0.00817907
NRIP3	3.34868	6.14e-06		TCTEX1D4	2.60828	0.000175849
FGD3	3.34174	1.6e-19		HTR1D	2.60773	1.28e-09
PDCD1LG2	3.33034	4.01e-06		RDM1	2.58909	1.79e-08
SSTR1	3.32901	0.000505653		FAM111B	2.58488	2.07e-34
NPNT	3.32323	1.39e-15		SOX15	2.57735	4.24e-34
GAL	3.32203	2.77e-22		SH2D6	2.56747	4.41e-06
OSGIN1	3.31405	1.82e-14		RNF223	2.56057	1.2e-09
CCRN4L	3.28617	1.19e-16		CCDC74A	2.55645	1.18e-07
BIK	3.27173	8.91e-17		DAW1	2.5385	2.81e-09
GALNT12	3.26761	1.44e-45		VASN	2.53382	3.5e-10
IL6	3.25848	0.000406788		ZNF703	2.52978	3.47e-08
KCNQ3	3.256	0.000995766		RP11-41O4.1	2.52769	0.000112218
KIAA1755	3.24342	0.00132555		CDKN1A	2.52742	5.84e-71
IL24	3.2427	1.05e-08		FGFR3	2.50844	1.06e-13
LETM2	3.24229	7.85e-07		MB	2.50816	3.13e-20
COL15A1	3.23628	3.97e-21		CD274	2.50474	0.00378031
FYB	3.22861	2.4e-09		OTOP1	2.50466	0.00968582
UPK2	3.21876	3.94e-15		FOSL1	2.50168	2.39e-110
MYO7B	3.21255	1.15e-86		WNT9A	2.50116	2.56e-19
NEXN	3.19501	1.3e-21		ESR2	2.48471	0.00178077
TMEM158	3.18232	9.07e-60		TNFSF14	2.47271	3.23e-06
LCA10	3.18229	4.59e-06		TUFT1	2.46256	1.75e-21
TMEM200A	3.18209	8.76e-05		SERPINE1	2.46152	9.86e-06
NCCRP1	3.1777	0.00291962		AP001631.10	2.45537	0.00521584
RGS16	3.15561	1.02e-10		CLDN1	2.45232	3.52e-85
SH2D2A	3.15547	1.09e-15		GPR17	2.45163	0.0012626
S100A9	3.15024	0.00089338		CTHRC1	2.44859	8.58e-12
SERPINB7	3.14375	2.63e-25		MYO7B	2.43926	1.75e-48
ISG20	3.13856	2.22e-10		ATF3	2.43694	6.93e-23
P2RY6	3.13452	4.18e-17		MTTP	2.43477	0.00705319
SLC22A1	3.13318	0.00644832		SSTR1	2.43261	0.0033087
VASN	3.13283	8.02e-20		NPIPB6	2.42757	0.00217576
SEMA3A	3.12718	5.36e-13		MICB	2.42332	1.13e-36
KRT23	3.10452	0.00013125		C1orf61	2.42325	0.000122182
DAPP1	3.10039	4.93e-14		FAM101B	2.41359	3.48e-10
TMEM156	3.09691	4.12e-21		HAP1	2.41205	2.7e-13
MMP9	3.08507	1.85e-05		C9orf152	2.41175	1.82e-10
NAV3	3.07983	0.00136699		APOL3	2.40953	0.000277704
ADAMTS6	3.07968	2.08e-06		SERPINB9	2.40397	6.48e-05
AMZ1	3.07878	3.88e-20		ASF1B	2.38313	5.41e-104
RBFOX3	3.07402	0.00240047		PSORS1C1	2.38041	0.00211996
CALB1	3.06586	0.000461823		HIST1H3D	2.36392	0.00178077
FGFR3	3.06555	6.84e-21		ISG15	2.35887	9.89e-32
ZNF850	3.05195	4.51e-16		KCNMB4	2.34828	0.000668007
LAT2	3.04186	1.56e-05		LMO1	2.34133	0.00245182
IFIT1	3.04133	2.62e-06		ANO1	2.33628	1.18e-08
UCN2	3.03554	9.41e-17		PDGFRB	2.33428	0.0048469
FAM101B	3.03486	5.84e-18		C14orf64	2.32617	5.69e-07
RASGRF1	3.02734	1.06e-08		AP003733.1	2.32565	2.15e-10
PCDH7	3.02732	2.58e-10		GPR37L1	2.3231	6.13e-08
ZNF703	3.02685	1.61e-13		ADAMTS6	2.31462	0.00108901
DUSP8	3.00167	2.6e-12		MFAP2	2.3026	8.36e-17
PHLDA2	2.99108	1.2e-28		RHCE	2.29956	2.16e-07
AC016722.2	2.98223	1.18e-09		MLF1IP	2.29786	5.77e-86
FLNC	2.97363	2.83e-10		RGCC	2.29164	0.000516671
SPHK1	2.96666	5.23e-167		FGD3	2.29066	8.73e-10
FOSL1	2.96632	6.74e-149		RAET1E	2.2884	2.67e-14
NCF2	2.94932	2.04e-18		TFPI2	2.28724	4.16e-61
45719	2.94117	0.000961437		IL23A	2.28064	0.000542127
GCNT3	2.9396	0.00207058		OAS3	2.27079	8.23e-41
KRT80	2.93387	1.93e-296		AP000974.1	2.26852	0.00832947
OASL	2.93227	1.29e-21		SPHK1	2.26849	1.07e-94
IL1R2	2.91666	4.36e-06		HERC5	2.26759	0.000177341
GPR64	2.89722	9.6e-08		C9orf173	2.26711	0.000453978
EPSTI1	2.89223	6.54e-07		BTBD19	2.25881	3.87e-10
CRYBA2	2.89126	5.15e-05		EFCAB5	2.25833	1.62e-05
DLEU7	2.88698	0.00953082		LONRF3	2.25549	0.0023156
FAM83E	2.87468	1.4e-12		LRRC29	2.25258	0.00143241
CTSV	2.86709	1.26e-23		NEIL3	2.2451	7.2e-45
PRSS3	2.84815	2.67e-05		C10orf10	2.24246	0.00427677
SIRPB2	2.84621	6.17e-09		FOXQ1	2.24178	1.36e-27
ANO1	2.84164	1.18e-12		MYH15	2.2395	4.92e-10
NKX3-1	2.84114	5.94e-13		MEF2BNB	2.22779	0.000156435
ANK1	2.83866	2.42e-09		PSMB9	2.22142	2.48e-32
ZNF726	2.83502	9.44e-05		PADI3	2.22132	9.12e-05
HIST2H4B	2.83025	0.00168385		DHFR	2.21856	1.47e-102
HEPHL1	2.80996	8.22e-09		TCF7	2.21262	2.49e-16
SPOCD1	2.80847	3.53e-05		PI3	2.21254	2.61e-21
HSH2D	2.80256	1.91e-11		TCTE3	2.21204	6.45e-06
MICB	2.79428	3.51e-53		NPNT	2.20955	1.66e-06
FOXQ1	2.78936	3.01e-44		GPR3	2.20882	6.09e-36
CLDN1	2.78805	3.86e-114		LETM2	2.20733	0.00146523
SPOCK2	2.78426	3.84e-68		SDSL	2.20538	3.69e-10
ECM1	2.75528	1.09e-16		ECM1	2.20532	3.66e-12
CARD9	2.75314	1.57e-14		UPK2	2.19993	8.66e-06
RGS2	2.74935	1.52e-18		RP11-650K20.3	2.19985	0.00346767
ACBD7	2.74883	0.000199083		DLL4	2.19747	0.005332
KBTBD8	2.74505	0.00739693		TK1	2.1912	2.28e-122
PKD1L2	2.73093	0.000507724		CKB	2.17947	1.61e-09
NECAB1	2.72324	9.09e-06		MT2A	2.1786	9.53e-99
OTOP1	2.72031	0.00269229		GPRC5A	2.1704	1.51e-167
JAG1	2.71958	1.13e-102		PDLIM4	2.14959	4.55e-06
FGD6	2.71671	7.63e-31		NANOS1	2.14336	7.05e-18
SLC9A2	2.71569	2.76e-06		NPTX1	2.14232	0.00767377
PSORS1C2	2.71556	0.00133936		TIPIN	2.14015	1.21e-15
LAMC2	2.70908	2.53e-299		RP11-366L20.2	2.13829	0.00758616
MAP7D2	2.69848	0.000101952		LRRC63	2.13478	0.0053407
PRDM1	2.69354	0.000221403		CNIH2	2.13377	0.000435848
LAMP3	2.69328	0.00100174		FAM57B	2.13253	0.0043524
ADRA1B	2.68098	6.78e-19		HES6	2.13024	5.83e-11
ISG15	2.67827	2.25e-43		TM6SF1	2.1299	0.000654821
SAMD9	2.67736	3.5e-31		CENPH	2.12008	4.47e-32
LCK	2.67017	0.00117575		INHBA	2.11818	4.9e-67
PTPRB	2.66891	7.06e-08		FST	2.1177	3.11e-07
FST	2.65921	2.69e-10		BMP2	2.11612	4.72e-29
PPP1R14C	2.65123	3.79e-47		SHISA2	2.11561	8.73e-05
EPHA2	2.64828	6.97e-245		ZFP57	2.11541	0.000555092
CD68	2.64581	1.62e-102		GPR64	2.10434	0.000145728
FAM222A	2.64435	6.46e-11		NUAK2	2.10146	2.46e-05
CYR61	2.63237	2.3e-110		MDGA1	2.09638	0.00183582
CYP11A1	2.62334	0.00940421		DDX60	2.08905	1.32e-13
NID2	2.62292	4.73e-88		MYBL2	2.08567	3.1e-158
HTR1D	2.62089	1.8e-10		CTGF	2.08482	8.05e-14
SFN	2.61715	3.73e-165		NKX3-1	2.08362	1.96e-06
ZNF365	2.61171	1.14e-16		AQP1	2.08267	1.15e-11
FHAD1	2.60615	5.8e-08		EIF5A2	2.07584	8.23e-10
ARSI	2.60545	1.03e-23		EDN2	2.07444	0.00356463
IL18R1	2.60057	0.00412522		AOC3	2.07173	1.47e-11
ALPP	2.59762	1.16e-265		PPCDC	2.06792	3.96e-10
GPER1	2.59453	1.83e-07		CRISPLD2	2.05873	6.56e-06
LRRC8C	2.58697	2.6e-07		ACOT4	2.05764	0.0002034
OVOL1	2.58583	2.65e-39		GINS4	2.04929	8.5e-60
IL22RA1	2.57946	2.8e-07		IFIT1	2.0484	0.000258547
NUAK2	2.57783	5.39e-08		MUC20	2.048	9.52e-07
TUBB2A	2.56988	9.1e-74		FAM218A	2.04688	7.85e-12
KLF4	2.56472	6.77e-33		ZBED2	2.0466	0.000466747
MFAP2	2.55754	7.6e-25		CD68	2.04408	9.72e-62
GADD45A	2.55165	1.02e-42		SERPINB4	2.03686	0.00117457
ABCG2	2.55156	1.59e-12		FAM64A	2.03103	7.08e-39
PXDNL	2.54859	0.00129051		N4BP3	2.0264	3e-08
IFIT3	2.54828	3.45e-08		PF4	2.02425	3.01e-10
CREB5	2.54668	2.79e-07		GALNT12	2.01987	3.68e-19
ADRB2	2.54549	1.19e-08		KCNG3	2.0075	3.5e-05
HSPB1	2.54304	9.1e-122		CCNE2	2.0048	1.28e-28
ZMYND15	2.53841	5.53e-05		WFDC3	2.00389	8.46e-07
GEM	2.53779	8.9e-10		RGS16	2.00239	9.01e-05
DACT2	2.53535	1.24e-34		PDX1	2.00142	0.00200657
HERC5	2.53409	1.15e-05		FAM71F1	-2.00056	0.000680904
HOXA3	2.50983	1e-17		AL020996.1	-2.00181	8.68e-11
NANOS1	2.50326	3.8e-23		PRKD1	-2.00363	0.000127353
SP5	2.50218	1.32e-06		PACS2	-2.00544	1.24e-36
PRKCDBP	2.50193	1.99e-46		MUM1	-2.01865	3.16e-26
P2RY2	2.49649	5.43e-06		MAMDC4	-2.01919	1.21e-05
ZNF66	2.49575	0.0043194		ZNF608	-2.02059	2.06e-18
OSR2	2.4922	7.72e-32		PTPRG	-2.02159	1.31e-11
NPTX1	2.4869	0.00368416		IMPACT	-2.02568	2.79e-47
MSX1	2.48305	0.000713071		ADAMTS3	-2.02649	0.00223592
ASF1B	2.47624	3.85e-113		MBD5	-2.02707	2.3e-11
SPTB	2.47524	0.000100969		FRY	-2.02884	0.00197125
TUBA4A	2.47444	2.08e-192		RPL13	-2.03019	5.26e-127
SCG5	2.47354	2.02e-06		RPS6	-2.03622	8.66e-169
GJA5	2.47217	7.78e-11		ANGPT1	-2.04754	6.67e-28
KLK6	2.46571	0.000170713		EIF3E	-2.05133	2.15e-125
IGFN1	2.46455	0.000168911		LRP1	-2.05141	4.37e-29
TM4SF19	2.4598	2.06e-10		PPP1R9A	-2.05196	2.3e-08
IL1RN	2.4555	4.22e-40		IMMP2L	-2.05734	2.1e-24
MFI2	2.45449	1.25e-126		DVL1	-2.06323	1.8e-94
PDX1	2.45045	0.000181397		SCARF1	-2.06433	2.64e-07
NR4A1	2.44888	9.03e-56		CCNB1IP1	-2.06715	1.64e-39
ULBP3	2.44526	3.9e-05		PTPRO	-2.06767	2.13e-09
PPP1R15A	2.44097	7.17e-66		AGAP5	-2.07228	9.29e-05
MESP2	2.43198	4.93e-07		MEN1	-2.07549	2.09e-48
SRXN1	2.43056	0.000650309		TTC39B	-2.07591	1.05e-29
LIMS2	2.42838	9.92e-05		TBC1D3F	-2.08045	2e-05
FAM83D	2.42719	5.07e-117		SCFD2	-2.08497	5.06e-05
EIF5A2	2.42574	1.53e-13		MACROD1	-2.08556	1.07e-34
GPR17	2.42057	0.000383207		KDM4C	-2.08577	2.94e-38
EVI2B	2.41797	0.000556566		FREM2	-2.08753	0.00157528
ZNF488	2.41797	2.15e-10		MST1	-2.0886	1.59e-27
TCTE3	2.41165	1.6e-06		GRIK2	-2.09138	9.16e-07
CCNA1	2.40554	2.86e-63		KCNIP3	-2.09213	4.78e-52
MSC	2.40346	2.03e-24		DIAPH2	-2.09713	2.3e-13
KLF2	2.40252	0.00622918		RTN4RL1	-2.09878	4.68e-16
HIST1H3D	2.39719	0.0010929		CDH13	-2.10069	4.7e-36
CORO1A	2.39394	1.02e-26		CAPN15	-2.10211	1.34e-45
FAM46C	2.39125	1.32e-05		NPW	-2.10736	0.00217576
GPRIN1	2.38682	5.1e-31		MAP2K5	-2.10875	5.7e-19
AC008964.1	2.38512	0.00660864		CCDC57	-2.1208	5.53e-42
ANGPTL4	2.38123	4e-20		SHANK2	-2.12284	0.00645313
MYBL2	2.37638	2.33e-203		NARFL	-2.125	1.83e-25
SLC35G1	2.37515	6.12e-09		COL4A5	-2.12524	2.04e-34
CABYR	2.36795	3.95e-29		SH3D19	-2.12566	6.19e-34
POLR2A	2.36629	1.27e-182		ADM2	-2.12828	7.12e-09
FAM43A	2.36545	1.42e-06		RHOU	-2.12967	9.67e-05
XK	2.36131	8.57e-15		SCMH1	-2.13008	1.6e-29
FCRLB	2.35877	0.0017555		CACNB4	-2.13755	9.88e-06
LGI4	2.35385	0.00329505		TPPP	-2.13774	7.24e-16
CLDN23	2.35249	2.63e-10		C7orf50	-2.1466	1.66e-25
AP003733.1	2.35007	8.96e-10		SLC26A1	-2.14691	2.97e-08
GNAO1	2.34638	0.00188882		AKR1C3	-2.14994	1.23e-29
PAPL	2.34228	7.21e-12		C9orf85	-2.15129	1.2e-25
TRIM36	2.34155	6.7e-06		NALCN	-2.15838	0.00402575
CTGF	2.33328	4.92e-21		ABCC2	-2.16034	5.29e-13
AMOTL2	2.32378	1.99e-86		GNB2L1	-2.16168	1.42e-159
ARHGAP23	2.31822	4.97e-18		DOCK1	-2.16869	3.29e-44
KIF3C	2.30811	1.89e-36		GNB1L	-2.16975	1.82e-08
NAT1	2.30531	0.000881452		ALX4	-2.17644	1.5e-29
KCNG3	2.30505	2.76e-06		NTSR1	-2.17952	9.99e-16
PAPPA2	2.29898	0.00369007		NAIP	-2.18302	0.00501157
SERTAD1	2.28675	2.31e-17		PIGQ	-2.18589	8.51e-19
PLD5	2.28549	0.00102337		LPP	-2.1893	1.24e-45
LAMA3	2.28453	3.58e-188		MAML2	-2.19396	2.33e-11
MAPK15	2.28196	0.000751427		FGF13	-2.194	1.12e-07
RASGRP1	2.28004	0.000481289		TPT1	-2.19412	2.46e-285
CLSPN	2.28001	9.01e-67		EEF1D	-2.19706	3.58e-97
GATA6	2.27644	1.08e-22		SLC7A11	-2.19891	1.21e-07
TINAGL1	2.27447	7.96e-104		RPS13	-2.2033	1.63e-110
C10orf10	2.27187	0.00347019		SLFN5	-2.20434	2.16e-16
PDGFB	2.26843	2.71e-18		PPM1L	-2.21264	8.75e-07
C1orf61	2.2607	0.000157977		GBP2	-2.21947	2.33e-13
ITGBL1	2.25876	2.29e-11		SHF	-2.22115	0.000895395
COTL1	2.25095	3.06e-167		GLTSCR2	-2.22395	7.7e-124
TK1	2.24871	5.54e-136		PABPC1	-2.22447	4.12e-301
NEIL3	2.2413	9.38e-47		CCT6B	-2.22465	0.00761053
PSMB9	2.24068	1.64e-33		GPLD1	-2.22813	9.6e-06
MT2A	2.22171	2.46e-101		PABPC3	-2.23053	3.5e-11
OXTR	2.21868	0.00266782		RNF150	-2.23462	1.89e-06
FHL2	2.21813	6.16e-56		TMTC2	-2.23547	1.04e-18
C9orf169	2.20519	6.17e-19		C7orf31	-2.24505	0.00108455
SYTL2	2.2025	8.47e-25		CLCN5	-2.25575	8.59e-06
RP11-644F5.10	2.20158	0.000694721		RPL18A	-2.26662	1.25e-110
HIC2	2.20109	4.13e-07		MOGAT2	-2.26793	0.00834381
HJURP	2.20081	5.46e-56		PPP1R1B	-2.2695	0.00034931
MET	2.20067	4.47e-88		FBXL17	-2.27536	6.84e-23
USP18	2.20031	6.35e-10		ADARB2	-2.2854	1.6e-07
RP11-41O4.1	2.19613	0.00123956		RPL7A	-2.28542	2.33e-193
CCDC136	2.1931	2e-06		TCF25	-2.30827	4.39e-52
ROBO4	2.19281	3.08e-24		MTHFR	-2.31366	2.19e-25
BAMBI	2.18937	1.76e-10		EIF4B	-2.31516	3.37e-187
ALDH1A3	2.189	1.1e-62		RAB40C	-2.31952	2.05e-21
TGFBI	2.18633	3.53e-78		RPL7	-2.32512	2.49e-146
TSSK2	2.18563	1.34e-06		PDE7B	-2.32541	3.74e-15
ZNF85	2.18397	2.95e-06		FSCN2	-2.33218	6.95e-06
RAET1E	2.18396	1.79e-13		RPL3	-2.34389	5.18e-285
HIST1H3G	2.17757	0.00778126		PDIA2	-2.34414	0.000488135
NIPAL1	2.17408	8.18e-12		EEF2	-2.34887	1.97e-217
INHBA	2.17149	6.63e-78		ZFHX4	-2.35246	2.17e-05
ZNF503	2.17096	6.79e-20		ARL15	-2.35673	0.00409091
SPOCK1	2.16616	9.65e-16		RPS3	-2.35958	1.9e-257
C9orf173	2.1617	0.000473624		RPL10A	-2.36533	3.13e-199
ZNF670	2.15711	5.19e-09		SCN9A	-2.36541	0.000768066
TM4SF1	2.14804	7.37e-99		EEF1G	-2.38723	3.55e-247
FAM105A	2.14467	6.51e-07		MAML3	-2.39827	3.9e-10
AGPAT9	2.1398	3.96e-08		UNC5C	-2.39868	0.000152938
OAS3	2.13918	6.38e-39		RIMS2	-2.39938	7.42e-14
C1orf106	2.13753	6.73e-60		AL035406.1	-2.40281	8.43e-05
FAM174B	2.13731	0.000885515		ST8SIA1	-2.4093	1.25e-05
SH2D4A	2.13727	8.08e-45		ZNF630	-2.41198	0.00143268
CHST7	2.1358	3.85e-08		ZBED6	-2.42507	1.96e-07
KCNK12	2.1347	0.00797702		ZNF225	-2.43123	3.18e-05
FAM111B	2.1283	9.23e-27		RGS11	-2.43248	2.31e-12
TMEM27	2.12651	0.00402619		RPTOR	-2.43777	1.31e-51
HERC6	2.1237	8.09e-16		ZBTB22	-2.44283	5.58e-21
PRR25	2.12355	0.00379177		CYP24A1	-2.44501	9.9e-07
NEURL	2.12249	1.6e-05		BCAS3	-2.44544	2.69e-12
DNM3	2.12097	0.00119151		TRPS1	-2.44922	2.1e-64
EFCAB5	2.11852	5.37e-05		RPL4	-2.45401	2.24e-277
SH3RF1	2.11746	5.52e-25		SUPT3H	-2.45983	2.01e-10
GPR39	2.11638	5.33e-07		ENTPD8	-2.46566	0.000203199
SLC2A5	2.11578	9.89e-16		ERMARD	-2.47622	1.21e-23
SMAD3	2.11257	2.44e-55		ZNF25	-2.47957	1.38e-05
HIST3H2BB	2.11151	0.00757546		TSC22D3	-2.49346	3.69e-32
BMP2	2.11045	2.26e-28		DFNB59	-2.49462	3.33e-09
MAPRE2	2.1096	4.3e-27		TBX19	-2.52499	0.000173549
LHFP	2.10934	0.000202996		RPLP0	-2.5268	1.07e-218
ZNF697	2.10732	9.22e-16		UBAP1L	-2.54456	0.00918857
KIAA1524	2.10277	6.59e-56		CLYBL	-2.55149	1.13e-05
C22orf26	2.09825	0.0041578		GABRP	-2.58608	0.00303126
NOSTRIN	2.09098	0.00125877		ARFRP1	-2.58928	1.04e-37
TREX2	2.09068	4.79e-06		45717	-2.59322	3.24e-05
INA	2.08813	1.68e-43		PLCD1	-2.60019	1.46e-24
NMU	2.07047	5.52e-13		VTCN1	-2.60046	4.72e-05
FOXM1	2.06766	1.19e-151		SEMA6A	-2.61448	0.00102178
KIF20A	2.06498	2.05e-63		SLC6A12	-2.61534	2.67e-05
KITLG	2.06406	0.00017067		PRICKLE4	-2.62266	1e-64
NRP2	2.06251	1.76e-11		PPARGC1B	-2.62919	5.81e-22
SYTL4	2.0624	0.000414034		APOL4	-2.63682	0.00214775
MITF	2.061	3.43e-14		C1orf51	-2.64373	0.00105697
OR2W3	2.05487	0.00697635		RTEL1	-2.64704	5.15e-41
CENPI	2.05444	3.8e-11		ASTL	-2.6478	0.00031766
MYPN	2.05364	2.92e-34		BRD9	-2.65918	4.4e-35
COL6A3	2.05259	2.53e-56		MACROD2	-2.71199	1.98e-05
KHDRBS3	2.04932	0.00034374		FBXO36	-2.73139	8.31e-05
AOC3	2.04737	9.46e-12		CCDC146	-2.74398	0.00366321
AQP1	2.04466	3.59e-11		SNTB1	-2.74635	5.04e-05
GPR110	2.04064	0.00754344		PC	-2.74827	5.64e-171
DDX60	2.03903	9.26e-15		ELAC1	-2.76116	0.000374637
KLHL25	2.03722	5.96e-08		XPNPEP3	-2.77398	2.85e-57
EFCAB12	2.03378	6.33e-05		SERPINA5	-2.77853	9.33e-58
TREX1	2.03072	7.42e-12		HAGHL	-2.79087	1.97e-54
CCDC33	2.02438	2.47e-07		GPC6	-2.79603	2.26e-14
C11orf82	2.02182	8.42e-15		RPL23	-2.80616	8.54e-217
APOC1	2.0186	0.00709708		RPL10	-2.80644	0
FN1	2.01776	4.1e-103		RPL13A	-2.80979	2.24e-277
SYK	2.01453	1.24e-15		SLC19A1	-2.82796	2.86e-33
NUAK1	2.01283	2.73e-10		CTSK	-2.83322	0.00010787
CDC6	2.01269	7.73e-62		PLCB1	-2.84646	1.66e-08
E2F7	2.01169	9.48e-23		LEPR	-2.88125	2.22e-14
LIPH	2.00738	1.16e-07		CRIPAK	-2.91796	2.19e-22
CAMK4	2.00499	3.22e-06		CAMP	-2.92684	0.00247339
FAM83A	2.00308	1.25e-49		CCDC78	-2.93131	2.37e-20
FOXE1	2.00162	1.67e-12		C5	-2.93262	4.92e-10
FLRT1	2.00087	0.0010104		DCT	-2.96792	0.00921104
ESCO2	2.00035	1.11e-22		DISP1	-2.97079	2.35e-18
EGLN3	-2.00037	1.02e-06		ATP6V1B1	-3.00092	2.88e-42
PLIN4	-2.00131	2.65e-06		FUT7	-3.00229	0.00635728
ETAA1	-2.00148	7.53e-35		MYLK4	-3.02004	1.5e-06
C1orf210	-2.00373	1.45e-27		PRR4	-3.04328	0.0029184
LYST	-2.00408	1.35e-21		TBC1D19	-3.04435	0.000127275
LPIN1	-2.00433	9.45e-61		SORCS2	-3.05468	2.34e-27
IL13RA2	-2.00492	0.000216846		SATB1	-3.06723	3.17e-29
LHPP	-2.00863	3.64e-06		LMF1	-3.07711	0.00319207
TPPP3	-2.00979	0.000142827		CHRM3	-3.07769	1.54e-09
PIGQ	-2.01174	3.79e-16		ZNF254	-3.07986	0.000174504
COL9A2	-2.01258	1.45e-07		EEF1A1	-3.14891	0
OSCP1	-2.01424	1.68e-05		CD180	-3.19557	4.37e-05
SMARCD3	-2.01756	3.23e-25		PSD	-3.21081	1.27e-05
RPS15A	-2.01816	1.49e-35		TSHZ2	-3.27013	1.19e-08
IL17RE	-2.01849	9.62e-21		RBM44	-3.29643	0.00762613
CNTN3	-2.02179	2e-16		LSMEM1	-3.32754	2.28e-05
RPS5	-2.02429	8.66e-114		IQGAP2	-3.32801	6.71e-09
LRBA	-2.02805	1.21e-51		GATSL3	-3.37692	0.00712317
TMEM117	-2.03003	0.00131732		TIGD5	-3.41699	9.09e-20
TMEM135	-2.0363	7.08e-22		GRIP1	-3.42697	5.78e-17
RPS29	-2.03724	8.94e-111		UVSSA	-3.45183	3.24e-51
RFX3	-2.03958	9.49e-08		RPL36A	-3.48406	0.00611621
LETMD1	-2.03959	4.12e-35		SEMA3D	-3.48611	0.00569789
FHL1	-2.04046	2.5e-29		PARD3B	-3.52401	7.1e-08
RPS16	-2.04058	5.07e-101		AKR1C2	-3.55947	6.71e-13
AK7	-2.04111	9.18e-06		MDH1B	-3.57355	0.00365838
PEMT	-2.04114	8.7e-12		TMEM178A	-3.63185	6.82e-05
EEF2	-2.04598	6.98e-166		NBEA	-3.6413	7.41e-16
PABPC1	-2.04646	4.26e-257		RORB	-4.26495	1.98e-10
ULBP1	-2.05035	0.00164491		KCNH8	-5.01601	0.00612533
IKZF2	-2.05048	5.21e-05		PARK2	-5.06643	0.00679377
FRA10AC1	-2.05235	2.9e-22		ALK	-5.60073	0.00476976
TUBB4A	-2.05737	8.79e-10		EMX1	-5.68136	0.00574624
MTFR1L	-2.05794	8.59e-57		SKOR1	-5.68723	0.00534913
CLSTN3	-2.05856	1.35e-20		HESX1	-5.98385	0.00465058
BRD9	-2.06044	2.51e-22
MAMDC4	-2.0617	8.67e-06
HLX	-2.06386	6.24e-08
HADH	-2.06482	3.44e-46
ZNF181	-2.06616	8.19e-06
COX18	-2.06739	3.05e-26
SEMA6C	-2.06946	1.39e-06
MAD1L1	-2.07233	4.1e-17
RPL6	-2.07464	1.01e-138
RPL24	-2.07793	6.41e-158
CDH13	-2.0784	1.58e-33
C11orf70	-2.08201	0.000377726
C11orf49	-2.0835	1.12e-23
SH3YL1	-2.08584	3.9e-61
GXYLT2	-2.08658	1.17e-17
PKDCC	-2.08672	3.36e-05
CCNB1IP1	-2.08774	1.17e-38
PTP4A3	-2.09281	1.32e-14
CLVS1	-2.095	1.62e-06
RPL9	-2.09533	2.23e-104
CACNB1	-2.09631	4.47e-32
SLC2A10	-2.09725	5.73e-07
TTLL1	-2.09784	0.000208289
S100A1	-2.09933	3.18e-06
PMCH	-2.09983	8.08e-10
RPL37A	-2.10371	3.24e-108
DCN	-2.10633	3.06e-07
BBS9	-2.10992	2.81e-07
VAMP5	-2.11014	0.00170102
OPRL1	-2.11424	0.000697162
CD74	-2.11433	0.00608135
MTHFR	-2.1187	2.17e-22
ZNF630	-2.12061	0.00701184
SERGEF	-2.12139	2.22e-15
DDIT4	-2.12149	2.78e-142
PLA2R1	-2.12282	2.75e-05
AATK	-2.1233	0.00077514
RAPGEFL1	-2.1249	4.32e-33
EVA1C	-2.12499	4.81e-25
CCDC57	-2.12945	5.83e-40
C1orf21	-2.13485	1.57e-27
RPL28	-2.13527	2.11e-36
GBGT1	-2.13597	0.00355727
DNAJB7	-2.13675	0.00129141
TNNI2	-2.13895	4.82e-05
BTG1	-2.14298	3.37e-103
MMP7	-2.14363	2.57e-07
PLA2G4A	-2.14407	0.001319
ECI1	-2.14558	6.8e-43
PTBP2	-2.15021	1.45e-15
FAM172A	-2.15648	1.03e-17
DISP1	-2.15677	2.29e-11
NPDC1	-2.15839	2.57e-73
TCF25	-2.15904	3.81e-48
C11orf86	-2.16037	1.32e-54
CAPN3	-2.16177	8.53e-07
RPS23	-2.16332	5.08e-182
AK9	-2.16431	9.18e-06
WNT11	-2.16437	2.21e-32
MANBA	-2.16495	4.61e-19
BPHL	-2.16514	1.5e-27
ABCC2	-2.16702	1.71e-10
RPL5	-2.16729	1.09e-149
CLCN5	-2.17081	3.35e-05
SLC26A10	-2.17795	1.75e-06
ZNF277	-2.17889	2.02e-16
C11orf54	-2.18446	1.23e-17
GCAT	-2.18997	3.83e-13
PDE3B	-2.19269	8.96e-11
DMBT1	-2.1958	1.16e-95
CERS4	-2.19583	1.63e-09
RASL11A	-2.19748	1.32e-12
SYT8	-2.19952	2.12e-18
EEF1D	-2.19955	6.44e-97
CACNB4	-2.20136	1.3e-05
GDPD1	-2.20169	0.00107722
RTEL1	-2.22019	3.65e-30
CCDC176	-2.22055	2.57e-10
RPS11	-2.22084	9.4e-164
MEGF8	-2.22272	4.91e-70
GSTM4	-2.22628	8.9e-22
PIK3R3	-2.22871	4.21e-71
RAB40B	-2.23019	3.89e-31
GNB2L1	-2.23032	1.93e-170
RPS24	-2.23249	1.04e-167
RPS3A	-2.23444	7.92e-195
AC093157.1	-2.2345	6.49e-19
GLTSCR2	-2.23548	1.56e-127
IL20RA	-2.23839	1.1e-11
SNED1	-2.24081	4.57e-09
NPW	-2.24572	0.00110193
GARNL3	-2.24794	0.00109412
PIGZ	-2.24818	4.34e-10
PLIN5	-2.25087	0.00126336
RBM43	-2.25101	3.74e-05
C1QL1	-2.25424	2.11e-42
MFSD2A	-2.25512	7.54e-78
TTC13	-2.25559	3.39e-67
MACROD2	-2.25804	0.000330694
SMYD3	-2.25892	2.91e-14
AKR1C1	-2.25895	2.96e-22
GIPR	-2.26816	2.79e-05
AC135178.1	-2.26828	0.00308968
RPL41	-2.26842	4.87e-110
AC090186.1	-2.28182	5.91e-15
ANKZF1	-2.28183	4.75e-88
AGPAT4	-2.28458	2.49e-26
SLC19A1	-2.28481	4.77e-25
UNC5B	-2.28535	8.29e-14
TAZ	-2.2876	3.43e-99
TCTN2	-2.29975	4.42e-16
RPS9	-2.30643	1.17e-211
WDR59	-2.30694	2.13e-57
RNF112	-2.312	4.26e-05
C22orf15	-2.31421	0.000329286
NUBPL	-2.31704	5.62e-16
MEX3A	-2.32164	9.55e-14
RPL13	-2.32278	1.18e-165
C16orf13	-2.32312	2.73e-31
MBD5	-2.32887	8.85e-14
RPL34	-2.33224	3.12e-139
ZNF692	-2.33224	2.13e-81
DOCK1	-2.33717	2.1e-49
APBB3	-2.33725	1.94e-29
RPS8	-2.33845	5.16e-195
SLC45A1	-2.3394	8.27e-06
F2R	-2.34191	1.65e-05
C11orf52	-2.34449	0.00127436
BCAS3	-2.3458	2.35e-11
CLMN	-2.34721	1.35e-20
RASL10B	-2.34993	1.28e-05
HOXA6	-2.35681	0.00885099
CNTN1	-2.36591	3.45e-60
SEMA4G	-2.36659	9.27e-13
COL9A3	-2.37162	2.71e-83
SALL2	-2.3737	1.06e-05
PDIA2	-2.37784	0.0022245
KSR2	-2.37803	0.00123575
ZNF608	-2.37943	3.75e-23
BRSK2	-2.38055	0.00275799
PDGFD	-2.38083	1.34e-07
FBXL17	-2.38234	4.3e-24
IDUA	-2.38366	5.11e-20
C6orf48	-2.38556	2.15e-78
PCSK4	-2.38969	4.25e-08
NAIP	-2.38988	0.0071045
FAM134B	-2.38997	0.00705523
MAOB	-2.39129	1.37e-19
C9orf85	-2.39204	4e-29
ANG	-2.39553	0.00370493
C7orf50	-2.39696	2.23e-29
KCNK2	-2.39746	3.33e-17
EFNB3	-2.3987	6.1e-05
EIF3E	-2.39988	1.04e-167
PAK3	-2.40322	1.92e-09
WDR86	-2.40655	8.05e-15
ADAMTS4	-2.40741	0.000879012
EIF4B	-2.40822	6.89e-200
C9orf43	-2.41473	9.82e-05
FAM211B	-2.42027	5.3e-18
CLEC2D	-2.42125	2.38e-06
YPEL2	-2.42264	1.06e-05
MFSD7	-2.42422	2.31e-05
MYLK4	-2.43714	9.42e-05
RPL27A	-2.44083	4.67e-131
C8orf4	-2.44526	0.00289808
RARRES1	-2.44572	6.08e-80
SLC43A1	-2.44616	1.15e-10
ACSL5	-2.44646	9.56e-24
ALDH6A1	-2.4468	1.62e-42
DLX4	-2.44992	4.34e-22
CYP4X1	-2.45075	2.17e-65
D2HGDH	-2.4534	5.85e-18
45903	-2.45916	1.04e-13
C1orf167	-2.45924	1.16e-08
SEZ6L2	-2.46039	2.9e-51
RPL31	-2.46276	3.95e-171
PARD3B	-2.46276	1.14e-05
ID1	-2.4648	7.82e-105
CDH26	-2.46515	0.0072222
BRSK1	-2.46845	7.28e-05
CCDC114	-2.46872	0.000305972
FBXO32	-2.47297	4.63e-107
PDE4B	-2.479	5.84e-101
IFT140	-2.4817	3.6e-31
FOXI1	-2.48289	5.86e-26
NUDT6	-2.48402	1.13e-11
VWCE	-2.48444	0.000916941
CYP1B1	-2.49087	8.31e-276
ITGB8	-2.49466	8.58e-85
NOXA1	-2.49966	1.23e-28
CYB5D2	-2.50236	1.88e-25
RPL7	-2.50765	7.06e-170
NAALADL2	-2.51157	0.00831279
OGDHL	-2.51251	5.38e-54
ZNF446	-2.51527	2.29e-13
CYP39A1	-2.52426	0.000257128
NMRK1	-2.52501	9.22e-26
RPL7A	-2.52696	9.87e-235
TMEM67	-2.52908	2.67e-06
CPLX1	-2.53516	3.15e-14
CCDC40	-2.53533	6.55e-09
TMEM187	-2.54257	3.34e-13
ATP6AP1L	-2.55063	1.22e-09
RPS18	-2.55231	3.64e-215
CPE	-2.56212	5.93e-58
RPS6	-2.57247	8.26e-269
IGSF10	-2.57492	0.00488398
AARD	-2.57639	4.55e-78
REEP6	-2.57941	9.18e-18
C7orf10	-2.58194	0.000202946
STOX1	-2.58238	0.00770254
RPS12	-2.58522	5.89e-204
RERG	-2.58798	3.04e-29
ALG1L	-2.59776	0.00573222
PLXDC2	-2.60012	2.99e-28
TTC39B	-2.61422	7.4e-40
ARFRP1	-2.61804	2.94e-37
SUPT3H	-2.61995	5.87e-11
CTSK	-2.62178	0.00224524
EPB41L4A-AS2	-2.62515	0.00416268
CRYL1	-2.62581	1.55e-06
MUC6	-2.64156	1.97e-23
INPP5A	-2.64298	2.87e-16
COL4A5	-2.64972	2.08e-45
PROZ	-2.65684	0.002793
PROM1	-2.6601	0.00455886
RTN4RL1	-2.66226	2.12e-22
HIST1H2AC	-2.6625	4.12e-21
FSCN2	-2.66831	3.9e-07
ZNF25	-2.67147	1.09e-05
ZNF546	-2.68067	0.00104737
ODF3L1	-2.70124	0.00341488
DHX58	-2.70756	2.52e-08
C1orf228	-2.71738	6.5e-14
SPP1	-2.73079	0.00250006
TNFSF12	-2.73583	0.00142254
ADAMTS13	-2.74092	6.79e-10
NT5M	-2.74887	2.49e-20
RPS25	-2.75138	4.75e-213
ZNF385B	-2.76129	0.00278113
ST3GAL5	-2.77501	3.81e-14
SLC16A12	-2.79095	0.0052118
DEPTOR	-2.79175	1.45e-12
PBX1	-2.79219	1.71e-15
GSTA2	-2.79546	3.56e-05
MEFV	-2.79589	2.46e-06
TLR3	-2.79745	0.0011241
RPL18A	-2.798	3.66e-166
MAP4K1	-2.80532	8.76e-05
GRIK2	-2.81783	1.54e-09
UNC5C	-2.82141	5.14e-06
PDE3A	-2.82451	5.26e-46
GLI1	-2.82479	2.53e-12
RARRES2	-2.83163	0.0033154
PIK3R1	-2.83759	1.36e-86
GUCY1A2	-2.8393	0.000509646
POLI	-2.84505	3.93e-52
AGT	-2.84597	0.00322206
PDE4C	-2.85238	5.34e-07
CEBPD	-2.85716	1.09e-74
TLR5	-2.85876	9.36e-08
MLXIPL	-2.86141	0.00707763
BGN	-2.87153	4.09e-73
MACROD1	-2.87435	6.84e-58
TSC22D3	-2.87742	2.54e-40
TIGD5	-2.88364	1.43e-16
RPLP0	-2.88639	9.25e-283
AGAP5	-2.89668	8.55e-07
ZBTB22	-2.90104	1.14e-26
CYP4B1	-2.9085	9.59e-26
EML6	-2.92095	1.01e-32
FGFBP1	-2.92295	3.69e-64
SMAD9	-2.92359	1.67e-11
RIMS4	-2.92435	0.00261502
CXCL3	-2.92449	1.08e-12
RPS13	-2.92931	3.34e-180
RAD51B	-2.93109	1.52e-08
FBXO4	-2.93297	0.000151176
CAMK1D	-2.93451	1.21e-12
C1R	-2.94084	5.34e-17
SEMA6A	-2.94363	0.000878106
C8orf47	-2.94372	0.000583593
CXCL2	-2.94727	2.06e-10
CPQ	-2.94879	0.00501433
IMPACT	-2.94989	5.35e-81
LEPR	-2.95209	5.8e-13
C16orf74	-2.95455	2.26e-33
FCGRT	-2.95465	0.000134494
GPM6B	-2.95978	2.45e-34
EPB41L4A	-2.96119	8.38e-37
NEB	-2.96351	0.00223895
IMMP2L	-2.96989	2.29e-35
PSD	-2.98297	0.000241739
GPAT2	-2.98708	0.00162994
ACTA2	-2.98807	7.11e-18
XPNPEP3	-3.00907	7.62e-59
HTRA1	-3.01477	7.6e-198
INPP5J	-3.01802	6.19e-72
EFEMP2	-3.01904	1.31e-14
ZNF471	-3.01917	2.5e-05
AKR1C3	-3.02038	3.72e-45
PLIN1	-3.03045	0.0020636
PCBP3	-3.0324	0.00546535
SCMH1	-3.03412	1.61e-45
ALPL	-3.03616	0.00595987
KIAA1407	-3.04551	4.99e-13
PLCD1	-3.0488	1.02e-30
NBEA	-3.04884	3.78e-12
SPARC	-3.05252	3.41e-09
ARL15	-3.07047	0.000563734
ZNF558	-3.08042	1.15e-22
FOLR1	-3.08167	3.89e-08
TRPS1	-3.08188	4.75e-88
PEX12	-3.09243	2.14e-12
IGIP	-3.09421	2.9e-06
COL18A1	-3.10117	6.97e-62
FAM131B	-3.10815	0.00240124
C4B	-3.11194	1.31e-06
MME	-3.12352	9.11e-82
FIBIN	-3.12562	1.9e-17
CA11	-3.12641	4.69e-33
JAK3	-3.12789	0.000151524
TREM1	-3.13672	2.13e-09
SCNN1B	-3.14135	3.78e-10
AL645608.1	-3.14356	6.21e-10
SHC2	-3.14359	1.04e-16
MOGAT2	-3.1483	0.00109376
ARRDC3	-3.15792	2.82e-35
PPP1R9A	-3.15803	7.53e-14
RGS11	-3.16501	1.79e-14
SCARF1	-3.16974	1.13e-11
PRSS54	-3.17073	0.00106802
THBS3	-3.17597	1.12e-62
VTCN1	-3.18199	1.07e-06
METTL7A	-3.18281	5.88e-76
ENTPD8	-3.18978	1.08e-05
NRG2	-3.1937	5.49e-06
GUCA1B	-3.19824	0.00561652
TMEM145	-3.19935	0.00208007
MRC2	-3.20631	8.96e-65
ZC3H6	-3.2155	2.62e-10
PDZK1IP1	-3.22209	2.35e-18
KLHDC1	-3.2264	5.17e-08
LRP1	-3.23155	1.87e-55
C4A	-3.23623	2.82e-06
ERMARD	-3.23637	4.52e-30
PLLP	-3.24214	4.87e-18
ETNK2	-3.25346	6.86e-108
UVSSA	-3.25849	8.02e-45
RRAGD	-3.27395	3.39e-16
PRR4	-3.27554	0.00200597
KCNIP3	-3.27675	6.54e-102
ZBTB16	-3.28071	2.89e-32
DLG4	-3.2808	1.91e-25
RPL36A	-3.2825	0.00918214
RPL23	-3.2827	1.89e-282
CAPN6	-3.29309	0.000119352
ABCA3	-3.29547	3.13e-06
MYL7	-3.30514	0.00183178
ART3	-3.30636	6.09e-06
PRICKLE4	-3.31214	6.09e-91
MRAS	-3.3527	1.42e-25
NME9	-3.35531	0.00341209
CPAMD8	-3.36988	2.23e-12
SNTB1	-3.381	5.43e-06
KIAA1324L	-3.43204	0.0010599
ST8SIA4	-3.43279	1.26e-12
C7orf63	-3.44204	4.75e-05
GNRH1	-3.44813	0.00475849
COL3A1	-3.4635	5.32e-06
WNT6	-3.46759	1.56e-25
ZDHHC11B	-3.47571	8.2e-05
TLE2	-3.48936	4.64e-58
MAP2	-3.49243	3.47e-63
MROH7	-3.49702	0.00638184
DENND6B	-3.50754	7.33e-16
GJC3	-3.5286	1.41e-05
FBXO36	-3.55547	2.34e-06
IFITM10	-3.55659	0.000145465
TLE6	-3.56159	4.61e-06
RHOU	-3.58015	3.37e-06
CXCL1	-3.60483	1.39e-121
TSPAN7	-3.61438	0.00920665
SERPINA3	-3.61914	4.54e-246
ITGA7	-3.61977	1.19e-15
TMEM178A	-3.63826	0.000333924
ELAC1	-3.64218	5.64e-05
ADARB2	-3.64273	1.17e-09
PRODH	-3.64541	0.00145206
HAGHL	-3.66375	4.64e-71
ZNF862	-3.67706	8.09e-36
FAM65B	-3.68176	7.13e-08
APOL4	-3.69306	0.0002945
MST1	-3.69848	1.86e-48
ATP2B2	-3.69966	2.67e-05
ST8SIA1	-3.7018	2.16e-08
GBP2	-3.71532	1.48e-21
AK8	-3.73281	0.00700026
MAML3	-3.7388	2.61e-14
ENTPD2	-3.75478	2.99e-128
TMEM59L	-3.79815	0.00062624
PPARGC1A	-3.82418	2.86e-36
LURAP1	-3.83772	0.00558978
ZNF396	-3.83817	0.000796874
CCDC113	-3.84309	7.68e-13
MGP	-3.8459	3.06e-179
DFNB59	-3.85076	6.4e-12
SLC29A4	-3.85415	3.43e-18
IGFBP5	-3.88764	0.00867518
GRAP	-3.89584	0.000285361
CHRM3	-3.89677	4.5e-12
GABRP	-3.9046	8.72e-05
CRIPAK	-3.90565	1.39e-26
SEMA3D	-3.94038	0.00471211
NDRG1	-3.96549	2.6e-55
GPC6	-3.97964	2.68e-21
ENPP3	-3.98044	1.79e-05
FBXO15	-4.00598	2.51e-06
PC	-4.01154	2.82e-300
ALX4	-4.02465	3.82e-56
STRC	-4.0397	2.51e-07
PDE7B	-4.04094	1.53e-23
SLC6A12	-4.05905	1.44e-06
HOPX	-4.07741	0.00549429
RBMS3	-4.09232	0.00507277
SCRG1	-4.13257	7e-12
CLEC7A	-4.1522	9.63e-20
SNCAIP	-4.15381	2.15e-10
N4BP2L1	-4.15683	0.000141817
CHI3L1	-4.16932	4.99e-32
CALML5	-4.17141	8.54e-08
CYS1	-4.17423	9.89e-06
LSP1	-4.18245	1.36e-17
DUSP2	-4.18414	2.35e-18
AZGP1	-4.18851	2.16e-43
LSMEM1	-4.21235	6.93e-05
IL22RA2	-4.22108	1.15e-23
SATB1	-4.23083	2.31e-36
SORCS2	-4.30495	7.87e-35
C1orf51	-4.30663	0.000721065
CCDC78	-4.33019	3.16e-26
GPRIN3	-4.33087	0.00115412
CCT6B	-4.33117	6.45e-05
LTF	-4.36348	0.00253654
PTGFR	-4.36618	9.25e-33
BBOX1	-4.3928	6.38e-06
PPP1R1B	-4.4277	1.2e-06
AKR1C2	-4.49202	2.16e-16
MAPT	-4.51867	2.44e-05
PALMD	-4.54224	1.61e-05
TMEM61	-4.58915	4.39e-23
AKAP6	-4.6017	1.07e-05
GREB1	-4.6077	1.34e-07
ANGPT1	-4.73421	1.4e-62
GAS2	-4.76088	0.00633864
RUFY4	-4.80232	0.00643606
HLA-DRA	-4.85557	0.00543212
SOBP	-4.85731	4.85e-08
STAC2	-4.88548	2.11e-249
CLDN8	-4.88631	0.00600342
IGSF22	-4.98614	0.00569973
SLC35F1	-4.99292	0.00587071
ATP6V1B1	-5.00674	7.75e-55
CASP1	-5.01866	0.00332053
KLHDC8B	-5.03855	3.56e-09
RCAN2	-5.03945	0.00492375
POU5F1B	-5.07177	0.00932065
SEPP1	-5.07354	0.00270982
TMEM45A	-5.07895	4.95e-177
CASP14	-5.08294	2.89e-05
SDIM1	-5.1447	0.00332367
RNF150	-5.16769	8.02e-12
GATSL3	-5.19163	0.0029267
FOXP2	-5.20511	0.00349124
CYP24A1	-5.20564	1.52e-15
CYP4Z1	-5.22597	3.37e-08
B3GALT1	-5.24924	0.00716279
GSTM2	-5.25151	1.47e-05
GRIP1	-5.30738	2.72e-17
CCDC152	-5.30937	0.00188206
MDH1B	-5.32506	0.00214169
CLCA2	-5.377	1.13e-05
ATOH8	-5.39169	4.07e-26
DCT	-5.40356	0.00165684
COL28A1	-5.40377	0.00144199
GABRR2	-5.45027	0.00643478
NTN5	-5.47135	0.00757716
RP11-1220K2.2	-5.49783	0.00688346
TBC1D10C	-5.50811	0.00578618
RAB3C	-5.51804	0.00509505
CILP	-5.53847	0.00397773
SERPINA5	-5.59711	8.24e-87
AGXT	-5.82366	0.00235396
BSND	-5.88998	0.00169534
PARK2	-5.91676	0.00118
SFRP2	-6.05	0.00109006
CSF3R	-6.09987	0.00018888
RBM44	-6.10269	0.000750634
HP	-6.11643	0.00215808
SMC1B	-6.12752	0.000430837
CLYBL	-6.17671	8.24e-08
SPATA18	-6.34043	0.00126248
MYBPC1	-6.37029	6.2e-05
ASTL	-6.37331	7.93e-05
ALOX15B	-6.42894	0.000193189
CACNG4	-6.45179	0.000347243
TSHZ2	-6.59148	9.94e-09
LGALS12	-6.69306	0.000131369
CRYAB	-6.74829	1.94e-05
RORB	-6.78303	1.49e-05
CCDC146	-6.80702	5.88e-05
WISP1	-6.86158	6.73e-05
NLGN3	-6.9069	6.29e-05
CAMP	-6.93753	3.94e-05
LMF1	-6.9638	4.36e-05
KCNJ16	-6.98236	2.6e-05
IQGAP2	-7.03335	6.76e-06
CD180	-7.34695	7.54e-06
FBN3	-7.35766	7.09e-06
SCN1A	-7.51956	5.18e-06
C5	-7.72414	5.48e-07
PLCB1	-8.52573	5.29e-08

## Sheet: Supplementary Table 7
Supplementary Table 7. KDM4C and GSH gene signatures generated in this study. Specific genes consist of KDM4C and GSH signatures generated from cell model transcriptomic data.
KDM4C Siganture	GSH Signature
PPP1R1B	AP1S3
FA2H	TNFRSF25
LRRC32	SLC23A3
RPA3-AS1	ARL4D
GRAMD1C	HSPG2
ATP6V1B1	DDX60L
RORC	AGPAT9
DCST2	APOC1
RAB26	NDRG4
RNF112	FERMT1
MILR1	RGCC
SLC26A2	GAD1
MYO15B	P2RX5
DMBX1	SERPINF2
TLR5	GJB2
SEC16B	CES3
IDI1	GFI1
PPP1R32	KRT86
CES3	NXPH3
LEMD1	ETV7
DBP	ARAP3
ADSSL1	MYLK
JAK3	FGFR3
	LAMA3
	NALCN
	SCG5
	LCP1
	ABCA13
	IL20RB
	COL4A4
	IL18
	AKR1C3
	WISP2
	ABCC2
	RASSF6
	PCDHB11
	RCSD1
	FAM179A
	DUSP27
	SP5
	PDGFRB
	SERPINB5
	CD22
	EPGN
	CNTNAP3B
	TNFSF14
	TNFSF18
	UCN2
	WNT10A
	TDRD12
	KCNJ15
	MMP28
	CREG2
	F3
	CYGB
	CGB7
	PPP1R1B
	CP
	FLRT3
	MYO7B
	PLCH2
	GPR87
	HNF4A
	PIK3C2G
	TNNC1
	KRT16
	IL12RB2
	C6orf223
	INPP5D
	DUOX2
	ZPLD1
	FYB
	CSTA
	CPED1
	DUOXA1
	TMPRSS11E
	ARL14
	SOX10
	TLR4
	SDPR
	S100A1
	ALPP
	MAL
	ART3
	GPX2
	DUOX1
	KRT14
	ALDH3A1
	AQP5
	SOD3
	ZBED2
	ALPPL2
	SPP1
	KRT6B
	SULT1B1
	KRT6A
	PPP1R1C
	ICAM2
	SLC37A2
	DSG3
	CDH16
	GALNT5
	ACTG2
	FABP4
	KRT13
	WNT7A
	CALB1
	PDPN
	DACT2
	ZFP42
	COL17A1
	UPK1B
	CLCA4

## Sheet: Supplementary Table 8
Supplementary Table 8. Tabular summary of major conclusions of this study acorss four KDM4C amplified and four KDM4C non-amplified cell lines.
		Basal Breast Cancer Cell line
	Experimental Measurement	SUM149	HCC1954	HCC38	HCC70	HCC1806	HDQP1	HCC1143	HCC1569
Characteristics	KDM4C genomic amplification	Amplified				Non-amplified
	KDM4C protein expression	High	High	High	High	Medium	Low	Low	Medium
Multi-omic profiling upon KDM4C knockdown	Transcriptomic change by KDM4C knock-down	Strong	Strong	NA	NA	Moderate	Low	NA	NA
	Metabolic pathway signature repression in RNA-seq by KDM4C knockdown	Strong	Strong	NA	NA	None	None	NA	NA
	H3K9me3 intensity changes by KDM4C knockdown	None	None	NA	NA	Low	NA	NA	NA
	H3K36me3 intensity changes by KDM4C knockdown	Low	None	NA	NA	Strong	NA	NA	NA
	ATAC signal by KDM4C knockdown	Strong	Strong	NA	NA	Strong	NA	NA	NA
Phenotype upon KDM4C blockade	Growth by KDM4C knockdown (in vitro)	Down	Down	Down	NA	Down	No. Diff	NA	NA
	Growth by KDM4C knockdown (in vivo)	Down	Down	NA	NA	Down	NA	NA	NA
	Histone clipping by KDM4C inhibition	Up	Up	Up	Up	No. Diff	No. Diff	No. Diff	No. Diff
	CTSL activation by KDM4C inhibition	Up	Up	Up	Up	No. Diff	No. Diff	No. Diff	No. Diff
	GRHL2 methylation by KDM4C inhibition	Up	Up	NA	NA	None	None	NA	NA
	ROS accumulation by KDM4C inhibition	Up	Up	Up	Up	No. Diff	No. Diff	No. Diff	No. Diff
Phenotype in CTSL knockout context	KDM4C-loss-induced growth suppression change upon CTSL KO (in vitro)	Down	Down	Down	NA	No. Diff	No. Diff	NA	NA
	KDM4C-loss-induced growth suppression change upon CTSL KO (in vivo)	Down	NA	NA	NA	No. Diff	NA	NA	NA
	KDM4C-loss-induced ROS change upon CTSL KO	Down	NA	Down	NA	No. Diff	No. Diff	NA	NA
	KDM4C-loss-induced histone clipping change upon CTSL KO	Down	Down	Down	NA	No. Diff	No. Diff	NA	NA
NA: No applicable model generated or experiments was not conducted

## Sheet: Supplementary Table 9
Supplementary Table 9. List of detailed cell line, antibodies, reagents and constructs used to this study.
Antibodies	SOURCE	IDENTIFIER	Application and Dilution Ratio
Rabbit polyclonal KDM4C anitbody	Novus Biologicals	Cat# NBP1-49600, RRID:AB_10011699	Immunoblot: 1:1000; Immuofluoresence: 1:100; ChIP-seq:5 µg Immuno precipitation:5 µg
Goat polyclonal Anti-cathepsin L antibody	Novus Biologicals	Cat# AF952, RRID:AB_355737	Immunoblot: 1:1000; Immuofluoresence: 1:100; ChIP-seq:5 µg Immuno precipitation:5 µg
Mouse monoclonal Anti-cathepsin L antibody (Clone 33/2)	Novus Biologicals	Cat# NB100-1775, RRID:AB_10124480	Immunoblot: 1:1000
Mouse monoclonal Anti- α tubulin antibody (Clone B-5-1-2)	Sigma-Aldrich	Cat# T5168, RRID:AB_477579	Immunoblot: 1:5000
Rabbit monoclonal Anti-vinculin antibody (Clone E1E9V)	Cell Signaling Technology	Cat# 13901, RRID:AB_2728768	Immunoblot: 1:1000
Rabbit polyclonal Anti-GRHL2 antibody	Sigma-Aldrich	Cat# HPA004820, RRID:AB_1857928	Immunoblot: 1:1000; Immuofluoresence: 1:100; ChIP-seq:5 µg Immuno precipitation:5 µg
Rabbit polyclonal Anit-GCLC antibody	Abcam	Cat# ab53179, RRID:AB_880163	Immunoblot: 1:1000; Immuofluoresence: 1:100
Rabbit polyclonal Anti-Histone H3 antibody (C-terminus)	Abcam	Cat# ab1791, RRID:AB_302613	Immunoblot: 1:1000; ChIP-seq:5 µg
Rabbit polyclonal Anti-Histone H3 antibody (N-terminus)	Abcam	Cat# ab18521, RRID:AB_732917	Immunoblot: 1:1000
Rabbit polyclonal Anti-GFP antibody	Novus Biologicals	Cat# NB600-308, RRID:AB_10003058	Immunoblot: 1:1000; ChIP-seq:5 µg
Rabbit polyclonal Anti-V5 Tag antibody	Novus Biologicals	Cat# NB600-381, RRID:AB_10001084	Immunoblot: 1:1000; ChIP-seq:5 µg
Rabbit polyclonal Anti-Histone H3 (tri methyl K9) antibody	Abcam	Cat# ab8898, RRID:AB_306848	ChIP-seq:5 µg
Rabbit polyclonal Anti-Histone H3 (tri methyl K36) antibody	Abcam	Cat# ab9050, RRID:AB_306966	ChIP-seq:5 µg
Rabbit polyclonal Anti-Histone H3 (tri methyl K4) antibody	Abcam	Cat# ab8580, RRID:AB_306649	Immunoblot: 1:1000; ChIP-seq:5 µg
Rabbit polyclonal Anti-Histone H3 (acetylation K27) antibody	Diagenode	Cat#C15410196, RRID:AB_2637079	ChIP-seq:5 µg
Rabbit polyclonal Anti-KDM4A antibody	Fortis Life Sciences	Cat# A300-861A, RRID:AB_609461	ChIP-seq:5 µg
Rabbit polyclonal Anti-KDM4B antibody	Active Motif	Cat# 61222, RRID:AB_2615033	ChIP-seq:5 µg
Rabbit monoclonal Anti-AIF antibody (Clone D39D2)	Cell Signaling Technology	Cat# 5318, AB_10634755	Immunoblot: 1:1000
Mouse polyclonal Anti-Histone H3 antibody	Active Motif	Cat# 39763, RRID:AB_2650522	Immunoblot: 1:1000
Rabbit monoclonal Anti-HA-Tag antibody (Clone C29F4)	Cell Signaling Technology	Cat# 3724,RRID:AB_1549585	Immunoblot: 1:1000
Rabbit monoclonal Anti-KDM4B antibody (Clone D7E6)	Cell Signaling Technology	Cat# 8639, RRID:AB_11140642	Immunoblot: 1:1000
Rabbit monoclonal Anti-KDM4A antibody (CloneC37E5)	Cell Signaling Technology	Cat# 5328, RRID:AB_10828595	Immunoblot: 1:500
Rabbit polyclonal Anti-pan methyl Lysine antibody	Abcam	Cat# ab7315, RRID:AB_305840	Immuno precipitation:5 µg
Mouse monoclonal Anyi-CTCF antibody (Clone 48)	BD Biosciences	Cat# 612149, RRID:AB_399520	Immunoblot: 1:1000
Rabbit IgG Isotype Control	Thermo Fischer Scientific	Cat# 31887, RRID:AB_2532177	Immuno precipitation:5 µg
Goat IgG Isotype Control	Novus Biologicals	Cat# NB410-28088, RRID:AB_1853319	Immuno precipitation:5 µg
Goat anti-Rabbit IgG (H+L) Secondary Antibody	Thermo Fischer Scientific	Cat#65-6120,RRID:AB_2533967	Immunoblot: 1:2000
Goat anti-Mouse IgG (H+L) Secondary Antibody	Thermo Fischer Scientific	Cat#62-6520,RRID:AB_2533947	Immunoblot: 1:2000
Rabbit anti-Goat IgG (H+L) Secondary Antibody	Thermo Fischer Scientific	Cat#81-1620,RRID:AB_2534006	Immunoblot: 1:2000
Chemicals	SOURCE	IDENTIFIER
ML324	MedChemExpress	HY-12725
QC6352	MedChemExpress	HY-104048
Cisplatin	Sigma-Aldrich	1134357
BSO (L-Buthionine-(S,R)-sulfoximine)	Selleckchem	S9728
Leu-Leu methyl ester hydrobromide (Llome)	Millipore Sigma	L7393
AEBSF HCl	Selleckchem	S7378
Cathepsin L Inhibitor-III	Thermo Fischer Scientific	21-942
Pepstain A	Selleckchem	S7381
E64d	R&D Systems	4545
SID 2668150	R&D Systems	3625
Glutathione Ethyl Ester	Thermo Fischer Scientific	G36000
Commercial Assays	SOURCE	IDENTIFIER
The Magic Red™ Cathepsin L kit	MyBiosource	MBS258031
CellROX Green Reagent	Life Technology	C10444
CellROX Orange Reagent	Life Technology	C10443
Cell Fractionation Kit	Cell Signaling Technology	9038
GSH-Glo™ Glutathione Assay	Progema	V6911
GSH/GSSG-Glo™ Assay	Progema	V6611
Q5® Site-Directed Mutagenesis Kit	New England Biolabs	E0554S
Seahorse XF Cell Mito Stress Test Kit	Agilent	103015-100
Constructs	SOURCE	IDENTIFIER
KDM4C_shRNA#5, Sense Strand Sequence: GCAGAGAGTAATGGTGTGTTA	Sigma	TRCN0000022058
KDM4C_shRNA#17, Sense Strand Sequence: GTACTGGAAGAACTTAACTTT	Arun Ramamurthy/Novartis	D2C_946
KDM4C_shRNA#20, Sense Strand Sequence: GAGAGAAATAGCTTCAAAGTC	Arun Ramamurthy/Novartis	D2C_2231
SMARTvector Lentiviral Human TurboGFP hEF1a KDM4B shRNA Sense Strand Sequence: TAGGCCAGGTGGTCATCAC	Horizon Discovery	V3IHSHEG_8895418
SMARTvector Lentiviral Human TurboGFP hEF1a KDM4A shRNA Sense Strand Sequence: AAAGAGGCACCGAGTTTGT	Horizon Discovery	V3IHSHEG_10529446
ON-TARGETplus Human KDM4C 5'UTR siRNA Target Sequence: GCAUAUAUGAUGAGGGUGU	Horizon Discovery	J-004293-11-0005
ON-TARGETplus Human GRHL2 3'UTR siRNA Target Sequence: GCAGAUUGAUAUAUGUACA	Horizon Discovery	J-014515-18-0010
Puromycin resistant vector with HA-tagged WT GRHL2: pLV[Exp]-EGFP:T2A:Puro-EF1A>HA/hGRHL2	Vector Builder	VB240716-1615gaq
Hygromycin resistant-Cas9 vector with scramble sgRNA:pLV[CRISPR]-hCas9:T2A-Hygro-U6>scramble_gRNA1, gRNA sequence: GTGTAGTTCGACCATTCGTG	Vector Builder	VB180515-1227ejs
Hygromycin resistant-Cas9 vector with sgRNA targeting CTSL: pLV[CRISPR]-hCas9:T2A-Hygro-U6>[CTSL_exon4], gRNA sequence: GCTTTCAAAACCGTAAGCCC	Vector Builder	VB180511-1378juz
Blasticidin resistant-Cas9 vector with scramble sgRNA: pLV[CRISPR]-hCas9:T2A-Bsd-U6>scramble_gRNA1, gRNA sequence: GTGTAGTTCGACCATTCGTG	Vector Builder	VB180151-1228nda
Blasticidin resistant-Cas9 vector with sgRNA targeting GRHL2:pLV[CRISPR]-hCas9:T2A-Bsd-U6>>[GRHL2_exon4], gRNA sequence: GCCCAGAGTAATTTGAGTGG	Vector Builder	VB180511-1375sjk
Neomycin resistant vector with HA-tagged WT KDM4C: pLV[Exp]-CMV>HA/hKDM4C[NM_001353997.3]-EF1A>EGFP/Neo	Vector Builder	VB221117-1376msz
Neomycin resistant vector with HA-tagged S198M mutant KDM4C: pLV[Exp]-CMV>HA/{hKDM4CS198M}-EF1A>EGFP/Neo	Vector Builder	VB221116-1130rqj
Puromycin resistant vector with HA-tagged ΔTTD mutant KDM4C:pLV[Exp]-mCherry:T2A:Bsd-EF1A>HA/{hKDM4C_DeltaTTD}	Vector Builder	VB231213-1437qxr
Cell Lines	SOURCE	IDENTIFIER	Culture Medium
Human: BT549 cell line	ATCC	HTB-122	RPMI1640, 10% FBS, 100 units/mL of penicillin and 100 μg/mL of streptomycin
Human: CAL120 cell line	ATCC	ACC 459	DMEM, 10% FBS, 100 units/mL of penicillin and 100 μg/mL of streptomycin
Human: CAL51 cell line	DSMZ	ACC 302	DMEM, 10% FBS, 100 units/mL of penicillin and 100 μg/mL of streptomycin
Human: CAL851 cell line	DSMZ	ACC 440	DMEM, 10% FBS, 2mM-L-glutanmine, 1mM sodium pyruvate, 100 units/mL of penicillin and 100 μg/mL of streptomycin
Human: DU4475 cell line	ATCC	HTB-123	RPMI1640, 10% FBS, 1mM sodium pyruvate, 100 units/mL of penicillin and 100 μg/mL of streptomycin
Human: HCC1143 cell line	ATCC	CRL-2321	RPMI1640, 10% FBS, 1mM sodium pyruvate, 100 units/mL of penicillin and 100 μg/mL of streptomycin
Human: HCC1187 cell line	ATCC	CRL-2322	RPMI1640, 10% FBS, 1mM sodium pyruvate, 100 units/mL of penicillin and 100 μg/mL of streptomycin
Human: HCC1395 cell line	ATCC	CRL-2324	RPMI1640, 10% FBS, 1mM sodium pyruvate, 100 units/mL of penicillin and 100 μg/mL of streptomycin
Human: HCC1569 cell line	ATCC	CRL-2330	RPMI1640, 10% FBS, 1mM sodium pyruvate, 100 units/mL of penicillin and 100 μg/mL of streptomycin
Human: HCC1806 cell line	ATCC	CRL-2335	RPMI1640, 10% FBS, 1mM sodium pyruvate, 100 units/mL of penicillin and 100 μg/mL of streptomycin
Human: HCC1937 cell line	ATCC	CRL-2336	RPMI1640, 10% FBS, 1mM sodium pyruvate, 100 units/mL of penicillin and 100 μg/mL of streptomycin
Human: HCC1954 cell line	ATCC	CRL-2338	RPMI1640, 10% FBS, 1mM sodium pyruvate, 100 units/mL of penicillin and 100 μg/mL of streptomycin
Human: HCC2157 cell line	ATCC	CRL-2340	RPMI1640, 10% FBS, 1mM sodium pyruvate, 100 units/mL of penicillin and 100 μg/mL of streptomycin
Human: HCC38 cell line	ATCC	CRL-2314	RPMI1640, 10% FBS, 1mM sodium pyruvate, 100 units/mL of penicillin and 100 μg/mL of streptomycin
Human: HCC70 cell line	ATCC	CRL-2315	RPMI1640, 10% FBS, 1mM sodium pyruvate, 100 units/mL of penicillin and 100 μg/mL of streptomycin
Human: HDQ-P1 cell line	DSMZ	ACC 494	DMEM, 10% FBS, 100 units/mL of penicillin and 100 μg/mL of streptomycin
Human: HS578T cell line	ATCC	HTB-126	DMEM, 10% FBS, 100 units/mL of penicillin and 100 μg/mL of streptomycin
Human: MCF7 cell line	ATCC	HTB-22	DMEM, 10% FBS, 100 units/mL of penicillin and 100 μg/mL of streptomycin
Human: MDA-MB-231 cell line	ATCC	HTB-26	DMEM, 10% FBS, 100 units/mL of penicillin and 100 μg/mL of streptomycin
Human: MDA-MB-436 cell line	ATCC	HTB-130	DMEM, 10% FBS, 100 units/mL of penicillin and 100 μg/mL of streptomycin
Human: MDA-MB-468 cell line	ATCC	HTB-132	DMEM, 10% FBS, 100 units/mL of penicillin and 100 μg/mL of streptomycin
Human: SUM1315 cell line	Stephen Ethier, University of Michigan	N/A	DMEM/F12 supplemented with 5% FBS, 10 mmol/L HEPES pH 7.4, 1 μg/mL hydrocortisone, 5 μg/mL insulin,100 units/mL of penicillin and 100 μg/mL of streptomycin
Human: SUM149 cell line	Stephen Ethier, University of Michigan	N/A	DMEM/F12 supplemented with 5% FBS, 10 mmol/L HEPES pH 7.4, 1 μg/mL hydrocortisone, 5 μg/mL insulin,100 units/mL of penicillin and 100 μg/mL of streptomycin
Human: SUM159 cell line	Stephen Ethier, University of Michigan	N/A	DMEM/F12 supplemented with 5% FBS, 10 mmol/L HEPES pH 7.4, 1 μg/mL hydrocortisone, 5 μg/mL insulin,100 units/mL of penicillin and 100 μg/mL of streptomycin
Human: SUM3153 cell line	Stephen Ethier, University of Michigan	N/A	DMEM/F12 supplemented with 5% FBS, 10 mmol/L HEPES pH 7.4, 1 μg/mL hydrocortisone, 5 μg/mL insulin,100 units/mL of penicillin and 100 μg/mL of streptomycin
Human: T47D cell line	ATCC	HTB-133	RPMI1640, 10% FBS, 100 units/mL of penicillin and 100 μg/mL of streptomycin
Human: 293FT cell line	Thermo Fischer Scientific	R70007	DMEM, 10% FBS, 1mM sodium pyruvate, 100 units/mL of penicillin and 100 μg/mL of streptomycin
Primers	SOURCE	Sequence (5'->3')
GRHL2 K94R site-specific mutagenesis primer Forward	Integrated DNA Technologies	AGACCAGGAGcgcAGAAACTGCC
GRHL2 K94R site-specific mutagenesis primer Reverse	Integrated DNA Technologies	TCTTGGCTGTCACTTG
GRHL2 K453R site-specific mutagenesis primer Forward	Integrated DNA Technologies	CTCTGATGGGcgcTTGGCTGCCATAC
GRHL2 K453R site-specific mutagenesis primer Reverse	Integrated DNA Technologies	GAGCTGTTGCATTGAG
