# Supplementary material for: KDM4C inhibition blocks tumor growth in basal breast cancer by promoting cathepsin L-mediated histone H3 cleavage
Source: Nat Genet. 2025 Jun 2;57(6):1463–77. doi: 10.1038/s41588-025-02197-z (PMC12165855; doi:10.1038/s41588-025-02197-z)
Supplement: Supplementary file 4 — Supporting data for Supplementary Fig. 2. [file 41588_2025_2197_MOESM4_ESM.xlsx]

## Sheet: Extended Data Fig. 12b
TCGA				METABRIC
Patient ID	GSH signature	KDM4C signature		Patient ID	GSH signature	KDM4C signature
TCGA-E2-A14X	0.333034	0.229145		MB-0045	0.361259	-0.287061
TCGA-AR-A0TP	-0.10964	-0.00500742		MB-0062	0.172661	-0.235496
TCGA-B6-A0I1	0.114905	0.288539		MB-0100	0.278541	-0.0390566
TCGA-BH-A5IZ	0.191808	0.0519109		MB-0109	-0.293212	0.0622905
TCGA-E9-A1NC	0.524917	0.216072		MB-0115	0.083983	-0.343318
TCGA-E2-A159	0.374881	0.0213824		MB-0149	-0.107409	-0.328848
TCGA-B6-A0IJ	0.172366	-0.128952		MB-0150	-0.0606587	0.131184
TCGA-GI-A2C9	0.42872	-0.0302923		MB-0153	-0.260189	-0.31005
TCGA-D8-A1JL	0.201852	-0.295986		MB-0157	0.392484	-0.208989
TCGA-AR-A0U0	0.175111	0.166056		MB-0158	0.250597	0.0394895
TCGA-E9-A1ND	0.289492	0.00512299		MB-0159	0.291626	0.105374
TCGA-A8-A07R	0.287306	-0.103139		MB-0163	-0.0897016	0.0243988
TCGA-LL-A5YP	0.339515	-0.0998614		MB-0164	0.228606	0.0470177
TCGA-BH-A18V	0.12378	-0.310708		MB-0174	0.17722	-0.213954
TCGA-D8-A1XK	-0.129472	-0.442436		MB-0179	0.384666	0.326829
TCGA-OL-A5RW	0.359158	0.431577		MB-0191	0.0783471	-0.448625
TCGA-A2-A4S1	0.269619	-0.00114252		MB-0196	0.110032	-0.464587
TCGA-AR-A1AR	0.011105	-0.434079		MB-0200	-0.261409	-0.47297
TCGA-B6-A0X1	0.0105587	-0.210729		MB-0201	0.0275609	0.039901
TCGA-B6-A0RU	0.153764	-0.26813		MB-0206	0.185423	-0.187176
TCGA-AO-A124	0.216938	0.236386		MB-0210	0.172408	-0.139995
TCGA-D8-A1JK	0.302924	-0.0330301		MB-0211	0.266915	-0.161107
TCGA-AR-A5QQ	0.616466	-0.221878		MB-0214	0.451986	-0.0357486
TCGA-AR-A0U4	0.101783	-0.459305		MB-0238	0.11283	-0.214974
TCGA-A2-A0ST	0.391292	-0.120317		MB-0241	0.0190833	-0.0790238
TCGA-EW-A1P4	0.428933	-0.0423055		MB-0265	0.276358	-0.0431203
TCGA-AN-A0G0	0.0853752	-0.121615		MB-0269	0.321384	-0.283636
TCGA-A7-A13D	0.33279	-0.229033		MB-0278	-0.135859	-0.501664
TCGA-BH-A0B9	-0.00540115	-0.14772		MB-0289	0.24555	-0.0865514
TCGA-HN-A2NL	-0.213089	-0.417698		MB-0299	-0.0780105	0.212531
TCGA-AC-A7VC	0.11055	-0.406072		MB-0303	0.365829	-0.151151
TCGA-D8-A27F	0.177834	-0.109176		MB-0316	0.281329	-0.00309949
TCGA-EW-A3U0	0.253565	-0.160654		MB-0330	0.291917	0.0199548
TCGA-S3-AA10	0.36709	-0.172456		MB-0333	0.105906	-0.212004
TCGA-A2-A0CM	0.106029	-0.500065		MB-0340	0.0240205	-0.159822
TCGA-A2-A25F	0.222156	-0.373206		MB-0347	0.104732	0.123394
TCGA-AO-A0J6	0.0547	-0.0905528		MB-0350	0.019575	-0.38027
TCGA-A2-A04U	0.204823	-0.0579545		MB-0354	0.324331	-0.140609
TCGA-A7-A6VW	0.342145	0.23545		MB-0372	0.211126	-0.344118
TCGA-B6-A400	0.34126	-0.312219		MB-0390	0.142909	0.180493
TCGA-AC-A6IW	0.168137	-0.251471		MB-0393	0.207403	0.03561
TCGA-E2-A1LH	0.451551	0.312231		MB-0396	-0.0690111	-0.334608
TCGA-B6-A0IQ	-0.245491	-0.244202		MB-0400	0.124149	-0.127517
TCGA-EW-A1OW	0.28996	-0.315029		MB-0401	0.143625	0.039042
TCGA-A1-A0SO	-0.392867	-0.462198		MB-0414	0.0524984	-0.223533
TCGA-BH-A0B3	0.452146	-0.0666396		MB-0420	0.428348	-0.0998869
TCGA-GM-A2DF	0.410085	0.0277092		MB-0435	0.352953	-0.0463902
TCGA-E2-A1II	-0.0377468	-0.502534		MB-0446	0.187852	-0.262521
TCGA-B6-A402	0.115663	0.351359		MB-0464	-0.0450146	-0.299461
TCGA-A2-A1G1	0.348262	-0.187806		MB-0470	0.0212225	-0.0115344
TCGA-A2-A04P	0.379811	0.437129		MB-0481	-0.0836647	-0.17078
TCGA-BH-A0E6	0.367997	-0.0492854		MB-0488	0.23336	-0.329507
TCGA-E2-A1AZ	0.082634	-0.455069		MB-0494	0.297524	0.218931
TCGA-AO-A129	0.338627	-0.220791		MB-0495	0.252766	-0.111286
TCGA-E9-A1N8	-0.0298313	-0.334599		MB-0499	0.162753	-0.267531
TCGA-D8-A1XQ	0.231928	0.0386201		MB-0500	0.2291	0.0421586
TCGA-BH-A1FC	-0.140753	-0.519557		MB-0502	0.0639389	-0.256171
TCGA-AO-A0J4	0.433888	0.0573653		MB-0509	0.221535	-0.392412
TCGA-BH-A0WA	0.24687	-0.075154		MB-0516	0.321714	-0.084683
TCGA-AR-A2LR	0.157739	-0.192004		MB-0525	0.142943	-0.335102
TCGA-B6-A0I2	0.100788	0.276625		MB-0539	0.150076	-0.0445906
TCGA-A2-A3XY	0.399026	-0.177247		MB-0543	-0.139957	0.0463121
TCGA-B6-A0RE	0.354013	-0.347156		MB-0558	0.0968702	-0.230092
TCGA-A2-A04T	-0.010077	-0.451223		MB-0581	0.0724065	-0.0677198
TCGA-A2-A0YE	-0.110224	-0.242774		MB-0582	-0.166201	0.105759
TCGA-AO-A128	0.00068738	-0.202566		MB-0608	0.0176016	-0.247144
TCGA-AR-A256	0.287538	-0.102436		MB-0613	0.166538	-0.0880009
TCGA-BH-A1F0	0.46403	0.155324		MB-0627	0.382135	0.202441
TCGA-A8-A08R	0.237436	-0.0466023		MB-0635	0.198583	-0.0879073
TCGA-A7-A6VV	0.42002	0.072265		MB-0639	0.186766	-0.0345542
TCGA-AN-A0FL	0.224126	0.260262		MB-0656	0.396272	-0.13733
TCGA-E9-A243	0.314479	0.472938		MB-0658	0.310925	-0.370452
TCGA-A1-A0SP	0.317697	-0.56858		MB-0664	0.145887	-0.0250465
TCGA-E2-A14N	0.0516017	-0.474529		MB-0869	0.157906	-0.27935
TCGA-E2-A1LS	0.144356	0.141784		MB-0874	0.0262868	-0.246131
TCGA-C8-A134	0.229117	-0.280134		MB-0876	0.387542	-0.0288438
TCGA-B6-A3ZX	0.217494	-0.0925322		MB-0893	0.329362	0.045661
TCGA-A1-A0SK	-0.322041	-0.456916		MB-0901	-0.158168	-0.273489
TCGA-D8-A27M	0.452402	0.033842		MB-2643	0.261545	-0.132786
TCGA-EW-A6SB	0.20164	-0.0807674		MB-2645	-0.167906	-0.119436
TCGA-AC-A62X	0.0615183	-0.0124625		MB-2718	0.0842353	0.10159
TCGA-BH-A0RX	0.434646	-0.280764		MB-2724	0.0346841	-0.41835
TCGA-LL-A6FR	0.423501	0.410864		MB-2753	-0.0361231	0.00207103
TCGA-AC-A2QH	-0.0823596	-0.398425		MB-2758	0.354318	-0.27799
TCGA-AN-A0AT	0.143965	-0.328399		MB-2771	0.234541	-0.194062
TCGA-EW-A1P8	-0.0117893	-0.221371		MB-2821	0.456154	-0.0736199
TCGA-AQ-A04J	0.449957	0.188715		MB-2827	0.136154	-0.167975
TCGA-AR-A24Q	0.154267	-0.428277		MB-2833	0.192048	0.0766471
TCGA-AC-A2QJ	0.51705	0.173556		MB-2842	0.198191	-0.0904799
TCGA-OL-A66I	0.313323	-0.22896		MB-2846	0.306817	0.209125
TCGA-E9-A3QA	0.338259	-0.308506		MB-2849	0.27806	0.0961783
TCGA-AR-A0TU	-0.264164	-0.465239		MB-2850	0.329227	-0.298565
TCGA-D8-A1JM	0.0633257	-0.177834		MB-2857	0.298047	-0.186733
TCGA-D8-A143	0.0894308	-0.0591885		MB-2895	0.369261	0.348819
TCGA-A7-A0CE	0.172696	0.132291		MB-2904	0.28296	-0.173113
TCGA-AN-A04D	-0.208094	0.178598		MB-2912	0.325229	0.0548705
TCGA-E2-A574	0.309709	-0.0786296		MB-2917	0.10849	-0.0519998
TCGA-A2-A3XU	0.300923	-0.0836769		MB-2957	0.358499	0.160493
TCGA-B6-A409	0.346576	0.0659577		MB-2993	0.332546	-0.173293
TCGA-C8-A12V	0.252497	-0.291174		MB-3001	0.207406	-0.0878612
TCGA-AN-A0AR	0.0272545	-0.0746498		MB-3014	0.016473	-0.422979
TCGA-A7-A26F	0.313666	-0.364094		MB-3046	0.355016	-0.379976
TCGA-B6-A1KF	-0.00757911	0.337893		MB-3057	0.211887	-0.350779
TCGA-A2-A3Y0	0.397912	-0.128277		MB-3058	0.37893	0.257517
TCGA-AR-A1AJ	0.14727	-0.0728407		MB-3062	0.239179	-0.148972
TCGA-A2-A0YM	0.217342	-0.231544		MB-3063	0.105402	0.178496
TCGA-A7-A4SD	0.277156	0.0638559		MB-3067	0.106604	-0.0581971
TCGA-AN-A0FJ	0.258261	-0.471844		MB-3123	0.0774923	-0.246409
TCGA-LL-A73Y	0.342353	0.232874		MB-3153	0.199233	0.281172
TCGA-AR-A251	0.185857	-0.305749		MB-3165	-0.159869	-0.0220184
TCGA-OL-A5D7	-0.122439	-0.342818		MB-3211	0.112939	-0.0947468
TCGA-A2-A0D0	0.0756598	-0.239445		MB-3218	0.345085	0.046138
TCGA-BH-A18T	-0.114739	-0.462043		MB-3271	0.237449	-0.330771
TCGA-E9-A244	0.278929	-0.309428		MB-3277	0.254053	-0.227926
TCGA-S3-AA0Z	0.0610493	0.214598		MB-3292	0.343345	-0.0817957
TCGA-AN-A0FX	0.268339	-0.0382163		MB-3297	0.179197	-0.14356
TCGA-C8-A1HJ	0.209163	-0.213745		MB-3363	-0.181829	0.313883
TCGA-LL-A8F5	0.333636	0.30068		MB-3367	0.40648	-0.17524
TCGA-D8-A147	0.247347	-0.270861		MB-3383	0.138071	-0.114492
TCGA-E2-A14Y	0.384468	0.187524		MB-3395	0.410705	-0.059147
TCGA-E2-A573	0.323213	0.215453		MB-3396	0.145497	0.295887
TCGA-E2-A1LL	0.489193	-0.508549		MB-3453	0.120511	0.22073
TCGA-A2-A3XT	0.156893	-0.101038		MB-3476	0.295126	-0.389986
TCGA-A7-A26I	0.167137	-0.370678		MB-3500	-0.0195819	-0.387757
TCGA-E2-A158	-0.106579	-0.079909		MB-3502	0.347198	-0.0294106
TCGA-AC-A2BK	-0.174042	-0.334888		MB-3567	0.364365	0.318367
TCGA-A2-A0SX	0.370921	-0.0814317		MB-3702	0.40419	-0.265049
TCGA-S3-AA15	0.440703	-0.00508735		MB-3706	0.151807	-0.282294
TCGA-C8-A27B	0.0669035	0.0199942		MB-3752	0.101284	-0.344444
TCGA-E9-A22G	0.0109803	-0.224062		MB-4024	-0.0529754	0.0144157
TCGA-AQ-A54N	0.0858415	0.114155		MB-4146	0.236502	0.191445
TCGA-A8-A07O	-0.023753	-0.436532		MB-4235	0.33951	0.0460259
TCGA-D8-A27H	0.41352	-0.17302		MB-4254	0.187566	-0.325249
TCGA-AC-A8OQ	0.400688	-0.0354132		MB-4303	0.261773	0.200072
TCGA-BH-A18G	0.247378	0.254125		MB-4332	0.264363	-0.103966
TCGA-E2-A150	0.321949	0.0965033		MB-4407	0.302598	-0.187331
TCGA-A2-A04Q	0.362085	-0.283388		MB-4408	0.13825	0.117835
TCGA-B6-A0RT	0.226911	-0.317634		MB-4416	0.32421	-0.408653
TCGA-PL-A8LZ	0.300242	-0.28117		MB-4417	0.309578	-0.192128
TCGA-E2-A1LG	0.190858	0.369625		MB-4426	0.217832	0.127527
TCGA-BH-A0E0	0.0705106	-0.124103		MB-4601	0.352568	-0.359352
TCGA-AR-A0TS	0.303013	0.0966126		MB-4621	0.236593	0.0786258
TCGA-AO-A0JL	0.292584	0.20772		MB-4622	0.362414	-0.148852
TCGA-E2-A14R	0.0845326	0.306639		MB-4660	0.130867	-0.0233754
TCGA-OL-A6VO	-0.135456	0.0659782		MB-4663	0.366442	0.0515129
TCGA-A7-A6VY	0.417213	0.126001		MB-4679	0.0703064	-0.296313
TCGA-A7-A0DA	0.166946	0.216161		MB-4694	0.187407	-0.38621
TCGA-BH-A18Q	0.158622	0.329811		MB-4696	0.358697	-0.023501
TCGA-A2-A4RX	0.426378	0.191784		MB-4707	0.0686545	-0.0190725
TCGA-E2-A1LK	0.158364	-0.206251		MB-4711	0.299755	-0.361133
TCGA-A8-A07C	-0.244445	-0.373344		MB-4714	0.0612252	-0.030589
TCGA-AR-A1AY	0.0249499	-0.496641		MB-4715	0.195173	-0.311716
TCGA-AN-A0XU	0.0829897	0.203707		MB-4717	-0.184687	-0.189558
TCGA-BH-A1F6	0.250746	0.0552445		MB-4732	0.249824	0.106681
TCGA-A2-A0D2	0.21562	-0.429511		MB-4733	0.3151	0.220112
TCGA-A7-A4SE	0.329726	0.00858529		MB-4757	0.230626	0.0975675
TCGA-B6-A0I6	0.045653	0.153529		MB-4758	0.153928	0.0478666
TCGA-A8-A07U	0.280221	0.227519		MB-4769	-0.203895	-0.131479
TCGA-AR-A1AI	0.0743018	-0.528019		MB-4792	0.358151	-0.136532
TCGA-D8-A142	0.377436	0.190744		MB-4793	-0.0819455	0.00015966
TCGA-BH-A0BL	0.472908	-0.0788489		MB-4809	0.137399	-0.00661431
TCGA-E9-A1N9	-0.152362	-0.196818		MB-4865	0.146816	-0.122177
TCGA-A2-A0T2	0.260968	0.0903665		MB-4876	0.164801	-0.0573512
TCGA-C8-A131	0.308841	0.206529		MB-4880	0.0475491	-0.191252
TCGA-A7-A13E	0.101859	0.0848779		MB-4881	0.239208	-0.122915
TCGA-EW-A1PB	0.0961252	-0.0964374		MB-4888	0.440251	-0.0795255
TCGA-A7-A5ZV	0.247692	0.300835		MB-4893	0.462601	-0.09505
TCGA-AO-A12F	0.00164074	-0.0059599		MB-4896	0.233404	0.0958922
TCGA-PL-A8LV	0.407849	0.214239		MB-4911	0.315502	-0.159352
TCGA-AR-A1AQ	0.158568	-0.44811		MB-4931	0.262034	-0.34463
TCGA-AN-A0AL	0.407897	0.0624853		MB-4938	0.200441	-0.333809
TCGA-A2-A0T0	0.150682	-0.00598008		MB-4942	0.0556346	-0.353374
TCGA-BH-A0DL	0.438548	-0.102915		MB-4945	0.326012	-0.090335
TCGA-A2-A3XX	0.276649	0.201081		MB-4974	0.288259	-0.0755051
TCGA-C8-A12K	0.156236	-0.161907		MB-5054	0.29615	-0.0957567
TCGA-OL-A5S0	0.377764	0.00710328		MB-5057	0.199025	-0.4396
TCGA-BH-A0BW	0.278609	0.237897		MB-5065	0.259142	-0.0265396
TCGA-E2-A1B6	0.411703	0.113198		MB-5070	0.186629	0.0514271
TCGA-BH-A0AV	0.28663	-0.305056		MB-5076	0.229898	0.227233
TCGA-GM-A3XL	0.0622707	-0.10627		MB-5100	0.267335	-0.308254
TCGA-BH-A0BG	0.237762	-0.0633683		MB-5102	-0.125596	-0.141641
TCGA-EW-A1PH	0.190064	-0.165492		MB-5114	0.296613	0.241559
TCGA-A2-A3XS	0.368198	0.502276		MB-5115	0.223186	-0.216194
TCGA-A7-A26G	0.366516	-0.278267		MB-5126	0.189883	0.23033
TCGA-AO-A1KR	0.201063	0.0224242		MB-5135	-0.0288167	-0.0403285
TCGA-E2-A1LI	0.123289	-0.0428657		MB-5137	0.192068	-0.109829
TCGA-E9-A5FL	0.509732	-0.123926		MB-5138	0.0935453	0.0779242
TCGA-B6-A0WX	0.418441	0.0862981		MB-5162	0.257354	-0.259962
TCGA-A2-A0YJ	0.233955	-0.0482695		MB-5173	0.178649	-0.16381
TCGA-AR-A1AH	-0.366955	-0.477799		MB-5175	0.253363	-0.226294
				MB-5188	0.0975665	-0.385024
				MB-5190	0.338269	-0.0366318
				MB-5199	0.238444	-0.426542
				MB-5205	-0.0783316	-0.379735
				MB-5208	0.272226	0.351902
				MB-5209	0.14768	0.163391
				MB-5223	0.344699	-0.058009
				MB-5225	0.199867	-0.239935
				MB-5229	0.333992	-0.111719
				MB-5232	0.319015	0.106345
				MB-5235	0.356101	0.0488542
				MB-5236	0.072342	-0.0965712
				MB-5258	0.270579	0.352344
				MB-5272	0.239576	-0.408506
				MB-5294	0.225646	0.115408
				MB-5295	0.230735	-0.180041
				MB-5296	0.315962	0.113304
				MB-5298	0.0797696	-0.303959
				MB-5299	0.213429	0.0297898
				MB-5323	0.301067	-0.214036
				MB-5325	0.192787	-0.302957
				MB-5335	0.0984874	-0.153822
				MB-5346	0.0638156	-0.116726
				MB-5348	0.299495	0.0989038
				MB-5378	0.126224	-0.176114
				MB-5387	0.0451345	-0.511656
				MB-5390	0.0365898	-0.228261
				MB-5420	0.362038	0.42992
				MB-5421	0.172207	-0.560737
				MB-5426	0.284837	-0.0894308
				MB-5427	0.271114	0.0741056
				MB-5431	0.445238	0.0617192
				MB-5440	0.1716	-0.390606
				MB-5442	-0.257927	-0.0774071
				MB-5450	0.229655	-0.325267
				MB-5458	0.00703963	-0.111015
				MB-5460	-0.0464343	0.153909
				MB-5465	0.0982476	0.108113
				MB-5468	0.106242	-0.0185201
				MB-5470	0.0556707	-0.157659
				MB-5482	0.271184	-0.299605
				MB-5513	-0.18629	-0.064564
				MB-5526	0.168715	-0.0770037
				MB-5529	0.149609	-0.0932406
				MB-5530	0.226056	0.18058
				MB-5531	0.394661	0.214821
				MB-5547	-0.163125	-0.425476
				MB-5548	-0.0594685	-0.116858
				MB-5551	0.1628	-0.141048
				MB-5558	0.195143	0.0201639
				MB-5559	0.353739	0.073646
				MB-5560	-0.0679707	-0.105609
				MB-5565	0.25941	-0.158024
				MB-5566	0.333249	-0.0700107
				MB-5572	0.215629	-0.34592
				MB-5602	-0.0373476	-0.156071
				MB-5616	0.183466	-0.242179
				MB-5624	0.273002	0.123207
				MB-5625	0.235545	-0.00146017
				MB-5633	0.347916	-0.195824
				MB-5634	0.139194	-0.0156739
				MB-5651	0.286732	-0.257785
				MB-5655	0.000410868	-0.440905
				MB-6036	-0.00510347	-0.208706
				MB-6052	0.490064	0.162045
				MB-6055	0.141577	-0.189715
				MB-6058	0.296314	-0.027182
				MB-6062	0.281542	0.0873912
				MB-6068	0.323517	0.0192319
				MB-6098	0.245767	-0.0169493
				MB-6122	0.23863	-0.049806
				MB-6143	0.306622	0.0066803
				MB-6144	0.289278	-0.255496
				MB-6152	0.114344	-0.0967564
				MB-6157	0.165439	-0.0468076
				MB-6169	0.238391	0.0995987
				MB-6178	0.313879	-0.200321
				MB-6188	-0.00991253	-0.268148
				MB-6223	0.117529	-0.027509
				MB-6228	0.352602	-0.319098
				MB-6237	0.143616	-0.15006
				MB-6242	-0.103648	-0.340905
				MB-6245	0.0720795	-0.188094
				MB-6248	0.175134	0.0482032
				MB-6251	-0.0539094	-0.150611
				MB-6272	0.331263	-0.045462
				MB-6280	0.146213	-0.0535974
				MB-6305	0.192597	-0.0741071
				MB-6336	0.231237	-0.301845
				MB-6337	0.144907	0.0123051
				MB-6363	0.116982	-0.176296
				MB-7007	0.0751336	0.0284423
				MB-7008	0.305562	0.129944
				MB-7009	0.167428	0.20681
				MB-7012	0.0572173	0.225606
				MB-7014	0.169793	-0.340543
				MB-7017	0.421846	-0.240146
				MB-7023	-0.0628713	-0.156894
				MB-7025	0.273071	0.0466225
				MB-7030	0.232647	-0.217221
				MB-7031	-0.260406	-0.39906
				MB-7036	0.136973	-0.319587
				MB-7038	0.283922	0.00267795
				MB-7039	0.119484	-0.0822457
				MB-7043	0.288814	0.0521442
				MB-7049	-0.304645	-0.394186
				MB-7052	0.0861539	-0.307524
				MB-7054	0.0896298	0.0826503
				MB-7055	-0.023422	-0.0974961
				MB-7073	-0.0639802	0.165876
				MB-7078	-0.0799803	-0.467024
				MB-7081	0.224759	-0.0710109
				MB-7084	0.034016	-0.237713
				MB-7087	0.287896	-0.173662
				MB-7089	0.394376	-0.023528
				MB-7090	0.0839667	0.110291
				MB-7104	0.107055	-0.472694
				MB-7111	0.359503	-0.213517
				MB-7114	0.224286	-0.166395
				MB-7119	-0.0793078	-0.0563689
				MB-7121	0.293601	-0.333635
				MB-7122	0.226013	0.179545
				MB-7145	-0.173665	0.149446
				MB-7151	-0.229547	0.0198749
				MB-7154	0.175005	0.339514
				MB-7155	-0.0679973	-0.186999
				MB-7158	0.428429	0.162049
				MB-7159	-0.107306	0.101906
				MB-7165	-0.155251	-0.270809
				MB-7198	0.216101	0.0788693
				MB-7201	0.297065	-0.0539875
				MB-7205	0.259368	-0.292757
				MB-7208	0.0852998	-0.211686
				MB-7225	0.0370881	-0.132464
				MB-7258	-0.00891422	-0.165001
				MB-7267	0.0323228	-0.260555
				MB-7269	0.30397	0.215004
				MB-7270	0.103682	0.217624

## Sheet: Extended Data Fig. 12c
	KDM4C	WEIGEL_OXIDATIVE_STRESS
TCGA-E2-A14X	0.229145	-0.0229332
TCGA-AR-A0TP	-0.00500742	-0.0679822
TCGA-B6-A0I1	0.288539	-0.0949615
TCGA-BH-A5IZ	0.0519109	0.17406
TCGA-E9-A1NC	0.216072	-0.174143
TCGA-E2-A159	0.0213824	-0.0208849
TCGA-B6-A0IJ	-0.128952	0.214504
TCGA-GI-A2C9	-0.0302923	-0.0702534
TCGA-D8-A1JL	-0.295986	-0.011422
TCGA-AR-A0U0	0.166056	0.145745
TCGA-E9-A1ND	0.00512299	0.0637436
TCGA-A8-A07R	-0.103139	0.00852438
TCGA-LL-A5YP	-0.0998614	0.206273
TCGA-BH-A18V	-0.310708	0.159446
TCGA-D8-A1XK	-0.442436	0.234835
TCGA-OL-A5RW	0.431577	-0.156822
TCGA-A2-A4S1	-0.00114252	0.155412
TCGA-AR-A1AR	-0.434079	0.0246248
TCGA-B6-A0X1	-0.210729	0.198029
TCGA-B6-A0RU	-0.26813	0.24832
TCGA-AO-A124	0.236386	-0.0210855
TCGA-D8-A1JK	-0.0330301	0.0526315
TCGA-AR-A5QQ	-0.221878	0.0104347
TCGA-AR-A0U4	-0.459305	0.230959
TCGA-A2-A0ST	-0.120317	0.121996
TCGA-EW-A1P4	-0.0423055	0.159587
TCGA-AN-A0G0	-0.121615	0.0782219
TCGA-A7-A13D	-0.229033	-0.338738
TCGA-BH-A0B9	-0.14772	-0.222428
TCGA-HN-A2NL	-0.417698	-0.0980258
TCGA-AC-A7VC	-0.406072	0.217845
TCGA-D8-A27F	-0.109176	0.0972821
TCGA-EW-A3U0	-0.160654	0.324306
TCGA-S3-AA10	-0.172456	0.332715
TCGA-A2-A0CM	-0.500065	0.208231
TCGA-A2-A25F	-0.373206	0.0598023
TCGA-AO-A0J6	-0.0905528	0.0422794
TCGA-A2-A04U	-0.0579545	0.119626
TCGA-A7-A6VW	0.23545	-0.0975426
TCGA-B6-A400	-0.312219	0.086423
TCGA-AC-A6IW	-0.251471	0.0369334
TCGA-E2-A1LH	0.312231	-0.253869
TCGA-B6-A0IQ	-0.244202	0.351934
TCGA-EW-A1OW	-0.315029	0.281517
TCGA-A1-A0SO	-0.462198	0.103681
TCGA-BH-A0B3	-0.0666396	0.0291173
TCGA-GM-A2DF	0.0277092	-0.161701
TCGA-E2-A1II	-0.502534	0.0447524
TCGA-B6-A402	0.351359	-0.329756
TCGA-A2-A1G1	-0.187806	0.149402
TCGA-A2-A04P	0.437129	-0.232173
TCGA-BH-A0E6	-0.0492854	-0.265645
TCGA-E2-A1AZ	-0.455069	0.28829
TCGA-AO-A129	-0.220791	-0.191999
TCGA-E9-A1N8	-0.334599	0.0311635
TCGA-D8-A1XQ	0.0386201	-0.110822
TCGA-BH-A1FC	-0.519557	0.153033
TCGA-AO-A0J4	0.0573653	0.00125829
TCGA-BH-A0WA	-0.075154	-0.0415933
TCGA-AR-A2LR	-0.192004	0.120094
TCGA-B6-A0I2	0.276625	-0.152434
TCGA-A2-A3XY	-0.177247	0.103023
TCGA-B6-A0RE	-0.347156	0.230433
TCGA-A2-A04T	-0.451223	0.116734
TCGA-A2-A0YE	-0.242774	0.158615
TCGA-AO-A128	-0.202566	0.267147
TCGA-AR-A256	-0.102436	0.0855058
TCGA-BH-A1F0	0.155324	0.0365415
TCGA-A8-A08R	-0.0466023	0.0158257
TCGA-A7-A6VV	0.072265	0.188177
TCGA-AN-A0FL	0.260262	0.102679
TCGA-E9-A243	0.472938	-0.322437
TCGA-A1-A0SP	-0.56858	0.166809
TCGA-E2-A14N	-0.474529	-0.0731509
TCGA-E2-A1LS	0.141784	-0.310663
TCGA-C8-A134	-0.280134	0.218421
TCGA-B6-A3ZX	-0.0925322	0.0384389
TCGA-A1-A0SK	-0.456916	0.142457
TCGA-D8-A27M	0.033842	0.0557265
TCGA-EW-A6SB	-0.0807674	-0.0548607
TCGA-AC-A62X	-0.0124625	0.277474
TCGA-BH-A0RX	-0.280764	0.0339427
TCGA-LL-A6FR	0.410864	-0.0575166
TCGA-AC-A2QH	-0.398425	-0.148801
TCGA-AN-A0AT	-0.328399	0.00908525
TCGA-EW-A1P8	-0.221371	0.231168
TCGA-AQ-A04J	0.188715	-0.181773
TCGA-AR-A24Q	-0.428277	0.144844
TCGA-AC-A2QJ	0.173556	0.0329188
TCGA-OL-A66I	-0.22896	0.00420998
TCGA-E9-A3QA	-0.308506	-0.0748467
TCGA-AR-A0TU	-0.465239	0.16826
TCGA-D8-A1JM	-0.177834	-0.0428128
TCGA-D8-A143	-0.0591885	0.24926
TCGA-A7-A0CE	0.132291	0.0540585
TCGA-AN-A04D	0.178598	0.0771857
TCGA-E2-A574	-0.0786296	-0.104962
TCGA-A2-A3XU	-0.0836769	0.0316536
TCGA-B6-A409	0.0659577	-0.144142
TCGA-C8-A12V	-0.291174	0.0644447
TCGA-AN-A0AR	-0.0746498	-0.223639
TCGA-A7-A26F	-0.364094	-0.389515
TCGA-B6-A1KF	0.337893	0.143674
TCGA-A2-A3Y0	-0.128277	-0.210436
TCGA-AR-A1AJ	-0.0728407	0.283011
TCGA-A2-A0YM	-0.231544	0.0806939
TCGA-A7-A4SD	0.0638559	0.0229075
TCGA-AN-A0FJ	-0.471844	0.191836
TCGA-LL-A73Y	0.232874	-0.113487
TCGA-AR-A251	-0.305749	-0.0863237
TCGA-OL-A5D7	-0.342818	-0.096988
TCGA-A2-A0D0	-0.239445	0.156966
TCGA-BH-A18T	-0.462043	0.156457
TCGA-E9-A244	-0.309428	0.0499733
TCGA-S3-AA0Z	0.214598	-0.156627
TCGA-AN-A0FX	-0.0382163	0.304678
TCGA-C8-A1HJ	-0.213745	0.0979115
TCGA-LL-A8F5	0.30068	-0.236662
TCGA-D8-A147	-0.270861	-0.190036
TCGA-E2-A14Y	0.187524	0.183958
TCGA-E2-A573	0.215453	-0.107546
TCGA-E2-A1LL	-0.508549	0.164949
TCGA-A2-A3XT	-0.101038	-0.0730843
TCGA-A7-A26I	-0.370678	-0.296844
TCGA-E2-A158	-0.079909	0.114704
TCGA-AC-A2BK	-0.334888	0.0400001
TCGA-A2-A0SX	-0.0814317	-0.010732
TCGA-S3-AA15	-0.00508735	-0.095925
TCGA-C8-A27B	0.0199942	-0.0693686
TCGA-E9-A22G	-0.224062	0.00485605
TCGA-AQ-A54N	0.114155	-0.197543
TCGA-A8-A07O	-0.436532	0.281166
TCGA-D8-A27H	-0.17302	-0.034443
TCGA-AC-A8OQ	-0.0354132	0.0529198
TCGA-BH-A18G	0.254125	0.0185365
TCGA-E2-A150	0.0965033	-0.102174
TCGA-A2-A04Q	-0.283388	-0.166946
TCGA-B6-A0RT	-0.317634	0.109282
TCGA-PL-A8LZ	-0.28117	0.142738
TCGA-E2-A1LG	0.369625	0.00272003
TCGA-BH-A0E0	-0.124103	-0.170982
TCGA-AR-A0TS	0.0966126	-0.170898
TCGA-AO-A0JL	0.20772	-0.247071
TCGA-E2-A14R	0.306639	0.0614306
TCGA-OL-A6VO	0.0659782	0.0460625
TCGA-A7-A6VY	0.126001	0.0628446
TCGA-A7-A0DA	0.216161	-0.0752901
TCGA-BH-A18Q	0.329811	0.0241589
TCGA-A2-A4RX	0.191784	0.143399
TCGA-E2-A1LK	-0.206251	-0.0574826
TCGA-A8-A07C	-0.373344	0.214903
TCGA-AR-A1AY	-0.496641	0.230886
TCGA-AN-A0XU	0.203707	-0.123368
TCGA-BH-A1F6	0.0552445	0.326443
TCGA-A2-A0D2	-0.429511	0.223364
TCGA-A7-A4SE	0.00858529	0.0841133
TCGA-B6-A0I6	0.153529	0.215602
TCGA-A8-A07U	0.227519	-0.0591407
TCGA-AR-A1AI	-0.528019	0.104449
TCGA-D8-A142	0.190744	0.129919
TCGA-BH-A0BL	-0.0788489	-0.0255151
TCGA-E9-A1N9	-0.196818	0.261853
TCGA-A2-A0T2	0.0903665	-0.20032
TCGA-C8-A131	0.206529	0.0378739
TCGA-A7-A13E	0.0848779	-0.327138
TCGA-EW-A1PB	-0.0964374	-0.0555109
TCGA-A7-A5ZV	0.300835	-0.0348674
TCGA-AO-A12F	-0.0059599	0.122199
TCGA-PL-A8LV	0.214239	-0.235446
TCGA-AR-A1AQ	-0.44811	0.152921
TCGA-AN-A0AL	0.0624853	0.100072
TCGA-A2-A0T0	-0.00598008	0.158168
TCGA-BH-A0DL	-0.102915	0.0399454
TCGA-A2-A3XX	0.201081	0.0573683
TCGA-C8-A12K	-0.161907	-0.0810229
TCGA-OL-A5S0	0.00710328	-0.0137376
TCGA-BH-A0BW	0.237897	-0.0492252
TCGA-E2-A1B6	0.113198	-0.328369
TCGA-BH-A0AV	-0.305056	0.125977
TCGA-GM-A3XL	-0.10627	-0.137756
TCGA-BH-A0BG	-0.0633683	-0.0548231
TCGA-EW-A1PH	-0.165492	-0.0821477
TCGA-A2-A3XS	0.502276	-0.0531762
TCGA-A7-A26G	-0.278267	-0.0331149
TCGA-AO-A1KR	0.0224242	0.099626
TCGA-E2-A1LI	-0.0428657	-0.163474
TCGA-E9-A5FL	-0.123926	-0.303526
TCGA-B6-A0WX	0.0862981	-0.0522227
TCGA-A2-A0YJ	-0.0482695	-0.0494518
TCGA-AR-A1AH	-0.477799	0.212874

## Sheet: Extended Data Fig. 12d
GSE18864					GSE32646					GSE20194					GSE32603					GSE25066
Patient ID	GSH Signature	KDM4CSignature	Response group		Patient ID	GSH Signature	KDM4CSignature	Response group		Patient ID	GSH Signature	KDM4CSignature	Response group		Patient ID	GSH Signature	KDM4CSignature	Response group		Patient ID	GSH Signature	KDM4CSignature	Response group
Patient 7	0.0189299	-0.0723994	pCR		GSM809185	-0.201559	0.0198062	pCR		BR_FNA_M709	0.54061	0.259367	pCR		GSM808102	-0.288486	0.412956	RD		GSM615098	-0.466295	0.235886	RD
Patient 10	0.148139	-0.203944	pCR		GSM809186	0.247126	0.404263	RD		BR_FNA_M121	0.504349	0.354529	RD		GSM808103	-0.00791522	-0.185988	RD		GSM615099	-0.342948	0.0724015	pCR
Patient 17	0.0391097	-0.565322	pCR		GSM809204	0.46416	0.459568	RD		BR_FNA_M692	0.483785	0.240633	pCR		GSM808104	-0.0326276	-0.201988	RD		GSM615101	-0.395258	-0.134281	RD
Patient 1	-0.077686	-0.0426344	pCR		GSM809208	0.239763	0.309525	RD		BR_FNA_M732	0.444175	0.0785801	RD		GSM808105	-0.261749	0.0305719	RD		GSM615102	0.0505941	0.162023	RD
Patient 3	-0.1994	0.229674	pCR		GSM809209	0.643058	0.178153	RD		BR_FNA_M647	0.434868	0.403481	RD		GSM808106	-0.14283	0.0419952	RD		GSM615104	0.602429	0.305815	RD
Patient 5	0.400604	0.0852497	pCR		GSM809214	-0.131749	-0.0411674	RD		BR_FNA_M310	0.427438	0.318814	RD		GSM808107	-0.155078	0.056604	RD		GSM615106	0.0529624	0.240298	RD
Patient 6	0.118926	-0.155864	pCR		GSM809220	-0.293728	-0.180939	RD		BR_FNA_M314	0.413475	0.286413	RD		GSM808108	0.271422	0.238314	RD		GSM615107	-0.1909	0.13289	RD
Patient 8	0.0503827	-0.173971	pCR		GSM809224	0.0391391	0.0372301	RD		BR_FNA_US002	0.409542	0.208293	RD		GSM808109	-0.0406352	-0.0166733	RD		GSM615109	-0.414992	0.281656	RD
Patient 14	0.147971	-0.3087	pCR		GSM809225	-0.114421	0.387225	pCR		BR_FNA_M665	0.398165	0.263216	pCR		GSM808110	0.0384218	-0.378022	RD		GSM615111	0.0178833	0.0136632	RD
Patient 22	0.119196	0.0739141	pCR		GSM809227	-0.333771	-0.117914	RD		BR_FNA_M659	0.373725	0.389267	RD		GSM808111	0.355208	0.31558	pCR		GSM615112	0.0528497	0.190685	RD
Patient 23	-0.0148543	0.205549	pCR		GSM809230	0.29578	0.319593	RD		BR_FNA_M713	0.372949	0.400756	RD		GSM808112	-0.109104	-0.171966	RD		GSM615113	0.284693	0.105061	RD
Patient 24	-0.283364	-0.372188	pCR		GSM809231	-0.100455	0.405634	pCR		BR_FNA_M673	0.368547	0.523158	RD		GSM808113	0.167187	-0.360831	pCR		GSM615115	0.233133	-0.0229035	RD
Patient 25	0.125173	-0.00535576	pCR		GSM809232	0.177173	0.217104	pCR		BR_FNA_M205	0.361718	0.250385	pCR		GSM808114	0.375671	-0.59043	RD		GSM615116	0.204482	0.316635	RD
Patient 28	0.39517	0.0908508	pCR		GSM809237	-0.296201	-0.198937	pCR		BR_FNA_M375	0.344427	0.301334	RD		GSM808115	-0.0980858	0.497356	RD		GSM615135	0.0560118	0.12328	RD
Patient 29	-0.0487965	-0.509052	pCR		GSM809239	-0.0600578	-0.0811464	RD		BR_FNA_M206	0.342653	0.222503	pCR		GSM808116	-0.202666	-0.179318	RD		GSM615136	-0.285441	-0.194555	RD
Patient 21	0.172178	0.266382	no pCR		GSM809247	0.146304	0.262596	RD		BR_FNA_M430	0.32826	0.335877	RD		GSM808117	0.175152	0.17464	RD		GSM615137	0.369681	0.389396	pCR
Patient 26	0.334077	0.401264	no pCR		GSM809248	0.515216	0.128735	pCR		BR_FNA_M233R1	0.316858	0.129911	RD		GSM808118	-0.431913	-0.500544	RD		GSM615139	0.461475	-0.125427	pCR
Patient 27	0.0437333	0.298036	no pCR		GSM809251	-0.0119119	0.180444	RD		BR_FNA_M513	0.312853	0.35734	pCR		GSM808119	-0.402158	-0.0363457	RD		GSM615140	0.563828	0.241776	pCR
Patient 2	0.230282	-0.481805	no pCR		GSM809255	-0.0245915	0.337536	RD		BR_FNA_PERU08	0.304989	0.252776	RD		GSM808120	-0.0940218	-0.0562535	RD		GSM615145	0.220026	0.222836	RD
Patient 4	0.268912	-0.0658576	no pCR		GSM809266	0.0206572	0.0849516	pCR		BR_FNA_M679	0.281853	0.0833611	RD		GSM808122	-0.106504	-0.0557139	RD		GSM615146	0.0987813	0.360136	pCR
Patient 11	0.187736	0.0447016	no pCR		GSM809273	-0.00050274	0.114628	RD		BR_FNA_M154	0.276286	0.23579	RD		GSM808123	0.398683	-0.207923	pCR		GSM615148	0.308097	0.295607	RD
Patient 12	-0.15426	0.0456014	no pCR		GSM809274	0.215173	-0.112422	pCR		BR_FNA_US123	0.263865	0.393215	RD		GSM808124	0.251492	0.275661	RD		GSM615149	-0.00909595	-0.244257	RD
Patient 15	0.364606	0.537967	no pCR		GSM809277	0.262423	0.342177	RD		BR_FNA_US125	0.242957	0.243558	RD		GSM808125	-0.220425	0.489769	RD		GSM615151	0.427125	0.228331	RD
Patient 16	0.192537	0.296801	no pCR		GSM809278	-0.410995	-0.282886	RD		BR_FNA_M557	0.242536	0.422862	pCR		GSM808127	0.184597	0.474533	RD		GSM615154	0.0786392	0.062186	pCR
					GSM809280	0.316013	-0.124208	pCR		BR_FNA_M670	0.24111	0.251563	RD		GSM808128	-0.11953	-0.230594	RD		GSM615156	-0.226194	0.25871	RD
					GSM809295	0.165799	0.207861	pCR		BR_FNA_US147	0.216923	0.152871	RD		GSM808129	0.214313	0.45954	pCR		GSM615160	-0.0253407	0.220124	RD
										BR_FNA_M612	0.216226	-0.0473413	RD		GSM808130	0.144051	-0.146326	RD		GSM615164	0.29266	0.0715947	pCR
										BR_FNA_M617	0.207419	0.184691	RD		GSM808131	-0.0247173	-0.0215907	RD		GSM615171	0.495685	0.248469	pCR
										BR_FNA_PERU55	0.204308	0.450553	RD		GSM808132	-0.0385626	-0.509688	RD		GSM615175	0.112896	0.113881	pCR
										BR_FNA_M718	0.200568	0.401362	RD		GSM808133	0.358632	-0.542729	RD		GSM615181	-0.315433	0.0889336	pCR
										BR_FNA_M502	0.179111	0.411025	RD		GSM808134	-0.197064	-0.19896	pCR		GSM615182	-0.248013	-0.0721139	RD
										BR_FNA_M531	0.168595	0.221509	RD		GSM808135	-0.210224	0.184631	RD		GSM615185	0.462358	0.241321	RD
										BR_FNA_US129	0.13277	0.432127	pCR		GSM808136	0.224432	0.336437	RD		GSM615190	-0.262442	0.237941	RD
										BR_FNA_M345	0.106526	0.142396	RD		GSM808137	0.16824	-0.314303	RD		GSM615193	-0.0762521	0.11952	pCR
										BR_FNA_PERU53	0.0400552	0.271138	RD		GSM808138	-0.0981527	0.103152	pCR		GSM615195	0.335808	0.0983947	RD
										BR_FNA_M146	0.0235726	0.229141	pCR		GSM808139	0.144357	0.136229	RD		GSM615197	-0.112549	-0.0770616	RD
										BR_FNA_M301	0.0169994	0.116903	pCR		GSM808140	-0.0387096	-0.0917755	RD		GSM615211	0.306664	0.239587	pCR
										BR_FNA_M339	-0.00883009	0.146043	RD		GSM808141	0.102625	0.304992	RD		GSM615212	0.33491	0.243626	pCR
										BR_FNA_M373	-0.0155356	0.424429	pCR		GSM808142	-0.0180601	0.082408	RD		GSM615213	-0.168732	0.146633	pCR
										BR_FNA_PERU11	-0.0305187	0.323065	RD		GSM808143	-0.207641	0.163708	RD		GSM615215	-0.149405	-0.14941	pCR
										BR_FNA_M180	-0.0342029	-0.16576	pCR		GSM808144	-0.301502	-0.442604	RD		GSM615218	0.0560281	0.0923011	RD
										BR_FNA_M255	-0.036518	0.0163159	RD		GSM808145	-0.152003	-0.328689	RD		GSM615223	0.135035	0.315287	RD
										BR_FNA_M661	-0.0457447	0.0360991	pCR		GSM808146	-0.081515	-0.189715	RD		GSM615225	-0.206274	0.124287	RD
										BR_FNA_M375R1	-0.0561355	0.153986	RD		GSM808147	-0.0178065	0.438514	RD		GSM615226	-0.199142	0.0997387	RD
										BR_FNA_M545	-0.0565852	0.545551	RD		GSM808148	-0.082844	0.188446	RD		GSM615229	-0.156541	-0.0940036	RD
										BR_FNA_M681	-0.0670973	0.196633	RD		GSM808149	-0.231792	-0.553436	pCR		GSM615240	-0.127292	0.085344	pCR
										BR_FNA_M156	-0.0693868	-0.0750987	RD		GSM808150	0.0720062	0.39518	RD		GSM615242	-0.0033894	0.15124	pCR
										BR_FNA_M295	-0.0818195	0.178674	pCR		GSM808151	0.0685167	0.432267	pCR		GSM615244	0.351702	0.246383	RD
										BR_FNA_M696	-0.0820897	-0.149195	pCR		GSM808152	0.216489	0.0285713	RD		GSM615250	-0.300063	-0.123177	RD
										BR_FNA_M233	-0.0889255	0.227232	RD		GSM808153	-0.0198812	0.225671	RD		GSM615251	-0.0999446	0.135383	RD
										BR_FNA_M211	-0.105863	0.115003	pCR		GSM808154	0.168787	0.186982	pCR		GSM615255	0.0449039	0.192055	RD
										BR_FNA_M485	-0.113361	-0.025179	pCR		GSM808155	-0.000547911	-0.383256	RD		GSM615263	0.12341	0.119077	pCR
										BR_FNA_M619	-0.114315	0.324021	RD		GSM808156	-0.171083	0.401125	pCR		GSM615264	-0.0694348	0.35161	pCR
										BR_FNA_M425	-0.116138	0.114382	RD		GSM808157	0.0230303	0.0433644	RD		GSM615270	-0.441582	0.360701	pCR
										BR_FNA_M402R1	-0.12894	0.244352	pCR		GSM808158	-0.102159	0.156052	RD		GSM615275	-0.0951931	0.0760229	RD
										BR_FNA_M658	-0.135874	0.0698218	pCR		GSM808159	0.387411	0.455446	pCR		GSM615276	0.274347	0.256441	RD
										BR_FNA_M133	-0.165786	0.274734	RD		GSM808160	-0.163815	-0.0745573	pCR		GSM615284	-0.169165	-0.0268449	pCR
										BR_FNA_M215	-0.179938	-0.0397476	pCR		GSM808161	-0.0897137	0.181752	RD		GSM615286	-0.0892167	-0.224326	RD
										BR_FNA_M558	-0.189867	0.230173	RD		GSM808162	-0.0697985	0.106133	RD		GSM615287	0.104969	0.378137	RD
										BR_FNA_M334	-0.21075	-0.138557	RD		GSM808163	0.0985429	0.0419356	RD		GSM615288	-0.315855	-0.0666207	RD
										BR_FNA_M503	-0.220612	-0.021333	RD		GSM808164	0.257772	0.292815	pCR		GSM615291	0.375567	0.320559	pCR
										BR_FNA_M367	-0.225512	-0.0838144	pCR		GSM808165	-0.30267	0.0366213	RD		GSM615293	-0.333656	-0.302283	pCR
										BR_FNA_M402	-0.233991	0.372335	pCR		GSM808166	-0.0893135	0.533766	RD		GSM615300	0.149419	0.384298	pCR
										BR_FNA_M113	-0.23813	-0.123221	RD		GSM808167	0.0279989	0.459821	pCR		GSM615301	-0.175029	0.177511	RD
										BR_FNA_M524	-0.241089	-0.198193	pCR		GSM808168	0.303791	0.131178	RD		GSM615303	-0.424919	0.153016	RD
										BR_FNA_M129	-0.263908	-0.246601	RD		GSM808169	-0.258853	-0.557415	pCR		GSM615307	-0.468795	-0.123291	pCR
										BR_FNA_M111	-0.266138	0.143851	pCR		GSM808170	-0.0528177	-0.120224	pCR		GSM615310	0.0896256	-0.256065	pCR
										BR_FNA_M564	-0.311645	0.0964708	RD		GSM808171	-0.392732	-0.731903	RD		GSM615315	-0.0307767	0.0230215	RD
										BR_FNA_M675	-0.331188	-0.329527	RD		GSM808172	-0.27207	0.426726	RD		GSM615317	0.0535757	-0.0250784	RD
										BR_FNA_M571	-0.35575	-0.111046	pCR		GSM808173	-0.417588	0.33386	RD		GSM615319	-0.187032	0.189252	RD
										BR_FNA_PERU14-16	-0.592944	0.0598549	RD		GSM808174	-0.132299	-0.246385	RD		GSM615320	0.178198	0.0159954	RD
															GSM808175	0.0886066	-0.85803	pCR		GSM615321	0.0615267	0.159129	RD
															GSM808176	-0.0564958	-0.166425	pCR		GSM615322	-0.199033	0.258653	RD
															GSM808177	0.0500798	0.149098	RD		GSM615323	-0.225635	0.364142	RD
															GSM808178	-0.0910462	-0.549775	RD		GSM615324	-0.0463024	0.105235	pCR
															GSM808179	0.346253	0.474368	RD		GSM615325	-0.0882984	0.324644	pCR
															GSM808180	0.475001	0.10519	pCR		GSM615326	-0.525739	0.11832	RD
															GSM808182	-0.0508745	-0.290332	RD		GSM615327	-0.0801133	0.310999	RD
															GSM808183	0.225577	0.407891	RD		GSM615334	-0.0653547	0.0409502	pCR
															GSM808184	-0.153683	-0.623549	RD		GSM615335	0.257199	0.346756	RD
															GSM808185	0.331736	0.0458652	RD		GSM615336	-0.0984781	-0.0338744	pCR
															GSM808186	0.355469	-0.0532224	pCR		GSM615338	0.25304	0.250903	pCR
															GSM808188	0.359897	0.281025	RD		GSM615342	0.32149	0.160671	RD
															GSM808189	-0.131598	0.150529	pCR		GSM615344	0.374856	0.444637	RD
															GSM808190	-0.100257	-0.363683	RD		GSM615346	-0.149444	-0.133064	RD
															GSM808191	0.116879	0.217833	RD		GSM615347	0.271305	0.0674817	RD
															GSM808192	0.334668	0.217501	RD		GSM615348	-0.0680212	0.18278	RD
															GSM808193	-0.229824	0.227715	RD		GSM615354	0.415563	0.295532	pCR
															GSM808194	-0.0775838	-0.042958	RD		GSM615357	-0.208412	-0.194686	pCR
															GSM808196	0.147574	-0.140697	pCR		GSM615359	0.505581	0.0890867	pCR
															GSM808197	-0.293505	-0.381619	RD		GSM615361	0.123131	0.212295	RD
															GSM808199	0.445779	0.0541574	RD		GSM615363	0.0327225	0.404571	RD
															GSM808200	-0.229964	0.0187718	RD		GSM615364	0.421729	0.313127	RD
															GSM808201	0.222276	0.564888	pCR		GSM615368	-0.00154965	0.098656	RD
															GSM808202	-0.00814551	-0.102707	RD		GSM615369	0.361589	0.0465891	RD
															GSM808203	-0.0559541	0.00296729	RD		GSM615371	-0.469569	0.206812	pCR
															GSM808204	0.163231	-0.176431	pCR		GSM615372	0.526937	0.202325	RD
															GSM808205	-0.0793988	-0.18761	RD		GSM615376	0.287014	0.281618	RD
															GSM808206	0.223222	-0.319204	pCR		GSM615378	0.388182	0.224264	RD
															GSM808207	-0.0474743	-0.413129	RD		GSM615379	-0.0477572	0.0522314	pCR
															GSM808208	0.0796771	-0.589416	pCR		GSM615380	0.31643	-0.169656	RD
															GSM808210	0.135416	0.0502246	RD		GSM615382	0.359229	0.194637	RD
															GSM808211	-0.162944	-0.187377	pCR		GSM615384	0.10396	0.23105	RD
															GSM808212	-0.124272	-0.394046	pCR		GSM615385	0.504046	0.228824	RD
															GSM808213	0.124486	0.223739	RD		GSM615387	0.159457	0.294302	RD
															GSM808215	-0.138123	-0.336843	RD		GSM615390	0.579114	0.346547	RD
															GSM808216	0.22928	0.62768	RD		GSM615392	-0.206213	-0.0832232	RD
															GSM808217	0.222581	0.448298	RD		GSM615393	-0.0803294	-0.0434753	pCR
															GSM808218	0.198699	0.175713	RD		GSM615394	0.408782	0.380054	pCR
															GSM808219	0.356085	0.47585	pCR		GSM615396	0.44128	0.327735	pCR
															GSM808220	0.158583	0.621271	RD		GSM615397	0.107327	0.15459	pCR
															GSM808221	-0.139563	0.19988	RD		GSM615403	-0.34726	0.161935	RD
															GSM808222	-0.0721509	0.644611	RD		GSM615405	-0.517201	0.0129536	RD
															GSM808223	0.337689	0.616941	RD
															GSM808224	-0.429275	-0.585998	RD
															GSM808225	0.104079	0.410059	RD
															GSM808226	-0.310562	-0.424219	RD
															GSM808227	0.0904253	-0.174339	pCR
															GSM808228	0.0213727	-0.478395	RD
															GSM808229	0.103868	0.362282	pCR
															GSM808230	-0.330446	0.34251	RD
															GSM808231	0.174979	-0.464187	RD
															GSM808232	0.16542	0.471305	RD
															GSM808233	-0.101286	-0.2094	RD
															GSM808234	0.277587	-0.0194994	pCR
															GSM808235	-0.457008	0.271572	RD
															GSM808236	-0.203148	0.373864	RD
															GSM808237	-0.225318	0.211179	RD
															GSM808238	-0.0257252	-0.149514	RD
															GSM808239	-0.116182	0.115105	pCR
															GSM808240	-0.390229	0.254664	RD
															GSM808241	-0.0192363	0.329786	RD
															GSM808242	-0.0226685	-0.358899	RD
															GSM808243	-0.086439	0.405954	RD

## Sheet: Extended Data Fig. 12e
Cell Line Name	Lineage	KDM4C CNV Status	Cisplatin AUC	Doxorubicin AUC	Paclitaxel AUC	5FU AUC
MCF7	Luminal	Amp	0.945564	0.284981	0.873847
HCC1187	Basal	Amp	0.955599	0.896281		0.938666
EFM192A	HER2	non_Amp	0.982013	0.512648	0.93287	0.908175
T47D	Luminal	non_Amp	0.95369	0.806971	0.905917	0.814163
HS578T	Basal	non_Amp	0.893752	0.942241	0.680753
CAL120	Basal	non_Amp	0.954165	0.871392	0.884377	0.878354
HCC1937	Basal	non_Amp	0.91592	0.690111	0.937914	0.938241
AU565	HER2	non_Amp	0.925919	0.691576		0.911641
DU4475	Luminal	non_Amp	0.914233	0.288912	0.877964	0.747812
HCC38	Basal	Amp	0.976433	0.543144	0.870487	0.729167
BT549	Basal	Amp	0.941818		0.797358
EFM19	Luminal	non_Amp	0.946847	0.780431	0.827543	0.911213
HCC1143	Basal	non_Amp	0.928366	0.972692	0.877355	0.855862
BT20	Basal	non_Amp	0.976361	0.925354	0.85773	0.953423
UACC893	HER2	non_Amp	0.957428	0.881401	0.89312	0.913604
MDAMB436	Basal	non_Amp	0.826132	0.904976		0.88643
HCC1806	Basal	non_Amp	0.869456	0.632143	0.79452	0.720483
HDQP1	Basal	non_Amp	0.952034	0.888465	0.910733	0.872771
HCC70	Basal	Amp	0.853826	0.819659	0.894546	0.66545
HCC2157	Basal	Amp	0.96094	0.584093	0.937704	0.809808
HCC1395	Basal	Amp	0.906599	0.903306	0.87124	0.970031
JIMT1	Basal	non_Amp	0.895425			0.939012
HCC2218	HER2	non_Amp	0.932696	0.703404	0.914417	0.752675
MDAMB175VII	HER2	non_Amp	0.952127	0.921063	0.940962	0.996765
MDAMB231	Basal	non_Amp	0.921233	0.908412	0.889681	0.944136
CAMA1	Luminal	non_Amp	0.804921	0.702881		0.895138
ZR7530	HER2	non_Amp	0.978335		0.942358
MDAMB468	Basal	non_Amp	0.869482	0.599518		0.837997
CAL51	Basal	non_Amp	0.930888	0.399956		0.9503
CAL851	Basal	Amp	0.969655	0.485175	0.842326	0.798135
HCC1954	Basal	Amp	0.939379	0.813061		0.973344
MDAMB415	HER2	non_Amp	0.96908	0.900253		0.996719
MDAMB453	HER2	non_Amp	0.988144	0.926943	0.844356	0.673994
MDAMB361	HER2	non_Amp	0.935592	0.816323	0.91745	0.986039
