# Supplementary material for: KDM4C inhibition blocks tumor growth in basal breast cancer by promoting cathepsin L-mediated histone H3 cleavage
Source: Nat Genet. 2025 Jun 2;57(6):1463–77. doi: 10.1038/s41588-025-02197-z (PMC12165855; doi:10.1038/s41588-025-02197-z)
Supplement: Supplementary file 5 — Supporting data for Supplementary Fig. 3. [file 41588_2025_2197_MOESM5_ESM.xlsx]

## Sheet: Extended Data Fig. 13b
	SUM149	SUM149-CTSLKO	HCC38	HCC3153	HCC1954	HCC70	MDA-MB-436
BSO-QC6352	-0.943	-1.929	1.716	-3.057	-11.617	-2.098	3.172
QC6352-Cisplatin	-2.585	0.607	0.076	9.505	-13.906	-1.185	-1.185
BSO-Cisplatin	-3.099	-1.783	3.983	-7.119	-11.598	-3.574	-2.227

## Sheet: Extended Data Fig. 13j
Time/days	Vehicle					BSO				QC6352				Cisplatin					QC6352+BSO					Cisplatin+BSO					QC6352+Cisplatin					QC6352+Cisplatin+BSO
0	0	0	0	0	0	0	0	0	0	0	0	0	0	0	0	0	0	0	0	0	0	0	0	0	0	0	0	0	0	0	0	0	0	0	0	0	0	0
18	47.5804	27.1779	14.0624	0	30.3952	32.2192	8.1464	0	13.3583	32.2891	0	37.1501	12.7319	0	18.6068	16.9306	32.0631	5.56831	14.7445	10.4325	16.9537	24.8126	19.4295	0	12.3103	6.79593	19.3721	0	0	23.4179	0	6.77781	17.8243	0	16.4589	14.2795	0	10.9339
27	133.894	107.918	100.14	140.914	114.524	165.507	224.208	120.843	195.631	111.624	46.7764	139.143	91.7851	31.0593	72.2	53.8093	59.7576	71.1059	31.2441	70.4314	70.6171	46.5493	83.1729	16.0487	30.7775	20.413	21.3698	0	0	22.3913	8.41163	25.1795	92.3326	0	11.7627	12.5086	0	12.2597
30	347.62	155.307	177.473	339.535	386.916	433.419	373.968	266.848	316.462	91.7678	51.7505	80.6539	103.174	75.5091	102.533	72.2739	109.263	85.4732	62.5919	104.221	174.067	71	85.7168	14.6072	33.9475	22.2947	31.1487	0	0	32.2918	5.53493	92.4777	142.431	0	16.7958	26.5855	0	15.376
33	552.874	432.633	188.753	494.288	362.242	650.084	566.562	571.998	461.591	334.985	66.7663	174.887	131.839	92.1637	150.493	76.0292	119.16	132.083	118.072	186.903	235.867	80.6426	244.7	27.3111	53.6448	45.4447	74.7351	0	0	84.6733	0	132.62	253.101	0	51.5487	30.2518	0	18.0117
35	671.254	486.083	242.172	704.825	632.128	695.709	697.154	1001.53	702.608	299.858	79.8984	212.478	209.702	229.375	277.888	94.034	209.663	213.271	159.546	88.8652	345.331	166.041	337.094	60.3411	44.9441	58.4585	63.9524	0	0	52.6118	0	85.132	275.94	0	63.7793	21.7004	0	16.862
40	754.979	700.91	667.944	884.046	774.365	946.399	894.159	1289.59	823.428	335.605	304.179	288.047	393.28	247.611	521.616	226.315	337.075	308.681	231.164	95.9364	353.553	211.794	383.411	126.703	18.0619	57.5755	68.125	0	0	46.3602	0	106.989	242.265	0	64.7741	17.4902	0	6.35344

## Sheet: Extended Data Fig. 13k
Vehicle	BSO	QC6352	Cisplatin	QC6352+BSO	Cisplatin+BSO	QC6352+Cisplatin	QC6352+Cisplatin+BSO
23	26.6	24.5	22.1	19.8	19.9	22.2	24.4
24.6	25.5	21.4	23.9	24.1	21.5	19.4	21.6
23.2	24.9	24.1	22.5	24.3	24.6	23.2	22.9
28.4	23.3	23	24.2	23.8	22.7	24.3	19.8
21.8			23.1	23.5	20.6	24.5	22.2

## Sheet: Extended Data Fig. 13l
Vehicle	BSO	QC6352	Cisplatin	QC6352+BSO	Cisplatin+BSO	QC6352+Cisplatin	QC6352+Cisplatin+BSO
754.979	946.399	335.605	247.611	231.164	126.703	0	0
700.91	894.159	304.179	521.616	95.9364	18.0619	46.3602	64.7741
667.944	1289.59	288.047	226.315	353.553	57.5755	0	17.4902
884.046	823.428	393.28	337.075	211.794	68.125	106.989	0
774.365			308.681	383.411	0	242.265	6.35344

## Sheet: Extended Data Fig. 13m
Vehicle	BSO	QC6352	Cisplatin	QC6352+BSO	Cisplatin+BSO	QC6352+Cisplatin	QC6352+Cisplatin+BSO
0.683	0.768	0.422	0.211	0.307	0.126	0.019	0.012
0.534	0.786	0.257	0.492	0.228	0.029	0.057	0.062
0.594	0.929	0.291	0.204	0.404	0.088	0.044	0.046
0.698	0.693	0.352	0.236	0.243	0.03	0.139	0.014
0.592			0.247	0.244	0.031	0.151	0.019

## Sheet: Extended Data Fig. 13n
Vehicle	BSO	QC6352	Cisplatin	QC6352+BSO	Cisplatin+BSO	QC6352+Cisplatin	QC6352+Cisplatin+BSO
370.75	277.208	19.6471	339.542	8.79546	14.3125	51.8182	42.1176
498.1	287.154	41.7308	241.647	18.1177	25.3125	222.278	33.3
604.562	123.893	18.6191	250.786	10.7778	57.0714	121.6	6.07895
275.769	34.7826	65.2955	149.619	75	228.091	10.4242	89.125
237.667			257.042	34.9318	72.3571	85.0714
