# Supplementary material for: KDM4C inhibition blocks tumor growth in basal breast cancer by promoting cathepsin L-mediated histone H3 cleavage
Source: Nat Genet. 2025 Jun 2;57(6):1463–77. doi: 10.1038/s41588-025-02197-z (PMC12165855; doi:10.1038/s41588-025-02197-z)
Supplement: Supplementary file 6 — Statistical source data. [file 41588_2025_2197_MOESM6_ESM.xlsx]

## Sheet: Fig. 1a
	HCC1954_sh17	SUM149_sh17	SUM149_sh20	HCC1806_sh5	HCC1806_sh20	HDQP1_sh17	HDQP1_sh20
DIO2	2.69218	3.53721	6.04045	2.42432	1.72789	0.132004	0.338973
KRTAP2-3	1.7042	2.58741	5.2459	1.42361	0.121128	2.67537	2.08661
CPA4	1.78291	4.22922	6.09151	1.5614	0.682125	0.510245	0.724099
45355	2.95494	2.63048	3.83717	4.42186	0.121127	-1.78245	3.09612
ADAMTS5	0.802227	5.10709	4.00685	4.42145	-0.650666	0.288122	0.472152
KCNS2	0.378745	2.20507	2.95675	1.42032	3.08177	2.6629	1.5437
CXCL6	4.42667	1.90473	2.46621	2.23027	1.67651	0.691231	0.318296
SERPINB2	1.16827	3.10032	4.01335	1.52555	1.6122	1.99235	0.278646
PSG5	0.583719	1.97689	4.14186	2.56594	3.16361	0.273728	0.707722
TNFRSF11B	2.04201	1.61221	4.42663	2.42432	1.5637	0.538085	0.420129
ALOX5AP	1.17225	2.46704	3.50397	-0.0183705	3.17082	0.219679	2.38771
ESM1	-0.023179	2.80036	4.81685	3.01045	1.54488	-0.789745	1.53962
PIK3CG	2.43737	1.95368	4.38664	-0.615627	0.954947	1.69168	2.08194
SERPINB7	1.74973	0.485461	1.61673	4.66871	2.91851	0.113081	1.06716
IL7R	1.2168	2.15854	3.61597	1.76013	3.20969	0.186764	0.460836
SPRR2D	0.895742	-0.823962	4.18822	2.42429	4.16854	1.6502	0.0781938
CSF2	0.822128	1.34292	4.7079	3.01033	1.54597	-0.523219	1.66588
TNFSF8	-0.159559	2.18612	5.07764	-0.0184044	0.121259	2.70735	2.55351
RELN	0.48938	3.19414	4.93957	0.458053	2.88329	0.219662	0.0781813
ACTBL2	0.452042	1.00577	2.92661	3.29346	4.57703	0.15571	-0.238066
SPSB4	2.10203	3.56166	4.15618	-0.239258	3.53519	0.219662	-1.33898
GLP2R	2.54277	1.62753	2.33038	3.43034	1.42962	0.161017	0.151048
PAPPA2	2.38674	1.32363	2.56649	-0.679353	0.0814751	1.6121	4.34194
ALPK2	4.74035	0.14963	2.16002	3.0061	1.99233	-0.527278	-0.0858765
RNF222	0.63948	1.71451	2.9182	3.74484	1.56881	-0.82068	1.50893
PTHLH	0.583953	2.56704	5.23988	0.846389	0.292777	0.999942	0.397302
IL13RA2	0.51329	-0.39779	2.00672	0.974506	3.1964	2.19232	2.42938
SERPINE1	2.83864	3.20734	3.33082	1.04383	0.0445182	-0.00240217	0.427496
GBP6	1.45864	3.28305	3.74	0.839872	0.732872	-0.21639	0.988823
C16orf3	0.197787	3.72286	3.51891	3.30732	-0.317267	0.0490008	0.345079
ANKRD1	1.16722	2.55048	4.59565	1.73198	0.807973	-0.0497115	-0.00369382
TDRD6	-1.07567	0.551748	1.8247	3.43715	0.121239	2.2314	3.64646
FAM25A	0.781973	1.36605	2.45539	3.42159	1.12722	0.232917	1.33565
LRRC7	0.103982	4.12063	2.88274	3.02194	1.54326	1.1902	-2.23744
C12orf68	3.20298	3.30293	-0.812617	2.42431	1.14979	-0.79077	2.08344
FST	1.72517	2.02576	3.04801	1.63703	1.21532	-0.0541725	0.895989
PDCD1LG2	1.78354	0.670637	2.30729	5.11849	-0.434451	1.21726	-0.257427
C2CD4A	-1.51517	0.871028	4.11532	2.98338	1.33186	0.850604	1.67757
ABCC9	2.0689	1.72016	3.36227	0.204891	2.63168	0.219679	0.0781603
CD177	1.67415	1.40676	5.14486	1.16507	1.33409	-0.421312	-0.0735531
PLA2G4C	1.2316	1.61311	3.85354	1.22951	0.659598	1.85481	-0.249457
IL24	1.64483	1.09252	2.52931	2.99646	1.57035	0.200967	0.0781105
CLSTN2	2.05376	1.17529	1.16181	2.42432	0.121258	1.64638	1.50985
HPX	0.201414	2.18574	3.11045	2.99918	3.53522	0.183839	-2.17795
CYR61	1.36804	2.60774	3.27754	1.15001	1.14421	0.340112	0.135217
BICC1	1.37335	1.16155	0.856873	3.41162	2.95557	-0.0253474	0.270793
CYP24A1	2.34959	-0.364067	2.2479	3.01395	2.10083	0.0129059	0.570271
MLIP	-0.539955	2.14185	4.50472	-1.45792	0.417916	1.64758	3.11798
NLRP10	-0.0835182	3.51898	4.22818	3.22818	-1.41888	0.364569	-0.0504431
TRIML2	1.07819	1.19375	1.10788	1.76769	2.13251	0.790769	1.67913
MANSC4	2.90317	2.19384	4.10088	-0.0168955	0.121245	1.84223	-1.40091
HTRA3	2.16334	3.42086	2.5709	0.0642138	-0.539994	1.28152	0.709524
DPY19L2	4.10405	1.52722	1.92835	1.97167	0.576981	0.0916411	-0.569214
KRT17	0.745072	2.1028	4.08819	2.0868	0.160741	0.11637	0.288944
MFAP5	-0.746205	0.164271	2.7313	2.74976	3.09922	0.534198	1.0505
KHDC1L	2.65393	-0.0411618	1.90736	2.42431	2.5648	-0.220389	0.287085
SYT16	1.39295	5.50378	3.15477	-0.01838	1.12224	1.28538	-2.87817
DT	1.05727	1.60422	2.17861	0.978178	3.81504	-0.320223	0.187098
HECW2	1.20131	3.12014	5.8125	-0.482473	-0.37541	0.079786	0.103216
ADCY10	-1.46024	2.74951	2.24667	-0.00321446	1.61875	3.23741	1.05785
HHIP	-1.56447	2.24707	1.49815	2.68313	2.41585	2.05428	0.0804327
PLAU	0.184097	2.1504	4.37014	1.71398	0.545022	0.333977	-0.0118087
GPR115	1.24015	2.48336	4.07972	0.812364	0.521162	-0.104687	0.247375
EDN1	1.81896	1.82002	2.63495	0.953251	1.53036	-0.0605468	0.523111
ABCA10	-0.113632	1.77428	2.51507	0.992605	0.725982	3.21823	0.094422
SLC6A2	1.84298	3.52212	1.40269	1.43865	0.53266	0.202249	0.255394
FAT3	1.37218	3.96196	3.21105	0.983824	0.76941	-1.07697	-0.0625775
FOXD4	0.104792	5.19228	1.75798	-0.0184033	2.63326	0.196193	-0.719989
IL20	1.11278	-0.394215	1.61475	3.42045	1.54778	1.70194	0.0781739
SCN3B	0.499108	2.16214	5.77053	-0.0198929	-0.590811	1.18026	0.0782092
ITGAM	0.199153	2.20123	4.83313	1.22382	1.709	0.220238	-1.36512
COL28A1	1.31798	2.45057	1.34676	4.01777	-0.899563	-0.0888141	0.788326
KAL1	2.12033	1.08698	3.53327	1.4516	0.575529	0.0370695	0.103915
CXCL1	2.15452	0.933942	2.17755	1.87897	1.85564	-0.00375653	-0.125987
ZNF804A	4.39212	2.99769	3.35307	0.130676	0.173022	-3.25068	1.06853
RNF148	0.957128	3.16262	-0.520032	1.43397	0.121258	1.22178	2.48724
HMCN1	1.85956	1.07293	1.44455	1.95666	2.11263	-0.108155	0.511472
OLFML3	2.78857	-0.0892829	0.053111	0.976335	3.8485	0.815212	0.424499
KRT34	2.0841	-0.734869	2.75034	3.74085	-1.34939	1.22764	1.08147
IL36RN	-0.326999	0.344903	2.50639	0.563821	2.63768	-1.05315	4.11651
RAB36	0.455951	3.94287	1.76202	0.175784	-0.154936	0.207731	2.38671
NGF	1.1241	3.25082	3.92802	-0.191199	-0.500019	2.54662	-1.38357
LAYN	1.60469	1.22787	4.91463	0.783154	0.333897	0.219681	-0.342665
CRYAB	0.142353	1.38408	3.61313	1.33314	1.628	-0.782291	1.42053
UCN2	-0.332232	2.53306	1.58437	1.56668	3.2746	-0.369159	0.477244
KCNC1	3.437	2.24165	-0.534669	1.54853	0.121258	1.26829	0.639282
GJA5	1.17598	1.08024	1.76666	2.22749	1.93722	0.221778	0.297108
CATSPERB	-1.6393	1.86628	0.948679	1.55153	2.08325	2.15411	1.69273
OLFM4	-0.577304	-0.26687	4.14782	1.8575	1.71965	0.219663	1.54267
HMOX1	0.939904	2.85228	2.78415	1.07538	0.63671	-0.189436	0.531911
QRFP	1.83308	2.434	3.82648	-1.35796	1.086	-0.494108	1.30296
TRPV3	-1.12131	3.13836	3.88117	1.51422	0.492072	-0.463227	1.18604
SPOCD1	3.23207	1.66642	2.20588	0.533054	0.0240031	0.215824	0.739511
SLC28A3	-1.44531	-0.125461	3.97241	1.08563	2.11188	2.23085	0.77252
CATSPER1	0.331872	1.04975	2.55896	1.78941	1.95539	0.200338	0.641851
PTGS2	1.19231	1.72632	2.4854	1.50966	1.0474	0.31494	0.251375
DKK1	1.91055	1.87612	2.22429	1.33621	0.448687	0.209344	0.500476
MRVI1	1.02589	2.57073	3.69539	-0.0184139	1.61627	-0.614571	0.139203
OLR1	1.17446	2.19399	3.58166	0.263792	0.763153	-0.0118654	0.407064
AP001631.10	0.851373	2.23197	2.61815	1.4203	0.121228	-0.146582	1.2172
LAMB4	0.56623	0.304505	2.11614	0.501578	2.06588	2.66307	0.0934371
IL6R	1.79814	1.47209	3.34875	0.768655	0.261603	0.399492	0.25941
NEGR1	3.22025	1.0834	0.648868	-0.0183883	3.49536	0.087545	-0.249481
AC145676.2	0.398853	1.40287	3.07205	2.41265	0.0716506	-0.162397	1.05599
ADAMTS6	1.52184	2.15816	3.66642	-0.0524642	0.816979	0.0559986	0.0665211
AOX1	2.23003	0.701965	2.24472	0.723789	2.56505	-0.345052	0.0922908
FAM101A	2.52958	1.54115	1.52143	1.64763	0.0770335	0.971648	-0.0788485
UNC5C	2.01769	1.7885	1.17034	1.58742	1.37181	-0.765054	1.03625
C4BPB	0.996708	1.47849	1.7747	2.42432	1.54804	0.477007	-0.494392
BANK1	3.23759	1.1602	5.26202	0.182167	0.363321	0.149274	-2.16714
INHBA	1.88243	1.2562	3.11016	0.859598	0.64356	0.104517	0.313793
PAPPA	3.05337	1.43174	2.01132	-0.0374605	1.42426	-0.0763369	0.334809
KANK4	0.0265549	6.07644	0.951417	0.612896	0.20151	0.00625837	0.254842
RBM24	0.117714	1.08146	1.74751	3.07582	1.57281	0.492416	0.0386272
LCA10	-0.582657	2.34879	1.85471	3.44312	1.52069	0.0598571	-0.551422
KLHL41	1.25426	3.72279	-1.5139	1.57429	1.67354	1.24738	0.0781937
SCEL	0.883068	1.70087	3.86438	0.146908	0.715053	0.309968	0.408083
GPR132	0.598036	2.43427	2.93485	1.78295	0.121024	0.460669	-0.333248
STX11	1.36433	0.678414	2.90223	0.766478	2.16669	0.111649	-0.017862
IL6	2.31917	1.6165	1.93478	3.02016	-1.37056	-0.046552	0.497506
CLDN16	-0.833248	-0.0487485	3.06612	2.73907	2.59917	0.118925	0.24473
CSF1R	1.38048	1.71564	3.91227	0.231485	-0.0734118	0.117595	0.587399
HSD17B2	-1.98731	0.453586	3.11055	1.04386	0.683694	1.77247	2.78184
KRT16	0.195245	1.82391	3.76751	1.73158	-0.441291	0.509347	0.251998
PKD1L1	0.0608349	1.72684	2.8371	-0.36714	-0.160473	2.6977	1.03204
GPR137C	1.19525	0.825587	2.32032	0.327652	2.47715	0.701967	-0.0507576
CLDN1	0.101129	1.57164	4.02819	0.741652	0.917432	0.161738	0.246583
HAS2	1.44853	2.46742	3.13464	-0.295516	0.489407	0.14129	0.374613
C1QTNF1-AS1	1.6161	0.958576	3.30327	-0.0184014	0.121259	0.219664	1.54796
NCF2	1.75598	0.0485729	2.72721	2.02406	0.925361	0.166268	0.0987856
KIAA1239	2.90558	4.82963	3.58863	-1.27105	-1.19108	0.219686	-1.34525
CST6	1.06874	0.695822	2.63923	2.13289	0.821924	0.00353554	0.359552
CALHM1	-1.12131	3.47139	-0.943899	2.41203	0.121242	0.225799	3.53654
HEPHL1	0.0558523	1.78072	3.59016	2.33019	1.07397	-1.19555	0.0500109
CLDN6	-0.0938058	1.47095	4.82472	-1.45709	3.12718	-1.24474	1.05081
KP7	1.47656	2.6149	4.22952	1.30244	-2.35714	0.421041	-0.020226
C6orf15	0.338901	0.650217	3.80029	-0.0183972	0.121253	1.20633	1.50988
CAPNS2	-3.2075	3.2678	6.10919	0.131112	0.597526	-0.838255	1.5437
SLC19A3	4.20179	1.0541	-0.000957656	1.69634	0.797702	0.30315	-0.466387
FCRLA	0.875953	-0.16057	2.70506	1.06438	2.78923	0.219687	0.0782049
MPZ	2.95324	1.4124	2.33373	1.28195	0.12124	-0.805968	0.263033
IL32	1.27069	0.582425	1.79293	2.0273	1.33504	0.259073	0.291377
AGPAT9	0.65164	2.30669	3.05285	0.429426	0.559449	0.288576	0.246774
TNFSF15	1.77141	2.36694	2.30298	0.344121	0.526234	0.200211	-0.0563086
SLC16A6	0.985454	1.49717	2.26168	1.25484	1.16987	0.553924	-0.267899
GAB3	2.04964	0.996039	3.11982	-0.0266534	2.45382	0.273112	-1.42763
IGSF11	1.83014	1.83133	1.85589	0.364108	1.0985	0.455295	-0.0409887
COL5A3	0.25207	0.715947	2.12762	1.4323	2.4951	0.284744	0.0782022
DOK7	-0.674535	2.67286	4.3725	0.468412	0.167832	0.112858	0.254154
SOX6	-1.01995	0.604162	0.971933	0.83431	1.91612	1.84158	2.22147
NOV	0.593917	-0.0816629	1.11431	1.15628	4.16844	0.39829	0.018598
LUZP2	1.24109	2.65968	1.93449	0.370555	1.95147	-0.232984	-0.560035
ZEB2	2.39768	2.36265	1.49718	-0.596087	0.971812	0.402621	0.31702
HS3ST5	2.65274	2.40891	3.11858	1.43397	-2.23096	0.166057	-0.217913
TMEM158	1.34376	0.537157	0.854941	1.43801	1.38998	1.28571	0.479204
ROBO4	0.812284	1.32201	3.45777	3.00583	-1.29632	0.394087	-0.374845
TMEM171	-0.203055	0.886905	2.23841	1.59291	1.1315	1.3944	0.265761
FAM222A	0.587004	2.36732	2.55294	0.883379	-0.210804	-0.174475	1.29871
RFTN2	0.27279	2.54653	0.925758	1.43004	3.49347	-0.436805	-0.928781
ACRC	0.291561	1.90605	1.58612	2.30212	0.562889	0.568291	0.0802089
C10orf55	0.583007	1.32825	2.64209	1.72815	0.680476	0.338405	-0.00351235
IL2RG	-0.475715	-0.478893	2.31053	3.40719	1.82022	-0.110589	0.793807
FN1	1.14735	1.28433	2.85221	1.06504	0.629179	0.101968	0.182608
KCNJ15	0.764513	1.04406	1.98716	1.16071	0.474978	0.333977	1.47511
ANGPT4	0.882351	1.89251	1.62091	1.42035	0.121259	1.20068	0.0781877
WNT9A	0.158778	2.35612	4.26339	0.590718	-0.291771	0.0451212	0.0666805
IGFBP3	0.358479	2.09849	2.93233	0.377381	0.985676	0.0471893	0.384763
LAMC2	0.744313	0.421136	2.83672	1.38103	1.26221	0.189829	0.345513
C4orf26	0.834374	0.970995	4.03778	-0.607675	1.14349	0.383945	0.416097
PI3	-0.557191	0.0937198	1.85129	2.99499	2.06362	0.64385	0.0817816
TMEM40	0.846279	0.887306	4.12471	0.208599	0.343436	0.396002	0.364912
MGAM	2.9992	0.510643	0.490289	-0.0184074	0.0618098	-0.314632	3.41548
TNFRSF19	2.87743	1.13769	0.228155	2.98199	-0.838709	0.212671	0.511492
TNFRSF10D	0.103111	0.244998	2.69629	-0.468029	-0.269126	3.27563	1.52532
FAIM3	0.572277	1.33294	2.06742	4.42105	-0.105571	-0.100097	-1.10265
REN	0.111267	0.993636	2.47992	4.41861	-0.766552	2.2357	-2.39715
F3	0.832646	1.31401	2.23278	1.64546	0.439378	0.407719	0.200529
EBI3	1.61654	-0.893907	0.629412	3.10062	1.59534	0.504378	0.464958
DISP2	2.80259	1.7255	1.90005	0.0752133	0.0591923	0.219626	0.234492
EMR1	0.646397	1.33008	3.30942	1.07064	0.838027	-0.171117	-0.0453418
PLK2	0.311488	1.92013	2.83154	0.799712	0.873724	0.0508046	0.190007
MYH15	1.24275	0.870684	1.65324	0.972729	0.0475092	0.893759	1.2485
CDH11	1.67714	0.781125	0.725806	-1.6043	1.13435	1.31011	2.87162
CYTH4	3.03998	0.0476142	1.41685	1.79426	-0.28614	-0.791634	1.65558
MRPS24	0.54025	1.62738	-0.0742964	-0.0184013	1.54326	3.97274	-0.723514
SMPD1	0.453056	1.18156	3.90882	0.321702	0.80037	-0.0974949	0.298223
RASGRP3	0.170155	0.633267	3.67125	0.466402	1.88473	-0.163625	0.16139
NCF4	-0.0761299	1.54663	1.07977	1.42097	1.6046	0.219664	1.01794
C1QTNF2	0.677056	1.71576	2.63059	0.657836	1.13233	-0.428094	0.425774
HYAL4	1.26123	0.94079	1.89041	3.41243	-0.676983	-0.279922	0.261886
RP11-47I22.3	-0.072916	-1.0022	0.795945	3.01344	3.08911	0.578467	0.392166
IL8	0.645538	-0.151892	3.62092	1.63296	1.12348	-0.163448	0.0830109
SEMA7A	1.41286	1.57946	2.25801	1.71532	-0.535938	0.273616	0.051425
RP11-368I7.4	0.720222	3.92659	0.896398	0.984261	0.894914	0.851594	-1.52381
C12orf39	0.890025	1.20771	2.92132	-0.139724	1.39147	-0.477694	0.953067
KRT9	0.787352	1.69385	2.59521	0.896023	-0.323241	0.456351	0.625437
SAMD9L	-0.481031	2.81108	4.75568	-0.297035	0.602507	-0.654145	-0.0276141
SLC46A2	0.28218	1.44398	0.49239	-0.01841	0.273358	2.52943	1.70589
VGLL1	-0.0981981	3.10998	2.5918	0.458468	0.69843	-0.0143381	-0.0418711
COL4A4	1.0524	0.33196	2.68211	0.386527	1.8048	0.150978	0.291816
SRPK3	-0.520136	2.74488	1.84935	-0.832289	1.2513	0.222887	1.97555
SLC31A2	0.768363	1.21025	3.46205	0.889009	0.0131531	0.0774679	0.249905
IL1R2	2.38345	1.91625	3.81005	0.392251	-2.48895	0.874105	-0.226581
RGS4	2.83681	0.771152	1.92229	0.0953225	-0.820864	1.24923	0.601494
SLC10A5	0.500193	1.94188	1.54871	-0.591307	1.08947	0.492874	1.67192
CD34	0.371198	-0.198232	2.73883	1.56316	1.45589	-0.833313	1.54731
GUCY1A3	0.275492	1.48615	2.08667	0.0315338	0.439133	0.551928	1.77022
NEK10	0.643903	2.18785	4.27077	-1.59746	0.955066	0.0994924	0.0661287
HIST4H4	0.106572	1.02075	2.19983	0.413051	2.47529	0.0293363	0.3663
NRXN3	1.50095	-1.86863	1.65482	-2.33353	3.49454	2.62042	1.54171
TENM2	1.30324	-1.24424	1.28918	1.79696	2.16982	0.442809	0.835998
RYR3	0.0309976	2.83452	3.06603	0.360931	0.301086	-0.373152	0.363092
TMEM52B	1.60683	2.01405	2.89534	0.118479	0.497444	-0.214985	-0.355481
KIAA1549L	1.16813	2.04302	2.35836	0.48821	-0.559563	0.73339	0.327987
ARHGAP25	-1.26849	3.16103	2.38273	0.273317	0.960617	0.879589	0.163292
MALL	0.292043	1.07767	3.82143	0.527662	0.156159	0.339035	0.328251
TMEM200A	0.761861	2.38341	2.4792	0.320571	-0.583261	0.647654	0.532108
THBS1	1.30654	1.59745	2.37338	0.81264	0.372334	0.114003	-0.0351857
MYL9	1.56613	2.01627	2.02732	0.664852	-0.170261	0.114291	0.291116
SLC6A14	-0.83904	-0.498983	4.00484	0.309269	1.76844	0.185063	1.54794
PTPRC	0.471101	0.252893	2.34401	-0.0184013	1.08883	0.219688	2.11042
CALCB	3.14594	2.88948	1.43732	-1.45558	1.61875	-1.25101	0.078194
NLRP3	1.81443	0.20441	2.13281	1.56447	1.54545	-0.381604	-0.448508
HIST1H2AI	0.382815	1.00386	2.95857	-0.170728	1.16538	1.19672	-0.132138
TNC	1.24353	1.84546	2.84302	-0.040147	-0.119755	0.521769	0.0801527
TACR1	2.85417	2.34362	1.78837	-2.46107	1.54201	0.219665	0.0781732
ANXA10	1.4231	-0.783304	3.21953	-0.358604	-0.420927	1.76252	1.51037
MAB21L3	-0.285884	1.04845	3.66961	1.04187	0.51611	-1.19084	1.54796
PGBD5	0.519061	1.73669	1.9738	1.77714	-0.409162	0.440041	0.307435
GPR110	-0.174786	2.57081	3.30022	0.313432	-0.0186116	0.282281	0.0639685
SAMD4A	1.30408	1.28005	1.29316	1.27685	0.922614	-0.0471273	0.29655
FNDC7	2.97617	2.76986	-1.18469	1.42032	0.121258	1.64636	-1.43029
DUSP8	0.840156	2.71713	2.63174	0.232757	-0.41006	0.0879162	0.212343
PMEPA1	0.70432	1.58695	2.38885	1.04746	0.224226	0.174425	0.183526
SNRPN	0.80224	1.31814	0.688243	1.57577	-0.285985	2.16913	0.0329923
COL17A1	0.215564	-0.332541	3.49154	1.23575	0.674916	0.43678	0.572249
CXCL3	1.17368	0.245319	2.35494	1.27265	1.05224	0.316521	-0.130134
MSRB3	1.69555	1.34808	1.62832	0.268838	0.307798	0.490351	0.498946
RCAN2	1.10722	0.197601	6.25387	1.62908	-2.48361	-0.25035	-0.219601
BST1	0.0549622	-0.203488	2.89081	0.388269	3.36567	-0.728691	0.465454
AC006435.1	0.976001	2.0139	3.05734	-0.615178	1.8253	-1.39497	0.331152
TSPAN10	-0.0286746	2.09	3.16485	1.19587	-0.219989	-0.192101	0.170768
KMO	0.769023	1.49077	3.00974	0.282538	0.788184	-0.153076	-0.0228261
KRT23	0.748442	1.03145	2.64329	2.72783	-0.512288	-0.105186	-0.387858
RPRML	-0.541634	2.56214	0.213339	-0.0184271	0.12124	2.7091	1.07017
LHFP	1.71212	1.06928	1.68495	0.654074	1.08635	0.0154613	-0.12228
SPTSSB	0.601316	1.61079	0.117504	0.978731	1.32651	-0.0817535	1.54439
C3orf52	1.21154	1.51853	1.87127	0.311849	0.0923542	0.749039	0.342763
CTGF	0.934515	1.60407	2.08277	0.442444	0.526381	0.0579597	0.445949
MB21D2	1.05486	2.50984	2.05535	-0.274825	0.334097	0.188172	0.221269
BMP2	1.00532	0.252976	0.428437	1.1736	0.503832	0.219666	2.4866
TGFB2	1.65476	1.18627	0.796728	1.04913	1.11959	-0.0928047	0.355585
LDHAL6B	-0.401776	2.5313	1.47046	-0.0183828	1.54369	1.65328	-0.709643
PLEKHG4B	0.985446	1.75047	2.92921	0.021831	-0.0497723	0.219371	0.202928
FAM189A2	0.667875	1.33929	2.01855	1.11668	0.587625	0.234681	0.0910385
GLIPR1	1.41129	1.65206	2.82603	-0.208148	0.190535	-0.125777	0.276226
PTGER2	0.626753	1.26448	1.06419	3.02111	0.121283	-0.00986475	-0.0718732
NEDD9	0.352923	2.22371	1.80987	0.768736	0.425755	0.087029	0.332772
JUN	0.72518	2.20565	1.99003	0.607574	0.344106	0.145799	-0.0210178
AXL	2.31242	0.893163	1.31787	1.36664	-0.0835318	0.214866	-0.0413059
HIST1H2BF	0.309854	0.491658	2.41794	1.31644	2.27709	-0.917146	0.068636
SPTBN5	0.649768	1.86869	2.6394	0.145077	-0.116105	0.501156	0.27351
GSDMC	-0.708824	-0.633013	2.90855	1.35559	1.07041	0.930198	1.02695
PRDM1	0.523232	1.56852	3.40405	-0.232281	0.124599	0.0553752	0.48851
GOLGA7B	0.533788	0.931855	1.31112	1.3029	0.696057	0.863568	0.282557
ABCA13	2.67966	0.883407	2.39358	-0.134773	0.453223	2.66277	-3.02636
ACKR3	1.89727	3.18676	0.0384306	0.362695	0.124742	0.219671	0.0781912
RYR2	2.47005	1.17293	3.10637	-0.507224	-0.137941	-0.281642	0.078175
TCHH	0.687383	3.06241	1.12716	1.46868	-0.133435	0.364527	-0.69894
WNT16	1.9273	2.24058	2.92061	0.394666	-1.52982	-0.118382	0.0354829
OXTR	1.10176	1.12249	1.15516	1.11223	0.973181	0.283119	0.121155
SPINK5	-0.35991	-0.086218	4.33369	0.551909	0.68516	-0.597946	1.3322
AHK2	-0.814682	1.19023	3.36912	1.31968	0.0636394	0.303655	0.40603
TNFAIP3	1.48577	0.480343	2.42475	0.617369	0.553436	0.140193	0.132835
GPR176	1.76513	0.592193	1.61972	0.593999	0.842481	0.055936	0.353536
VGLL3	2.61791	1.30263	1.05896	0.0886717	0.382837	0.240221	0.128464
CCRN4L	0.94835	1.14601	1.61187	1.21644	0.357858	0.28224	0.255241
CDKN1A	-0.377943	1.08588	3.29543	1.18963	0.390095	0.217596	0.0139932
TMEM88	-0.43387	2.4218	3.05852	0.977552	-0.526067	0.273729	0.0424326
LY96	-0.52154	-0.154696	1.83425	1.30262	0.18685	1.64711	1.51156
ARL4C	1.09083	1.4853	2.0211	0.71492	0.220784	0.259682	-0.00368667
LAMA2	0.77147	1.12883	2.32468	0.476883	0.82518	0.0307745	0.231003
SEC14L4	-0.159549	2.37136	1.40424	1.81066	0.0808547	0.472731	-0.206049
HIST1H2BC	0.761612	0.312144	3.09594	0.614009	0.685368	-0.279614	0.573769
MYADML2	0.687359	2.53715	1.63893	-1.59085	3.20731	-0.796294	0.0781947
CREB5	1.63708	1.50424	1.48133	1.26304	1.10775	-0.355204	-0.890546
TBX1	0.130864	2.33035	1.99806	0.20466	-0.214858	0.510805	0.787735
HIST1H4E	0.848604	0.775615	1.77449	2.20189	1.0844	-0.381103	-0.573923
CTD-2600O9.1	-0.11161	1.37223	4.60188	-0.0183828	-0.941972	-0.694164	1.51246
C12orf79	-0.596045	1.52236	1.64537	1.42094	2.56543	-1.64974	0.807124
FAM124A	0.412533	1.78633	1.69177	0.974752	1.54259	-0.277231	-0.416063
PNMA2	-0.537492	2.53132	0.309619	2.56828	1.04523	-0.0756217	-0.144142
PRR22	0.0274386	3.57662	3.97865	-0.523363	0.467949	-0.158192	-1.67835
RASSF6	0.0157284	1.08409	2.762	0.740888	0.787169	-0.384912	0.677542
PEAR1	3.30174	0.315675	1.54873	0.344732	0.1864	-0.145762	0.116374
CD163L1	-0.731737	0.224975	2.83836	0.461663	1.38391	0.796274	0.693367
FAP	1.51512	1.03581	-0.0615449	-1.03216	3.9143	0.219654	0.0499829
SCUBE3	-0.0308758	0.667783	0.436027	3.20374	0.869491	-0.15506	0.64101
ETS1	1.34442	1.16755	1.15746	0.855203	0.602375	0.257762	0.246127
PRLR	1.22553	0.429481	0.233944	1.42029	1.54203	0.588426	0.184137
AFAP1L1	0.935918	0.248305	0.738455	1.85513	0.873811	0.563596	0.399636
TM4SF1	0.717818	0.866357	2.5905	0.720898	0.21689	0.312025	0.189357
CDRT1	0.0227252	2.47045	3.17216	-0.00383562	-0.153331	0.260312	-0.173595
LEPREL1	1.04363	0.48795	1.73785	1.15232	0.884347	0.045801	0.227143
LAMA3	0.00532236	0.921022	2.79266	0.567992	0.784736	0.244462	0.259184
SIRPB2	0.335792	0.305073	2.09123	-0.0183753	2.56341	0.219669	0.0781938
SLC22A1	1.50532	1.51938	2.05005	-2.46102	-1.10906	3.66235	0.395798
KRT14	0.320895	1.13164	1.83669	1.99444	0.053032	0.138698	0.0857194
CARD9	-0.146234	2.81592	2.70248	0.770629	-0.00825307	-0.472648	-0.103126
FBXW10	0.907135	3.16496	1.15716	-0.600097	0.998485	0.723686	-0.799861
KLF4	0.731946	1.69189	2.56744	0.165291	0.390553	0.086156	-0.0824251
AL603965.1	0.584494	1.7597	2.1865	0.763375	0.432851	-0.0995179	-0.0915228
LIPH	0.766992	0.164703	1.9137	1.38475	0.536713	0.531936	0.233426
ADAM19	0.738451	1.44574	1.72281	0.5508	0.216292	0.700298	0.15651
QRICH2	0.154322	2.53636	2.84215	-0.25489	-0.0576685	0.127653	0.180912
PLA2G7	1.00488	0.714059	3.00415	1.54568	0.121253	-0.27254	-0.592261
TNF	1.02674	-0.263247	1.11552	2.46162	0.669225	0.617557	-0.106939
FOSL1	0.680004	1.58157	2.27484	0.424593	0.0791096	0.516454	-0.0388114
KRT6A	0.112328	0.178656	2.02444	1.4785	0.199652	0.713976	0.804007
KLF6	0.950632	1.03137	2.2206	0.624095	0.430239	0.206439	0.0347429
CLCF1	0.757168	2.37772	2.29108	-0.122648	-0.193746	0.231537	0.148098
ENTPD3	0.566006	0.349686	2.87482	-1.01401	0.162175	0.106568	2.42422
KLHL30	-2.01642	4.22202	2.10367	0.334994	-0.592388	0.568451	0.84777
C8orf58	0.28302	1.81186	1.36634	0.301948	0.696247	0.568545	0.434504
ARRDC4	3.41436	1.49914	1.18476	0.218722	-0.604947	-0.390562	0.138934
TPH1	0.0395997	4.04017	1.71103	-0.16149	1.62639	-1.82278	0.0222604
LIMA1	0.64305	0.876116	2.01963	1.00107	0.559096	0.181923	0.173707
PARM1	0.549039	1.44777	2.77564	0.977126	0.118593	-0.461167	0.0402156
PCDH7	0.558987	1.23094	2.24507	0.957918	0.277902	0.0514549	0.12132
C9orf84	0.108579	1.29106	1.92202	-0.0214103	-0.291407	1.17727	1.24633
ZNF469	-0.177642	3.22231	1.50089	0.213376	-0.344732	0.335158	0.680348
SPNS2	-0.142663	2.65577	2.50682	0.716087	-0.168513	0.137393	-0.287455
GRHL3	0.279735	2.72744	3.01418	0.013087	0.236914	-0.328186	-0.533523
CD274	1.59049	1.74649	3.46739	-1.53546	0.683277	-0.209253	-0.344807
CCDC85A	2.23483	0.150992	1.42131	-0.18531	1.27862	0.0537233	0.438397
VCAN	0.735674	0.444639	1.02272	1.97877	0.708329	0.410312	0.0915018
TMEM156	1.27855	0.844312	1.73561	0.474998	0.688018	-0.742491	1.1051
VIP	1.73714	3.40034	5.31363	-2.00411	-0.918114	-1.23054	-0.926011
ACPP	-0.229157	-1.07191	0.923721	0.976281	3.82287	0.573403	0.373661
MYOM3	1.42667	0.107484	3.19163	0.245927	-2.32366	0.189334	2.52101
GPRC5A	0.947329	1.51436	2.3155	0.333437	-0.18987	0.162222	0.268763
TBXA2R	1.00686	2.11955	1.79515	-0.940132	0.59914	-0.531849	1.28868
RAET1E	0.196539	-0.246414	1.22159	1.10137	-0.247259	3.23195	0.0680873
FYN	1.57231	1.92087	1.87302	-0.366118	0.30112	-0.013484	0.016638
A2ML1	0.162733	0.305598	2.37712	0.271141	1.95645	0.2991	-0.0722343
EID3	0.81585	3.36111	1.8672	-1.01756	0.0476742	0.189334	0.0332632
UCP3	0.0744069	1.4273	0.944116	-0.0284086	0.519018	1.02213	1.33203
RAET1L	0.901623	0.287095	2.77498	1.1208	-0.645799	-0.582727	1.43016
TGFBR2	1.34115	0.940567	2.00466	0.525076	0.398365	0.0404818	0.029982
NOS3	0.493414	0.958084	3.29411	0.183284	-0.114187	-0.107781	0.559756
RAB9B	0.605198	0.370457	2.18586	2.99067	-0.188151	-0.586315	-0.127739
AKAP2	-0.159549	1.02634	0.96386	0.997635	0.126789	0.230375	2.06219
NECAB1	0.65135	1.24142	2.58392	0.611075	0.184783	-0.14497	0.115702
SLC2A14	-0.642121	0.773348	1.9581	1.43399	1.54235	-0.797237	0.942564
ADAMTS15	1.50082	2.40851	1.55841	-0.206269	1.07206	0.21969	-1.345
CCDC148	-0.0315559	2.44504	0.991926	1.15535	0.474354	0.455685	-0.290915
ADAMTS1	0.459414	1.03404	2.10957	0.435309	0.138089	0.403122	0.618106
ITGBL1	0.501483	0.382184	2.12656	0.923466	0.809925	0.156695	0.296569
LMCD1	1.50228	0.951545	1.50725	1.43396	0.104127	1.95862	-2.26784
ZFP57	0.0530866	2.05008	2.36511	0.0497357	0.48139	-1.35154	1.53621
PAQR5	0.21019	2.35803	1.71972	0.802457	-0.196531	0.395357	-0.107929
SLITRK6	0.313919	1.41956	1.81175	-0.162784	-0.565284	1.65203	0.694685
RFTN1	1.22329	0.81323	1.90085	0.442222	0.338864	0.0901705	0.340825
SLC7A7	0.564085	1.12743	1.35602	1.4963	1.20709	-0.56153	-0.0430141
C5orf46	1.47756	1.35575	1.91054	-0.0184178	0.121245	0.219653	0.0781641
FGD2	0.0995472	2.18001	3.06651	-0.467823	0.545407	0.225484	-0.528199
SOSTDC1	1.542	2.38194	1.33218	0.130322	-0.401094	-0.413308	0.533763
TPM1	0.568058	1.45817	2.11498	0.820596	0.133059	-0.0809629	0.0918485
COL8A1	1.52476	-1.22245	0.0602092	3.74452	3.1031	-0.116184	-1.99915
HSD11B1	-0.817036	-1.12156	1.83829	2.30208	2.09224	1.64638	-0.85026
BCAS1	-0.942372	1.91086	2.38849	0.57	0.783808	-0.275428	0.650224
AC010536.1	0.0784469	2.04411	1.03543	1.08415	0.86835	-0.415149	0.388319
DUSP13	-2.16078	-2.28103	0.0641978	4.73398	3.08137	2.6145	-0.972255
C16orf71	1.01991	2.91787	2.99812	-0.603316	-1.09779	0.0855243	-0.244764
GEM	2.58894	0.260616	-0.289335	2.56526	0.285862	0.444657	-0.822651
FERMT3	-0.0146932	2.12786	1.29078	1.42745	-0.222557	-0.0601652	0.478638
SYNPO2L	1.46497	0.756163	3.06566	-1.33636	-0.065602	1.05314	0.0858033
C8orf46	1.16534	1.0788	2.36127	-0.24529	1.06366	-0.00629697	-0.400511
LINC00346	1.13346	1.60318	1.72191	-0.0189147	0.165651	0.195594	0.208342
SMIM5	-0.225455	1.71561	1.4047	1.65641	0.126025	-0.550894	0.871064
RGS20	0.67516	0.86966	1.69221	0.826196	0.328399	0.174588	0.425083
C15orf52	0.323843	1.29182	1.77527	1.1837	0.2685	-0.0026795	0.145546
SCN9A	2.05824	1.21305	3.56246	-2.28524	0.109948	0.244788	0.0646532
IMPG2	0.395026	0.903818	2.33463	1.42141	1.15273	1.12131	-2.36669
ZNF737	-0.241477	1.73613	1.86781	1.98403	-0.0121436	-0.455795	0.0825995
NEURL	1.5863	1.72239	1.53248	0.497358	-0.205539	-0.210504	0.0290181
ARHGAP31	0.31886	0.465707	1.54791	1.47098	0.596174	-0.425507	0.970904
SYT1	-0.33484	1.08601	4.7568	-0.92606	0.417458	-0.0860461	0.0276419
GRPR	1.35418	0.607075	2.56827	-1.45633	0.121258	1.70194	0.0424326
ACTRT3	0.485295	2.31096	2.47109	-0.352584	0.261918	0.00667894	-0.248201
RP11-366L20.2	1.86786	2.22512	0.88342	-1.0239	0.0195765	1.86612	-0.911068
PCDHAC1	0.524459	0.647325	2.26098	0.636741	-0.385576	0.519148	0.711342
CA8	-0.96172	-0.261035	1.76494	0.879464	0.719583	0.219674	2.55351
GNRH2	0.572996	3.08421	1.23146	-1.47321	2.62712	0.291456	-1.43029
FBLN5	-0.995179	1.32312	2.39746	1.40138	0.875341	-0.284944	0.1835
BNC2	1.20078	1.64359	2.42115	-2.46104	1.54201	-0.00615946	0.55443
ADPRH	0.436958	0.79128	2.16353	-0.209029	0.645538	0.567323	0.492638
SLC38A7	0.179472	1.64548	2.45174	0.345158	-0.0115451	0.0547979	0.221213
DNM3	0.00305161	0.512663	1.43263	0.878606	1.74025	0.260622	0.0584185
IL18R1	1.07433	1.86217	2.49501	-0.499107	0.0752437	-1.37026	1.23015
CAPN14	0.0328187	1.40802	2.50857	0.137067	0.317205	0.207339	0.244756
OSGIN1	-0.0881851	2.11388	2.19089	0.279608	0.0695859	0.390851	-0.103406
OLFML2A	0.823173	1.26541	1.96512	-0.0353419	0.171068	0.21353	0.434732
CD22	-0.160446	0.430204	1.57494	1.20603	-0.102408	1.22753	0.659928
DAGLA	0.440721	2.76414	2.64208	-0.276881	-0.704093	-0.401662	0.357459
GPR75	0.224875	3.50176	2.16087	0.567283	-0.815384	-0.200625	-0.617445
PGM5	2.42021	1.80527	1.84122	-0.0184265	0.127536	-1.43412	0.0781767
ELOVL2	1.59574	1.97647	1.80668	-0.325536	0.190557	-0.136622	-0.289759
DIO1	-0.587721	2.99737	-1.67287	-1.47423	-0.738735	3.20181	3.07444
LYPD1	0.655393	0.42625	2.99109	0.328302	0.255924	-0.0419781	0.180365
TRPV2	-0.167342	-1.84488	0.379841	0.554192	4.34657	1.06728	0.455847
ADH6	1.84477	1.29859	1.247	-1.45557	0.204779	0.782458	0.850318
FNDC4	1.03356	0.357835	2.32375	0.836572	0.0462128	0.0770731	0.0954316
GPX3	0.168047	1.46896	1.08381	1.20348	0.436776	0.150735	0.250099
ANGPTL4	-0.980026	3.39623	1.90334	0.456652	0.0826335	0.419773	-0.51835
ICAM1	0.346488	0.203496	2.52951	0.782662	0.526746	0.103601	0.251148
BACH2	1.42745	0.752299	1.68085	0.836598	0.349154	-0.159763	-0.150581
SLC2A6	0.478131	0.880182	2.09999	1.16722	-0.0981879	0.198684	0.00665628
ZNF540	-0.0457896	1.36388	2.02101	0.569902	1.3691	-0.980493	0.417273
HIST1H3E	1.24129	0.410116	2.56661	0.0215038	-0.199786	0.233878	0.441122
COL5A2	0.125577	0.628458	0.748885	1.34899	1.34141	0.101172	0.418792
POPDC2	1.57708	2.80318	1.85376	-0.46879	-0.294542	-0.390938	-0.369351
DPP4	-0.065621	-0.335924	4.13288	0.0473965	0.531921	0.376813	0.0110089
LIMS2	-0.0276384	0.774351	1.96902	0.648876	0.779653	-0.0777211	0.631588
C10orf25	-0.593945	0.817429	2.38843	0.604788	1.21793	0.215755	0.0442615
RNF223	0.129539	1.85197	2.84505	-0.27512	-0.502841	0.252215	0.393364
RND3	0.856477	1.45467	2.07922	0.0769199	0.356064	-0.11705	-0.019844
MYEOV	-0.0645694	1.35118	2.45121	0.563202	0.00673533	0.332212	0.0259833
KDR	1.63872	0.409773	1.34367	1.43358	-1.34748	0.954356	0.233163
DKK3	-0.251695	0.131776	2.68407	1.14849	0.615376	0.0801042	0.2562
ATP6V0A4	-0.0750836	0.824797	2.73213	1.98216	0.143842	-0.47458	-0.474734
CA2	-0.159555	0.202024	1.44683	-0.598586	2.55649	0.580597	0.619271
SLC22A16	-0.159556	-0.628654	5.75506	-0.0168943	0.121238	1.13711	-1.56313
FZD8	0.41726	1.3817	2.21985	0.319831	0.0892995	0.152884	0.057247
ST6GALC5	0.247338	0.857091	1.27333	2.43647	0.121246	-0.111051	-0.186932
FES	-0.380373	1.55676	2.20199	-0.0328564	0.0394704	0.619571	0.632188
DH5	0.57874	0.516247	2.01367	-0.156777	1.58465	0.234614	-0.137351
HTR7	1.96494	0.590513	0.642011	1.0419	0.342785	-0.36638	0.417954
HIST1H2AC	0.606209	0.415885	2.7392	-0.0773063	0.692637	0.0173211	0.23878
MSC	2.04964	1.44377	1.46486	-0.250428	0.599208	0.198997	-0.873932
HTR2B	-0.288143	2.93573	0.0714537	1.43399	0.121263	0.219666	0.131527
TREML2	-1.12133	-0.849242	3.05952	4.58998	-1.35759	0.219647	0.0781767
LCN	0.769278	0.152376	2.66252	-0.00176786	0.572835	0.275027	0.164801
ZNF613	0.149902	1.76502	2.00804	-0.0182041	0.115039	0.403687	0.163078
SELPLG	-0.158372	1.48875	4.33501	-0.436065	0.568624	-0.891444	-0.329876
FGF2	-1.01476	1.95305	2.36613	0.439551	0.436452	0.162408	0.23108
SLC16A2	1.17324	0.422378	1.67795	0.796443	0.137225	-0.0402543	0.400586
PSORS1C1	0.301355	0.361458	1.60426	-1.01577	3.42711	-0.0602408	-0.0674505
DOK3	0.953632	2.30857	1.74554	0.526302	-1.39182	0.423827	-0.0167356
AKAP12	1.18715	0.632737	0.89774	0.926519	0.564614	0.163308	0.175682
PTGER4	1.12599	1.74199	1.07556	-0.0645051	0.589435	0.223975	-0.144825
IGFBP7	0.198161	0.0519389	1.97389	1.05567	0.843676	0.152187	0.271469
SLAMF7	1.41477	0.212528	0.123633	0.972721	2.90953	-1.14616	0.0522689
FKRP	0.555595	1.92208	2.21129	0.0377839	-0.0638471	-0.033107	-0.0976068
HAP1	-0.0844839	1.94474	1.8912	1.29551	-0.595652	-0.540189	0.620446
RCAN1	0.849021	1.43406	1.48553	0.673387	-0.0531263	0.107383	0.0316735
TAS1R3	0.380232	1.8569	2.28305	-0.0202347	-0.296228	-0.0392301	0.361788
CTD-2162K18.4	-1.22768	1.89515	1.63514	1.42104	0.121272	-1.3912	2.07006
HRH1	0.751308	1.20322	1.75964	0.570478	0.0399734	0.00899757	0.187562
FAM71F2	0.565999	2.86105	0.168667	-1.01646	1.68676	0.190187	0.0643001
RGAG1	0.385408	1.21889	2.91089	-0.0183839	1.61875	-0.727777	-0.868041
RSPH4A	0.0738438	2.75819	0.92712	-0.0184118	1.54305	-1.00654	0.240532
ISG20	0.778246	0.465497	1.85262	0.469175	0.66663	0.0425845	0.237105
DLK2	0.347819	1.8628	2.45749	-0.0258536	-0.204045	-0.163291	0.235821
TAGLN3	-1.12133	0.308709	3.9419	-0.848635	-0.0776747	1.21252	1.0919
ZBED2	1.39352	-0.15814	1.14048	1.08416	0.394039	0.330917	0.321792
MYPN	0.33184	1.35043	1.74364	0.581315	0.0741346	0.242144	0.18135
NTRK2	0.320992	0.829237	1.96088	-0.0184132	2.61265	-0.823306	-0.393782
GABRQ	1.67503	3.20723	0.996541	-0.459364	0.147996	-0.623474	-0.46301
CLN6	0.552877	1.81323	1.56196	0.17931	0.514457	0.0351448	-0.188763
PKIB	0.00371341	0.215185	1.02768	1.242	2.36964	-0.616315	0.221113
C22orf26	0.551347	1.1688	0.812763	0.921794	0.122449	0.670844	0.211052
LRRC8C	0.490927	1.32646	2.35099	0.177864	0.236847	-0.383307	0.24849
AC187652.1	0.867188	0.757242	1.67741	-0.017967	0.248362	0.664585	0.250913
SERPINB8	0.028991	0.917496	2.02648	0.368675	0.597652	0.197328	0.31081
ERRFI1	0.595356	1.11707	1.63209	0.548221	0.28243	0.216254	0.0531675
C4orf19	0.409232	0.685009	1.95672	0.888972	0.353563	-0.0546437	0.204494
FJX1	0.525239	1.32807	1.55742	0.416733	0.450104	0.0414103	0.120594
ZNF471	-0.159551	1.84734	1.44748	1.11799	-0.112973	0.219664	0.0781938
SLC25A34	-0.00505144	1.57139	3.09581	0.865983	-1.76261	0.589662	0.0823079
PRSS23	0.641017	0.821941	2.67262	0.0335877	-0.0800608	0.0266373	0.31957
FSTL3	1.25562	0.911612	2.3305	0.471486	-0.296797	-0.306724	0.0600965
CCDC96	0.354596	3.41209	2.25274	-0.393986	-0.606126	0.127415	-0.732146
C11orf91	-1.25235	3.14705	4.9162	-1.32772	-2.88774	1.74068	0.0773565
C22orf43	-0.178097	2.68866	-0.446081	-2.60091	1.64469	1.64636	1.65359
LCTL	0.787927	1.83967	1.88805	-0.281732	0.333688	0.0510622	-0.211351
MT-CYB	0.221181	1.78245	0.982505	0.781246	0.289595	0.134908	0.211093
ENC1	0.817324	0.757087	1.40969	0.549833	0.611819	0.176928	0.0730094
SYT14	1.83543	0.341581	0.205918	0.907905	0.559566	0.669669	-0.127139
GBP2	-0.347268	0.708203	2.28878	0.972319	0.502771	-0.119072	0.384731
EFR3B	-0.241051	2.14513	2.33831	-2.46107	3.62438	-1.82416	0.805391
C9orf117	0.701677	1.80372	1.63744	0.531957	-0.0999407	-0.289366	0.0993049
TRPC3	0.802232	1.17449	1.89604	-0.0184057	0.121258	-0.0148891	0.422399
NFATC2	0.0363156	0.869139	1.1196	1.57593	1.13344	0.0881232	-0.440604
CLEC4A	-0.165847	1.84042	0.0606148	3.74389	0.12124	-1.30409	0.0781926
ZNF594	0.846221	2.10106	1.88302	-0.193936	-0.0396131	-0.00193045	-0.233239
FAM105A	1.67809	1.1452	0.72998	0.417209	-0.156256	0.348093	0.192542
L1CAM	0.651837	0.595515	1.1134	1.31637	0.944351	-0.145709	-0.125283
SEMA3A	1.20169	1.33549	2.10042	-0.101959	0.0695418	-0.21445	-0.0583475
C1orf116	0.433541	1.0427	2.41015	0.295435	-0.0854781	0.105009	0.123667
CASZ1	0.170148	1.41536	2.5334	0.517404	-0.257509	0.109145	-0.166525
EPPK1	-0.4521	2.03973	2.81158	0.685776	-0.802415	-0.077904	0.093194
MAPK8IP2	0.0769946	2.43409	1.58201	0.204092	0.191561	-0.341766	0.148521
MITF	1.26642	0.713216	1.10665	0.0710148	0.924759	0.174132	0.0335445
CTSV	0.032108	0.158571	1.79943	1.51927	0.598855	0.204671	-0.0239947
DSG3	1.49293	0.117067	2.15174	-0.565097	0.222862	0.294104	0.573698
CHAC1	0.25148	2.17448	3.01906	-0.535685	-0.311801	-0.195957	-0.120126
MXRA8	-0.761241	1.03385	2.79998	0.466583	0.669955	-0.0300594	0.100244
SLC35F3	1.65493	0.0749376	1.02304	1.30437	-0.439375	1.0327	-0.380376
TLN2	0.330384	1.04729	2.67286	0.131388	0.0276352	0.304871	-0.245917
SLC27A6	1.22526	1.36973	0.25046	0.754245	0.693788	-0.0648405	0.0380761
FAT4	1.00621	-0.477378	1.26484	0.603326	1.09653	0.364398	0.404919
BP1	0.60978	0.858412	1.66736	0.736263	0.26055	-0.00936914	0.13313
USP6	-0.453715	2.8401	1.29466	0.362028	0.0354007	-0.222119	0.39863
MYLK2	0.27373	3.17266	0.585539	-1.00506	1.20513	-0.28014	0.301374
ITGB3	-2.50907	1.66473	3.09978	-1.45649	1.54305	0.569566	1.33983
MSLNL	-0.946628	1.62263	2.02589	0.61845	0.160187	0.254879	0.512565
MATN2	0.931644	0.45217	1.78981	1.06228	0.0449845	-0.0464205	0.0113226
TAGAP	0.703121	1.83026	1.8481	0.308512	-1.0592	1.13871	-0.523966
EPGN	1.00317	0.560554	2.08697	-0.334297	1.09961	-0.0535467	-0.119489
LYPD3	0.793464	0.873694	1.35442	1.05657	-0.140111	0.18017	0.122992
CCDC87	0.668162	1.65991	1.3994	0.853604	-0.561022	0.249238	-0.036069
ZFHX2	0.431955	1.25894	3.55827	-0.176899	-0.634607	-0.298608	0.089472
TRAF1	1.36675	-0.0588856	1.48741	1.1111	-0.0570554	-0.153007	0.530944
FBP2	0.59561	3.08524	0.154837	-0.0163434	-0.0635037	-0.21679	0.687654
HBEGF	0.564763	1.85266	2.64035	-0.477652	-0.17804	0.385245	-0.567592
UNC13D	-0.261599	0.962898	1.30901	1.28277	0.552005	0.227975	0.143031
ZNF365	1.48556	1.13193	1.41739	0.260534	-0.776686	0.249992	0.444625
CGN	0.368438	0.754784	1.64653	0.718129	0.203112	0.229643	0.292072
ZNF268	0.408638	1.93713	1.7684	-0.301021	0.547613	0.0402267	-0.188297
NCEH1	0.999292	0.628404	1.64021	0.191804	0.47362	0.257244	0.00399053
CLTB	0.592206	1.02904	1.86879	0.291605	0.268275	-0.0231751	0.166737
GPRASP1	0.615956	1.03978	1.31174	-0.026411	1.1039	0.271456	-0.135478
SLC41A2	0.482599	1.51146	2.69958	-0.070257	-0.0443921	-0.112893	-0.288588
LURAP1L	0.673165	1.10347	2.59341	-0.0347865	0.237457	-0.423677	0.0281622
ANXA8L2	-0.80212	1.0225	2.3563	0.82414	0.441159	0.0744199	0.258696
KIF5C	1.12752	0.625283	-2.01632	4.22748	0.335774	0.00638315	-0.143015
TTLL7	0.319891	0.826279	2.20578	0.374684	0.924002	-0.408799	-0.0797755
PDLIM4	1.33376	0.277741	2.07442	0.488257	-0.233204	0.0113287	0.200472
RELB	0.592754	0.830882	1.18754	0.899417	0.277762	0.106305	0.255679
ADAMTS14	1.51247	-0.779067	1.54368	0.560823	1.32493	-0.166996	0.153183
ARHGAP42	0.898777	0.84661	1.38972	0.618133	0.204047	0.154323	0.0357989
TLR1	0.404307	0.472763	2.30184	0.13679	0.96914	-0.188526	0.0502903
HIST1H1C	0.317293	1.23708	2.43484	-0.320201	0.564811	-0.140425	0.0446843
DUSP14	0.945076	0.769699	1.5713	0.57263	0.256453	0.030669	-0.0109928
AKD1	2.41748	1.28742	1.39335	2.41222	-1.39366	-0.358588	-1.62808
KIAA0319	0.826988	0.649899	1.6592	0.462368	0.0410322	0.121705	0.367762
KCNJ12	-0.920382	1.74265	2.01527	0.157488	0.0721252	0.506624	0.554619
ABCG2	1.08001	1.87215	0.977726	-0.305761	0.459035	0.0680975	-0.0304019
PLAUR	0.377909	0.697821	2.43973	0.24714	0.275555	-0.00718332	0.0880898
OSTM1	0.23035	0.523024	2.3464	0.56324	0.51544	0.0275547	-0.0899391
CFL2	0.418767	-0.0623951	0.953125	1.02233	1.17171	0.275281	0.330243
SP140	-0.712749	1.68588	2.71235	-1.45649	0.127601	0.207426	1.54052
CMTM3	0.786351	0.952116	1.51106	0.302569	0.332924	0.0977553	0.121286
NID2	-0.286975	0.135747	0.559586	2.42827	0.989821	0.0461251	0.222605
UPK1B	1.44246	1.59217	2.44897	0.334833	0.325668	-2.14274	0.0934371
PDGFB	0.126047	0.670146	1.60246	1.32966	0.149486	0.187444	0.0207525
AGBL3	0.302912	1.69457	0.63319	1.31662	0.214244	0.0267544	-0.103149
ANKRD55	2.94337	3.67574	1.00966	-0.018421	-2.40724	0.235207	-1.35476
SAA1	-0.682917	0.0311847	1.90689	1.65134	1.26464	-0.374317	0.284277
CLDN5	0.343117	1.74525	-0.427891	2.35462	-0.772607	0.736886	0.100281
FGFR2	1.125	1.01241	0.978226	0.212604	-0.0245742	1.04141	-0.278116
MYH9	0.71332	1.12216	1.73047	0.26624	0.0782567	0.0383606	0.116348
NRCAM	1.25791	0.327126	1.13616	0.545096	0.99695	-0.0658837	-0.132923
DLC1	-0.159569	1.55214	1.61351	0.384941	0.687956	-0.0399275	0.0212579
IQCJ-SCHIP1	1.03176	1.02056	0.190928	1.20783	0.262664	0.164352	0.18138
MAP2	1.06977	0.658807	2.80884	-0.237336	-0.0638359	-0.109536	-0.067264
HLA-G	-0.0688422	0.34531	1.72215	0.943417	0.465646	0.412007	0.237418
TUBA1A	1.41777	0.58942	0.973985	0.424319	0.215143	0.237244	0.198848
STYK1	0.539962	0.546189	1.72295	0.345692	0.841419	-0.0527823	0.110776
TIAM2	1.02648	0.393335	0.514613	0.400931	0.894665	0.620462	0.193946
HEG1	1.04514	0.32338	0.924113	1.14062	0.411929	0.0642331	0.133951
ADAM12	1.08868	-0.643635	1.19087	1.08243	1.39209	-0.00801227	-0.0610687
CCDC80	0.373644	0.804068	2.08865	-0.0594235	0.44882	0.0458803	0.339165
EHD1	0.191951	1.23511	2.10951	0.324715	0.111906	-0.0244985	0.0870932
TUBA4A	0.297391	1.03915	1.25092	0.778154	0.512487	0.00562721	0.149364
SPATA4	0.676721	0.39398	1.70934	-3.76503	2.56553	1.36011	1.09163
ZNF132	0.658389	1.43413	1.50907	-0.18699	-0.100566	-0.0922391	0.810367
DCBLD2	0.94137	1.10278	1.95812	-0.198801	-0.0105237	0.256417	-0.0314369
DOCK10	1.7601	1.1864	1.24277	-0.163878	1.09776	-0.883562	-0.224409
EPHX4	-0.347368	0.634903	2.4553	0.280021	0.557605	0.169184	0.263913
GOLGA6L4	0.61732	1.16777	1.11977	0.307435	-0.625055	0.521756	0.90377
SLC25A20	0.216143	1.29122	2.12668	-0.135726	0.348936	-0.0961383	0.256952
EME2	-0.476424	1.36732	2.50899	0.814067	0.116469	-0.171108	-0.156045
MCOLN1	0.309455	1.18491	2.19124	0.180813	0.00377274	0.0513344	0.0750196
DJB2	0.304207	1.32215	1.93019	0.112971	0.0959151	-0.0281857	0.254495
KCNK15	0.0898345	2.70026	3.25249	-1.22676	-0.731567	-0.0740905	-0.0212302
REEP1	-0.016991	0.728741	2.70978	-0.495717	0.77913	0.144697	0.137914
KRTAP5-1	0.0463387	2.19355	5.00056	-0.761241	-0.751195	-1.19168	-0.550457
TBC1D9	0.538144	0.22391	1.18265	2.01635	-0.0128108	-0.0159727	0.0523623
PDLIM7	0.155368	1.08116	1.46175	0.990807	0.0684184	0.017319	0.205795
CD59	0.387474	0.739737	2.06209	0.22119	0.255342	0.168717	0.144761
SMPDL3A	0.206814	0.230208	1.30845	0.420237	1.10692	0.0102989	0.695963
S100A3	-0.494853	0.224831	1.10176	2.50082	-0.073755	0.606492	0.113437
LOX	0.395365	-0.878217	0.778413	0.706398	2.107	0.243429	0.622358
NRIP3	0.392108	0.527498	1.72219	0.961684	0.219294	-0.0861831	0.23571
SLAMF9	0.470372	-0.391951	3.45911	-1.45685	0.121266	1.69212	0.078174
DACT1	3.58575	2.48188	-1.1799	0.0791597	-1.42663	0.437475	-0.0150931
NPPA	0.402666	1.52049	1.28483	-0.386294	0.27272	1.81022	-0.946089
HS3ST1	0.379514	0.40452	1.53075	1.10114	0.187658	0.287245	0.0675349
SLC5A1	-1.41273	0.958792	2.03327	1.98512	0.0742301	0.232346	0.0781615
GRIN3B	-0.682609	1.74743	2.90013	0.601559	-0.451512	-0.00855799	-0.1611
GADD45A	0.662877	1.41911	2.15491	0.142498	-0.214101	0.111747	-0.338613
WFDC3	0.34199	0.0520821	1.59158	0.562802	0.830087	0.179887	0.376784
ZNF93	0.581799	1.33801	0.872249	0.738742	0.323452	0.148376	-0.0687969
PTPRZ1	0.08529	0.935979	3.01205	0.0336596	-1.1341	0.138608	0.856381
IL1RAPL1	0.855654	0.828919	3.58775	-0.0201137	-0.229946	-1.3671	0.266454
TRIM16	0.371473	0.809179	1.86604	-0.0109436	0.62081	0.0713223	0.191
KBTBD8	0.0657584	1.29982	1.39952	0.143187	0.511109	-0.36527	0.857109
CYB561D2	-0.347807	0.7923	1.94654	0.852518	0.42187	0.218486	0.00577462
SDC2	2.09431	0.629364	-0.699096	1.55942	0.365173	-0.0870854	0.0233695
PLEC	-0.0345787	1.62567	2.19378	0.260349	-0.306334	0.0773378	0.0682547
MET	0.685334	1.31338	1.50162	-0.0181996	0.353708	0.0266716	0.0163778
CNTF	0.11337	1.395	-0.27664	0.145182	2.07494	-1.41149	1.83745
FHL2	0.680095	1.32775	1.19706	0.665092	-0.0645218	0.00220703	0.0687797
GPNMB	0.468489	0.00958078	1.70898	0.669077	0.695801	-0.0569496	0.374322
SPTB	0.102346	1.04574	1.71201	0.534162	0.270134	0.121316	0.0729065
BEST1	0.551261	1.21925	1.64987	0.316091	0.0382047	-0.0430201	0.125315
ITGB6	-0.0200034	0.797213	2.28545	1.18369	-0.675849	0.548121	-0.262907
FL	0.417185	0.551733	1.28028	0.780007	0.514966	0.174823	0.135108
DSC1	0.972748	-1.60248	-0.712299	4.01746	0.341961	1.69457	-0.859122
IL4R	-0.149639	1.34789	2.07173	0.384131	-0.0177698	0.11924	0.0957978
S1PR3	0.96512	1.13334	0.979591	0.395665	0.986264	-0.456106	-0.153699
HIST1H4H	1.2414	0.868816	1.49059	-0.620586	0.340859	-0.700584	1.22748
HOXA6	0.748164	1.37798	2.36511	-0.177993	-0.101217	-0.0533267	-0.312067
PLEKHN1	-0.0330819	1.52299	1.56225	0.814461	-0.192676	0.494613	-0.322076
CCDC147	1.25409	0.572398	1.72347	-0.601872	-0.144934	0.697683	0.342414
TNFSF18	-2.3581	0.637292	4.75365	1.73912	1.77042	-2.78228	0.0781688
SLC22A5	0.609464	1.25202	1.56349	0.0661686	0.25294	-0.300976	0.394555
TMEM246	1.51323	2.2039	-0.273859	0.0161161	-0.00170644	0.34087	0.0374927
GLT8D2	1.77395	0.450159	1.04344	0.00226616	0.8329	-0.367732	0.0976724
EAF2	0.353795	1.04785	1.59556	-0.171812	-0.0451827	1.31901	-0.271081
DJC30	0.00796962	1.47528	1.94507	0.0616398	0.239276	0.0620326	0.0357895
FLVCR2	1.01373	0.906574	0.228459	2.0243	-0.210959	-0.52767	0.391251
AC026740.1	0.0907676	1.7431	1.44599	0.155439	0.261092	0.415826	-0.289648
SLC16A13	-0.0169158	0.842225	2.61656	0.18602	0.148364	-0.0625918	0.107592
HIST1H2AK	-0.433654	0.586744	2.84617	-0.0183508	0.401604	-0.564626	0.986586
CHML	1.17664	1.12761	0.524527	0.17956	0.112277	0.470292	0.213248
TNFRSF12A	0.381723	0.66929	1.58876	0.623976	0.379711	0.157514	0.00112318
SOCS2	1.46352	-0.0322219	0.3599	1.22017	0.8091	0.00864286	-0.0348511
CD97	0.440592	0.297195	1.30887	0.757953	0.518187	0.275888	0.1868
ATP2C2	-0.0226524	1.1114	1.89988	0.43455	0.161298	0.249433	-0.0516508
MRAP2	-0.120589	0.252556	2.1572	1.78777	-0.247974	0.816506	-0.865026
HTR1D	0.464326	0.248183	1.95324	1.1302	-0.386834	0.198275	0.163473
LAMB3	0.0211944	0.255626	2.53682	0.346062	0.112515	0.164769	0.326236
LAD1	0.0140774	1.26461	1.49302	0.353004	0.229101	0.324432	0.0732193
SERPINB5	-0.0823361	1.05228	1.32969	0.738171	0.126309	0.347222	0.232411
GABRE	0.337187	1.48311	0.258193	1.35052	0.298589	-0.190145	0.199761
VEGFC	1.19316	0.591189	0.968752	0.39943	0.361365	0.0343077	0.186996
CNTP1	1.76434	-0.265168	-0.25579	1.46061	0.808268	-0.00689536	0.223699
HAL	-0.0531097	1.56746	1.8558	0.976061	-1.78846	2.66302	-1.49249
EMR2	-0.130899	0.304206	1.57166	0.457685	0.823414	0.394002	0.30117
C9orf156	0.452397	1.12934	1.21301	0.333932	0.282579	0.17313	0.135152
SPHK1	0.567318	0.771371	1.39865	0.867022	-0.408923	0.319023	0.198599
TMEM86A	0.626618	0.370059	2.03067	0.654016	-0.407909	-0.0609735	0.490234
TNFRSF14	0.668597	0.524398	0.994286	1.06478	0.240078	-0.171205	0.378635
ADAMTSL3	0.518031	0.0985936	1.84087	0.921905	-0.105444	0.368584	0.0512614
C6orf141	1.08772	0.651177	0.740479	0.869843	0.211308	-0.138114	0.270695
GPRIN1	0.801257	1.52647	0.83912	0.388573	0.092236	0.0159843	0.0274548
IKBKE	0.0954219	0.781238	1.17487	0.964005	0.277484	0.0623232	0.334991
AMHR2	5.17451	-1.8959	-1.41316	-0.0184064	1.54201	0.219664	0.0781937
HDAC9	0.914616	0.417612	1.3278	0.376983	0.437013	0.0174864	0.191697
ZNF416	0.115531	1.44055	1.78538	-0.0876603	0.17351	0.315606	-0.0623275
HIST1H2BD	0.15716	0.909683	2.37966	-0.0490731	0.463378	-0.282096	0.10082
CTNS	0.0676162	1.31933	1.75653	0.213186	-0.0943027	0.250421	0.163363
POLN	0.182008	1.78843	1.21011	0.980773	-1.80592	1.24051	0.0782029
GK	0.34933	0.994995	1.89465	0.277143	0.189164	-0.165133	0.133065
PTPN21	0.725065	0.861863	1.47367	-0.263538	0.637909	0.0233305	0.212761
SMOC1	0.596003	-1.51863	-0.60707	1.78427	3.14375	0.258943	0.0114073
NUAK2	1.10135	0.981534	1.26911	0.50113	-0.26465	0.0729601	0.00610821
IRAK2	0.171544	0.662091	1.65238	0.773028	0.420719	-0.134892	0.119605
PROZ	0.342492	2.46226	2.05803	-0.757	-0.761255	0.579363	-0.259463
WTIP	0.392143	1.30477	1.40244	0.245168	0.0273753	0.39807	-0.107983
GBP1	0.358098	1.28189	1.93618	0.0816916	0.381978	-0.44672	0.068405
DAF1	0.807791	2.45681	1.13639	-0.0355816	-0.461502	-0.188147	-0.0580578
NCOA5	0.366213	2.03381	1.58515	-0.240578	-0.110685	0.0467226	-0.0242065
TIMP2	0.622631	-0.2686	1.0805	1.45418	0.171593	0.316441	0.279116
ZNF66	0.47419	1.87922	1.3446	-0.0266472	-0.849792	0.053015	0.777594
GRK4	0.477153	0.835744	1.62693	0.590247	0.12954	-0.024244	0.0131069
GPR64	0.952525	-0.238928	1.29576	2.42433	-0.355039	0.202651	-0.640492
MYLK	-0.0383931	1.22034	2.03405	0.301787	-0.170971	0.335565	-0.0440012
CLCN4	0.197836	0.682502	2.0925	0.370905	0.285718	0.0539526	-0.0457762
NIPAL1	0.765294	1.2581	1.11192	0.217376	0.283386	0.139307	-0.139804
TBX3	0.98862	0.470758	1.52926	0.328321	-0.201257	0.957186	-0.442133
NEXN	-2.29314	2.1422	2.26318	0.503157	-0.0133919	0.881468	0.143279
C10orf91	0.236977	1.49735	2.51252	0.219016	-1.4468	0.115599	0.486424
UGCG	0.114887	0.211486	1.44763	0.849317	0.494851	0.256391	0.245593
SOAT2	2.0955	2.3759	0.528796	0.309963	-1.29875	0.503381	-0.894825
SLC26A11	0.326551	1.26964	1.82246	-0.244196	0.0073937	0.277014	0.156598
MREG	0.0521859	0.640849	0.939073	1.11944	0.468648	0.205738	0.186946
KRT80	0.578741	1.16234	1.11265	0.297385	0.260241	0.043247	0.153849
DAPP1	1.28702	1.4111	1.41067	0.314179	-0.0605195	-0.552528	-0.204266
CCL5	0.218672	-1.27071	2.24677	0.601235	1.42995	0.0439582	0.332478
QSOX1	0.923224	0.139376	1.73163	0.514682	0.0986151	0.0497474	0.136386
AMZ1	-1.52705	2.07723	2.65315	0.122802	-0.0586977	-0.326512	0.646596
PHACTR3	-1.81007	1.4695	1.07294	0.978666	1.04276	0.836253	-0.00341051
45354	1.19755	-0.123911	-0.0185733	0.389888	1.4144	0.310892	0.401564
FAIM	0.427991	1.34818	1.09158	0.152354	0.46262	-0.13055	0.21613
KLHDC7B	0.342325	1.06674	2.1874	0.0844706	-0.135634	-0.172479	0.193086
TMSB4X	0.452852	0.552407	1.35251	0.52465	0.364159	0.161896	0.154739
ZNF185	0.499008	0.102226	1.48051	0.912631	0.365776	0.0775832	0.123134
CDC42EP2	-0.281628	1.2899	1.98356	0.41953	-0.166078	0.313693	-0.00497633
EMP1	0.873658	0.258989	1.25864	0.631326	0.184768	0.321227	0.0249658
LRRN4	0.542815	0.986288	2.32198	-0.0183265	-0.035457	0.236345	-0.483648
GCSAM	0.920427	1.0851	1.30724	0.12547	0.719497	-0.165347	-0.445889
DYRK1B	0.432089	1.70599	0.957499	0.230864	0.0543528	0.0852103	0.0781708
PLB1	-0.233446	0.217067	1.49674	1.01861	0.830513	0.236165	-0.0223351
PPP1R15A	1.20686	1.05042	1.41037	-0.182846	0.230506	-0.0765346	-0.0964653
GPER1	-0.147826	2.43573	1.69115	-0.0105802	-0.429545	-0.175525	0.17523
ZNF189	0.116912	1.64613	1.35422	0.202967	0.0353019	0.0966863	0.0849362
ZNF75A	0.180783	2.02646	1.37533	-0.113957	0.0770092	-0.193023	0.176943
CCDC142	-0.0864564	1.9648	1.9544	-0.343464	-0.0290897	0.0715404	-0.00497874
PIWIL2	-0.970468	1.73948	1.70723	-1.02147	0.120811	1.80887	0.141724
FAM111B	0.195826	1.49035	1.84786	-0.395857	0.410941	0.0614787	-0.0844262
RBMS3	0.229254	0.55362	2.60938	0.174026	0.372877	-0.070955	-0.343137
FBN1	-1.57168	0.782869	1.09286	1.3641	1.5715	0.0404383	0.244258
C19orf18	-0.234034	0.533546	2.12315	0.902005	-0.102286	0.219666	0.0781767
EFNB2	1.20008	1.06776	1.45318	-0.382687	-0.0588335	0.13022	0.106622
PAPSS2	-1.08703	0.138993	2.46759	0.312647	1.13674	0.219457	0.319748
C3orf72	0.834217	1.88632	0.914279	0.416334	-0.515783	-0.0496947	0.018787
EBLN2	-0.400513	1.11934	0.0936925	2.29571	0.9493	0.599086	-1.15229
ZMYND15	0.144364	1.09996	2.16875	0.301139	0.410453	-0.642645	0.0209713
TNIP3	-0.880858	0.638908	3.24832	-0.0282239	1.79597	0.219664	-1.49212
TMEM106A	-0.050783	0.853741	2.00524	-0.075564	0.833798	-0.178002	0.108099
ZNF528	1.35393	1.15446	0.78807	-0.17713	0.149463	-0.365925	0.591688
ALOXE3	2.79664	0.572405	0.589625	0.424963	-0.373889	0.981912	-1.49904
TMEM255A	-1.91083	1.04231	4.83195	0.00079077	0.22469	-0.60585	-0.0935019
AEN	0.669531	1.40544	1.14698	-0.232812	0.50154	0.0859026	-0.0874011
TMEM184A	-0.106655	2.05509	1.80779	-0.161424	-0.0579916	-0.0511348	0.00269455
MAOA	0.169513	0.794942	2.16823	0.0827581	0.272004	0.0455742	-0.0504703
ZNF19	0.23932	1.02387	0.994402	0.111771	0.313972	0.321179	0.473848
ZNF708	0.360711	1.31239	0.692307	0.23985	0.776538	-0.0237459	0.115873
PKIA	1.2035	1.06242	1.08582	-0.0188366	0.462247	-0.163983	-0.157962
HIST1H2BK	0.929122	0.404746	1.45376	-0.0517147	0.532724	-0.00076392	0.19644
TP53I3	0.360025	1.23008	2.19435	0.123225	-0.240908	-0.113428	-0.0920414
TMEM132A	0.130462	0.488404	2.07822	0.616032	-0.0763237	-0.0544124	0.276885
ROR1	0.855396	1.81344	0.672447	0.655969	-0.185014	0.234685	-0.58904
KDM8	0.000625	1.01146	1.01959	0.668956	0.545565	0.177585	0.0239247
MGARP	0.0474854	2.0139	-1.15625	-0.193358	-0.909928	3.2272	0.414801
DKFZP779J2370	0.377776	2.42894	0.50715	0.0390564	0.215552	-0.140545	0.0152713
FAM57A	0.431686	0.933099	1.3063	0.515398	0.0390226	0.188479	0.0265857
NFKBIE	0.206236	0.266091	1.14552	0.927694	0.599894	0.2044	0.0868701
SDSL	0.0929055	0.415695	1.79705	-0.100713	0.27872	0.348038	0.604373
SAA2	-0.488276	-0.499271	1.72574	1.47275	1.03276	0.166536	0.0252375
FADS3	-0.366362	0.840906	1.88187	0.978961	-0.00750159	0.0528212	0.0530411
CXCL11	-0.721245	0.655633	1.94475	0.397272	1.01031	0.0594789	0.0827983
TES	0.810025	0.966477	1.38059	-0.0141677	0.197726	0.0446878	0.0402669
SCG5	-0.0461949	1.84466	1.55288	0.560827	-0.214139	-0.500407	0.223604
SYT2	-0.334981	1.71641	0.751407	0.299998	1.38717	-1.0808	0.681913
ARHGEF28	0.588844	-0.105523	1.06502	0.988184	0.45829	0.286008	0.133949
PTPRO	1.86465	-1.12934	-1.30033	2.56578	0.509144	0.309385	0.594825
TGM4	0.810543	0.739114	2.68847	2.28338	0.121276	-3.3072	0.0781938
ARNT2	0.74567	2.23851	1.04667	-1.01837	0.10172	-0.367504	0.665286
MAP7D2	-0.336612	1.91031	1.37902	-0.0212794	1.463	-0.918518	-0.0655449
PTPRB	0.0536089	0.898354	1.6224	0.281692	-0.405153	0.625998	0.327086
PCDH9	-0.159549	1.52096	1.77534	-0.140593	0.957616	-0.967899	0.41431
S100A10	0.109572	0.585835	1.11015	0.877473	0.645752	0.140051	-0.0796369
ADAT3	-0.0244523	1.15574	0.906248	0.369479	0.19867	0.135459	0.644596
ZDHHC11	-0.177763	1.87491	1.75251	0.579782	-0.383314	0.054215	-0.317001
WFDC2	2.02733	-0.34691	1.05806	0.17637	0.426295	-0.0496889	0.0915117
FAM134B	0.103548	0.15647	2.23472	-0.0657647	0.658454	-0.0242852	0.318631
CAV1	1.07177	0.37736	0.281024	0.808611	0.447856	0.23852	0.156493
FRMD6	0.983423	0.566738	1.10348	0.568095	0.0648828	0.0049901	0.0851248
SYDE1	0.0273837	1.08243	1.02682	0.380153	0.686521	0.0850874	0.0818319
MAP1A	2.43214	1.58531	0.915133	-1.01564	0.0663046	-0.232094	-0.382075
MFI2	0.361486	0.434071	2.04808	0.448203	-0.247539	0.0857044	0.224457
KIF26B	-1.92606	2.53896	2.71309	0.427565	-0.379258	0.363514	-0.387793
SV2A	-0.27638	2.52004	1.1497	-0.0135966	0.0660832	-0.0850653	-0.0110988
SPOCK1	1.7202	-0.641946	0.343543	1.2204	0.35944	0.121951	0.224216
LRRC46	0.29838	1.45977	0.900705	0.0633013	-0.137695	0.327372	0.43549
HMGA2	1.19748	0.0569218	-0.103273	1.27134	0.280107	0.48942	0.145397
PLA2G4D	-1.12133	1.04895	1.07578	1.78574	-0.879788	0.342526	1.08263
XIRP2	-1.38934	2.16423	3.88472	-1.45573	-1.50293	0.219653	1.40572
RUSC2	0.158048	0.692811	1.84582	0.274187	0.17114	-0.0619937	0.244899
KLK10	-0.0138848	0.485478	3.82784	-0.832976	-0.0909214	-0.133737	0.081218
V3	1.70081	0.679965	2.0517	0.128312	1.04357	-3.39005	1.1079
VASN	-0.346036	2.05178	0.718358	0.94485	-0.150876	0.0304002	0.0710839
SLC22A4	0.776332	0.875343	1.1501	0.2347	0.0749188	0.0895834	0.117383
MGC4294	2.47023	-1.00746	0.855802	-0.0184029	0.121258	1.21098	-0.314176
EVA1A	1.08483	0.418365	0.909743	0.231136	0.884947	-0.107995	-0.109696
BMP6	2.28885	-0.658973	-0.963636	0.576842	0.772296	1.23366	0.0589622
DYX1C1	0.842299	2.14744	0.0902344	0.0561204	0.537089	-0.460008	0.0930508
FAM71E2	-2.93527	-1.27253	0.801861	3.74854	3.90109	0.219677	-1.16229
CSPG5	-0.42969	0.979095	2.21547	-0.272922	0.371329	0.417779	0.0136375
ZNF711	0.243589	2.96626	1.14498	-0.430744	-0.0150167	-0.768928	0.152827
AMOTL2	0.175634	1.14015	1.68051	0.0893371	0.218168	-0.0581912	0.047358
C2orf54	-0.617902	1.53617	2.11372	1.46489	-0.767053	-0.670209	0.231341
HYAL3	0.02278	1.63769	2.64031	-0.774199	0.21001	-0.187239	-0.258403
GALNS	0.225827	0.918405	1.36207	0.663601	-0.111572	0.0604717	0.165189
ANK2	0.449251	0.627828	1.8811	-0.0750247	0.317979	0.535912	-0.453188
TFPI2	0.856076	1.15855	0.464905	0.435081	0.278637	0.031192	0.0531339
DAB2	-0.178294	0.074959	1.41202	1.30867	0.719928	-0.229017	0.15647
MT-ATP8	0.0462569	1.15679	-0.15189	1.17199	0.734955	0.0790281	0.224212
FAM227A	0.653253	1.56418	0.425784	0.137822	0.722183	-0.15398	-0.0888038
GPR39	0.834379	1.01516	1.29174	-0.0302533	0.138329	0.0496983	-0.0409621
OSMR	0.191998	0.539739	1.57473	0.408193	0.276548	0.13458	0.131134
TUFT1	0.513347	1.19816	1.34571	0.0816584	0.118802	-0.151928	0.149439
CXCL2	0.751732	0.239797	1.80611	1.09625	1.49399	0.207424	-2.34107
ACVR1C	-0.250408	0.139933	1.35792	0.228442	0.294226	1.11889	0.364541
ANTXR2	0.378581	0.217375	2.0247	-0.28026	0.201761	0.159734	0.546124
UGT1A6	0.211907	0.0296354	1.8902	0.122459	0.572544	0.568524	-0.147574
DUSP1	1.38806	0.438886	0.901736	0.474113	-0.0818824	-0.0792132	0.198367
C4orf47	-0.358031	0.996742	1.72283	2.55969	-0.218051	-1.07633	-0.387127
PLEKHM1	0.135312	0.705685	1.67854	0.450933	0.151317	0.0340885	0.0837543
PEA15	0.407235	0.550806	1.50459	0.307861	0.267589	0.0649599	0.129352
PLP2	0.307863	0.897655	1.09119	0.292257	0.496646	0.165949	-0.0204246
COL16A1	0.272798	0.332415	-0.108595	1.89103	0.519729	0.0610819	0.262131
CSF3	0.378232	-1.69708	1.70981	2.42016	0.121294	0.219666	0.0781937
FERMT1	0.0369994	0.901578	1.4509	0.14697	0.404379	0.0876111	0.196478
STC1	-0.771615	0.944749	1.21368	1.9149	-0.01622	-0.135334	0.0741881
SLC34A3	-0.0137813	2.06472	1.30246	-0.692173	-0.0617212	0.6416	-0.0220114
CTSC	0.616072	0.474346	1.13016	0.1376	0.571084	0.13336	0.155274
CSGALCT1	1.2199	0.276464	0.580613	-0.271143	0.940215	0.379018	0.0877581
MSANTD3	0.931537	0.785437	1.01609	0.22217	0.313395	0.0619839	-0.119591
C9orf3	0.634303	1.02599	0.678462	0.60331	0.0980076	0.0801239	0.0903078
SI2	1.5687	0.444834	-0.473639	0.678451	0.469284	0.0282759	0.492532
C19orf71	0.118943	1.07304	1.77637	0.322893	-0.266736	-0.167791	0.347921
TRAM2	0.593925	1.10161	0.952439	0.28975	0.183467	-0.0752136	0.149893
THSD7A	-0.115024	0.674001	2.38629	0.826637	-0.2253	-0.333479	-0.0177605
GPR1	1.5003	0.426944	2.55302	-0.753978	0.00343427	-0.439538	-0.0985113
ANXA3	0.331423	-0.0979994	1.36228	0.500216	0.821989	0.0930046	0.178853
AMIGO2	0.177606	1.44341	1.16912	-0.0866716	0.376677	0.0789658	0.0288893
PANX1	0.681462	0.869259	1.25093	0.149456	0.0748229	0.172037	-0.0120785
AC007773.3	0.411515	0.593262	2.68135	2.42433	-2.23096	-0.174529	-0.523308
TMCC2	1.37106	-0.40684	0.676064	0.75243	-0.0301928	0.354178	0.460121
CDH2	1.18217	0.663603	1.45689	0.268011	-0.358158	0.0712514	-0.114159
C12orf36	-0.658884	1.67665	2.52631	-0.619445	0.0903317	0.2208	-0.0674996
POU3F2	1.42725	3.19826	-0.414765	-1.47418	1.6157	-0.334884	-0.851979
ITGA2	0.216301	0.756981	1.9033	0.231696	-0.47722	0.460971	0.0710178
VPS37B	0.268457	0.958133	1.35866	0.19736	0.115599	0.254425	0.00342058
C9orf47	0.337189	1.66054	0.73369	1.4203	0.121258	-1.19569	0.0782116
PLEKHA6	-0.100458	1.4609	1.45155	0.183064	0.0405541	-0.047285	0.163406
DSC2	0.543833	0.915602	1.91197	-0.792652	0.507351	-0.000640803	0.0643596
PRR19	0.103061	1.0997	1.40761	0.374073	0.0132372	0.0411083	0.108694
MGLL	0.405064	-0.906486	0.833197	1.53548	0.554216	0.347435	0.37621
MURC	0.217628	1.37828	0.956109	-0.803008	1.46752	-0.0497755	-0.0229345
AC115618.1	0.672223	1.00189	0.504234	0.535565	0.265516	0.227126	-0.0627689
FHDC1	0.261534	0.690818	0.0358805	1.45795	0.403138	-0.0248578	0.316825
AJUBA	0.215879	1.13169	1.12211	0.377772	0.378335	-0.122104	0.0366104
PLK3	0.165409	0.843614	1.33187	0.637665	0.0998111	0.12905	-0.0674923
TLDC1	0.406101	0.948727	1.25571	0.457132	0.0386062	0.0673996	-0.0384636
SETMAR	0.156592	1.25765	0.833803	0.278086	0.215549	0.31031	0.0793151
ZNF620	0.495129	1.75347	1.32159	-0.501922	0.144123	-0.201132	0.118845
CALHM3	-0.0576821	1.27496	-0.010338	2.98112	-1.05765	0.0510965	-0.063293
ZNFX1	0.177894	1.32612	1.59849	-0.0108662	0.0779869	-0.102692	0.0500011
PAX8	0.308743	0.0844961	1.02068	0.457666	0.605563	0.368134	0.269621
APOL1	-0.991597	0.494079	2.94037	0.572416	0.183575	-0.229504	0.142127
SUSD5	0.76592	3.18898	2.08605	-4.10571	0.936184	-0.309147	0.548762
MT-ND1	0.261286	1.49322	0.575332	0.591123	0.134797	-0.0338597	0.0889924
ZNF600	-0.0284321	1.20731	1.4578	0.0838944	0.276563	0.071807	0.0265042
ITGAV	0.238038	0.530091	1.12915	0.650952	0.359209	0.177085	0.00906272
TRPM8	-0.706845	0.500207	2.70199	-1.45557	1.60518	0.37458	0.0732492
TRPM6	-0.447376	2.02344	2.72157	-0.0231078	1.12007	-0.327645	-1.97797
SLC6A9	0.174045	1.01247	1.7366	-0.0334429	0.0352342	0.193101	-0.0292018
SCD5	1.33432	-0.244539	1.5524	0.417675	0.208	-0.0599269	-0.119895
GPR35	0.160393	1.04341	0.712446	0.822068	0.104474	0.00711587	0.237887
GALNT7	0.501122	0.959757	1.28342	-0.265768	0.313546	0.128001	0.167712
CHMP6	-0.0014756	1.468	1.65116	-0.171829	-0.0567406	0.165795	0.0293462
SLC26A10	0.297471	1.18284	0.805556	0.555109	-0.179913	0.195935	0.226323
ZNF480	0.147435	2.06144	1.17587	-0.135225	-0.00856368	0.0428508	-0.200673
KAT2B	0.813048	0.149712	1.74384	0.187046	-0.128291	0.135028	0.18193
HIST1H2BJ	0.943085	0.209286	1.02182	0.362803	0.844697	-0.0384627	-0.264514
SLC10A3	0.376917	1.0831	1.36826	0.266756	0.0560993	-0.0479852	-0.0272839
SLC16A9	0.158263	-0.178376	0.484297	0.357469	1.58431	0.614974	0.0533693
ZNF107	0.161827	1.63348	1.36925	0.14546	-0.00605512	-0.119886	-0.110856
FUT3	-0.107467	0.809201	1.85353	0.0676048	-0.0519441	0.281314	0.220828
GVQW1	0.223218	2.2231	1.31085	-0.0128544	-0.174645	-0.304039	-0.195864
HAUS7	0.837237	1.02482	0.194496	-0.0162057	-0.231045	-1.80419	3.06216
SAMD15	0.448499	2.62945	1.38363	-0.0715691	-0.662448	-0.200404	-0.46378
FRMD4A	0.358969	1.0771	0.624328	0.541587	0.010048	0.366655	0.0836198
HIC2	0.47237	1.03352	0.249843	0.361657	0.286196	0.432717	0.225157
GREM1	-0.159549	1.87791	-0.12232	0.922844	0.371701	0.122683	0.0423153
TRU1AP	-0.00261909	0.935103	1.51587	-0.000310103	0.445746	0.0989365	0.0610238
TUBB3	0.341286	-0.00030109	1.11796	0.577577	0.579426	0.210735	0.215541
MASP2	0.14901	1.45185	0.702465	-0.108411	0.404368	-0.119733	0.557538
DAPK3	0.399797	0.829293	1.36089	0.451162	-0.111538	-0.0155575	0.1168
LANCL3	0.901127	0.663781	1.39341	0.215335	1.02129	-0.896967	-0.267913
ABAT	1.8577	0.661681	1.21016	0.327167	-0.50572	-0.568779	0.0468176
CCDC102A	0.430271	0.471872	1.28998	0.478796	0.153237	0.0216112	0.182317
STX3	0.393205	0.583563	1.17705	0.584054	0.140499	0.0307797	0.112958
NTNG1	1.03877	-0.385995	2.07344	0.176975	0.420231	0.219676	-0.521316
SPAG1	0.353211	1.0026	1.36782	0.296612	0.222489	-0.168493	-0.0531778
GPSM1	-0.219226	0.416868	1.3038	0.503171	0.0247991	0.663514	0.326355
TMEM62	0.110649	0.709593	1.67037	-0.107617	0.30656	0.127198	0.201843
ADAMTS9	0.846885	0.508022	2.67704	-0.0184085	-1.29271	0.290775	0.00561004
JAZF1	1.08944	-0.0395024	0.246913	0.535604	0.443834	0.533618	0.203751
MYOF	0.354409	0.473199	1.02265	1.01384	0.0169476	0.158766	-0.0265595
BCAR1	0.182948	0.950658	1.14205	0.535087	0.232268	0.0335165	-0.0722251
CYP2J2	-0.37139	0.916901	1.9169	-0.0613592	0.703207	-0.138404	0.0327816
DRAM1	0.0198148	0.217959	0.649093	0.699928	1.19052	0.0221128	0.198476
RAB3B	1.26262	0.72955	1.1916	-0.0200574	-0.00763701	-0.00718586	-0.15126
GRB10	0.0977056	1.02772	2.07731	-0.194957	0.122914	-0.164962	0.0301318
B3GALT6	0.35828	1.00098	1.47884	-0.194992	-0.0192165	0.251506	0.119634
C11orf52	-0.528711	0.314441	1.99858	0.496274	0.627858	-0.200885	0.283449
LIF	0.181176	-0.00108757	1.78543	0.728003	0.1101	0.087078	0.0944272
IGF2R	0.365256	0.340463	1.88583	0.0279373	0.176364	0.074523	0.111814
MDFI	0.016498	0.745202	1.17386	0.404007	0.161742	0.000933818	0.473625
SNX24	0.548826	0.128638	1.27211	0.290977	0.763701	-0.050408	0.0204899
MKL1	0.611449	1.08421	1.0513	0.135781	0.0666779	-0.13839	0.161482
IL11	0.270866	0.520809	1.42707	0.944797	0.29808	-0.122476	-0.369374
SGCB	1.06768	0.636463	0.565145	0.0412583	0.431468	-0.0227251	0.250436
C1orf170	-0.173311	1.60567	1.76595	0.595945	-0.435179	-0.245192	-0.144555
AIFM3	0.291392	0.676653	1.98599	-0.0824835	-0.131259	0.180122	0.0481113
KCNC3	-0.70399	1.09513	1.56339	0.750673	0.18275	0.124644	-0.0451076
TMOD2	1.11441	0.503622	0.909993	-0.10962	0.692625	0.153568	-0.298315
KCB3	0.276266	2.5533	2.00035	-0.829182	0.269396	-0.434238	-0.871416
KLF10	0.288584	1.30421	0.969972	0.247053	0.0897456	0.0343987	0.0297823
C21orf67	0.349063	2.06282	1.68692	-0.400112	-0.516412	-0.203	-0.0192714
XDH	-1.10152	0.645586	1.95127	0.45004	0.59323	0.246946	0.168763
SLC27A4	0.35066	0.979934	1.29787	-0.156373	0.222783	0.245488	0.0130631
GMIP	-0.463269	0.902957	2.05551	0.358114	-0.27738	0.126437	0.243896
RAET1G	0.521754	0.0107774	1.07335	1.77203	-0.0996591	-0.341819	0.0059742
CCDC68	-1.075	-0.00408912	1.06557	0.542718	0.191198	3.19568	-0.974085
COL6A2	0.108547	0.955374	1.02046	0.692267	-0.0775089	0.156518	0.0860523
FOXD4L1	0.870636	4.11595	-1.30625	-0.0184013	-0.982468	0.182467	0.0781812
KLK5	0.0169474	3.19175	0.693023	-0.593844	-0.39993	-0.0765632	0.105559
CHPF2	-0.0918138	1.12596	1.75641	0.116254	0.0241687	-0.0761837	0.0768489
MAFK	0.315928	0.697629	1.3175	0.353496	0.000413231	0.100244	0.145634
GPR156	-0.629715	1.06823	2.03499	0.439169	0.153622	-0.00543845	-0.131775
DYSF	0.0640365	0.0899712	2.0574	0.468723	-0.031417	0.346613	-0.0668255
RP11-10J21.3	0.662665	1.10312	1.02521	-0.2413	0.485454	0.299656	-0.409484
SUSD1	0.574253	0.601797	1.62642	0.0507824	-0.0410969	0.0186069	0.0913507
TFEC	-1.08069	0.748075	1.32168	0.303115	1.40057	0.150632	0.0781767
LACC1	0.441495	0.301265	1.45071	0.362239	0.217707	0.15867	-0.0132837
CXCR6	0.619697	2.07765	1.07859	-1.01319	-1.51368	4.03482	-2.36515
TSGA10	0.176857	0.594589	1.17838	-0.49723	0.973165	0.127373	0.365059
ABR	0.145544	0.779932	1.49079	0.25464	0.0316593	0.171541	0.0440647
WDR66	1.86008	-0.44567	0.226346	0.794194	0.645161	1.20706	-1.37027
ZNF324B	0.130696	1.40919	1.32486	0.0867206	-0.0359385	0.313651	-0.314154
AP5Z1	0.120512	1.15871	1.45843	0.257033	-0.206614	-0.0438685	0.168621
C2orf16	-0.159549	1.12503	1.32034	-0.394026	0.446178	0.0516103	0.522538
IQCE	0.0937478	1.4016	1.6225	0.00953973	-0.221369	-0.144559	0.147117
MFSD12	0.204594	0.788725	1.52003	0.518677	-0.22172	-0.0790326	0.174719
H2AFY2	0.330875	2.54554	1.12653	-0.653879	-0.317278	0.0404167	-0.172198
ANXA2	0.490429	0.332956	1.13698	0.515448	0.238152	0.116541	0.0678193
ABCD1	0.206697	0.454097	1.70618	0.540453	-0.118221	0.0335041	0.0709469
ITGB4	-0.501957	0.199733	2.23138	0.691142	-0.0979814	0.222499	0.140963
ASIC3	-0.324121	0.476853	1.30977	1.15713	0.0842292	0.0323769	0.148539
LYSMD4	0.289587	1.11903	0.747326	0.53171	0.015141	0.127742	0.0533323
PPP1R10	0.0445754	0.936408	1.72537	0.196355	0.00993763	0.103543	-0.134564
TMPPE	0.519326	1.38911	1.17565	-1.52632	1.26819	0.258379	-0.206615
SLC7A11	0.496633	1.23143	1.44536	-0.272577	0.0623142	0.0378338	-0.123471
CYB5R1	-0.16247	0.4029	2.20042	0.180565	0.112644	0.265432	-0.123536
LY6G5B	0.208401	1.05669	-0.0425914	1.12544	0.383746	-0.438882	0.582468
CD83	0.260945	0.230816	1.6744	0.070496	0.737702	0.137527	-0.242774
UPP1	0.452199	0.36538	1.33657	0.0627469	0.958447	-0.0686864	-0.239536
ZNF221	-0.129106	0.433168	1.97282	0.333117	0.121295	0.817446	-0.681836
ADM	1.3787	0.196573	0.407456	0.477653	0.397463	-0.182346	0.19039
MAP3K15	0.886942	2.33163	1.10912	-1.06815	0.41951	-0.466485	-0.348839
TLCD2	-1.62431	0.124895	3.39139	0.318022	0.0346709	0.0974887	0.520512
B3GNT3	-0.366228	0.926873	1.672	0.57953	-0.153399	0.20215	-0.00488484
SLC26A1	-0.252952	1.69919	1.62641	-0.294378	-0.282584	-0.11038	0.467801
OPTN	0.350493	0.190337	1.2938	0.7269	0.207556	-0.0262111	0.109901
C21orf90	-1.04673	3.23322	-2.88597	0.126388	-0.894697	1.79834	2.52081
FAM129A	-0.0970493	0.704972	2.43445	-0.347674	0.120191	-0.00949302	0.0456811
RHOC	0.225061	0.430306	1.1731	0.534153	0.279498	0.0945699	0.111914
ZNF195	0.151006	1.57791	0.759253	0.046825	-0.0296727	0.0140261	0.329059
VTCN1	-0.527241	0.625876	2.18931	0.424264	0.11898	-0.168434	0.18326
TMEM133	0.780192	1.25659	0.860354	0.438484	-0.441687	-0.159025	0.108069
MFNG	0.164926	1.37341	1.40987	-0.0634157	-0.15495	0.0837681	0.0262797
FGD3	0.191773	0.962756	1.20608	0.18385	0.319201	-0.190188	0.165859
B3GALNT1	0.98679	0.869484	1.506	-0.471262	0.530463	-0.462765	-0.119444
SLC36A1	0.413342	0.851582	1.83837	-0.209545	0.105149	-0.377619	0.213939
KCTD11	0.167678	0.706061	1.24729	0.667621	-0.141512	0.00875705	0.177674
ZNF502	-0.159549	1.36702	0.389572	0.466582	0.901919	-0.476925	0.340397
HAS3	-0.196228	1.72608	1.50064	0.364421	-0.240948	-0.149896	-0.175184
TM4SF19	0.532223	-1.01206	1.87317	0.280311	0.514833	0.298075	0.33925
B3GALTL	0.231556	0.972462	1.33351	-0.278395	0.412721	-0.331888	0.480764
TRAK2	0.401543	0.687343	1.34677	0.216034	0.388196	-0.0218077	-0.200509
TNFAIP1	0.458567	0.288157	1.27389	0.522615	0.186329	0.0580614	0.0273171
FHAD1	-0.369612	0.827583	1.84934	-0.102962	0.71243	0.0476008	-0.151476
FBXO32	0.447881	0.592678	1.44003	0.103207	-0.0215939	0.132981	0.116858
NHLRC1	-0.302776	1.34707	1.47225	0.240362	-0.169953	0.17873	0.0413472
ARID3B	0.971229	0.227458	0.52936	0.170818	0.478645	0.193084	0.23505
WDR52	0.0796284	2.02807	1.01622	-0.446897	0.149649	-0.131237	0.105061
TUBB2A	0.68976	0.134653	0.759706	1.07804	0.0593393	0.279621	-0.202832
ODC1	0.192318	1.03961	1.00409	0.0150602	0.640728	0.0442134	-0.141203
RMDN2	0.0286653	0.912526	1.5723	-0.318461	0.641215	-0.0238225	-0.0191389
ABHD5	0.441018	0.385914	1.00681	0.0174509	0.510737	0.237538	0.192319
KRT5	1.12716	0.244899	-0.187864	1.71152	-0.250587	0.414694	-0.269146
OVOL1	0.31447	1.10163	0.772304	0.48847	-0.0722311	-0.256571	0.440374
TRMT61A	0.568421	1.34947	1.01544	-0.0613047	-0.0900809	0.0077362	-0.00257816
CDK5R2	0.172992	-0.226457	2.11473	1.33049	-0.561505	-0.723352	0.67834
C11orf70	-1.12131	1.05966	1.0562	0.658141	0.995316	-0.0799464	0.212323
AC132872.2	-0.328316	-0.822925	-1.78574	3.00671	1.7565	0.391851	0.561295
PHEX	-0.0601239	0.795981	2.21604	-0.0297967	-0.239707	-0.847203	0.943414
IFFO1	0.219373	1.24604	0.628096	1.19916	-1.03821	0.198036	0.325633
NT	-0.0407382	1.4371	0.133175	0.785427	0.564893	-0.169324	0.0649609
PIGM	0.187449	0.590066	1.24201	0.196874	0.482577	0.0808343	-0.00596595
NOTCH1	0.0971934	1.21938	0.92036	0.398415	-0.233375	0.332685	0.036315
CCDC149	-0.0593433	0.155019	1.7227	0.308244	0.0516826	0.373403	0.21509
MISP	0.16196	-0.176868	1.94814	0.469903	0.162047	0.0311694	0.167613
RP11-178C3.1	1.59221	2.74749	1.79617	-1.4573	-1.21843	-0.497382	-0.199471
TPRXL	-0.842443	0.660604	2.18104	0.286504	0.195207	1.69834	-1.41625
FAM115C	-0.0538307	0.899541	1.56337	1.79658	-1.49583	-0.0968526	0.148546
PLA2G15	0.200942	0.533851	1.3106	0.735872	0.00925524	0.0145501	-0.043697
VNN1	-0.0595416	-0.176929	1.19966	1.64311	1.84552	0.230096	-1.92651
JOSD2	0.209158	0.544755	1.43956	0.0288724	0.190717	0.175335	0.162642
MANEAL	0.416134	0.465319	1.22826	-0.113035	0.2716	0.372825	0.106522
BDNF	1.62848	0.120168	-0.102069	0.65473	0.759571	-0.328205	0.010289
NRG4	-0.578027	1.76768	1.45544	-0.447099	0.20754	0.155458	0.1779
EPHA2	0.311085	0.7639	1.2794	0.457671	-0.152499	0.0602973	0.0188275
DBN1	0.22996	0.308604	1.11705	0.433248	0.30752	0.177099	0.159419
PDE1C	2.42476	-0.163298	1.59313	0.990187	-3.88137	0.219664	1.54793
CORO1C	0.583656	0.645022	1.00108	0.323225	-0.0182482	0.169872	0.0255289
ME3	0.71557	-0.143188	1.12062	0.227952	0.247885	0.164814	0.38763
TRPM2	0.129298	1.1003	1.13425	0.114431	0.227327	0.0390113	-0.0238435
FBXO10	0.373069	0.856099	1.85487	0.322544	-0.167758	-0.327405	-0.190897
ST3GAL1	0.565758	0.202867	1.0335	0.286767	0.197497	0.130177	0.303558
SH3RF1	0.0180639	0.68987	1.35442	0.425988	0.300059	-0.0664335	-0.00333364
TLR4	1.11017	1.1359	1.38368	-0.86238	0.192325	0.38604	-0.627686
PTPLAD2	0.340885	1.52135	0.604796	0.00190306	0.168974	-0.0874635	0.161586
KIAA1644	0.571793	-1.26698	3.11592	1.68219	-1.06147	-0.0347263	-0.300241
PCDHB14	0.17324	0.0118532	1.23405	0.7922	0.0513072	-0.238924	0.682739
ZRSR1	0.368469	1.32335	0.843092	0.641223	0.0761718	0.555247	-1.10291
EIF5	0.130705	1.62255	1.60868	-0.564849	0.152605	-0.166155	-0.079689
STK40	0.194722	0.772175	1.31212	0.0994236	0.127309	0.0538198	0.136447
TACSTD2	-0.145888	0.829143	2.10075	-0.104724	-0.105514	-0.0373403	0.156453
SYK	-0.194178	0.93188	2.50845	-0.406028	0.524461	-1.04796	0.374115
C1S	-1.10271	-0.893882	2.77908	0.415774	0.74853	0.125908	0.616816
MN1	0.963581	-1.766	0.702512	2.27265	0.0683195	0.317543	0.128151
TMEM27	1.22029	-0.585617	0.960675	-2.47906	1.01168	1.56151	0.996613
GBGT1	-0.159549	0.935066	1.28922	-0.0123621	0.559085	-0.158328	0.232675
WDR81	-0.031977	0.922234	1.4746	0.245468	-0.0859678	0.0482288	0.112803
CXCL16	0.562618	0.217812	1.47796	0.108914	0.215831	0.0499264	0.0473007
PPP1R12C	0.323118	1.09135	1.12214	0.2144	-0.157012	0.0106295	0.0746503
CCND1	0.274499	0.935553	1.04044	0.433645	-0.157664	0.121552	0.0287187
SOGA3	2.36547	1.2082	0.780022	1.57336	-2.37753	-0.135979	-0.74004
SLC43A2	-0.198867	0.7875	1.25006	0.856645	0.203889	-0.00951428	-0.220262
SFXN2	0.0805469	2.0559	0.913081	-0.750835	0.271788	0.10169	-0.00338141
IDI2	2.34901	2.23842	1.01469	-1.28965	-1.16512	-0.449593	-0.0327542
NT5E	-0.1318	-0.70314	1.55026	1.26161	0.419512	0.328479	-0.0600514
KIF7	0.262782	2.1346	0.686673	-0.0481141	-0.172538	-0.18377	-0.0149039
ADAM8	-0.331658	0.32824	1.65277	1.25912	-0.00522752	-0.00569262	-0.235638
ZNF780B	0.55674	1.46875	0.932757	-0.0979879	-0.34546	-0.14321	0.288715
ENTPD7	0.665773	1.04114	0.774864	-0.175853	0.619072	-0.0981821	-0.167164
ERVV-2	0.188108	-3.64537	2.70099	2.99649	0.121259	0.21966	0.0781947
PRICKLE2	-0.0666621	-0.305509	1.31524	1.07607	0.73046	-0.109613	0.0149173
TIPIN	0.458253	1.34032	0.398875	-0.111176	0.521189	0.142639	-0.097082
IL23A	0.937256	0.884332	1.37143	0.467966	-0.814805	0.0350233	-0.228703
GRK5	1.30057	0.459219	0.63734	0.151938	-0.333279	0.27319	0.163357
DCDC2B	-0.897794	1.02567	1.71475	0.546865	-0.278774	0.334022	0.207549
PKD2	0.550786	1.23117	1.03401	-0.440205	0.114074	0.0872821	0.0747413
MMP7	-0.752067	-0.234413	1.3823	-0.631828	2.12266	0.522282	0.24241
DOCK8	-0.203613	0.868451	2.54751	-0.0435605	-0.156131	-0.255603	-0.106951
AGTR1	-0.159549	0.567089	3.25212	-1.4653	0.121294	0.254504	0.0782004
POLR3H	0.390424	1.46486	1.34799	-0.310081	0.0431591	-0.168241	-0.120149
CERCAM	0.195017	0.017543	1.26925	0.590385	0.182308	0.141758	0.246487
CDH4	-0.311944	0.691609	-0.633609	1.30561	-0.463327	0.3196	1.73372
ORMDL2	-0.162163	0.908568	1.45467	0.153617	0.0729971	0.0794162	0.134093
C1QTNF1	0.333643	0.282129	1.50184	0.106873	0.312111	-0.104181	0.208203
R3HCC1	0.161332	0.977499	1.13527	0.0422033	0.19287	0.186492	-0.0555689
ABL2	0.77245	0.449933	1.26928	-0.040914	0.115715	0.0238099	0.0444174
ZNF699	1.16014	-0.169235	0.128861	1.29191	0.290912	-0.0674822	-0.00148704
T1	0.176146	1.30671	0.866034	-0.0228431	0.353794	-0.155339	0.108988
CCDC154	-0.0831328	1.87782	2.49713	-1.18341	-0.910288	0.147928	0.287053
GBA	-0.00798289	0.946088	1.76579	0.0558568	-0.046397	-0.024618	-0.0598313
TMEM217	0.625213	0.106737	3.31661	0.178381	-3.22944	1.30529	0.324541
CHAC2	0.898264	1.0952	0.506689	0.067643	0.337866	-0.274795	-0.00421616
ADAMTSL5	0.00486609	0.947088	1.51045	0.60986	-0.519754	0.038123	0.0317528
CASP16	-1.57957	1.4848	1.12833	3.75882	-1.81145	-0.692022	0.32882
PRDM12	0.400954	-1.02622	-0.545049	1.55932	0.934272	-0.184047	1.47786
ZNF527	0.15168	1.34788	0.530469	0.349602	-0.482317	0.815426	-0.0974788
FLJ27365	-1.43459	1.48134	1.44307	1.21319	0.235583	-0.394505	0.0695073
OLAH	-0.62389	0.337974	3.51792	-0.0274954	1.549	-2.22404	0.0781813
ZNF239	0.236393	2.36456	0.247923	-0.424546	0.0861417	-0.00799932	0.104256
SECTM1	0.0182142	0.962537	1.25822	0.0911143	-0.0579494	0.0525085	0.281995
STX1A	0.338993	0.793002	1.08979	0.552146	-0.18656	-0.219711	0.235145
DBNL	-0.138372	1.01063	1.42988	0.189285	-0.133684	0.06707	0.175465
MAPKBP1	-0.0961896	0.413759	1.52054	0.547345	0.0503844	-0.144948	0.304467
ENO4	-0.0632487	1.0885	1.31958	-0.530748	0.423643	0.536182	-0.17864
ATP6V0A1	0.342933	0.63336	1.46324	0.304649	-0.0611504	-0.00135974	-0.0870549
BIK	-0.382968	1.62015	0.656855	0.667303	-0.2842	0.0170238	0.297917
STAT4	0.342206	-0.522651	2.21722	0.699217	0.459924	-1.38351	0.777633
COMMD9	-0.0563267	1.13457	1.27602	0.13361	-0.0615347	0.0450673	0.11768
C3orf14	1.01667	1.15723	0.0414207	-0.320592	0.561982	-0.245936	0.3782
JPH3	0.658769	1.66021	0.229638	0.572176	0.623564	-0.343995	-0.813686
TNS4	-0.491351	0.772332	1.4681	0.90519	-0.557062	0.292814	0.195501
LFNG	-0.216084	2.06812	0.245152	0.653478	-0.111885	-0.0146736	-0.0395065
ZNF302	0.146896	1.25602	1.19842	-0.116327	0.379271	-0.264356	-0.0160306
MROH6	-0.33689	0.551384	1.25831	0.766514	-0.0833971	0.224039	0.200782
ACP2	-0.0112734	0.971902	1.3679	0.189808	-0.101424	0.0657074	0.0980694
MEFV	-0.316782	-2.48317	-1.72606	4.00567	1.76323	0.218208	1.11597
ZNF347	1.51323	2.01091	0.117957	-0.221339	-0.352744	-0.254199	-0.241392
ALAS1	0.404196	0.149022	1.15474	0.199237	0.31714	-0.0105774	0.355631
BTBD19	-0.31109	2.1463	2.60309	1.28816	-0.278661	-1.42526	-1.45645
CHST10	0.752038	1.12937	1.41593	-0.148998	0.241745	-0.748922	-0.08112
EGR1	-0.202286	1.99039	2.69687	-0.532131	-0.387131	-0.283008	-0.722678
IRF1	-0.0948605	1.24543	1.91999	-0.262453	-0.0127064	-0.298097	0.0620578
KCNK6	0.206382	0.22039	1.63897	0.333113	-0.189959	0.155025	0.19231
TBC1D2	-0.245625	0.0725047	1.54035	0.635254	0.315583	-0.0138862	0.252053
ZNF70	-0.266221	0.728887	1.03888	1.02735	0.141958	0.166081	-0.281603
CDH1	0.528694	1.01634	1.50717	-0.025716	-0.414697	0.0508434	-0.107436
INTS5	0.054244	1.13076	1.19033	0.047364	0.192961	-0.0467	-0.0139179
GPATCH4	0.592245	1.29952	0.611243	0.0461332	0.242243	-0.0257999	-0.210678
HLA-F	-0.114915	0.557604	1.3749	0.407938	0.477224	-0.385486	0.235607
FURIN	0.497058	0.151913	1.11497	0.358903	0.0336659	0.194528	0.200969
UBXN11	0.216827	1.42227	1.31373	-0.1567	-0.0913921	-0.145057	-0.00798367
CDCP1	0.342025	0.678283	1.41723	0.116324	-0.104136	0.135129	-0.0340067
APC2	0.327981	0.599475	1.33995	0.0859932	-0.0875429	0.263144	0.0202041
F8A1	0.296453	0.647026	1.07977	0.332897	0.176502	0.160039	-0.144504
PCOLCE2	1.75971	-0.327831	0.809943	0.166843	0.226261	0.296104	-0.384699
BCAP29	0.248566	0.747563	1.30063	-0.179971	0.501416	0.0403794	-0.113576
TICAM1	0.0805786	0.770252	1.3116	0.45511	-0.102858	-0.0599369	0.0902211
IL4I1	-0.876986	-0.765	0.302396	2.36341	0.498425	0.248189	0.774333
ANKRD13A	0.477157	0.40918	1.08931	-0.0864704	0.448704	-0.0273036	0.23342
ATL1	0.401111	0.957348	1.42825	-0.139683	-0.104316	-0.10222	0.101418
TRIM47	-0.25318	0.659609	1.00419	0.71131	0.212954	0.0907778	0.115464
AFAP1L2	-0.391058	1.16663	0.992183	0.689388	0.0649905	0.0847444	-0.0683687
GEMIN7	0.2505	1.15075	1.1004	0.0328899	-0.0207123	-0.0422263	0.0662899
LRP12	0.566549	0.441208	1.006	0.210549	0.426315	-0.19965	0.0832589
S1PR1	-2.77383	0.989962	1.81795	0.56584	0.954605	0.614172	0.362327
AVEN	0.0430278	0.528092	1.46233	-0.121213	0.501421	0.160233	-0.0432508
SLPI	-1.14372	0.599347	1.41407	0.912049	0.453431	0.0954255	0.199761
RUNX1	0.643265	1.40763	1.01073	-0.315231	-0.484999	0.180858	0.0868333
SLC19A1	0.479801	1.13085	0.982179	0.0336034	-0.102796	-0.0149426	0.0168858
SERPINB4	-1.40341	-2.08265	0.444125	3.14533	2.35444	0.279433	-0.211911
FAM27E3	1.06201	1.24474	0.850023	-0.718291	0.527991	-1.51252	1.06713
ACTC1	0.602149	-0.123423	2.33502	-0.878307	0.464886	-1.77939	1.89911
AMPD3	0.126578	0.660962	1.33683	0.62661	-0.254354	-0.151916	0.171256
C12orf4	0.0358126	1.17888	1.50543	-0.286749	0.134762	0.0827193	-0.136018
KLHL21	0.294124	0.558424	1.27958	0.292759	-0.126558	0.112581	0.100142
CLDN23	0.320469	1.48346	0.913769	0.392102	-0.125827	-0.256855	-0.217273
COL7A1	-0.669616	1.11342	0.433055	1.36289	-0.00682148	-0.00911893	0.281804
CYLD	0.39313	0.47273	1.07214	0.242814	0.298913	-0.0498173	0.0697745
MUC16	-0.541739	1.77328	2.7716	-0.161641	-1.62953	0.498471	-0.210779
PATL2	0.620373	0.104931	1.33831	0.167205	-0.427032	0.358655	0.335233
IGFBP5	1.73184	2.06198	-3.25455	0.244932	0.76939	0.00777741	0.933255
BVES	0.58557	0.324165	1.64366	0.268658	-0.250023	-0.105285	0.0277918
LMO2	-0.732257	0.400076	2.67813	0.518021	-0.769189	0.162653	0.236727
FTH1	-0.118325	0.403537	1.72228	0.340037	0.0315021	0.0191282	0.0925648
SLC6A17	-0.0836825	0.362098	1.97119	0.690994	-0.166369	-0.285698	-0.000365235
MFSD1	0.463606	0.790082	1.39806	-0.188151	-0.14975	-0.0305624	0.200057
C15orf62	-0.224322	0.887594	1.19589	0.978426	-0.0296485	-0.371024	0.0409508
TAP2	0.430789	0.45918	1.16419	0.0461001	0.313938	-0.113415	0.176478
MUC1	-1.33304	0.136932	1.95576	0.918784	0.0441214	0.360627	0.392109
C1orf85	-0.149015	0.413574	1.58261	0.561878	0.0267115	0.127145	-0.0937028
COMMD5	0.152159	0.5979	1.05997	0.231815	0.345064	0.0705501	0.0100179
TGM1	-0.121929	0.807906	0.710917	1.21571	-0.336061	0.376969	-0.187723
ZNF750	-1.08453	0.494729	1.82992	0.427347	-0.10433	1.00903	-0.107407
PRR5L	-0.733436	0.280958	0.250037	2.01594	0.313126	0.226725	0.11024
FAM179A	2.33482	1.17675	2.51642	-3.0508	-1.20004	-0.367976	1.05104
B4GALNT1	1.43044	0.992984	0.589669	0.641159	-0.708137	-0.399162	-0.0933155
CCDC42B	1.25442	2.25854	-1.219	-0.277917	0.085979	0.135526	0.212052
GJA9	-0.584067	0.826702	1.90892	0.130176	0.845689	-0.224953	-0.458312
ZNF426	-0.06161	0.859476	1.21963	0.326154	0.310035	-0.0288354	-0.181061
GSG1	-0.159541	0.906363	2.23984	-0.0184132	1.54241	0.219653	-2.28661
LMAN2L	0.31404	0.909753	1.60083	-0.25529	-0.0894541	-0.147663	0.110365
HECTD3	0.118335	0.333524	1.40925	0.378725	0.075278	-0.105209	0.229656
SLC44A3	0.0169971	0.0848466	1.88411	0.0817298	-0.084212	0.331364	0.123869
OSR2	0.645773	1.31378	0.629457	0.151833	-0.503956	0.0571779	0.142974
MAP1B	0.0281297	1.10687	1.86072	-0.334449	-0.389953	0.07399	0.0888678
FOXF2	0.569422	1.00077	0.494234	-0.00440501	0.00339257	0.39256	-0.0221496
FOXL2	-0.123992	1.6567	0.915442	0.197959	-0.40666	0.244625	-0.0532049
WDR77	0.282204	1.00606	0.851784	0.018616	0.190572	0.0526623	0.0289025
FAM228B	-0.74995	0.668056	2.59903	0.211918	0.397834	-0.207289	-0.496292
TRIM16L	1.17073	0.502432	0.365541	-0.196834	0.259035	0.154722	0.167361
FRMD5	1.0529	0.339744	1.39389	-0.00164975	-0.630275	0.31946	-0.0511103
SYNC	-0.286978	0.766099	2.77061	-0.523087	-7.91e-05	-0.297156	-0.00648931
B3GALT5	1.45569	1.66663	1.53043	-0.383468	-1.31303	-0.280343	-0.256815
HOMER3	-0.0568175	0.70111	1.02016	1.04215	-0.445371	0.110628	0.0455145
HES2	-0.191764	-0.149384	0.992793	1.5849	-0.308988	0.749604	-0.261776
KIAA0513	0.504863	-0.713083	1.67393	0.775049	-0.1115	0.0856418	0.200081
CHST2	0.100079	0.804794	1.27373	0.569445	0.41783	-0.659591	-0.092367
PTK6	-0.530286	0.25258	1.69035	0.413065	0.110091	0.0933031	0.380607
GJB4	0.210586	0.257596	1.121	0.991413	-0.526726	0.303804	0.0398329
CCDC107	0.259036	0.0160507	1.7978	0.665565	-0.10049	-0.111022	-0.130712
DUS3L	0.186296	1.0465	0.376171	0.00601829	0.117669	0.52067	0.142544
SLC44A2	-0.154576	0.202098	1.0299	0.837651	0.250337	0.193142	0.0349306
FAM3C	0.597953	0.308524	1.11904	0.178061	-0.101736	0.262299	0.0264775
IL1R1	-0.391976	-0.162896	1.26275	0.83489	0.588515	0.178022	0.0800275
POLR3C	0.428619	1.18721	1.24568	-0.368811	0.0610772	-0.125663	-0.0404952
TGFA	0.602216	0.41751	1.32278	-0.147865	0.0913552	0.136818	-0.0363143
C1orf106	0.156696	0.743802	1.48859	0.305097	-0.199715	-0.153863	0.0388634
CASP1	-0.797999	0.158754	2.45	-0.304972	0.219133	-0.147871	0.801923
PLAC1	-0.5427	0.0576749	2.00509	-0.62918	0.586196	1.6201	-0.718319
FAM188A	0.282821	0.558473	1.33181	-0.0823611	0.179176	0.00526586	0.101874
ITGB8	0.676703	-0.511602	0.389693	1.04619	0.169645	0.388964	0.215186
GBP3	0.204764	0.0674149	1.28436	0.566606	0.504535	-0.224394	-0.0302845
PVR	0.213367	0.482921	1.08982	0.25095	0.107094	0.136578	0.0921933
KRT7	0.301556	0.534235	1.40668	0.00995933	-0.0362029	0.0219585	0.134572
NETO2	0.693478	0.543858	1.0436	-0.476719	0.204779	0.17632	0.187187
ZNF782	0.475191	1.22333	1.50064	-0.278648	-0.112621	0.114469	-0.551825
AP4S1	0.490838	1.14848	0.600089	-0.627977	-0.0499777	0.410375	0.395733
RAB8B	-0.187216	-0.0408984	1.80206	0.465206	0.0995924	0.16886	0.0437489
ATP6V0D1	0.0983116	0.704623	1.52129	0.294524	-0.169187	-0.0919759	-0.00638344
FBLL1	-1.13712	0.885526	2.65141	-2.47762	3.56556	-0.329526	-0.808356
BAMBI	0.757407	-0.0818932	1.40385	-0.37504	0.271369	0.0150682	0.358562
CLIP1	0.319421	0.667687	1.24617	-0.135601	-0.0344495	0.102587	0.1818
SLFNL1	0.385693	1.51943	-0.161204	-0.300628	-0.295393	1.60536	-0.411371
SLC52A3	-0.190937	0.378849	1.1477	0.581391	0.20837	0.0361772	0.180337
CIRH1A	0.474614	1.11221	0.738012	-0.311031	0.174918	0.0932032	0.059158
RTN4	0.549888	0.464631	1.26369	-0.405229	0.429924	-0.00516639	0.041167
PPP2R5B	0.379945	0.147439	1.37853	0.643602	-0.114005	-0.0748449	-0.0245614
PPIF	0.0997904	0.79292	1.27722	-0.127234	0.146679	0.0180632	0.127025
SLC35D2	0.179167	0.275357	1.33576	0.52147	-0.116586	0.232791	-0.0935624
ZNF35	0.566711	1.07316	0.270881	-0.308436	0.274471	0.305206	0.149896
CADM4	0.123972	0.149629	1.05125	0.672223	-0.0611378	0.146286	0.248883
PXN	0.174968	0.816384	1.12207	0.146779	0.0212714	0.0138889	0.0305886
HLA-B	0.234315	0.0150726	1.40932	0.383227	0.347026	-0.157246	0.0942207
ZNF786	0.313118	1.39847	1.26196	-0.212372	-0.140822	-0.121814	-0.17343
ABLIM2	-0.161895	0.264854	1.41716	0.623438	-0.261847	0.370228	0.0728354
CHST3	0.519319	0.745738	1.16298	-0.364204	0.12858	-0.00867322	0.140147
EPHA10	0.349516	0.244794	1.741	0.0100286	-0.417143	-0.0401956	0.435414
SLC37A1	0.172977	-0.00318917	1.47868	0.712955	-0.0640529	0.113602	-0.0960388
CCDC84	0.605909	1.26138	0.571901	-0.268402	0.10177	-0.188471	0.224643
MTMR7	-0.927534	1.44803	-0.056032	1.16435	0.12483	-0.00436887	0.558385
RHOD	0.154554	0.073198	1.22385	0.639509	0.0140819	0.0563054	0.140924
CHR10	0.00544734	3.32575	3.76779	0.976753	-1.5157	-1.62425	-2.63413
POP1	0.293835	1.43469	1.17542	-0.243065	-0.198715	-0.0682216	-0.0948513
RARRES1	-0.516312	1.61297	0.992793	-0.0355385	0.121229	-0.033559	0.157442
FUT2	-1.02034	-0.0776717	1.87542	0.926434	-0.0052314	0.254245	0.346107
PCDHGB2	0.0767882	-0.326756	1.67299	0.496677	-0.174783	0.298346	0.248295
TIGD5	0.270258	1.16514	1.10715	0.0368505	-0.415102	0.0525937	0.0745013
OCLN	0.620447	1.01744	1.15605	-0.397415	-0.104639	0.14904	-0.153418
ATP6V0E1	0.0986319	0.458535	1.73758	-0.0370513	-0.0380751	0.0044408	0.0615756
GFPT2	1.13004	-0.552962	-0.493145	2.15527	-0.696034	0.399174	0.341199
CAPN3	-0.535473	0.936288	1.08333	0.826274	-0.0121327	-0.940674	0.920688
PGBD2	0.122895	1.51701	0.678732	-0.103522	-0.37429	0.268884	0.161339
UTP14A	0.296143	1.46165	0.783343	-0.258992	0.257171	-0.285806	0.0170586
HMOX2	0.165206	0.467574	1.45438	-0.00464403	0.172214	0.070241	-0.0573702
RBMS2	0.322323	0.366606	1.09443	0.218773	0.0535564	0.00927011	0.1999
CNN3	0.305392	0.415932	1.14963	0.195937	0.112381	0.140948	-0.056243
ADRA1B	0.883992	1.22475	1.1996	-0.146673	-1.09308	0.294216	-0.101198
RIPK4	0.118184	1.31879	0.943963	0.0966171	-0.155696	-0.164859	0.0990061
PALLD	0.538637	0.242447	1.13986	0.106773	0.0220389	0.191768	0.00883875
TAB3	-0.0078043	0.124844	1.39962	0.323059	0.406625	0.0524419	-0.0510055
FERMT2	1.09874	0.272785	-0.207496	0.202213	0.506957	0.215284	0.156346
FICD	0.347168	0.686884	1.52535	-0.232195	-0.121072	0.337423	-0.299757
CRISPLD2	1.18876	0.800999	-0.412748	-0.0808051	-0.218979	0.729641	0.235624
PANX2	-0.547833	-0.248457	2.37804	0.583171	-0.158667	-0.046822	0.282661
NME1-NME2	-0.305425	1.06438	-0.0410211	0.392073	1.15389	-0.35896	0.33407
ZNF10	-0.0404557	1.32048	0.432597	0.206139	0.174507	0.294217	-0.149401
PIGQ	-0.0742102	0.931702	1.48414	-0.134695	-0.0557961	0.117583	-0.0317695
MST1R	-0.172368	0.859124	1.34826	0.240015	-0.115183	0.0289809	0.0456241
MMP9	1.03095	1.02397	0.161566	1.14934	-0.559481	-0.653487	0.0790156
CTSS	-0.733457	-0.249937	2.45181	-0.496019	1.12129	-0.285311	0.422884
S100A9	-1.8326	-0.61988	1.38217	1.70532	1.13389	0.105052	0.354043
SLC4A2	0.325347	1.1486	0.752097	-0.0499018	-0.0580021	0.00621155	0.101883
SLC16A4	0.105131	-1.02474	1.0639	0.993581	0.828418	0.00414608	0.254894
PDZD4	0.0835615	1.35235	1.59989	-0.118408	-0.976351	-1.62741	1.91133
DHX37	0.346868	1.21095	0.673795	-0.0913916	0.0192291	0.0379583	0.0265304
BOK	-0.139385	0.380157	1.18493	0.595552	-0.0233825	0.157091	0.0678229
PLCH2	-0.00636952	-1.75716	0.418352	1.03757	-0.190375	1.19316	1.52557
TUBB6	-0.223747	1.01396	0.732466	0.565056	0.0836269	0.130604	-0.083025
ZG16B	-0.167464	-0.000917794	1.4813	1.05861	0.485264	-0.0599599	-0.578882
LCAT	-0.0489855	1.42266	0.319155	0.856143	0.0526369	0.0707052	-0.457224
SLC35F6	0.0309573	0.98304	1.69195	-0.357935	-0.0769731	0.0187992	-0.0749812
ABHD16B	-0.00375203	1.22397	1.81025	-0.469346	-0.48853	-0.0164617	0.154248
NUPL2	0.121681	1.2505	1.02176	-0.491215	0.0703871	0.127396	0.108839
MYL6	0.251425	0.707278	1.13047	0.180742	0.000727753	-0.0891231	0.0240729
LRRC8D	0.258489	0.671376	1.03644	0.0788881	0.331961	-0.0577539	-0.114144
ZBTB47	0.204134	0.461173	1.00428	0.335333	-0.164079	0.0698041	0.29358
CLCN7	0.148513	0.710788	1.19808	0.20274	-0.166267	0.0632221	0.0440958
NKX3-1	-0.36889	1.45398	1.37082	0.11252	-0.242089	0.0168869	-0.146623
ACTN1	0.0130206	0.306078	1.05398	0.435669	0.277972	0.118654	-0.0102479
IL6ST	0.306761	0.604171	1.03155	0.189211	-0.0533226	0.0756995	0.035597
KITLG	0.41827	1.00295	0.502155	0.099704	0.22509	0.0966674	-0.157039
ZNF432	0.000234604	0.938567	1.29813	0.490257	-0.395298	-0.29805	0.153752
TRNP1	1.07501	0.574848	1.25372	0.249454	-1.16435	0.328122	-0.130147
DJA1	0.409038	1.07934	1.02647	-0.385294	0.283173	-0.13439	-0.0937275
GSN	-0.113462	-0.682965	1.53468	1.12084	0.0736732	0.127211	0.124282
CSRNP1	0.600551	1.36937	1.4578	-0.418567	-0.5144	-0.0102366	-0.301509
OVOL3	0.18061	2.19043	0.302359	-0.0184097	-2.39401	0.790042	1.13011
C10orf10	-0.311322	-0.314444	1.76341	0.777993	-0.615224	0.39345	0.486008
ARSJ	1.05608	0.223626	0.417513	-0.064287	0.15793	0.387198	-0.000395852
FLRT1	-0.607772	1.48276	1.66104	-0.682776	0.86746	-0.772217	0.226344
FLNB	0.383451	0.480869	1.1244	0.238238	-0.350384	0.199021	0.0991369
SDCBP2	-0.0717581	-0.262269	2.88085	0.439886	-0.44258	0.172674	-0.543047
EHF	0.0777276	0.28261	1.47556	0.220653	0.0329321	0.0900617	-0.00767816
SURF2	0.439445	1.33847	0.883961	-0.0852068	-0.162978	0.0409019	-0.282823
PRICKLE1	0.609561	1.42278	0.782632	0.472978	-0.84319	-0.107823	-0.170016
KCNK13	2.74838	0.351947	3.9126	-3.77411	-1.37015	0.219681	0.078174
C12orf5	0.141624	1.02813	1.20608	-0.171609	0.442292	-0.0766056	-0.403677
ATP13A2	0.246478	0.617475	1.03796	0.26321	-0.157359	0.12118	0.036829
DDX58	-0.229624	0.810255	1.68772	-0.571037	0.880435	-0.394641	-0.0179689
TTC6	0.112456	0.630386	1.55339	-1.37783	0.0731904	0.216704	0.953828
AIM1L	0.280433	0.0182164	1.5521	0.19713	-0.0780103	0.0413845	0.150305
CCDC120	0.108512	0.751732	1.02639	0.119958	-0.00479733	-0.064028	0.221031
STAT5A	-0.0612829	0.46657	1.31692	0.470867	-0.0421624	-0.274819	0.278102
AL031666.2	0.0785403	1.2161	2.12988	3.74878	-4.06503	-0.542424	-0.411672
HERC6	-0.433358	0.853192	1.65101	-0.410486	0.846924	-0.511529	0.158315
GPR37L1	-0.209665	0.254788	2.08411	0.0340374	0.169806	-0.195145	0.0161136
RNF144B	0.0901163	0.0745046	1.46039	-0.164296	0.376505	-0.0277524	0.341231
DDX28	-0.071902	1.10161	0.646475	0.285766	-0.057969	0.0529792	0.192997
CCDC17	0.094546	1.06915	1.59815	0.827412	-1.01289	-0.139173	-0.287726
BEND6	0.481082	0.606821	1.37409	-0.290727	0.00887923	0.101115	-0.132857
NCDN	0.131855	0.928202	1.51058	-0.297823	-0.292042	-0.0358411	0.201832
TNFRSF10A	0.198466	0.606741	1.35911	-0.0480551	-0.0437496	0.0837749	-0.0122537
ZNF296	0.210222	1.48574	0.516092	0.288541	-0.340265	-0.0665876	0.0491304
VSIG10	0.358103	0.366799	1.46065	-0.17843	-0.0894601	0.0418521	0.17882
PQLC2	0.208274	0.670766	1.34528	0.34252	-0.294708	-0.0586043	-0.0756454
CRYBG3	0.202398	1.02394	1.24667	-0.27555	0.0713153	0.125691	-0.258626
RP11-706O15.1	0.189999	0.768755	1.11755	0.233757	-0.397734	0.165477	0.0580082
PTTG1IP	0.333854	0.428232	1.32416	0.292306	-0.174634	-0.0858516	0.0156256
PLA2G16	-0.778055	1.11583	1.5355	0.0875055	0.128328	-0.0783299	0.120035
KLHL5	0.577094	0.316871	1.01017	-0.168286	0.35547	0.000527496	0.0382512
ZNF846	-0.579469	0.509895	1.23291	0.341939	0.325048	0.11762	0.179503
TLR6	0.234492	0.556309	1.23312	0.155857	-0.480946	0.407717	0.0202124
EMC10	0.321636	0.556478	1.19087	0.177136	-0.21547	0.0641299	0.0305585
TMEM64	-0.0810774	0.0405885	1.01065	0.653849	0.381368	0.0729681	0.046731
SLC39A14	1.06737	0.812135	0.530851	-0.191932	-0.330075	0.256693	-0.0209654
CCDC71	-0.132732	1.01019	1.02725	0.235677	-0.254171	0.172166	0.0627319
JAG1	0.387227	0.627283	1.15378	0.0202991	-0.0961568	0.00720767	0.0179436
GPR135	1.1612	0.666663	-0.340574	0.465878	-0.534628	0.701505	-0.00464489
ZNF841	0.187916	0.668659	1.48306	0.00662152	0.0630181	-0.326048	0.0310313
PLCB4	-0.0324563	0.146772	1.82267	1.56623	0.102576	-1.34542	-0.149307
MEF2BNB	0.0168833	1.08506	1.34764	-0.351759	0.220851	-0.0198887	-0.188157
GNB3	-0.572385	1.98093	0.865574	0.0404859	-0.231178	-0.177725	0.203551
ZNF335	-0.045995	1.11579	0.722066	0.234986	-0.0146088	-0.104994	0.198245
MT-ND2	0.14283	1.12299	0.400293	0.452952	0.175836	-0.140056	-0.0515828
CCDC86	0.523192	1.13944	0.664962	-0.0334536	-0.188391	0.0323541	-0.035405
INPP1	0.554701	0.419928	1.14745	-0.154818	0.0877869	-0.341222	0.38849
RABL5	0.364496	1.17242	0.635671	0.080297	-0.0417978	-0.0501573	-0.0587257
PDF	-0.390657	0.968212	1.18743	0.00942668	-0.303735	0.499521	0.127905
TMEM104	0.339614	0.553802	1.45446	0.219797	-0.36987	0.00339859	-0.103413
NECAP2	0.165802	0.465751	1.2154	0.180569	0.00947821	-0.0388315	0.0992553
DYNC1I1	1.62891	-1.13332	1.17157	-0.017184	1.77707	-0.401224	-0.928728
WDR45	-0.199773	0.555477	1.44696	-0.342987	0.192672	0.274338	0.169942
ACE2	-0.241589	-1.08035	1.35839	1.40966	0.498862	0.267765	-0.117092
KRT18	0.180335	0.472278	1.11386	0.295508	-0.0798456	0.146215	-0.0329021
ITPKC	0.0584503	0.28429	1.38388	0.301799	-0.106287	0.0432762	0.128791
TNFSF13	-0.694018	0.417053	1.64067	0.104441	0.541072	-0.0166956	0.101053
CHFR	0.143357	0.451041	1.00546	0.321395	0.249398	0.14359	-0.221467
ZNF879	-0.369013	1.744	1.41864	0.324819	-0.312971	-0.358827	-0.358542
IGFN1	1.59936	0.366331	1.14958	2.31309	-3.35913	0.20448	-0.185979
NUMBL	0.24955	1.01215	0.697557	0.19101	-0.273979	0.102082	0.101526
MUM1	0.102721	1.26882	0.960003	-0.0969957	0.0670885	-0.189229	-0.0343094
DJC6	0.793656	-0.0936019	1.12248	0.340818	0.0425256	0.111163	-0.241462
RNF207	-0.413476	1.42571	1.06346	0.251097	-0.201523	-0.195143	0.142843
TSXIP1	1.57814	1.97964	0.254981	-0.0186251	-0.523135	-0.796607	-0.404089
ZNF696	0.165953	1.22703	0.348373	0.042332	0.103844	0.059815	0.120526
RTN2	-0.110165	0.83631	1.73223	-0.00720057	-0.166576	-0.153627	-0.0634443
INPP4B	0.22053	0.330512	1.10476	0.0878774	0.230286	0.0224275	0.0708738
DOCK5	0.409558	1.12962	0.563674	0.156259	-0.326194	0.0841233	0.0466909
EXO5	0.0936288	1.3517	0.899774	-0.305781	0.140228	-0.181152	0.0641968
PLBD2	0.48163	0.278602	1.53069	-0.0496518	0.086679	-0.399881	0.133954
PIH1D2	0.560551	1.13388	0.779909	-0.141787	0.0807502	-0.184285	-0.16762
SAMD9	0.16987	1.27759	1.91308	-0.281384	-0.186811	-0.595615	-0.235771
NBPF11	0.561073	1.91915	-0.235894	-0.187647	-0.0341535	0.0737544	-0.0380532
MYD88	0.00204055	0.681707	1.24961	0.268067	-0.0231387	-0.0917789	-0.0323575
ADAM28	-0.789524	-0.113783	2.09591	1.28708	1.05799	-1.25562	-0.231267
C6orf132	0.173082	0.806272	1.58803	-0.356738	-0.282778	-0.0773579	0.198029
NFKBIZ	0.0384341	0.609044	1.4575	0.194725	0.0338744	-0.346517	0.0584928
FAM83H	-0.0667787	0.704485	1.05753	0.270779	-0.0393187	0.0778435	0.0399557
VPS18	0.128753	0.797129	1.42237	0.186882	-0.261045	-0.255095	0.0251421
MGAT5B	0.933047	-0.205234	0.026844	0.923623	0.313996	0.0341208	0.0148339
SH2D4A	0.0627691	1.00177	1.00563	-0.347593	0.0715564	0.0168308	0.229455
VGF	1.30434	0.124725	-0.769511	0.202027	0.776844	0.543431	-0.146654
CTSB	0.12369	-0.292032	1.34027	0.726469	-0.106646	0.0579407	0.183691
HIST2H4B	0.360696	0.921982	3.26944	-0.908596	0.607752	-2.02702	-0.191233
SLC29A3	0.265258	1.48716	0.191246	0.305082	-0.44262	0.061768	0.163958
LAMA1	2.08078	1.28441	2.26814	-3.0629	-2.23098	3.66257	-1.97143
PBXIP1	-0.0843147	-0.179136	1.38303	0.82144	0.144074	-0.145715	0.0901596
TOE1	0.0877672	1.2909	0.899484	-0.12669	-0.0979779	-0.00263706	-0.0214503
DJB12	-0.0721027	0.915532	1.38267	-0.236065	0.0735496	0.0450547	-0.0798712
ARL14	1.55247	1.25767	1.45186	-3.81644	1.37454	0.0799247	0.12822
CLDN4	0.247872	0.450916	1.65402	0.0960981	-0.421591	0.0726872	-0.0722923
CCNE1	-0.253174	0.915822	1.33373	0.117946	-0.0960332	0.155435	-0.146713
MED15	0.135473	0.505729	1.08907	0.100396	-0.0350905	0.0996487	0.124351
CHRNB2	2.0435	2.17158	1.94694	-1.47418	-2.41258	0.201935	-0.460445
ZDHHC16	0.176716	0.667062	1.09846	0.208071	0.0220255	-0.0537011	-0.106426
MFAP2	-1.12131	1.44069	1.35176	0.306785	-0.0561406	-0.095473	0.182603
VPS36	0.123651	1.06828	1.14803	-0.929458	0.428767	-0.0468023	0.210234
RPP40	0.506763	1.23545	0.464681	-0.297806	0.0954136	0.0939956	-0.0990511
DJC28	-0.83152	1.10877	2.38061	-0.436492	0.554773	-0.368761	-0.409952
BOP1	0.561584	1.03454	0.181591	0.00860954	0.242411	0.00627885	-0.0400757
LGALS9	0.108285	1.47107	1.08434	-0.769862	0.567707	-0.704592	0.237785
SQSTM1	0.291701	1.00308	1.20707	-0.255241	-0.325697	-0.00842833	0.0804612
ADM2	-0.585096	0.871057	1.87985	0.0713073	-0.0746166	0.291935	-0.463774
GIPR	-0.700341	-0.211968	1.8259	1.35529	-0.383979	-0.0516635	0.155069
PAOX	-0.57641	0.409784	1.00739	-0.0741659	0.179063	0.246892	0.793264
EPB41L4B	0.0553633	0.673046	1.20025	0.058135	0.388734	0.00896626	-0.402331
MCF2L2	-0.500086	0.38496	2.55243	-0.0905937	-0.170062	-0.145704	-0.0503453
TSTA3	2.35e-05	0.772873	1.01875	-0.00332599	-0.00573719	0.1048	0.0925225
ULBP2	0.192078	-0.775256	1.44056	0.822249	0.271775	0.06356	-0.0383155
GGT1	-1.37639	0.196189	0.0300801	1.93775	0.853461	-0.189803	0.525005
FOSL2	1.00758	0.589161	0.342792	0.0706723	-0.154103	0.0494262	0.0696172
TLCD1	-0.116948	0.615896	1.32035	0.00214139	0.226001	-0.0831675	0.00692916
STEAP4	0.00945297	0.708717	1.62329	-0.25525	-0.136902	-0.0121823	0.0322436
LSR	0.173117	0.582672	1.47668	-0.113273	-0.191654	0.0282353	0.0116889
MYH14	-0.419335	0.233249	1.43544	0.493641	-0.00885262	0.117741	0.108618
PCDHGA4	0.952269	-2.18023	1.68373	0.567265	0.16487	0.388457	0.382631
LAT2	-0.431135	0.943922	2.38729	-0.02323	-0.590348	-0.428322	0.0999988
PCDH12	-0.581276	0.0871927	1.25635	-0.0124408	-0.360431	0.622132	0.945335
ARMC5	-0.256774	0.918924	1.27859	0.0511904	-0.279377	-0.0317071	0.272541
PROM1	-0.713634	1.38694	1.48115	0.977803	-1.3509	0.284638	-0.118971
THRB	1.1679	0.35869	0.228582	-0.192938	0.317165	0.1472	-0.0824043
CREB3	0.203031	0.696496	1.41239	-0.14408	-0.157268	0.0445723	-0.11464
BSN	0.642851	1.87333	-0.164237	-1.81996	0.767754	0.795825	-0.165939
PSAP	0.165218	-0.0383768	1.18748	0.32652	0.142449	-0.0298836	0.174822
NTRK1	0.381088	-2.19219	0.524948	0.574076	-0.810224	2.02517	1.4253
USP43	0.247637	0.882624	1.11746	0.121819	-0.102615	-0.265054	-0.074927
CCND3	0.343983	0.487503	1.0162	0.0727108	-0.0366055	0.0404533	0.000219818
PLOD2	-0.0883491	0.361549	1.39224	-0.143836	0.376697	-0.137551	0.163214
LEPROT	0.713973	0.0387097	1.20804	0.0681404	0.0538094	-0.161481	0.00260785
FAM43A	0.519489	0.695574	-0.297491	1.13886	-0.262616	-0.172772	0.298596
ZFP3	-0.0936411	1.35004	1.33694	-0.260337	0.204776	-0.259245	-0.359227
GADD45B	-0.158384	1.11298	0.653297	0.373944	0.0702391	-0.212987	0.0800111
GRWD1	0.342705	1.13559	0.581212	-0.07801	-0.0279229	-0.00599604	-0.028869
SGK1	0.0249363	-0.470756	0.573292	1.32516	0.418899	0.0622233	-0.0165954
PLEKHG1	-0.0267055	0.00908966	1.24285	1.18791	-0.288479	-0.126688	-0.0855793
IDO1	-1.2787	-0.650526	2.56878	1.33992	0.918989	-1.36753	0.380655
ZBTB46	0.126938	1.05618	0.358647	0.526825	-0.176351	-0.0487862	0.0678822
PLX4	1.88825	1.56051	0.123616	-2.02013	1.50651	0.274417	-1.43029
COL5A1	0.877834	1.77395	-2.25703	1.15406	0.233719	0.0899955	0.02907
NOL7	0.382275	1.16277	0.433951	-0.0493991	0.0995626	-0.0784041	-0.0508732
KRT8	0.116342	0.442033	1.2347	0.112579	-0.0916798	0.0938112	-0.0114693
PITX2	0.0502347	1.51162	0.331483	-0.247005	0.147402	-0.0734574	0.174064
SNX15	0.290214	0.655222	1.00266	0.202415	-0.223511	0.0381103	-0.0726555
TNNI2	-1.06683	2.09391	1.48168	0.308625	-0.335799	-0.21291	-0.379899
KIAA1009	0.472238	1.28874	0.819245	-0.470574	0.00605918	-0.217856	-0.0102772
ANXA8L1	-0.866472	0.53902	1.49147	0.622694	0.152074	-0.35293	0.29847
FBXO43	0.0783939	-0.275171	-1.14194	2.44035	1.07463	0.227023	-0.521057
LANCL2	0.0796551	1.14318	1.10381	-0.268592	-0.0485715	-0.289729	0.160911
ANKRD2	0.482819	1.14836	2.00811	-0.792721	-0.732026	-0.309228	0.0719293
ZNF765	0.364372	1.46495	0.542072	-0.0167994	-0.08497	0.0457345	-0.438792
KCNK3	0.0295512	1.43284	0.275583	1.43287	-1.29273	0.18024	-0.182086
CALR	-0.212933	0.655618	1.12511	0.364465	-0.0670822	-0.00772321	0.0169895
DHRS7	0.0954374	0.0743934	1.26416	0.218473	0.363038	-0.0415887	-0.100153
EPDR1	0.404908	0.256357	1.26786	-0.569212	0.630778	-0.107006	-0.0112402
KCTD21	0.0751056	0.329618	1.29784	0.256077	-0.150971	-0.109401	0.173495
ABTB2	0.476375	0.509629	-0.326259	1.5597	0.260737	-0.0583432	-0.550353
SFXN5	0.473561	1.05896	1.18458	-0.564101	-0.031593	-0.222824	-0.0294659
CCDC64B	-0.795524	0.802293	2.10127	-0.0616458	-0.155933	-0.138806	0.117416
TLR2	0.351385	-0.244041	1.00053	0.472121	0.414608	-0.636551	0.507326
CTRL	0.068632	2.14094	0.494569	-0.90248	0.106307	-0.680394	0.637099
C7orf31	0.587033	0.385428	1.22569	-0.485766	-0.000341253	0.068154	0.0774735
HSPA6	-0.301632	2.38336	1.19529	0.895054	-0.163922	-3.22413	1.0732
TRADD	-0.440429	0.701737	1.81763	0.153949	-0.0590498	-0.268106	-0.0510537
ZNF547	0.191184	1.68008	1.43971	-0.296442	-1.23324	0.227	-0.158821
DUSP3	-0.0942553	0.18623	1.11754	0.325828	0.226252	-0.00899206	0.0900945
BANP	0.369038	0.608304	1.09762	0.131549	-0.0928138	-0.235685	-0.0362318
NYAP2	1.50028	-4.38601	-0.225159	1.30843	3.5565	-0.225075	0.310909
FAM129B	-0.0323241	0.317912	1.067	0.19331	0.0217336	0.107791	0.163455
EF1	-0.0816713	0.193874	1.14957	0.654885	-0.141701	-0.115899	0.178223
ORAOV1	0.158996	1.13943	0.540128	-0.143057	0.0520983	0.0352729	0.049472
NOP56	0.191926	1.09561	0.604625	-0.50601	0.207019	0.118992	0.114788
SPRN	0.0954004	1.38249	1.20558	-0.117383	-0.0648004	0.0411462	-0.715866
METTL1	0.231282	1.24767	0.63243	-0.213274	-0.499466	0.331312	0.084593
PVRL4	-0.0417234	-0.135967	1.28962	0.656513	-0.181169	0.0118349	0.21466
SLC20A2	0.248482	-0.0128017	1.17054	0.184492	0.16699	-0.0781383	0.126986
LNPEP	-0.0849634	0.0377966	2.10575	-0.0775636	-0.126211	0.0457859	-0.0956726
SDC4	0.188595	0.329816	1.07383	0.258811	0.139509	-0.183517	-0.00354377
RNFT1	0.013932	0.660485	1.07987	0.165948	0.0546834	-0.193364	0.0196837
TPP1	-0.175424	-0.0350261	1.67423	-0.0359795	0.303241	0.000632084	0.0681249
FGF11	-0.198687	0.0586228	1.07463	0.762868	0.0819149	0.0414207	-0.0221473
GALNT16	0.376723	1.28942	-0.863461	-0.0168955	0.128037	0.0101706	0.874128
APOL2	0.00527982	0.294052	1.12246	0.267572	0.23339	-0.159635	0.0330551
TSPAN14	0.355682	0.762166	1.06499	-0.0613736	-0.184564	-0.0506851	-0.0911966
CHPF	0.0132461	0.213762	1.34604	0.504157	-0.479841	0.0235748	0.173063
PAPL	-1.12132	0.421728	2.45513	0.49944	-0.603015	0.497459	-0.360096
TRIOBP	-0.679956	0.665062	1.63777	0.136568	-0.015422	0.0114391	0.0336453
TNFRSF21	-0.589236	-0.407945	1.41369	0.758549	0.356172	0.211926	0.0454886
WDR1	0.217659	0.552841	1.16458	-0.0894096	0.0512998	-0.0513414	-0.0604979
GPR143	-0.787532	0.530977	1.49202	1.57233	-0.74693	-0.216875	-0.059048
TNK1	0.159257	0.845653	1.04398	-0.0609167	-0.12157	-0.179554	0.097042
LRP10	0.0658647	-0.104202	1.37197	0.248356	-0.0231652	0.0348127	0.176987
TEX261	0.412838	1.06947	0.862471	-0.256953	-0.167076	-0.193976	0.0431406
SH2D2A	-0.0368102	-0.123851	1.20259	0.458267	-0.21948	0.394629	0.0913157
BTBD6	-0.264853	1.17638	0.965572	-0.0599224	-0.146938	-0.0255678	0.118812
RMND5B	-0.17069	1.0131	1.00427	-0.124264	0.0638659	-0.045465	0.0195865
PDLIM2	-0.29088	0.657913	1.18933	0.407201	0.416272	-0.371273	-0.249705
ZNF790	-0.176603	0.990346	1.10709	0.0941619	0.656052	-0.865674	-0.0507554
PRRG2	-0.248786	0.453484	1.64336	-0.0730843	-0.0904548	0.123397	-0.0585119
SPATA6L	-0.465021	0.678326	1.24468	0.341694	0.331677	0.0756124	-0.460145
IDS	0.984517	0.0917484	0.605947	-0.00485659	0.074118	-0.0179517	0.00529265
CASKIN2	0.216567	1.10664	0.622328	-0.231286	-0.0592246	-0.0292509	0.110136
JMJD4	-0.0667135	1.042	1.25386	0.129576	-0.291683	-0.234065	-0.108191
CPNE4	0.477783	1.18448	1.07832	-0.0183972	-0.302989	0.078229	-0.77283
SCN3A	-0.06718	3.25637	-1.70942	0.298505	-0.134995	-0.31033	0.391432
ZNF544	0.320833	1.09117	0.701773	-0.152381	0.106968	-0.165116	-0.179889
MSRB1	-0.195685	0.321623	1.01406	0.347272	-0.0722125	0.18056	0.127362
APOLD1	1.20262	-0.00131764	0.913267	-0.043016	-0.356425	-0.0265288	0.0328481
PARP8	0.0921553	0.625549	1.02113	-0.013787	0.0188413	-0.0784477	0.0550908
SLC37A2	-0.896824	0.475394	1.84867	0.600285	-0.0456168	0.0410051	-0.303735
NR2E1	0.0254998	1.55829	0.540964	-0.613881	-0.0504199	3.21819	-2.96566
CALD1	1.03655	-0.152961	-0.265731	0.206287	0.521116	0.131248	0.235315
ITGA3	-0.364928	-0.0246901	1.08663	0.537273	0.153595	0.205841	0.116414
FIGNL1	0.347137	1.15956	0.444361	-0.263429	0.218229	-0.0633217	-0.13514
VMP1	0.0133995	0.387105	1.16067	-0.120006	0.193194	-0.00512754	0.0775197
SLC26A7	0.346778	0.797297	2.60693	-0.0183836	0.121241	-2.22601	0.0781607
GPR153	0.0483373	0.267737	1.02069	0.631556	-0.258213	-0.135408	0.129962
C11orf63	0.50781	0.00768379	1.06156	0.141225	0.0108226	-0.19321	0.164582
ZNF124	0.763674	1.59527	0.652245	-0.386772	0.0836357	-1.12257	0.112157
CCM2	0.0749743	0.2616	1.06714	0.242944	0.154622	0.122534	-0.226425
TRIM17	-0.229984	0.60438	1.01377	0.34526	-0.271155	-0.108086	0.341395
TRANK1	-0.539639	0.549879	2.38173	-0.421306	0.234413	-0.798294	0.287146
STAP2	-0.155293	0.173847	1.22768	0.318168	0.181613	-0.0806434	0.0282825
CNN2	-0.213525	0.713574	1.0583	-0.0365431	0.14372	-0.0219898	0.0482201
ZSWIM4	-0.0917138	0.864027	1.14457	0.175981	-0.397215	-0.0442076	0.0384051
LPAR5	-0.43249	-0.399719	1.2462	0.623127	0.502213	0.0878405	0.0595135
IFR1	-0.0529119	0.665715	1.22612	-0.0165619	-0.104825	-0.0463643	0.0112885
SPP1	-3.20833	0.199685	3.05877	-0.234139	0.691616	0.378979	0.790605
TVP23A	-0.565097	1.99022	0.438601	-0.334648	-0.173716	0.107182	0.212739
GPR56	-0.123404	0.140497	1.16459	0.383942	-0.125157	0.0913982	0.13694
ZSCAN12	1.46992	0.382024	-0.650906	-0.211134	0.210161	0.0245977	0.441106
ARHGEF2	-0.0974254	0.802827	1.4046	-0.28276	-0.382802	0.170995	0.0473094
LGALS1	0.138333	-0.0835771	-1.06722	1.88737	0.852359	0.00782291	-0.074309
DLX2	0.797437	1.92204	1.30561	0.389187	-0.242664	-1.32006	-1.19255
CEACAM1	-1.39432	0.464105	2.5324	-0.165977	-0.0550828	0.00863056	0.268968
ZNF229	-0.360018	1.03029	-0.160687	0.587721	0.553345	-0.0077615	0.0152056
LONRF3	0.0753835	-0.143818	1.68582	0.415291	-0.733686	0.119316	0.218513
MAMDC2	-1.90047	1.66816	0.913921	1.4658	-0.377584	-0.495034	0.355948
CDH5	1.87233	3.09291	3.11403	-3.47399	-2.98097	-0.232441	0.236557
SBP1	0.102304	1.01062	0.691329	0.731773	0.954157	-0.788485	-1.07753
ZNF425	0.293451	-0.279546	1.23628	0.0462778	0.0108744	0.224914	0.0903152
RPS27L	0.0910279	0.310671	1.21936	-0.339855	0.46406	-0.145875	0.0227918
ZNF79	0.131718	1.16922	0.762259	0.0277225	-0.0901005	-0.215014	-0.164716
P4HA2	0.373288	-0.193647	1.46694	-0.191451	0.303209	-0.215779	0.0781127
LZTS3	-0.25283	-0.00252401	1.24349	0.555673	-0.147405	0.11272	0.102425
MUM1L1	0.802225	1.22722	1.75418	-4.27064	0.368718	0.219666	1.50988
B2M	0.125381	-0.0208669	1.15811	-0.0794213	0.403737	-0.132155	0.153143
LXN	0.0682903	1.34121	0.420251	0.404046	-0.485401	-0.134305	-0.0116915
SPATA2L	0.190279	0.588951	1.12943	0.0708945	-0.223464	-0.349088	0.194391
LAT	0.255789	1.37508	0.305497	-0.341564	-0.0360687	0.0804774	-0.0421062
HIST1H2BG	0.479105	0.215098	1.88337	-1.37509	0.590651	-0.335168	0.13836
ALS2CL	-0.900943	0.471514	1.82499	0.480519	-0.598069	0.0281608	0.288558
PSKH1	-0.0230749	0.245401	1.20542	0.13969	0.026972	0.0824372	-0.0833597
IL18BP	0.455062	1.07392	-0.0175243	0.0575096	-0.00861688	-0.231916	0.262244
ZNF485	0.0223445	1.00396	0.348977	-0.0158453	0.389315	-0.404196	0.244144
PON2	-0.780036	-0.175848	1.15981	0.402188	0.663404	0.0232717	0.294364
CMPK2	-1.10657	2.3362	1.03667	-1.36098	1.26645	-0.751366	0.16498
CORO1A	-0.554167	-0.135346	1.10332	1.26046	0.111321	-0.0743263	-0.126247
C1RL	-0.566244	0.322458	1.56474	-0.0637384	0.110072	0.0414899	0.171317
TSPAN11	-1.77855	1.31902	1.16863	1.3061	-0.395401	-0.120512	0.0801611
LCP1	-0.39606	0.150985	1.42426	0.0647359	0.219607	0.0815637	0.033881
PLXNB3	-0.404914	0.257708	1.45442	0.692034	0.0252428	-0.477093	0.0288529
B4GALT7	-0.100032	0.473057	1.26654	0.0143333	-0.173294	0.00643146	0.0881427
EXOSC4	-0.0541171	0.899357	1.37388	-0.281008	-0.0940735	-0.0577791	-0.214735
SPDYE1	0.697971	2.42089	1.12301	-0.866831	0.0584599	-1.4754	-0.391053
HM13	0.102583	0.468216	1.31473	-0.161998	-0.210518	-0.0475843	0.100803
RHOV	-0.176282	-0.143825	-0.124109	1.4043	0.449092	0.212876	-0.0561059
PKD1L2	0.0982101	0.0975308	1.17737	0.634435	-1.02046	0.3119	0.263075
VPS9D1	-0.219046	0.789962	1.19408	0.10035	-0.296751	-0.0173068	0.00541462
TYRP1	-2.38141	1.95013	3.23472	-1.82379	1.01968	0.75855	-1.20404
PHF23	-0.0376599	0.757915	1.0062	-0.118098	0.0785264	-0.0723549	-0.0654084
CFI	-0.294832	-0.295945	2.12643	-0.746726	0.658053	-0.2594	0.359273
IL12A	0.60912	0.527966	1.02469	-0.825717	0.598263	-0.528316	0.140139
BMP4	-0.184622	0.395986	1.02631	0.251099	0.310651	-0.264347	0.00915473
FOXI1	-3.41663	1.69605	-0.111576	2.15557	0.64721	0.837401	-0.263965
SH3BGRL3	0.119705	0.232487	1.16642	0.300305	-0.0609624	-0.0642188	-0.161402
ANKRD13B	1.00507	0.0946459	-0.331042	0.293626	0.0614334	0.2046	0.203592
F2R	-0.11416	-1.00492	-0.208979	1.65418	0.601731	0.406668	0.194703
CHST5	-0.580196	-0.325105	-2.15389	1.64759	-0.2478	2.3772	0.810883
TTYH3	0.0595871	0.175832	1.09867	0.233989	-0.193114	0.0409157	0.108601
TMEM198	0.762643	1.35763	0.138118	-0.0179954	-0.584072	-0.101348	-0.0323207
ZNF701	0.0876937	1.00871	0.638936	-0.339118	-0.0631155	-0.148126	0.335626
TACC1	0.0940995	0.319727	1.17099	-0.0662072	-0.00372155	-0.03785	0.0432716
TMOD1	-0.292408	0.167734	1.43769	-0.0413792	0.0609473	0.0720759	0.11047
LYST	0.0384159	0.160757	1.08663	0.179394	-0.0109233	0.124394	-0.0648021
AMDHD2	-0.249084	0.684389	1.05378	0.200448	0.0947091	0.0289982	-0.299664
EPHA4	1.06815	0.32391	0.542598	-0.835118	0.550664	-0.273425	0.13595
NEDD4	-0.67743	0.437806	1.38724	0.185344	0.195632	-0.0787679	0.0600356
MMP13	0.00914108	0.21966	2.092	1.26374	-0.95809	0.219648	-1.33898
ZNF180	0.396287	1.1853	0.317717	-0.0934068	0.0717534	-0.0409447	-0.331661
TMEM175	-0.197074	0.561855	1.03803	0.0862315	-0.227059	0.0485634	0.187386
CCNJL	-0.298824	0.734446	1.34573	-0.434958	0.164115	0.0976078	-0.113241
DHRS2	-0.0784296	3.06466	0.0664428	-0.686716	0.12512	-0.809255	-0.188883
PLX3	-0.429082	0.542213	1.19691	0.449332	-0.37477	-0.055349	0.162395
C8orf47	0.80224	0.0182341	1.78259	-0.563185	-0.303157	-0.153792	-0.0913501
RP11-1105G2.3	-1.17251	2.36646	-0.187098	1.58305	0.121243	1.70196	-2.92309
GEN1	0.101364	1.61752	0.276117	-0.0249641	-0.0764488	-0.035107	-0.376498
MAMDC4	0.316025	1.54237	0.357584	-0.463002	0.117082	-0.483158	0.0910133
SLC1A4	0.465842	0.959771	1.41266	-0.559381	-0.223852	0.113564	-0.696826
HPS1	-0.335076	0.539299	1.25422	0.15493	-0.18443	-0.0722718	0.111134
RAB43	-0.345189	0.215902	1.03116	1.1794	-0.66442	0.2313	-0.181879
HIST1H3H	0.391453	0.0210906	1.51134	-0.0199549	0.0853906	-0.412718	-0.112846
ZNF117	-0.513417	1.1396	1.30034	0.505052	-0.418161	-0.292638	-0.258788
LEPREL4	-0.326738	0.122048	1.27788	0.317668	-0.0528212	0.0155957	0.10801
CDA	0.129161	-0.618051	0.149647	1.44906	0.0363388	0.146664	0.16294
CSTA	-1.3297	0.365063	0.516013	0.0555159	0.112785	1.65307	0.0782084
ZNF222	-0.0998681	0.827301	1.07677	-0.420744	-0.285372	0.076177	0.26905
ZGLP1	0.267539	1.24361	0.997365	-0.228109	-0.536401	-0.558557	0.252868
SESN2	0.217147	0.877362	1.42088	-0.453637	0.0533976	-0.328387	-0.351934
OAS1	-2.14687	1.73864	2.57802	-0.808939	0.575996	-0.588365	0.0839958
MAN2B1	-0.180674	0.20524	1.16671	0.0696987	0.208701	-0.0620992	0.0224776
CREBBP	0.304654	1.0558	0.305871	-0.122234	-0.153766	-0.00207883	0.0417471
UPK2	-0.0624553	0.0297441	1.93266	0.0787701	-0.484414	0.0703897	-0.137106
BIRC3	0.157389	-0.566578	1.11269	-0.226012	0.96621	-0.0762255	0.0540234
PARP12	-0.0239517	0.167705	1.24237	-0.243549	0.482169	-0.37535	0.171417
C19orf57	-0.397204	1.01048	0.952533	0.0918711	-0.258399	-0.0937619	0.107105
GPATCH3	0.279238	1.06932	0.732792	-0.297599	-0.136128	-0.22277	-0.0132313
PIP4K2C	0.124677	0.192361	1.09434	0.0256092	-0.0315086	-0.0667407	0.0710558
SLC39A13	0.0841244	-0.11433	1.05861	0.192516	-0.0569941	0.0350535	0.209831
NPIPB3	-0.525361	1.19825	0.48921	0.0562891	-0.266912	0.26716	0.190162
MESDC1	0.466133	0.591039	1.08198	-0.33372	-0.26325	-0.0566545	-0.0775939
TJP2	-0.173473	0.36806	1.13674	0.145538	-0.25394	0.00271068	0.178576
SLC35C1	-0.534963	0.678946	1.23488	-0.0273056	-0.243291	0.0225446	0.270978
ENOSF1	-0.200324	1.01743	0.775113	-0.224207	0.245373	-0.000498829	-0.213751
ANKDD1A	-0.296239	1.35907	0.450122	0.0557703	-0.0293527	0.0760614	-0.216783
RLTPR	0.513191	0.217634	-1.10876	1.60509	-0.0594769	0.0612795	0.164703
SPPL2A	-0.0305064	0.444233	1.06524	-0.161031	0.149969	-0.0159001	-0.0606258
TARSL2	-0.0235644	1.02784	0.906546	-0.210706	-0.135099	0.00324534	-0.180073
ATP6V0C	0.260015	1.05754	0.661938	1.58005	-0.250787	-0.958151	-0.963074
ZDHHC11B	0.191268	1.04249	0.768867	0.901136	-0.387775	1.23632	-2.36543
FASTKD5	-0.184786	0.876604	1.04141	-0.287581	-0.0414422	-0.210673	0.189894
BCL2L1	-0.173162	0.142317	1.00749	0.35277	-0.0605234	0.112241	0.00163856
TRIM26	-0.0248624	1.12009	0.870565	-0.458845	-0.0422176	-0.304531	0.216364
MICALL1	-0.630128	0.463501	1.07736	0.241702	-0.245584	0.306135	0.161363
N4BP3	-0.163617	1.08667	0.0998843	0.60718	0.182929	-0.0065641	-0.435657
SEC61A1	0.135846	0.34016	1.09999	-0.0386759	-0.253712	0.0661853	0.0180763
TSPAN5	1.32272	-0.475272	-0.0368512	0.385003	-0.0303257	0.248961	-0.0484762
HPDL	1.69903	0.17468	-1.01028	0.38343	0.497154	-0.26524	-0.115949
LRP1B	-1.70957	0.445179	2.7189	-0.477091	0.104429	-0.0958755	0.375807
AGA	0.223457	0.0404471	1.0388	-0.523005	0.620218	-0.12346	0.0852746
KIAA1217	-0.200168	-0.438308	1.23103	0.0992674	0.371283	0.116245	0.181151
C12orf43	0.143342	1.18091	0.64626	-0.394533	-0.0385376	-0.2184	0.0397551
MSANTD1	1.14708	1.76968	0.909096	-1.46922	0.0667809	-0.401239	-0.663449
ENTHD2	-0.0161345	1.00795	0.374091	0.115393	-0.237867	0.0521509	0.061997
MAN2B2	-0.27701	0.107675	1.20908	0.247858	-0.0123827	-0.0162421	0.093775
CD36	-3.4312	-0.0644629	-0.715407	1.99365	1.88004	0.17928	1.50706
ZNF45	0.203374	1.01896	0.14936	-0.128064	0.0621489	-0.30159	0.344402
TVP23C	0.806999	0.526001	1.11002	-0.664491	-0.395775	-0.233709	0.196705
ALPP	-0.261781	1.13117	-0.217361	1.22465	-0.571662	-0.110448	0.150926
GLYCTK	-0.0738318	1.47889	1.2196	-0.553315	0.209758	-0.832375	-0.107622
GNG11	2.06633	0.85134	-1.84468	0.357484	0.264549	0.0788556	-0.436331
NMT2	0.221203	-0.00995281	0.297304	0.90942	-0.0716043	0.0812704	-0.0913296
KIAA0247	0.0945194	-0.0433724	1.1153	-0.137966	0.144941	-0.0965675	0.25428
BEST2	-0.144107	-0.505254	-1.80046	3.00586	0.659428	0.196305	-0.0814795
TP63	-0.314791	-1.11368	0.962956	0.191323	-0.0230029	0.542605	1.08174
BRSK2	0.209222	1.38748	0.709666	-0.063587	-0.301977	0.298361	-0.915412
KIAA1211L	-0.459392	-0.0736392	1.51543	0.00263669	0.353708	-0.0538292	0.0385491
MICALL2	-0.272501	0.267659	0.249995	1.17081	-0.205936	0.120765	-0.00799245
CACNB2	-0.0840356	1.75207	-0.0452055	-1.24395	1.28531	-0.483629	0.140166
TYMP	-1.03261	0.638169	1.45181	0.269957	0.00981533	-0.0982379	0.0815126
SKA3	0.530921	1.09569	0.204472	-0.12469	-0.00562245	-0.013184	-0.367386
AP003733.1	-0.16147	0.0538799	1.41911	0.0971152	-0.404855	-0.181938	0.495683
CASP4	-0.198461	0.00520641	1.43191	-0.155927	0.120977	0.039074	0.0742016
ABHD6	0.302279	1.07036	0.534509	-0.314068	-0.372345	0.0577759	0.0240431
FLJ00104	0.380543	1.01409	0.388388	-0.292963	0.173507	-0.212989	-0.148085
GGCX	-0.0518915	0.685712	1.06971	-0.528461	0.147102	-0.0295115	0.00788543
CCDC69	-0.144285	-1.24115	0.0609528	1.06189	0.597517	0.410535	0.550135
WNT7B	-0.263717	1.32011	1.10459	-0.223918	-0.532972	-0.203738	0.0949378
ATF5	0.290508	1.14218	1.01633	-0.585311	-0.52547	-0.0877659	0.0401233
APH1B	0.271226	-0.069028	1.2115	-0.633617	0.430112	-0.171403	0.250661
RASSF7	-0.41887	0.64403	1.0304	0.281926	-0.348631	0.00749852	0.0889095
C1orf74	-0.148008	0.300071	1.63753	-0.156462	0.030611	-0.359443	-0.0193075
C1QTNF9B	0.755787	2.23279	0.756118	1.43395	-3.23443	-0.85937	0.19646
YIPF1	-0.163834	0.370953	1.06311	0.324795	-0.168782	-0.313902	0.168233
CBS	-0.530718	0.932946	1.21217	-0.0193677	-0.284195	0.011706	-0.0442345
ADAP2	-0.606919	0.411956	1.13851	0.51687	0.0172412	-0.0853811	-0.117581
WISP2	-0.0268912	1.40651	-0.191689	1.43399	-1.39362	-0.0861959	0.129011
PTGS1	-1.22576	0.0755381	-0.452612	1.61865	0.519642	0.557561	0.17582
CTC-360G5.1	-0.72443	1.93918	-1.56525	1.57526	1.07416	-0.357225	-0.674055
FLJ00418	-0.629015	2.28724	-0.828775	0.551167	-0.255161	0.0336838	0.106585
RAB24	-0.323756	0.10842	1.05257	0.150707	0.0642379	0.0796199	0.127121
STAT6	-0.601676	0.11857	1.04944	0.272439	0.113085	0.0737701	0.23186
MGAT4B	-0.0623489	0.129351	1.01767	0.297806	-0.279998	0.0847781	0.0683863
ATP6V1D	0.05985	0.333095	1.21269	-0.00558768	0.104131	-0.313907	-0.13705
TEX9	0.229709	1.53397	1.27667	-0.924118	-0.958089	-0.0669326	0.161297
PEX6	0.050923	0.0410469	1.13011	-0.0467341	-0.0499385	-0.0384786	0.16536
PPARD	-0.246999	0.274593	1.09166	0.326813	-0.177722	0.0145546	-0.0331175
GDPGP1	-0.535471	1.08701	1.13677	0.0176714	-0.379918	-0.0882828	0.0113096
FABP5	-0.159569	1.0642	0.217245	-0.318304	0.611264	-0.223721	0.0579132
DJA4	-0.354034	0.535276	1.28945	-0.295012	0.137627	-0.218867	0.15168
PRSS3	-0.694171	1.13772	0.964844	-0.564742	-0.00990249	0.146659	0.26428
C17orf62	-0.514833	0.447273	1.21625	0.197672	-0.149742	0.0458815	0.00151546
C9orf169	-0.0264267	1.75506	1.09934	-0.576368	-0.0489415	0.023286	-0.983142
AVIL	-0.14846	1.42982	0.361873	-0.881464	-0.0610042	0.3548	0.177864
ZNF773	-0.221641	1.02122	0.594072	0.0548997	0.2478	-0.312215	-0.15113
AP1S2	1.16671	0.555726	0.254916	-0.155413	0.580949	-0.848459	-0.321831
PSORS1C2	-0.591494	-1.47881	-0.598432	2.30234	0.755463	0.238901	0.602547
TPPP3	3.69068	-2.08177	-2.12132	2.67732	-0.663916	-0.48052	0.205994
PRDM11	0.14361	1.23436	0.0667432	-0.135615	-0.242521	-0.166112	0.325652
HYDIN	0.334624	0.244567	1.52168	-0.362605	-0.774598	0.167004	0.0821829
EMILIN3	-1.12131	-0.898546	0.939592	1.28044	0.401233	-0.146919	0.74795
TMEM67	0.167275	1.00021	0.318216	0.153743	-0.105563	0.029351	-0.36173
FAM73A	-0.163772	-0.421015	1.04065	0.152656	0.355221	0.0837233	0.152394
DHRS9	-1.45407	1.69867	1.16191	-0.341101	0.263034	0.83076	-0.962486
PCSK9	3.08553	-1.9632	-0.816954	0.724633	0.222731	0.44098	-0.497159
MYO16	-0.352593	-0.0905174	2.37853	-0.387626	-0.325448	0.37098	-0.398475
LRRC6	0.362006	1.55608	0.507484	0.00371413	-1.1476	0.0232764	-0.110285
RETSAT	0.137785	-0.0962181	1.04896	0.0339486	-0.0198652	0.0271732	0.0627854
ZNF559	0.504437	1.0687	0.184394	-0.45552	0.293459	-0.206767	-0.20012
KCNMB3	-0.256343	1.29502	0.686108	-0.0965476	0.359508	-0.536179	-0.264116
COL24A1	-0.980193	1.16492	2.95647	0.332794	-0.516955	-3.22449	1.45283
ASB16	0.0636687	1.10908	0.460484	0.126548	-0.27226	-0.18446	-0.119186
DDIT3	0.0110727	1.02223	1.19068	-0.379196	-0.16902	-0.242046	-0.250635
DSE1L2	0.35784	1.13376	0.664113	-0.202391	-0.291477	-0.540814	0.060537
DHDDS	0.121242	0.337702	1.16954	-0.276878	-0.0926052	-0.259015	0.180441
SHC4	-0.107095	0.936154	2.25631	2.42431	-3.35884	-1.05286	0.0803732
SRM	0.429786	0.75441	0.829932	-1.17773	0.420625	-0.312915	0.233505
DZANK1	0.239433	1.36594	0.63694	-0.360054	-0.377318	0.0729341	-0.409445
HPGD	-0.959941	0.993978	2.63675	-0.702457	-0.524901	-0.587192	0.311064
IGSF10	-1.12131	-0.195141	2.18574	0.493456	-0.16044	-0.0225282	-0.0141422
MDH1B	-0.0792334	1.06663	-0.0850147	0.660844	-0.177499	0.18344	-0.405878
P2RX4	-0.497168	0.266352	1.43971	-0.026202	0.0810691	-0.154472	0.0510233
CLIC3	-0.150771	-1.24658	0.844032	1.55911	-0.12477	9.51e-05	0.276544
SCNN1D	-0.332272	0.443061	1.75398	0.233136	-0.410364	-0.806245	0.275183
SHARPIN	-0.160367	0.497968	1.03933	-0.0806332	-0.161466	0.00152879	0.0188456
RIPK1	-0.0879637	1.0321	1.12218	-0.259617	-0.203565	-0.283482	-0.16453
JAM3	0.650114	1.07687	0.19131	0.495315	-0.220848	-0.395167	-0.648023
IL17RA	-0.180451	0.581305	1.09886	-0.147039	-0.184368	0.011802	-0.0336385
ZNF557	-0.0535433	1.25625	0.1641	-0.105649	-0.705813	0.353051	0.236178
TLR3	-0.426411	0.988988	1.18659	-0.768352	0.0957555	0.049418	0.0123738
HR	-0.627164	1.63084	1.09054	-0.294626	-0.274307	-0.123568	-0.26375
GRAMD3	-0.0728543	0.00989366	-0.242034	1.14677	0.0884808	0.251594	-0.0483366
FAM110A	-0.413312	-0.0508334	-0.18074	1.27853	0.348938	0.111492	0.0393097
CYGB	0.0734937	-0.715188	1.83229	0.727316	-0.476437	-0.684532	0.372079
EXOC6	-0.25908	0.342318	1.08596	-0.34906	0.421984	-0.228751	0.115051
BLZF1	0.490281	1.02748	0.778141	0.119852	-0.71437	-0.170003	-0.415956
BTC	0.0223612	-0.257589	1.39966	-0.173287	0.0121451	0.0732627	0.0362914
SERPINB1	-0.480185	-0.144254	1.77498	-0.228677	-0.0179741	0.171801	0.0344382
MTSS1	0.0790106	0.00323998	-0.471267	1.51204	0.286433	0.0320761	-0.335926
RIMKLA	-1.05877	1.87356	0.634432	-0.0733694	-0.572268	0.231238	0.0671459
MAFG	0.19604	0.370394	1.01286	-0.438819	-0.163922	0.0934909	0.0309646
SOAT1	-0.00926217	0.0153147	1.12863	0.00624965	0.0407651	0.107057	-0.190943
COL15A1	2.47164	0.65195	0.926421	-0.0184067	0.121239	-0.791494	-2.26481
MPZL2	-0.157845	-0.599017	-0.104196	1.146	0.413369	0.371362	0.0216515
HNRNPM	0.0241667	1.02381	0.489563	-0.175563	-0.179361	-0.0401331	-0.0527095
HKDC1	1.60829	-1.36389	-0.170413	0.53755	-0.0681339	0.213323	0.33257
DDAH1	1.47487	0.502901	0.661778	-1.37677	0.209778	-0.442682	0.0567015
FAM167B	0.12024	-0.559228	1.52655	-0.316923	-0.348272	-0.103013	0.766347
PCNXL2	1.02855	0.146101	-0.342127	-0.000957939	0.0943641	0.0937938	0.0594619
GYS1	-0.383278	0.340052	1.07238	0.0675443	0.0766606	0.00868891	-0.112717
AC137932.1	-0.49339	1.42879	0.439825	-0.224107	-0.0329477	-0.126942	0.0755499
ABI3BP	-0.666349	-1.205	-0.835338	1.80596	1.58739	-0.539485	0.918058
SPRED3	-0.703633	-0.072451	1.41473	-0.0166793	-0.820598	0.909705	0.353008
JUND	0.0488369	0.320806	1.09474	-0.330741	-0.223078	0.0422054	0.109611
MAGT1	0.190104	0.103629	1.03886	-0.397174	0.128033	-0.0533963	0.0511279
SOX15	0.631357	0.387951	1.03611	-0.242308	-0.590019	-0.110753	-0.051212
P4HB	-0.354351	0.149635	1.02922	0.104713	-0.0843795	0.104515	0.108487
GRN	-0.264928	-0.132408	1.22156	0.0529524	0.213139	-0.161827	0.105549
PHTF1	0.407382	0.433073	1.12769	-0.271753	-0.106471	-0.316275	-0.24768
SH3TC1	-1.09282	0.743864	1.00493	0.0630093	-0.132833	-0.181571	0.616723
FAM133B	0.192199	1.06379	-0.176595	-0.164153	0.212216	-0.22593	0.113461
DCLK2	-0.343466	1.13216	0.975913	-2.0049	1.40359	0.422376	-0.575184
NUDT7	-0.450515	-1.1608	-1.23846	0.599131	0.394194	1.7876	1.0779
NFE2L3	1.23292	0.387204	-0.680666	0.280542	-0.306657	0.161409	-0.0681462
SYNJ2	0.134223	1.02282	0.0858232	0.165525	-0.506037	0.175245	-0.0798341
TCN1	-0.926286	-1.20256	0.815285	0.55535	1.99698	2.62974	-2.8773
PRMT6	-0.116687	0.80573	1.00544	-0.631668	0.142827	-0.0859181	-0.131182
AC010327.2	-0.0986103	1.06343	0.305557	0.0912259	-0.0380177	-0.344173	0.00728539
FYB	-0.0883379	1.39661	0.635983	-0.750159	-0.266545	-0.328259	0.38669
GPR114	0.802225	-2.79181	-0.439089	0.599084	-0.184889	0.915933	2.07794
CTD-2368P22.1	-0.332088	0.830954	1.00264	0.0869457	0.0742862	-0.478423	-0.20805
GAD1	0.406535	0.713765	1.11208	-0.60403	-0.494285	-0.34687	0.183015
ACY3	1.51294	-1.90447	-0.109706	-0.0207261	-1.14755	1.67586	0.954902
C17orf103	0.395002	-1.10394	0.82249	0.796382	-0.0936606	0.0392894	0.104994
B3GNT7	-0.295729	0.974314	1.3577	-0.962715	-0.226114	-0.379292	0.491166
ZNF468	0.475191	1.0014	0.00691874	0.154212	-0.104528	-0.27295	-0.318116
PDZK1IP1	-0.467659	-2.26514	1.13249	0.964356	0.548496	0.336662	0.684984
MOXD1	2.03421	-0.709161	0.603883	-0.521723	-0.409771	-0.131731	0.0683784
C15orf48	-0.177733	1.31801	2.41278	-1.4732	-1.4	0.0980396	0.15568
IFIT3	-1.30431	0.459065	1.68515	-0.463957	0.834393	-0.359057	0.0810018
IFI35	-1.1448	0.590142	1.09343	0.319591	0.405535	-0.281189	-0.0505846
LCN2	-0.558448	-0.266654	1.64976	0.0303382	-0.130304	0.0527537	0.153817
GRIK2	-0.229945	-0.343528	1.45934	0.569718	0.673701	-1.30438	0.104484
ACRV1	0.538313	1.48336	1.22114	-1.01871	-0.714939	0.361148	-0.942235
TLDC2	0.211998	1.59201	0.285123	-0.585577	-0.17182	-0.465917	0.0600115
LPL	2.30425	-1.17219	-1.26548	0.140333	1.32143	-0.0552431	-0.352725
PROS1	-0.342808	-0.938705	1.91119	-0.852742	0.792432	-0.155085	0.500518
CCDC18	0.203673	1.03257	-0.267834	0.0878033	-0.0305943	0.00705435	-0.126727
MGAT4A	-0.0177214	0.606652	1.1812	-0.897689	0.192196	-0.184641	0.00242764
CHR9	0.151696	-1.43415	-1.1891	-0.0273143	1.61214	0.219664	1.54796
KCNH3	-0.270247	1.23116	-0.610724	0.959534	-0.421874	0.114464	-0.122477
AC007040.11	-1.52608	1.49402	1.21858	-1.18173	-0.092184	-0.0818921	1.04897
CRISPLD1	-1.1573	0.436674	1.20026	-0.111171	0.78621	-0.194806	-0.0831112
SEMA6C	-0.0226874	0.144867	1.31006	-0.193782	0.0382382	-0.475444	0.074199
ZNF587B	0.419861	1.12117	-0.00152659	-0.359558	-0.0398338	0.328145	-0.593303
SYT8	-1.14521	1.18718	0.820778	0.481693	-0.291259	-0.220442	0.0388954
NFAM1	-0.347975	-0.67642	1.82225	-0.346371	-0.00118996	0.0575948	0.362319
IGSF1	0.246159	-0.163479	1.12619	-0.135102	-0.38795	-0.283028	0.450957
GALNT6	-0.702763	0.0795307	1.07661	0.45182	0.28361	-0.253422	-0.0824841
SRRM5	-0.0826513	1.10289	0.808158	0.320244	-0.932202	-0.352561	-0.0126965
ABHD8	0.124959	-0.123407	1.10503	0.161482	-0.313434	-0.14734	0.0343096
LRRIQ3	0.228963	-0.523063	-1.33685	0.199686	0.585734	0.937256	0.740205
HIST2H2BE	0.3056	-1.1114	1.5358	0.0500421	0.182211	0.365639	-0.495971
ANO1	-0.476039	1.03394	0.647667	-0.471746	-0.0495542	0.206968	-0.0635239
CEL	0.159267	1.31212	0.58056	-0.906499	-0.691933	0.0327296	0.339822
RPL3L	-0.133928	-0.623709	-1.30351	1.76539	0.453122	0.588141	0.0766641
TDRD7	-0.208548	0.492151	1.06293	-0.180408	0.0301236	-0.333114	-0.0577213
ITIH4	-0.462659	1.18458	0.764275	0.565104	-0.49163	-0.584743	-0.173246
RGS16	-0.247789	0.836526	1.35924	-0.897746	-0.70149	0.27521	0.162471
SEL1L3	-0.327596	-0.646312	1.2018	0.261541	-0.0241649	0.220119	0.0933059
CCDC136	0.694108	1.0748	0.143535	-0.10467	-0.982531	0.108107	-0.156257
SLC2A3	0.163066	-1.58743	-1.72617	2.2022	1.18888	0.296392	0.229728
GHRL	-0.783561	1.95553	2.28308	-1.60977	0.0155759	-0.557534	-0.536808
NTF4	-1.06396	0.293161	0.844716	0.555805	0.167743	0.251056	-0.287593
ILDR1	-0.279068	-0.422422	1.47997	-0.281608	-0.131522	-0.297192	0.688151
TSPAN18	0.417766	-1.01093	-0.859769	0.367142	0.285058	0.662445	0.892782
NOG	1.37462	-1.29417	-0.66154	2.98096	-2.39014	1.41335	-0.676304
IL1A	-1.07767	-1.06761	1.11797	0.680333	0.843007	0.0285136	0.218799
PHLDA2	-0.37938	0.016371	1.18392	0.148882	-0.342345	0.12617	-0.0244264
CORO7	0.110865	0.310677	1.06978	-0.375434	-0.0432914	-0.0920106	-0.254768
AQP3	-0.669841	-0.200706	-0.651921	1.46089	0.264128	0.0199279	0.502534
TAPBPL	-0.578574	-0.0262075	1.02394	0.410198	-0.135372	-0.13809	0.16551
INHBE	1.41807	1.07133	0.571977	-0.416441	-0.401752	-0.201698	-1.32703
DSCR8	0.842716	-1.47343	0.95795	0.312895	0.287927	-0.128482	-0.0907777
ZNF530	0.198508	1.05541	0.320505	-0.160444	0.024561	-0.435111	-0.301541
KRT6B	-0.425718	-0.187444	1.23775	-1.3341	1.85607	0.958757	-1.40412
CLDN7	-0.212567	0.323493	1.12825	-0.267126	-0.286593	0.0533791	-0.0463363
NR3C2	0.28099	-1.25217	1.51682	0.524112	-0.385589	0.0707955	-0.0625313
STOML1	0.385341	0.604529	1.1797	-0.698917	-0.25206	-0.0168495	-0.510061
ALPK3	-0.966696	1.56996	0.317649	-0.160605	-0.360978	0.271075	0.0171077
PADI1	-1.32719	0.0815168	0.618766	1.71031	-0.768322	0.192499	0.179844
ABHD12B	-1.72512	1.96203	1.09253	0.299576	0.185198	0.196679	-1.3326
ASTN1	-0.761243	-0.60045	1.55111	-0.0183879	2.56552	-1.12389	-0.947881
LRRC8A	0.171929	-0.910087	1.28418	0.334886	-0.450897	0.060978	0.172223
TFPI	0.0102032	-0.722189	1.44158	-0.0184214	-0.314226	-0.00200554	0.267492
CD82	-1.00667	-0.373786	1.34467	0.876509	-0.201067	-0.018236	0.0336957
LPHN2	1.24746	-0.624812	0.173906	-0.136044	-0.0705629	0.0989557	-0.0361846
NIPAL2	-0.0214121	0.176361	1.26482	-0.805064	-0.0446888	0.171673	-0.105415
NPFF	-0.223895	2.54385	0.650072	-0.0184101	-2.20163	0.7962	-0.911184
HELZ2	-0.867232	0.514386	1.24233	-0.0804163	0.186658	-0.466166	0.103808
FMO5	-0.546032	0.738103	2.07676	-0.752843	-0.154422	-1.21581	0.486205
TCTEX1D4	-0.370015	1.69477	2.74923	-2.01037	-1.89069	0.795801	-0.343843
LYRM9	-1.00816	-1.37901	-0.344125	1.88721	0.313328	0.483481	0.670166
CASP14	-1.51279	-0.247776	0.794477	1.30169	0.0949468	0.0947601	0.0900593
NLGN1	1.42787	-0.7223	-2.7263	0.831372	1.59596	0.161763	0.0411803
CRABP2	-0.975739	0.466861	-0.787942	2.03336	-0.329823	0.253081	-0.0587024
TAS2R14	-0.403634	1.30405	0.377901	-0.882409	-0.483682	-0.435207	1.11353
MGAT3	-0.0150843	-1.62417	-0.972152	2.49821	-0.280862	0.789002	0.195396
MVP	-0.590074	-0.563435	1.22419	0.369884	0.052093	-0.0545325	0.148836
TMEM102	-0.285924	0.298456	1.0897	-0.107127	-0.466847	0.0805747	-0.0242723
CCDC173	1.01054	1.97301	-0.478952	-1.25354	1.54479	-0.720741	-1.49567
PRTG	0.696747	-0.0691836	-1.58887	0.156457	0.887407	0.37458	0.122112
CORT	-0.0743578	1.87342	-1.13275	1.96423	-2.39314	-0.123332	0.460155
PDE10A	0.503297	-0.295409	-1.0241	-0.00711732	1.61876	-0.0273281	-0.195344
AKR1C3	-1.12007	-0.557932	1.69925	-0.0290099	0.20083	0.0638544	0.315491
RGS2	-0.701073	1.64363	1.5369	-2.05377	-0.352752	-0.114113	0.607418
ACTL10	-1.42546	1.3202	1.65907	-0.487832	-0.534351	-0.0688053	0.0995508
EFCC1	1.64849	1.65812	1.50074	1.37018	-3.50842	-0.728704	-1.38201
CLGN	0.161075	0.615094	1.34874	-1.25876	0.391693	0.0841561	-0.78524
ABCA1	0.0164886	-1.81153	0.893832	1.68954	-0.464676	0.391919	-0.168475
TP53INP1	-0.811652	-0.0989456	1.66884	0.28959	-0.198173	-0.383699	0.079779
NR4A3	2.43509	0.2565	0.00108356	-0.012819	-1.18675	-1.07589	0.127568
NCKAP1L	2.21733	-1.96899	-0.748581	1.55635	2.9775	-1.19669	-2.29254
MAPRE2	0.335622	0.525223	1.06628	-0.836195	-0.589322	0.160666	-0.119439
LOXL1	0.277262	-1.14858	0.202389	0.256261	0.362338	0.275749	0.316722
ALADL2	-0.675062	-0.843639	1.9893	-0.240505	0.212948	0.0178694	0.0742418
CCDC181	-0.315794	1.8713	-0.0900935	0.984749	-2.16697	1.09664	-0.844728
ART3	-1.28659	-0.382549	-1.24723	1.43395	0.121258	1.76384	0.129144
ADIRF	-0.822645	0.411287	1.17374	-0.135758	0.114259	-0.200268	-0.0115072
HSH2D	-1.95851	0.382307	0.893231	-1.14009	2.70273	-0.285907	-0.0708802
ZNF799	0.00279549	1.45654	0.81635	0.46906	-1.52083	-0.266584	-0.444295
KRT13	-0.277112	-0.579031	1.85585	-0.560032	-0.720267	0.541161	0.239854
GDAP1	0.887272	1.14052	0.479075	-1.20757	-0.136504	-0.327347	-0.345307
C17orf97	-0.461024	1.71349	0.571775	-0.83848	-0.931858	0.455112	-0.0218072
C6orf163	-1.19229	1.97763	1.06561	-2.60598	-2.82887	2.6311	1.43784
HHIPL2	-0.527972	-0.072661	1.0839	-0.0252422	0.0854902	-0.0169077	-0.0419806
TTYH1	1.00828	0.0316757	1.01529	1.55459	0.0301383	-3.22073	0.0621051
OAS3	-0.672386	0.734611	1.09256	-0.691725	0.695695	-0.736993	0.0503123
ESR1	0.24289	-1.26324	-0.0343601	0.691807	0.434396	0.183093	0.207707
SAT1	-0.266734	-1.46396	0.730297	1.19916	0.272069	-0.0468516	0.0284985
A4GALT	-1.08874	0.157758	0.861567	0.636617	-0.407878	0.418832	-0.128286
SLC9A9	-0.472871	0.368424	1.92114	1.43395	-0.58067	-1.37688	-0.855804
SYTL5	-0.772672	-0.544348	1.50581	-0.0124761	0.323202	0.150931	-0.213765
P2RX7	-0.946279	0.785008	1.38562	-0.0480272	-0.0796969	-0.477724	-0.197031
DERL3	-1.24954	1.77705	0.678744	-0.38557	-0.117571	0.254567	-0.536422
DOCK2	-1.24413	-0.261241	1.45567	-0.600106	1.42559	0.103363	-0.463989
FLNC	-2.80587	0.868888	2.27379	-0.131317	-0.482364	0.177102	0.50026
GREB1L	-1.00582	-0.0501704	1.13088	0.0332231	0.0768807	0.168437	0.0295907
SYTL2	0.393613	0.582082	1.06038	-0.0909358	-1.37059	-0.207658	0.00775557
SQRDL	-0.546608	-0.899334	1.10238	0.0447619	0.585231	0.179194	-0.0913932
CLDN9	-0.559181	0.213505	1.3596	-0.207127	-0.305472	-0.321142	0.193258
PDGFD	-1.00078	-0.27849	1.53085	-0.613512	0.502829	-0.412759	0.636448
TPRG1	-1.85534	1.15548	0.799257	-0.274864	-0.128412	0.525256	0.119701
TNFRSF11A	0.193751	0.632134	1.08726	-0.826464	-0.291624	-0.471014	0.0154422
GAB2	-0.0474099	-0.536619	1.01017	0.0645453	-0.0643543	-0.10295	0.0113724
IDUA	-0.455037	-0.590852	1.03669	0.192392	-0.0554479	0.0735166	0.131594
KDM4D	-0.123872	-0.163083	-1.06383	0.785761	0.77969	-0.217104	0.331214
PCDHA3	-0.273206	0.688089	1.03629	-1.45559	0.121258	0.184805	0.0270245
KIAA1324	0.0683891	1.0943	4.95298	-2.03458	-0.313168	-2.78614	-0.654339
IL1RN	0.252784	-1.1452	0.118268	0.708548	0.56339	0.229705	-0.401267
CCDC138	0.567271	1.02071	-0.375435	0.091941	-0.355726	-0.181489	-0.44653
PRODH	-0.440798	-2.28016	1.14499	1.24367	0.389445	0.175748	0.0800606
LRRIQ1	0.694553	1.70381	-0.612354	-0.68369	-0.0138057	-0.369333	-0.406411
CREG2	1.93095	-1.60235	-0.539631	0.399634	0.138423	0.123328	-0.140584
CHIC2	4.22e-05	0.151023	1.00089	-0.438748	-0.0711556	-0.368738	0.0286425
LAG3	-0.0179623	1.64158	-0.200334	-0.0192224	-0.104933	-0.381666	-0.617181
AMOT	-1.26072	-0.586503	-0.305512	-0.00619351	-2.3238	1.68453	3.09614
SHROOM1	-1.06577	0.551426	0.833748	-0.0236636	-0.0141073	-0.0915722	0.106576
TGFB1I1	-1.99887	0.460283	1.09397	0.00331375	0.121399	0.383154	0.232023
WNT5B	-0.371251	0.218521	1.12996	-0.403159	-1.00481	0.586172	0.132388
RRP15	0.284529	1.09557	0.157295	-0.609909	-0.16682	-0.0252792	-0.449093
CYP4F3	-0.642372	0.180281	1.39311	-0.306256	-0.733946	0.1719	0.220569
IRF7	-1.01259	0.679955	0.224918	-0.404536	0.3746	0.647986	-0.2319
SMIM22	-1.12139	-0.740002	2.08961	0.971777	-1.68798	0.519984	0.245006
KRT19	-0.884532	-0.0835668	1.45132	-0.0266873	-0.291698	0.0626302	0.0475568
LCA5L	0.101724	1.22966	-0.300119	-0.269039	0.764779	-0.959229	-0.296058
CCL20	0.165369	0.200273	1.33605	1.11685	0.911957	-1.22244	-2.23731
FAM171A2	-0.25395	-1.15085	0.811812	0.863902	-0.35034	0.0458358	0.304072
LRRC37A2	0.0252522	1.07753	0.231397	-0.657659	-0.130073	-0.276743	-0.00301754
CALML5	-3.56004	1.00835	2.87149	0.0568289	-0.493222	0.265617	0.117105
NOL9	0.127949	1.11056	-0.0557437	-0.503628	-0.182644	0.00826708	-0.239815
ALK	1.45617	2.61061	2.1602	-3.46102	-1.41247	-1.13166	0.0353337
MTG1	-0.205348	1.21412	0.399764	0.195197	-0.383601	-0.457021	-0.507398
ADHFE1	-1.17128	0.0592839	0.922109	0.503896	-0.441494	0.708956	-0.326286
I	-0.830908	1.17264	0.4321	0.463334	-1.21091	0.257974	-0.0325807
KRT15	-0.743382	0.539196	1.55212	-0.259107	-1.09326	-0.111366	0.366172
SCNN1G	0.49025	-0.589486	-1.46944	1.42127	0.10236	0.209066	0.0845121
G6PD	-0.673634	-0.0369398	1.07006	-0.11807	0.0548449	-0.169751	0.108478
TMC6	-0.636214	-0.613396	1.05767	0.330666	-0.00122439	-0.00297318	0.0900922
YJEFN3	-0.222029	1.36635	1.06774	-1.75063	-1.70239	0.74873	0.71225
STAB2	0.395511	1.76834	0.0295828	-0.698075	-1.64142	1.7898	-1.4399
SLC16A8	-0.453915	1.34752	1.85478	-1.09152	-1.20046	-0.287934	0.0304631
BGN	1.55334	0.723158	-1.62214	-0.640442	-0.248672	-0.183206	0.60497
ZSCAN31	0.019105	1.12106	0.461627	0.112779	-1.00523	-0.513173	-0.00984397
C6orf100	0.248165	-1.02193	-1.45051	1.8302	1.14003	0.218518	-0.780159
PORCN	-0.071343	-1.00485	0.182137	0.524528	-0.384928	0.219105	0.719202
PAXIP1-AS2	-0.0940756	1.07339	-0.0167775	-0.825933	0.144695	-0.0921231	-0.00686024
C19orf12	0.129265	0.283386	0.946184	-1.09272	0.154663	-0.444121	0.202336
PTPRN2	1.99455	-1.85126	0.634127	1.43232	0.121258	-1.30438	-0.853481
MB	-0.673899	0.717804	1.19793	-0.451905	-0.942019	0.150056	0.175103
KCNJ14	0.532474	0.262292	-1.1735	0.153603	-0.616808	0.407522	0.605618
TTC39A	-0.792263	-1.06878	0.786186	0.428928	0.0263047	0.24716	0.540872
NRGN	0.184621	1.00514	-0.0546634	-0.115969	-0.361047	0.0154261	-0.509792
AC011294.3	-1.64784	0.759232	-2.30262	0.398304	2.38586	-0.0269938	0.578824
DH7	0.382328	1.92856	0.455334	-0.488437	-1.50531	-0.414473	-0.214922
SOD2	-0.451121	-1.31449	0.413196	0.800443	0.568882	-0.0267897	0.152849
MR1	-0.0383608	-0.549897	1.11256	-0.36661	0.0626627	-0.164938	0.0849835
FAM174B	-0.106984	0.359415	1.35119	-1.18795	-0.503641	0.0714041	0.150961
CNTN1	0.338814	-1.14179	-0.492209	0.725577	0.468763	0.121413	0.113065
CD101	0.110482	1.04571	0.160895	-0.0151163	0.627217	-1.20578	-0.590494
SALL4	1.8179	-0.434169	-1.57677	0.127756	-0.307976	0.0331557	0.467194
MPP6	0.300269	0.710318	0.472612	-1.2021	0.103305	-0.317391	0.0569158
MX1	-0.684417	0.480896	1.05834	-0.743245	0.8678	-0.831791	-0.0342581
PTAFR	-0.558297	-1.04749	0.943157	0.513161	0.366472	-0.0907142	-0.0201922
AMY2B	-0.603346	-0.106583	-1.13958	-0.0173382	0.14016	1.12131	0.70932
SLC23A3	0.425282	1.64022	1.37874	-0.853915	0.0902173	-0.772635	-1.80949
BIRC5	0.292567	0.243141	-1.13829	0.562243	0.329623	0.00049251	-0.195619
STAMBPL1	0.187655	0.389326	0.617337	-1.07667	0.156526	0.0210822	-0.202638
TMED6	0.189422	1.19669	-0.019136	-0.827533	-1.59918	1.05929	0.0825467
ZNF556	-0.327689	1.27177	0.331842	-0.122691	0.406555	-0.412582	-1.06858
GL	0.509802	-1.09922	-0.47499	0.791045	-0.053423	-0.00398265	0.407315
COL6A3	2.5661	-1.34264	-0.880418	-0.321559	-0.439522	0.344295	0.147897
FREM2	0.263023	-1.24052	-1.4026	0.547304	1.61778	0.0149883	0.271265
TMEM245	0.762182	0.0525975	0.649359	-1.28697	0.284254	-0.478377	0.0870457
HMCN2	-1.43908	-0.382875	-1.28254	1.73502	0.178771	0.219681	1.03961
NUDT6	0.788142	-0.589296	-1.1421	0.318822	0.349931	0.258508	0.0733836
BSPRY	-0.399182	-0.379858	1.09647	-0.340367	-0.011199	0.110291	-0.0221198
S100A5	-0.974054	-1.69018	0.944269	2.14789	-1.46538	0.53874	0.539658
KCNG2	-0.534639	1.9605	2.08402	-1.02056	-4.1914	-0.298184	2.04047
NEU1	-1.1948	-0.726596	1.86252	0.237981	0.0108126	-0.175059	0.0247158
PRSS22	0.0126219	-0.709335	1.12411	0.209903	-0.473179	-0.180065	0.0545668
CNKSR2	-0.486254	1.11674	1.00478	0.388589	0.0711789	-2.14675	0.0901337
ISG15	-1.33912	0.715338	0.943709	-0.291645	0.488998	-0.661417	0.179918
CTSD	-0.930663	0.0103549	1.13412	-0.0698167	-0.283966	0.0506745	0.124086
FSD1	-1.12131	1.07273	-0.293092	0.794102	-0.322875	0.0684305	-0.16654
SAMHD1	-0.150329	1.00886	-0.0757737	-0.36925	0.15788	-0.449427	-0.108465
RP11-1055B8.6	1.38259	-0.718333	-2.91216	0.480468	0.54968	0.835101	0.384625
PTX3	-1.12131	-0.37011	0.963365	-0.151254	1.48225	-0.426854	-0.393886
CCDC19	1.02691	-0.186731	-0.19886	0.276176	-0.104177	-0.322298	-0.52121
TTLL3	-1.1752	-0.0662025	0.622278	0.305148	-0.144454	-0.0731853	0.485096
OPN1SW	-1.62478	-1.07138	-1.6018	2.20388	1.72701	0.364765	-0.0444082
C3orf80	0.329069	0.670772	1.65092	-0.0119918	0.44961	-2.22226	-0.915158
SLC9A7	0.157852	-0.65065	1.09683	-0.008179	-0.577537	-0.175866	0.103809
SLC7A5	-0.240024	0.232921	1.26514	-0.735741	-0.140762	-0.333084	-0.103529
SLC15A2	-1.33293	0.456345	1.34324	-0.519433	0.187488	-0.325319	0.133618
MRPL1	0.0104198	1.05873	-0.209869	-0.415394	-0.261324	0.0603499	-0.301238
CALCRL	-2.14436	0.38472	2.63741	-0.847655	1.04731	-1.19453	0.0500109
PYGM	0.509755	1.76733	-0.0568406	-1.75878	0.0716894	-0.936531	0.321601
TERT	-0.801593	0.394854	-1.26768	0.0869709	0.188454	-0.765023	2.0786
COL13A1	0.113727	-1.44279	-1.10128	1.724	-0.267985	0.495008	0.385362
HOXA1	0.7371	-1.15997	0.156257	0.025045	0.0206033	0.22288	-0.111298
SULF1	0.257819	-1.17945	0.471875	-0.181137	-0.0939311	-0.426488	1.04193
AKR1C1	-0.988902	-0.587911	1.06534	-0.0628916	-0.18243	0.105095	0.542108
CUZD1	0.607967	1.79673	0.720107	-0.161055	0.211188	-2.47702	-0.808733
FRY	-1.37869	-0.630117	0.317792	0.604413	0.90716	0.0529443	0.011925
PPP1R3F	-0.346857	-0.023412	1.24493	-0.440912	-0.84733	-0.0785786	0.366773
CNR1	-0.0479147	1.08072	-0.262803	-0.250348	-0.995826	0.47508	-0.134923
IQGAP2	-1.35892	-0.971891	-2.80263	1.98438	1.6772	-0.191434	1.52379
CYP2W1	-0.182052	-1.55339	0.15058	1.5036	-0.396918	0.148164	0.188375
EGR3	0.763134	2.02692	0.373466	-3.78641	-3.27856	2.66263	1.09612
LEPREL2	1.05948	-0.284907	-1.29137	0.229549	0.0240002	0.0829466	0.0363498
MTMR11	0.373765	-0.789322	-1.10357	0.522912	0.614528	0.203955	0.0326837
DEPDC4	-0.171602	-0.55733	-1.45046	0.657234	0.156495	0.665701	0.535366
GJB2	-1.066	-0.791978	1.03381	0.811234	0.0348781	-0.143643	-0.0443442
SOBP	0.679356	-0.286323	-3.17145	-2.47525	0.121245	1.87857	3.08249
NIPAL3	0.207908	-1.03108	0.432009	-0.0957614	0.291764	-0.0673101	0.0758725
TUBAL3	1.44924	-0.621907	2.63517	-1.02067	-2.1857	0.674118	-1.12529
TMEM173	-1.12388	-0.119728	-0.213537	0.691884	0.0511899	0.162559	0.350154
PDZD2	-0.11546	-1.02747	-0.766227	0.964691	0.525898	-0.0474086	0.260398
SLC16A10	1.22697	-0.732987	-1.10635	0.0346786	-0.281058	0.622406	0.0181868
APCDD1L	-1.19975	-3.15839	-0.837809	2.81474	0.982882	0.705928	0.47371
DLGAP5	0.00777985	-0.37344	-1.29754	0.502141	1.16839	0.00711023	-0.235221
DJB5	0.270882	-1.14287	-0.585238	1.20406	-0.223914	0.439797	-0.18669
SLC4A11	-1.15221	0.303795	0.248278	0.456006	-0.106914	0.0933994	-0.0701037
ACSL1	-0.248508	-1.00268	0.228056	0.336938	0.273839	0.0644167	0.111561
GCNT1	0.0854663	-1.63484	-1.52193	1.66995	0.254236	0.292015	0.609686
TREX2	0.133959	1.37241	1.13067	-0.43229	-0.683508	-0.273417	-1.51673
AL590708.2	0.00380917	-1.24391	-0.483645	0.882476	0.285525	0.283768	0.00248922
OASL	-1.17245	0.979737	0.13399	-0.869445	0.511583	-0.125464	0.271637
PLAT	-1.1782	-0.742119	0.541122	0.319423	-0.194749	0.523599	0.459421
LY6G6C	0.647737	-1.19009	-0.423278	0.986671	0.105085	-0.323625	-0.0809989
FAM83A	-1.04061	-0.0181173	0.590592	-0.310133	-0.304641	0.384427	0.387465
ZNF738	0.272145	0.00463858	-1.01794	-0.0836906	0.400508	0.0847177	0.027632
TSPO2	-1.0283	-1.86724	-1.60654	1.43399	2.49512	-0.870804	1.13057
LOXL4	0.802227	-1.46147	0.466501	-0.0640378	-0.580373	0.139355	0.380723
FRMPD3	-0.512071	-1.92549	1.59416	-1.47418	1.54231	0.217035	0.238708
LYG2	0.21951	0.166762	1.87285	-3.0407	0.113783	-1.27472	1.62209
PIK3IP1	-0.950789	-2.0499	0.29103	1.63706	0.291368	0.0622924	0.393623
PTTG1	-0.0140402	-0.328965	-1.07721	0.676629	0.798068	-0.10858	-0.273213
ATP1B1	0.233204	-1.03235	-0.192488	0.683466	-0.0899183	0.138183	-0.0813066
S100P	-1.03188	0.362141	1.10716	-0.554843	-0.234332	-0.216901	0.22357
ATHL1	-1.11811	-0.0816439	0.228256	0.559778	-0.150334	-0.00987811	0.225824
C11orf82	0.549441	0.0155105	-1.13434	0.200582	0.266217	0.281919	-0.527911
[truncated: 1,415 more rows]

## Sheet: Fig. 1b
	HCC1954_sh17	SUM149_sh17	SUM149_sh20	HCC1806_sh5	HCC1806_sh20	HDQP1_sh17	HDQP1_sh20
HCC1954_sh17	1
SUM149_sh17	0.33	1
SUM149_sh20	0.25	0.63	1
HCC1806_sh5	0.058	-0.003	0.1	1
HCC1806_sh20	0.07	0.06	0.18	0.13	1
HDQP1_sh17	0.024	0.0074	0.025	0.085	0.0036	1
HDQP1_sh20	-0.026	0.023	0.12	0.033	0.078	0.026	1

## Sheet: Fig. 1c
	HCC1954_shKDM4C	HCC1954_ML324	HCC1954_QC6352	SUM149_shKDM4C	SUM149_ML324	SUM149_QC6352	HCC1806_shKDM4C	HCC1806_QC6352	HDQP1_shKDM4C	HDQP1_ML324	HDQP1_QC6352
OXIDATIVE_PHOSPHORYLATION	-0.189754	-0.0511221	-0.211064	-0.378719	-0.60636	-0.889101	-0.0101029	0.75983	-0.0563104	-0.0420289	-0.257795
FATTY_ACID_METABOLISM	-0.181446	-0.121083	-0.25399	-0.359354	-0.409345	-0.415509	0.0619082	0.353572	0.013736	-0.0664025	-0.474094
ADIPOGENESIS	-0.228373	-0.0780488	-0.192935	-0.39272	-0.53048	-0.486869	0.0841328	0.271878	0.0275582	0.00331589	-0.266812
CHOLESTEROL_HOMEOSTASIS	-0.33983	-0.0895386	-0.500124	-0.304346	-0.405901	0.528935	0.238044	0.240751	0.124786	0.233444	-0.286952
BILE_ACID_METABOLISM	-0.19499	-0.0582344	-0.258954	-0.264589	-0.135658	-0.28404	0.0642137	-0.0795755	0.0261276	-0.155773	-0.397179
PEROXISOME	-0.041835	-0.0970174	-0.269679	-0.298741	-0.378986	-0.11609	-0.0091608	0.0451133	0.020433	-0.0842626	-0.354534
PROTEIN_SECRETION	-0.0707833	0.0864285	-0.122946	-0.246541	-0.0256135	-0.470819	-0.196843	-0.381405	-0.0458416	-0.0166052	-0.492223
MYC_TARGETS_V1	0.086958	-0.00916888	0.0950203	-0.0509787	-0.562307	-0.475186	-0.209193	0.507552	-0.0766726	-0.119184	-0.108946
GLYCOLYSIS	-0.124527	-0.0274433	-0.313738	-0.0296248	0.15533	-0.31614	0.137631	0.317543	0.0226768	0.226789	-0.164563
XENOBIOTIC_METABOLISM	-0.0955662	-0.0698495	-0.388828	-0.00467364	0.0537266	0.0217394	0.135034	0.196967	0.0759643	0.202022	-0.219265
MTORC1_SIGNALING	-0.0591262	-0.0756346	-0.2254	-0.059478	-0.245649	-0.0400556	-0.137807	0.261474	-0.0800973	0.17486	0.140165
REACTIVE_OXIGEN_SPECIES_PATHWAY	-0.0392029	-0.0283061	-0.147858	-0.0654254	-0.316667	-0.25541	-0.0283729	0.51557	0.0357572	-0.0400595	-0.205589
ANDROGEN_RESPONSE	-0.0307267	0.0293347	-0.0199131	-0.0506884	-0.0608539	0.142361	-0.092703	-0.0984534	0.0419385	-0.0019252	-0.0888784
NOTCH_SIGNALING	0.0387985	0.0138549	-0.222277	-0.155741	0.118228	0.0608466	-0.0281037	-0.403446	-0.0353127	0.11003	-0.0708016
HEME_METABOLISM	-0.032743	0.0426577	0.0543298	-0.210965	-0.0259046	-0.0689459	-0.0575868	-0.171437	0.100371	0.188647	-0.0426236
PI3K_AKT_MTOR_SIGNALING	-0.0353755	0.0221145	-0.0811183	-0.0156329	-0.136256	0.167397	0.0538597	0.0938125	-0.0902002	-0.027777	-0.0419474
UNFOLDED_PROTEIN_RESPONSE	0.057439	-0.0442243	-0.175406	0.166215	-0.164131	-0.0200031	-0.374001	-0.283712	-0.0062004	0.164948	0.423442
DNA_REPAIR	0.0365185	0.0593424	0.181984	-0.0640788	-0.279553	-0.10103	-0.191865	0.343513	-0.143624	0.305578	0.0302306
WNT_BETA_CATENIN_SIGNALING	0.0791434	0.153821	-0.394127	-0.131923	0.00775331	0.33976	-0.0256049	-0.253653	-0.0753057	-0.270085	-0.113715
ESTROGEN_RESPONSE_LATE	-0.0801043	-0.0782959	-0.15135	-0.0259371	0.0770347	0.414182	0.00762868	0.00368989	0.147937	0.185025	0.142133
KRAS_SIGNALING_DN	-0.0430651	-0.0927871	0.0983543	-0.147264	0.0981891	0.314755	0.0634474	-0.314435	0.00199604	-0.0474737	-0.141429
ESTROGEN_RESPONSE_EARLY	0.0358506	-0.0203858	-0.189221	0.0948494	0.149686	0.285521	0.0825736	-0.0999658	0.153434	0.0869234	0.114196
ALLOGRAFT_REJECTION	0.0229539	0.00932305	0.0629708	0.221957	0.220585	0.222062	0.273594	0.287154	0.10579	0.0410931	0.058451
MYC_TARGETS_V2	0.356735	-0.0994003	0.0436185	0.384174	-0.398867	-0.112991	-0.0707397	0.622494	-0.0970397	-0.247607	0.490726
PANCREAS_BETA_CELLS	0.0329898	0.11492	0.173107	-0.268087	-0.340408	0.241933	-0.0384198	0.13861	0.049341	0.221555	0.0800884
SPERMATOGENESIS	0.0338993	-0.0158134	0.425313	-0.151322	-0.136594	0.361369	-0.0007616	0.237883	-0.0437421	0.211053	0.38205
MYOGENESIS	-0.0181924	-0.0485543	0.131405	-0.00684526	0.0647182	0.278849	0.283736	0.188987	0.159716	0.309268	0.0315006
HEDGEHOG_SIGNALING	0.0823649	0.104803	-0.0907996	0.0593059	0.202642	-0.0373164	0.0453298	-0.226241	0.0364871	0.135227	0.262871
COAGULATION	-0.0253554	0.042547	0.0664002	-0.00615147	0.291624	0.312419	0.271501	0.36104	0.0758246	0.223031	-0.132493
APICAL_JUNCTION	0.0624812	0.0477934	-0.0808831	0.218525	0.160096	0.314601	0.231141	0.188669	0.222881	0.247102	-0.0392269
IL2_STAT5_SIGNALING	0.0196763	0.0654488	0.0597636	0.169939	0.30936	0.380331	0.266655	0.265397	0.192758	0.311121	0.288949
P53_PATHWAY	0.0232041	0.0639889	0.106859	0.0985083	0.162284	0.235148	0.135799	0.180626	0.0405082	0.280012	0.115242
ANGIOGENESIS	0.0615758	0.037125	0.0949779	-0.0528751	0.105373	0.1617	0.380511	0.367905	0.207737	0.324116	-0.0768826
KRAS_SIGNALING_UP	0.103882	0.0753972	-0.0614744	0.185503	0.41031	0.400842	0.195395	0.398546	0.181919	0.123172	0.340767
UV_RESPONSE_DN	0.320558	0.196032	0.098203	0.0399773	0.0493045	0.202089	0.0623131	-0.215611	0.0634909	-0.20607	-0.367807
COMPLEMENT	-0.0509941	0.132499	0.154933	0.0238379	0.276355	0.431303	0.245812	0.357885	0.103573	0.17413	-0.0126672
INTERFERON_GAMMA_RESPONSE	-0.138471	-0.00016254	0.326497	0.197684	0.481737	0.373941	0.216075	0.0399607	-0.190732	-0.603486	-0.537355
APICAL_SURFACE	0.133024	-0.0180185	0.0811579	0.0760162	-0.145571	0.600406	0.167438	-0.0487695	0.073492	0.0819354	-0.0451165
IL6_JAK_STAT3_SIGNALING	-0.0977863	0.0449013	0.10268	0.408716	0.604141	0.304015	0.447922	0.351129	0.0949473	0.225716	0.190052
HYPOXIA	0.0192164	0.151508	0.225214	0.199036	0.409504	0.157271	0.317465	0.283246	0.0981807	0.642291	0.137121
MITOTIC_SPINDLE	0.0999622	0.0297612	0.371759	0.0018737	-0.0287382	0.460875	0.142895	0.0537913	-0.0364357	0.12737	0.0467732
INTERFERON_ALPHA_RESPONSE	-0.17445	-0.0476222	0.362998	0.148364	0.508932	0.4261	0.103631	-0.173701	-0.278351	-0.953624	-0.771672
E2F_TARGETS	0.218387	0.0175612	0.462411	-0.0572962	-0.360468	0.732946	-0.121176	0.416783	-0.134469	0.409586	0.600351
APOPTOSIS	0.102441	0.181902	0.238037	0.201607	0.427306	0.300955	0.133312	0.188036	0.0384048	0.103008	-0.0572384
G2M_CHECKPOINT	0.245391	-0.00126677	0.467389	0.152504	-0.0607993	0.580533	-0.0054045	0.340355	-0.125838	0.199887	0.407071
EPITHELIAL_MESENCHYMAL_TRANSITION	0.254517	0.164584	0.139044	0.338945	0.43091	0.34705	0.533363	0.678393	0.328638	0.566053	0.2061
INFLAMMATORY_RESPONSE	0.0330239	0.103471	0.240207	0.340554	0.478625	0.611857	0.388245	0.345465	0.0748384	0.150818	0.250472
TGF_BETA_SIGNALING	0.16379	0.155098	0.378152	0.333639	0.537373	0.51544	0.0719142	-0.0289796	0.135334	0.0642497	-0.178674
UV_RESPONSE_UP	0.0421986	0.13208	0.408258	0.317203	0.392621	0.539902	0.0363029	0.479311	0.0441439	0.44178	0.515579
TNFA_SIGNALING_VIA_NFKB	0.201917	0.27775	0.463493	0.396658	0.622363	0.566339	0.422072	0.430072	0.175357	0.500703	0.568381

## Sheet: Fig. 1d
	Delta Enrichment Score (KDM4C amplified-non-amplified)	Minus_log10FDR
MYC_TARGETS_V2	0.21234	1.04683
MYC_TARGETS_V1	0.172871	1.04683
E2F_TARGETS	0.148098	0.841557
G2M_CHECKPOINT	0.128483	0.834303
UNFOLDED_PROTEIN_RESPONSE	0.0798322	0.641427
DNA_REPAIR	0.0688266	0.583274
MITOTIC_SPINDLE	0.0607404	0.244566
MTORC1_SIGNALING	0.05508	0.127593
OXIDATIVE_PHOSPHORYLATION	0.0374337	0.129043
SPERMATOGENESIS	0.0316456	0.301268
CHOLESTEROL_HOMEOSTASIS	0.0208007	0.108825
INTERFERON_ALPHA_RESPONSE	0.0186328	0.0148339
UV_RESPONSE_UP	0.0122645	0.0663917
WNT_BETA_CATENIN_SIGNALING	-0.00475657	0.092852
NOTCH_SIGNALING	-0.00882159	0.0940771
GLYCOLYSIS	-0.0139663	0.178025
HEME_METABOLISM	-0.0140579	0.16003
PROTEIN_SECRETION	-0.0142072	0.0372256
INTERFERON_GAMMA_RESPONSE	-0.0143821	0.0940771
PEROXISOME	-0.0149072	0.142703
REACTIVE_OXIGEN_SPECIES_PATHWAY	-0.0192631	0.242083
FATTY_ACID_METABOLISM	-0.0217565	0.283062
PI3K_AKT_MTOR_SIGNALING	-0.0235388	0.301268
KRAS_SIGNALING_DN	-0.0248003	0.301135
ADIPOGENESIS	-0.0268999	0.301268
HEDGEHOG_SIGNALING	-0.0322448	0.301135
APICAL_SURFACE	-0.03892	0.301268
ALLOGRAFT_REJECTION	-0.039543	0.0940771
PANCREAS_BETA_CELLS	-0.0406362	0.485384
MYOGENESIS	-0.051236	0.301268
ESTROGEN_RESPONSE_EARLY	-0.0532488	0.301268
P53_PATHWAY	-0.0562959	0.841557
HYPOXIA	-0.0567213	0.510523
TNFA_SIGNALING_VIA_NFKB	-0.0575243	0.244566
ANDROGEN_RESPONSE	-0.0595439	0.479965
IL6_JAK_STAT3_SIGNALING	-0.0597282	0.301135
BILE_ACID_METABOLISM	-0.0616688	0.925301
INFLAMMATORY_RESPONSE	-0.0624184	0.301135
ESTROGEN_RESPONSE_LATE	-0.0683378	0.841557
APICAL_JUNCTION	-0.0727373	0.834303
IL2_STAT5_SIGNALING	-0.0736561	0.641427
COMPLEMENT	-0.0775208	0.583274
APOPTOSIS	-0.0814845	0.925301
UV_RESPONSE_DN	-0.0948565	0.758386
KRAS_SIGNALING_UP	-0.103525	0.925301
XENOBIOTIC_METABOLISM	-0.111008	1.67293
COAGULATION	-0.112176	1.03564
TGF_BETA_SIGNALING	-0.113335	0.841557
ANGIOGENESIS	-0.124225	0.841557
EPITHELIAL_MESENCHYMAL_TRANSITION	-0.170608	1.04683

## Sheet: Fig. 1g
	HCC1954_shKDM4C	HCC1954_ML324	HCC1954_QC6352	SUM149_shKDM4C	SUM149_ML324	SUM149_QC6352
BACH1	85.4223	66.0924	10.2764	39.8393	215.993	118.616	Motif enriched in gained ATAC peaks
TBX21	114.849	83.8045	19.841	49.5251	112.874	70.3826
NF2L1	56.3359	37.6954	5.04737	15.7598	179.709	89.0864
ZN281	113.507	101.488	17.8126	25.76	59.0701	24.2426
RUNX2	58.6357	41.9586	14.9091	40.9215	86.3246	65.8981
MEF2D	80.7581	66.6918	20.4586	35.0344	60.6307	35.1292
MAFK	50.1576	34.0344	12.7218	17.5894	116.812	67.3705
TBX1	82.3169	70.3051	18.3952	26.9686	59.0583	36.0654
GATA3	63.1564	64.0111	19.0167	32.984	46.6571	49.9873
IKZF1	60.2725	49.368	11.6175	35.5389	66.5188	37.0485
NFIC	69.1856	62.6956	15.6818	68.9157	34.018	8.83726
KLF9	82.0611	72.6333	18.9586	12.8323	43.1303	23.4439
ARI3A	85.0101	55.7803	19.5	25.8479	43.5784	21.6749
RUNX3	37.7707	29.6424	9.75084	37.6475	62.2668	59.382
NFAC2	70.8899	45.1215	13.1947	32.1712	46.5397	27.2146
MAFF	36.9132	22.7519	5.37601	13.1758	96.8823	52.9729
ARNT2	44.6318	43.0316	5.82199	18.8493	68.3793	41.7843
AP2C	37.4246	23.6197	12.2034	44.6732	37.9524	61.8345
SPIB	72.4457	62.0589	12.7819	13.4296	38.1048	18.7749
SMAD2	44.5607	35.0656	3.61457	37.555	59.8018	32.8409
ZEB1	60.7414	47.3777	9.30631	26.2716	40.1458	25.7947
ITF2	65.5119	44.9097	8.50639	39.0038	35.7016	9.79168
BATF3	59.2327	50.7023	10.3037	16.0705	34.4504	21.614
ZN148	62.1703	57.362	9.88098	11.4828	35.5845	15.7699
XBP1	47.342	45.4379	7.86408	20.4033	48.6418	22.3321
ZF64A	44.8423	38.0843	10.5956	29.451	40.8616	24.528
TBX3	59.5991	39.9636	6.06363	24.2113	37.8428	19.3179
FOXD2	65.4829	54.6688	8.83479	17.2557	22.3326	17.9729
SRBP2	44.931	35.6446	9.42539	17.7455	49.4873	28.1958
ATF1	51.3817	36.8351	7.86292	14.2206	55.15	16.4902
CTCF	34.2843	146.254	390.322	259.155	684	962.5	Motif enriched in lost ATAC peaks
NFIL3	3.35277	11.3966	80.6718	23.0518	55.8304	143.755
