# Supplementary material for: KDM4C inhibition blocks tumor growth in basal breast cancer by promoting cathepsin L-mediated histone H3 cleavage
Source: Nat Genet. 2025 Jun 2;57(6):1463–77. doi: 10.1038/s41588-025-02197-z (PMC12165855; doi:10.1038/s41588-025-02197-z)
Supplement: Supplementary file 7 — Statistical source data. [file 41588_2025_2197_MOESM7_ESM.xlsx]

## Sheet: Fig. 2a
	HCC1954_Control_rep1	HCC1954_Control_rep2	HCC1954_Control_rep3	HCC1954_shKDM4C_rep1	HCC1954_shKDM4C_rep2	HCC1954_shKDM4C_rep3	HCC1954_ML324_rep1	HCC1954_ML324_rep2	HCC1954_ML324_rep3	SUM149_Control_rep1	SUM149_Control_rep2	SUM149_Control_rep3	SUM149_shKDM4C_rep2	SUM149_shKDM4C_rep3	SUM149_shKDM4C_rep4	SUM149_ML324_rep1	SUM149_ML324_rep2	SUM149_ML324_rep3	T47D_Control_rep1	T47D_Control_rep2	T47D_Control_rep3	T47D_shKDM4C_rep1	T47D_shKDM4C_rep2	T47D_ML324_rep1	T47D_ML324_rep2	T47D_ML324_rep3
H3K4me0	-0.0957682	0	0.253886	-0.206945	-0.0278411	0.0065499	-0.0138276	-0.0928334	-0.114065	-0.198008	0	0.0510974	0.194333	-0.159755	-0.09181	-1.22992	-1.28913	-1.48383	0.157209	-0.0836618	0	-0.143249	-0.0847536	0.119911	0.10523	-0.186806
H3K4me1	-0.15331	0	0.105253	-0.0701806	0.00783932	0.022715	0.420178	0.319687	0.158601	-0.0381135	0	0.224282	0.643799	0.224499	0.235688	-0.848547	-0.806824	-1.15919	0	0.211863	-0.0492852	0.177329	0.234496	0.862418	0.654683	0.287319
H3K4me2	0	-0.158586	0.268604	0.300947	0.445713	0.290269	0.225214	0.0325021	-0.0438699	-0.116023	0	0.0442955	0.397292	0.0157477	0.0236087	-0.971209	-0.884684	-1.06843	0	0.0726262	-0.0882019	-0.538769	-0.462573	0.240021	0.0743426	-0.099543
H3K4me3	-0.0306184	0	0.646395	0.245149	0.316101	0.616338	0.47307	0.332092	0.162495	-0.0894507	0	0.0180548	0.298664	-0.124486	-0.16081	-0.876164	-0.889899	-1.06201	0	0.0980019	-0.0712321	-0.235594	-0.197028	0.120757	-0.0922003	-0.318788
H3K4ac1	-0.133995	0	0.221021	-0.0530518	-0.0901587	0.0526373	-0.0812157	-0.266356	-0.342463	-0.0982777	0	0.0858507	0.24582	-0.269644	-0.0993204	-1.33913	-1.26432	-1.52978	-0.068235	0.0137644	0	-0.13632	-0.0407834	0.117479	-0.141791	-0.170948
H3K9me0K14ac0	0.0487349	0	-0.089114	-0.0116912	-0.144283	-0.179399	-0.661286	-0.869556	-0.72568	0.0269354	-0.276202	0	-0.306597	-0.866898	-0.847871	-1.88059	-1.54045	-2.04928	0	-0.0654325	0.10595	0.380384	-0.276124	-0.357842	-0.590079	-0.83262
H3K9me1K14ac0	-0.228735	0	0.159461	-0.108357	0.0381036	-0.0268375	-0.148556	-0.36223	-0.614025	0.0717539	-0.0338824	0	0.0135796	-0.325192	-0.336313	-1.04307	-0.890307	-1.01789	-0.266595	0	0.0364669	-0.273395	-0.467446	-0.0685648	-0.0878297	-0.757767
H3K9me2K14ac0	0.144278	0	-0.0580677	0.0273753	0.136273	0.242697	0.3992	0.152082	0.0979657	0.23855	-0.0549251	0	0.387969	-0.298852	-0.313836	0.00824678	-0.406443	-0.358236	0	-0.259259	0.417251	0.00894888	0.124421	0.672343	0.329406	0.412498
H3K9me3K14ac0	0.0422261	-0.206338	0	0.433504	0.0784461	0.31171	0.339371	0.447575	0.100785	0.105742	0	-0.0923975	0.000103036	-0.601583	-0.178668	0.305384	0.348283	0.167665	0	-0.26867	0.0427153	-0.238098	0.188049	0.645601	0.342248	0.242981
H3K9ac1K14ac0	-0.0154722	0	0.278746	-0.107562	0.0358969	0.0570933	-0.455436	-0.614516	-0.835478	0.0713716	0	-0.236404	-0.758122	-1.11684	-1.08996	-1.78522	-1.84488	-2.03144	0	-0.131607	0.0807457	-0.0450983	-0.224932	-0.118947	-0.560392	-0.626102
H3K9me0K14ac1	-0.43955	0	0.107761	-0.709889	-0.495669	-0.516467	-1.55034	-1.5872	-1.63977	0.132987	0	-0.07251	-0.523921	-0.902545	-0.845688	-2.15654	-2.21713	-2.35658	0.0617446	-0.0527952	0	-0.0350295	-0.0850138	-0.283846	-0.680139	-0.906321
H3K9me1K14ac1	-0.153105	0	0.155456	-0.314903	-0.141544	-0.161684	-0.669543	-0.888723	-0.967629	0	-0.207255	0.0110313	-0.4316	-0.831678	-0.887058	-1.83121	-1.7253	-1.95304	0.49427	0	-0.0227508	0.212746	0.216903	0.336892	0.0565369	-0.280004
H3K9me2K14ac1	-0.113181	0	0.181602	-0.238015	0.0415307	-0.264665	-0.090332	-0.194028	-0.224114	0	0.107064	-0.138218	0.0677753	-0.461509	-0.494171	-0.774779	-0.956566	-1.18976	0	0.057084	-0.0173534	-0.120621	-0.124212	0.399405	0.0801025	0.00504093
H3K9me3K14ac1	-0.219901	0	0.035445	0.0573249	0.100503	0.141977	0.492242	0.0897199	0.146899	0.121385	0	-0.144378	0.18573	-0.186697	-0.303783	-0.000893174	0.100005	-0.155495	0	0.0100496	-0.162732	0.00671831	0.0460272	0.667899	0.485975	0.196619
H3K9ac1K14ac1	-0.0664057	0	0.369593	-0.0659679	0.00336297	0.170689	-0.348874	-0.413369	-0.459648	0	-0.0707641	0.0112268	-0.564246	-0.845619	-0.832358	-1.3633	-1.33262	-1.49465	-0.122856	0	0.0631219	-0.114966	-0.357789	-0.237717	-0.456159	-0.743742
H3K9me1S10ph1K14ac0	-0.160184	0	0.283363	0.788193	1.09662	1.16548	-3.42887	-3.34143	-3.42629	-0.0345284	0	0.20599	0.788252	0.457897	0.2254	-2.76758	-2.88553	-3.14642	-0.00529785	0	0.110849	0.530268	0.478968	0.914218	0.734353	0.336529
H3K9me2S10ph1K14ac0	-0.113887	0	0.291231	0.732199	1.11922	1.19854	-2.46599	-1.9351	-2.68529	-0.208	0	0.188388	0.857312	0.571439	0.447283	-2.0977	-2.03513	-2.28355	0.124895	-0.0150323	0	0.280729	0.205281	1.14235	0.963898	0.525367
H3K9me3S10ph1K14ac0	-0.140648	0.0152324	0	0.651024	1.06195	1.04097	-1.56012	-1.40001	-1.71628	-0.0255857	0	0.337981	0.868194	0.646589	0.37597	-0.856677	-0.789788	-1.23177	0.239118	-0.0457542	0	-0.100066	0.103711	0.89639	0.868723	0.50748
H3K9me2S10ph1K14ac1	-0.185898	0	0.285566	0.418393	0.457651	0.71191	-2.69368	-2.60377	-2.80179	-0.157658	0	0.135265	0.551315	0.103164	0.106618	-2.46354	-2.57743	-2.92045	0	0.0947479	-0.0957246	0.355321	0.610822	0.366754	0.227756	-0.114172
H3K9me3S10ph1K14ac1	-0.146043	0	0.0196881	0.622138	0.481454	0.556663	-1.37696	-1.34001	-1.59525	-0.0964198	0	0.0968567	0.306132	0.0515834	0.176363	-1.51338	-1.26217	-1.6901	0.0505336	-0.0895245	0	0.0789813	0.207077	0.730602	0.337634	0.055711
H3K18ac0K23ac0	0	-0.111698	0.192747	-0.100834	0.0927686	0.253461	0.33338	0.201472	0.154069	0	0.133465	-0.15482	0.0204583	-0.496468	-0.156079	-0.353856	-0.231083	-0.663865	0	0.378139	-0.0338153	-0.482916	-0.542728	-0.0953651	-0.241935	-0.703052
H3K18ac1K23ac0	-0.0837106	0.191663	0	-0.181291	-0.0226999	0.0279109	-0.822208	-0.888469	-0.954514	0.0577958	-0.0594083	0	-0.260928	-0.517789	-0.474028	-1.21232	-0.952409	-0.965445	0	0.056003	-0.0729495	-0.469662	-0.47461	0.0325813	-0.199971	-0.583621
H3K18ac0K23ac1	0	-0.0654259	0.239787	0.103802	0.247889	0.300713	-0.42831	-0.533605	-0.569048	0	0.236376	-0.1413	0.239417	-0.195856	-0.33816	-1.49797	-1.45886	-1.65659	0	0.270499	-0.109553	-0.127117	-0.189646	0.187601	0.0359813	-0.23832
H3K18ac1K23ac1	-0.157986	0	0.0351347	-0.163708	-0.122238	0.0743148	-1.09062	-1.19009	-1.07562	-0.154898	0	0.126817	-0.105105	-0.413966	-0.479961	-1.29372	-1.39105	-1.51677	-0.0690022	0.168919	0	0.0853299	0.0729602	0.26071	-0.269208	-0.273077
H3K18ub1K23ac0	0	-1.12173	0.341977	-1.2021	-0.742647	-0.882135	-1.72936	-1.48642	-1.67412	0.0135672	-0.0904016	0	-0.760478	-1.30637	-1.68456	-1.72106	-1.70592	-1.77983	0.0203458	-0.365602	0	0.955815	0.891427	-0.444615	-1.04435	-1.10402
H3K27me0K36me0	0.110165	0	-0.112599	-0.533952	-0.487797	-0.461664	-1.27649	-1.2944	-1.64201	0	-0.106323	0.0387325	-0.569011	-0.816116	-0.720198	-2.24421	-2.02897	-2.08799	0.194098	-0.0759381	0	-0.260934	-0.661954	-1.26482	-1.43733	-2.13336
H3K27me0K36me1	-0.128365	0.029239	0	-0.466073	-0.392517	-0.231884	-1.35279	-1.31662	-1.66527	-0.0074107	0.0204186	0	-0.739576	-0.772327	-0.913153	-2.56506	-2.56479	-2.99446	0.17179	-0.0190612	0	-0.183429	-0.303297	-1.2005	-1.1786	-1.59453
H3K27me0K36me2	-0.132677	0.102464	0	-0.266983	-0.432976	0.0244903	-0.575387	-0.628339	-0.881481	0	-0.0336554	0.0897436	-0.371127	-0.750586	-0.591077	-1.97653	-1.98383	-2.28539	0.315581	-0.231474	0	0.376319	0.184717	-0.310467	-0.218471	-0.3412
H3K27me0K36me3	-0.298299	0.0194392	0	-0.234779	0.0262993	0.325312	0.0918586	0.176679	-0.210041	0	0.0399182	-0.02571	-0.082112	-0.74183	-0.410391	-1.01119	-1.04617	-1.33326	0	-0.0785783	0.810328	0.0858393	0.0307497	-0.333067	-0.510062	-0.677782
H3K27me1K36me0	0	0.197826	-0.329355	-0.38099	-0.28626	-0.0615387	-0.675113	-0.675544	-0.929714	0.114869	0	-0.0870157	-0.451159	-0.460219	-0.635168	-1.74269	-1.71695	-1.71066	-0.0580247	0.0382381	0	-0.318896	-0.496736	-1.24153	-1.38798	-1.96064
H3K27me1K36me1	-0.0575275	0	0.0505247	-0.22235	-0.0557812	0.00336076	-0.487397	-0.55697	-0.591094	0	0.0188327	-0.159747	-0.182948	-0.592465	-0.69627	-1.93538	-1.86163	-2.07964	0.255829	-0.182259	0	-0.291991	-0.557576	-0.975462	-1.22082	-1.40975
H3K27me1K36me2	-0.0509513	0.146527	0	-0.224949	-0.328428	-0.154483	0.0867091	-0.199072	0.0185838	-0.162915	0.0717922	0	-0.186673	-0.373723	-0.622312	-0.717338	-0.522138	-0.922009	0	-0.473881	0.0698277	0.170966	-0.0886391	-0.0794915	-0.131705	-0.410922
H3K27me1K36me3	0	0.0901931	-0.000163167	0.325204	0.284594	0.590745	0.645085	0.399086	0.297354	0.0434547	0	-0.152002	0.300191	-0.173535	-0.227992	0.107036	0.172889	-0.0686431	0.19479	-0.387869	0	0.0496523	-0.116786	0.104263	-0.0243476	0.0862014
H3K27me2K36me0	0	0.116847	-0.177347	-0.0590785	-0.0828166	0.148266	-0.109775	-0.171415	-0.00326988	0.100191	-0.035105	0	0.208758	-0.199593	-0.24851	-1.11209	-1.0573	-1.36159	-0.0928666	0	0.310558	0.0941374	0.0724402	-0.402205	-0.0978913	-0.569934
H3K27me2K36me1	0	-0.0593239	0.0780092	-0.184707	-0.0124661	0.482901	0.273496	0.199522	-0.13159	0.0227802	0	-0.01429	0.35985	-0.117091	-0.177629	-0.401757	-0.317458	-0.68769	0	-0.250473	0.0408134	-0.0138472	-0.154528	-0.497899	-0.708352	-0.692307
H3K27me2K36me2	0	0.370124	-0.274296	-0.104686	-0.365535	0.572413	0.55576	0.432191	0.262361	0.0306933	0	-0.00468081	0.538957	0.0462953	-0.0365968	0.573137	0.333535	0.191319	0.263052	-1.28724	0	0.00801808	-0.132303	0.0564582	0.430016	-0.00277446
H3K27me3K36me0	0.192152	0	-0.0788433	0.0759409	0.131949	0.135487	0.276305	0.131818	0.376213	0.162733	0	-0.319107	0.375637	-0.0525054	-0.0267955	0.0748286	-0.0187744	-0.256818	0	0.148164	-0.0554548	0.0322142	-0.0642452	-0.0275374	-0.086539	-0.363756
H3K27me3K36me1	0	0.189297	-0.0664545	0.126747	0.192033	0.413993	0.782468	0.507458	0.55278	-0.148156	0.0194553	0	0.304301	0.217493	0.0435893	0.894044	0.826147	0.731193	0	-0.572777	0.017317	-0.155513	-0.153647	0.111537	0.0600585	0.00917286
H3K27me3K36me2	-0.081906	0.353697	0	-0.0606971	0.0644126	0.645808	0.95223	1.13118	0.834705	-0.0471143	0.296403	0	1.042	0.43142	0.282721	1.21828	1.06146	0.637485	0	-0.208883	0.952096	0.348626	0.532025	0.635273	0.879128	0.715205
H3K27ac1K36me0	0.0256859	-0.120651	0	0.362909	-0.163292	-0.535292	-2.42523	-1.72682	-1.87757	0	-0.437872	0.261902	0.384302	-0.93445	-0.969785	-2.50132	-2.51699	-2.26367	0.394832	-0.006037	0	-0.201509	0.146428	-0.794487	-0.833116	-1.07373
H3K27ac1K36me1	0.0323033	-0.155315	0	-0.70761	-0.609895	-0.528452	-2.35777	-2.7592	-2.69679	-0.192918	0.0218422	0	-0.692699	-0.936804	-1.22767	-2.90404	-2.8982	-3.02036	-0.196051	0	0.178208	-0.205204	0.220491	-0.317468	-0.711077	-1.19734
H3K27ac1K36me2	-0.182601	0.229773	0	-0.370753	-0.420749	-0.173888	-1.41841	-1.4731	-1.6914	0.0365155	0	-0.00942198	-0.255666	-0.932364	-0.929157	-2.10367	-2.06622	-2.2171	0	-0.638451	0.0449618	0.0150686	-0.237815	-0.678268	-0.599788	-0.628057
H3K27ac1K36me3	0.0619104	0	-0.0150542	0.0190048	0.0258103	0.416613	-1.11069	-0.915775	-1.00365	0	0.0637104	-0.169259	-0.209689	-0.540388	-0.696343	-1.37762	-1.37397	-1.55718	0	-0.0223543	0.331823	0.246207	0.146304	0.153376	-0.0910546	-0.127405
H3.3K27me0K36me0	0	-0.977671	0.808369	0.300259	-0.142184	-0.603588	0.591808	-0.713833	0.535048	0.621008	-0.31384	0	-0.211146	0.323914	0.530042	0.974487	1.30034	-0.0202439	-0.0134433	0	0.0914225	-1.28664	-1.6738	-1.317	-0.161557	-1.07551
H3K56me0	0	-0.146029	0.409757	0.373575	0.272428	0.499929	0.380467	0.390188	0.0918686	-0.122259	0.108641	0	0.119731	-0.0440582	-0.423326	-0.627263	0.112446	-0.430852	-0.136117	0	0.112119	-0.38957	-0.532768	-0.613862	-0.391313	-0.472553
H3K79me0	-0.0847519	0.0890589	0	-0.0381145	0.171144	0.24451	0.031619	-0.015192	0.035799	-0.274514	0	0.279287	0.560957	0.338787	-0.732404	-0.0902379	0.826543	0.284098	0.0596021	-0.053785	0	-0.968775	-1.30323	-0.677901	-0.856478	-1.13126
H3K79me1	-0.206291	0.452246	0	0.428958	0.57945	0.660947	0.932258	0.697479	0.820254	-0.504682	0	0.291152	0.813048	0.69301	-0.694317	0.652043	1.54893	1.24864	0.368477	-0.176655	0	-0.539356	-0.997304	0.179984	-0.019102	-0.16791
H3K79me2	-0.144716	0.52456	0	0.113709	0.101871	0.48524	1.24501	1.01147	1.01642	0.14478	0	-0.0860881	0.444114	0.513066	0.162058	0.915917	1.2979	0.717246	0	-0.776791	0.00708894	0.2063	0.269117	0.280936	0.524154	0.155101
H4(4to17)ac0me0	0	-0.0118089	0.554441	0.448313	0.549783	-0.115873	0.489189	0.442822	0.197855	-0.163507	0	0.200178	-0.0034202	-0.235909	0.0357099	-0.145902	-0.0781515	-0.125447	0	-0.0236475	0.126897	-0.806132	-0.72269	-0.204246	-0.358784	-0.583054
H4(4to17)K5ac1me0	0	-0.139736	0.400907	-0.210227	0.106463	-0.526512	-0.595726	-0.620936	-0.601846	0	-0.0653461	0.217341	-0.464558	-0.725125	-0.409028	-1.07954	-0.784682	-0.85193	-0.127155	0	0.285091	-0.59406	-0.845336	-0.64811	-0.646257	-0.883115
H4(4to17)K12ac1	0	-0.0775932	0.207725	-0.306314	0.099099	-0.453978	-0.60992	-0.535689	-0.510868	-0.00278994	0	0.153451	-0.29799	-0.516114	-0.170939	-0.756375	-0.641283	-0.787532	-0.253579	0	0.102046	-0.688954	-0.831305	-0.850657	-0.698135	-0.943805
H4(4to17)K16ac1me0	0	-0.183533	0.447944	0.19759	0.409192	0.0409258	-0.289252	-0.391422	-0.390576	0.0337496	-0.285375	0	-0.424753	-0.493427	-0.286059	-0.769854	-0.638507	-0.538447	-0.234779	0	0.286597	-0.339374	-0.666726	-0.434281	-0.33333	-0.475928
H4(4to17)K5ac1K8ac1me0	0	-0.31779	0.409572	-0.135368	0.272643	-0.320819	-0.127429	-0.381696	-0.315108	0	-0.070007	0.133004	-0.618391	-0.670846	-0.617092	-0.701484	-0.499716	-0.62621	0	-0.0160858	0.0628465	-0.19186	-0.250858	-0.172654	0.012326	-0.139067
H4(4to17)K5ac1K16ac1me0	-0.274892	0	0.420666	-0.125117	0.0868651	-0.543858	-1.09787	-1.16747	-1.58952	0.0922671	-0.301143	0	-0.877214	-0.871492	-1.03276	-1.79123	-1.41341	-1.45201	-0.703183	0.226424	0	-0.625664	-0.999877	-0.89504	-1.06385	-0.827551
H4(4to17)K8ac1K12ac1me0	0	-0.193523	0.468943	0.0408445	0.234461	-0.431732	-0.397288	-0.6585	-0.476463	0	-0.101392	0.207074	-0.563304	-0.554031	-0.485343	-1.00555	-0.797593	-0.860218	-0.0918365	0.0736513	0	-0.20255	-0.242193	-0.174321	0.0401466	-0.199354
H4(4to17)K12ac1K16ac1me0	0	-0.00968056	0.566283	-0.0959637	0.0805725	-0.42949	-0.959609	-1.13694	-1.34321	0.0230436	-0.263447	0	-0.831398	-0.82891	-0.743001	-1.67652	-1.52861	-1.47843	-0.220267	0.524353	0	-0.301611	-0.710311	-0.62058	-0.767032	-0.92592
H4(4to17)K8ac1K12ac1K16ac1me0	0	-0.231395	0.356639	-0.22028	-0.0772424	-0.556305	-1.2013	-1.25204	-1.43262	0	-0.170329	0.126453	-1.02159	-0.922411	-0.842993	-1.76314	-1.56689	-1.57569	-0.374656	0.00326341	0	-0.367193	-0.680151	-0.733288	-0.649883	-0.808812
H4(4to17)K5ac1K8ac1K12ac1me0	0	-0.270496	0.410635	0.15914	0.201679	-0.345405	-0.104489	-0.350363	-0.143414	0	-0.0756335	0.31925	-0.627887	-0.51066	-0.340703	-0.785524	-0.677741	-0.864679	-0.199305	0.082133	0	-0.0465826	-0.117673	-0.173728	-0.200464	-0.28842
H4(4to17)K5ac1K8ac1K16ac1me0	0	-0.317237	0.324802	-0.190822	0.115662	-0.557009	-1.05245	-0.919971	-1.13977	0	-0.149165	0.00608245	-1.06184	-1.11774	-0.857891	-1.29235	-1.17672	-1.36308	-0.172097	0	0.163849	-0.231044	-0.30042	-0.517453	-0.354493	-0.436063
H4(4to17)K5ac1K8ac1K12ac1K16ac1me0	0	-0.457822	0.271154	0.111164	0.0701215	-0.51823	-0.0902782	-0.37492	-0.313334	0.0225374	-0.185746	0	-1.04213	-0.900927	-0.818531	-0.905891	-0.849341	-0.911163	-0.146026	0.173995	0	-0.152339	-0.200006	-0.343331	-0.489391	-0.326697
H4(20to23)K20me0	-0.201836	0	0.388857	-0.412029	0.133603	-0.453838	0.634788	0.126956	-0.0311097	0	-0.0408745	0.406241	-0.0219993	-0.261949	-0.188931	-0.28578	0.250683	-0.280491	-0.0363869	0.0330479	0	-0.58213	-0.551158	-0.393974	-0.0528157	-0.50923
H4(20to23)K20me1	-0.159193	0	0.252288	0.244153	0.70383	-0.279334	-0.193025	-0.515034	-0.701021	-0.0244704	0	0.318152	-0.0104208	-0.0583518	0.0208457	-1.09986	-1.1556	-1.24329	0.119524	0	-0.147435	-0.597523	-0.71864	-0.875429	-0.841816	-0.89949
H4(20to23)K20me2	0	-0.0256229	0.122557	0.00886737	0.192116	-0.360597	0.347254	0.0967432	-0.0444662	0	-0.154902	0.123297	0.00684615	0.0165247	0.0198493	-0.000532615	0.145098	-0.0955583	0	-0.352456	0.221182	-0.113323	-0.0803854	-0.338056	0.206687	0.0618607
H4(20to23)K20me3	0	-0.00483158	0.533855	0.210682	0.797798	0.0484161	1.22896	0.9374	0.288332	-0.190298	0	0.0620359	0.255323	0.531739	0.50875	1.6963	1.59519	1.68499	0.0144169	0	-0.312142	0.120852	-0.243332	0.413394	0.775144	0.630806

## Sheet: Fig. 2c
HCC1954			SUM149			T47D
Control	shKDM4C	ML324	Control	shKDM4C	ML324	Control	shKDM4C	ML324
9400000	26000000	19000000	38000000	52000000	380000000	0	1700000	3500000
9800000	19000000	7400000	31000000	77000000	250000000	0	2700000	4300000
5000000	23000000	11000000	30000000	62000000	590000000	1200000		3300000

## Sheet: Fig. 2e
	No Inhibitor				AEBSF				CTSLi-III						Pepstatin A				E64d				SID
	Vehicle_rep1	Vehicle_rep2	ML324_rep1	ML324_rep2	Vehicle_rep1	Vehicle_rep2	ML324_rep1	ML324_rep2	Vehicle_rep1	Vehicle_rep2	Vehicle_rep3	ML324_rep1	ML324_rep2	ML324_rep3	Vehicle_rep1	Vehicle_rep2	ML324_rep1	ML324_rep2	Vehicle_rep1	Vehicle_rep2	ML324_rep1	ML324_rep2	Vehicle_rep1	Vehicle_rep2	ML324_rep1	ML324_rep2
H3K4me0	0.130131	-0.130131	-0.561714	-0.511374	0.230006	-0.230006	-0.16488	-0.322426	-0.106057	-0.132947	0.239005	0.0894647	-0.446747	0.571271	-0.0715803	0.0715803	0.112975	0.0956253	-0.032882	0.032882	-0.034943	0.23555	0.106088	-0.106088	-0.436152	-0.530429
H3K4me1	-0.0517692	0.0517692	-0.253617	-0.50556	0.121452	-0.121452	-0.133189	-0.379749	-0.0290035	-0.217889	0.246892	0.342014	0.260845	0.806563	0.0477926	-0.0477926	0.367413	0.253234	-0.149821	0.149821	0.0186491	0.367498	-0.0471315	0.0471315	0.181986	0.152202
H3K4me2	0.0407358	-0.0407358	-0.387854	-0.335728	0.135812	-0.135812	-0.113064	-0.239675	0.0375441	-0.18313	0.145586	0.0170922	0.2322	0.536044	-0.0452065	0.0452065	0.177155	0.0420808	-0.0258807	0.0258807	-0.202012	0.17087	0.0917668	-0.0917668	-0.11655	0.096299
H3K4me3	0.032898	-0.032898	-0.574068	-0.556577	0.141614	-0.141614	-0.248243	-0.336448	0.0369213	-0.176565	0.139644	-0.127695	0.0660336	0.317891	-0.0215153	0.0215153	0.00976939	-0.0992195	-0.0322574	0.0322574	-0.40758	-0.0411494	0.103876	-0.103876	-0.314191	-0.0669928
H3K4ac1	-0.0691447	0.0691447	-0.745544	-0.816399	0.137763	-0.137763	0.0190848	-0.353751	-0.00945422	-0.137827	0.147281	-0.147393	-0.0197284	-0.0245709	0.110432	-0.110432	-0.159826	-0.267057	0.0631117	-0.0631117	-0.730524	-0.390558	0.0753213	-0.0753213	-0.665087	-0.619396
H3K9me0K14ac0	-0.0242207	0.0242207	-1.14912	-1.04856	0.148915	-0.148915	-0.592392	-0.988135	0.0925414	0.0351093	-0.127651	-0.538709	-0.254874	-0.135852	-0.0644093	0.0644093	-0.119054	-0.436769	-0.0221695	0.0221695	-0.556203	-0.495296	0.060241	-0.060241	-0.946542	-1.01522
H3K9me1K14ac0	0.0113607	-0.0113607	-0.835735	-0.43233	0.0531544	-0.0531544	-0.266916	-0.468148	-0.0892768	0.0485423	0.0407346	-0.523108	0.0186265	0.38507	-0.141152	0.141152	0.351469	0.0118705	0.00716503	-0.00716503	-0.21806	-0.0633825	-0.11459	0.11459	-0.253633	-0.160311
H3K9me2K14ac0	-0.100353	0.100353	-0.224067	-0.315493	0.0599227	-0.0599227	0.423036	-0.151098	-0.0787883	-0.250112	0.3289	0.356587	0.793416	0.965965	-0.328248	0.328248	0.595521	0.389636	-0.124716	0.124716	0.291654	0.562162	0.133552	-0.133552	0.316757	0.325794
H3K9me3K14ac0	0.0225846	-0.0225846	-0.189899	0.0189946	0.189768	-0.189768	-0.218032	0.529992	-0.123271	0.038307	0.0849637	0.649683	0.531508	1.21475	0.0893927	-0.0893927	0.737199	0.528372	-0.199412	0.199412	0.16215	0.366048	-0.0196424	0.0196424	0.162708	0.404752
H3K9ac1K14ac0	0.0119612	-0.0119612	-1.72778	-1.43222	0.196561	-0.196561	-0.469686	-0.591073	0.0160988	-0.310335	0.294236	-1.21518	-0.812063	-0.423797	-0.0687779	0.0687779	-1.2714	-1.55613	0.120237	-0.120237	-1.42041	-1.28601	0.0022101	-0.0022101	-1.43591	-1.15539
H3K9me0K14ac1	0.00627001	-0.00627001	-1.92953	-1.03048	0.214441	-0.214441	-1.05122	-0.891169	0.0326426	-0.14863	0.115988	-0.708364	-0.697523	-0.454856	0.217048	-0.217048	-0.851297	-1.11689	-0.112321	0.112321	-1.23455	-0.830597	-0.293679	0.293679	-1.79633	-1.67074
H3K9me1K14ac1	-0.0619053	0.0619053	-1.4265	-0.610951	0.238415	-0.238415	-0.67776	-0.842223	0.0756944	-0.549895	0.474201	-0.388833	0.135237	0.32339	0.0570003	-0.0570003	-0.371719	-0.580314	-0.000249591	0.00024959	-0.519459	-0.107558	0.0460161	-0.0460161	-0.662754	-0.147474
H3K9me2K14ac1	0.0146576	-0.0146576	-0.262231	-0.414211	0.179514	-0.179514	-0.271834	-0.261577	-0.0816998	-0.140424	0.222124	-0.0488772	0.103009	0.375184	-0.0252199	0.0252199	0.191384	-0.0550731	-0.0706247	0.0706247	-0.230636	-0.113626	-0.133237	0.133237	0.266893	-0.128942
H3K9me3K14ac1	0.00902137	-0.00902137	-0.345812	0.195381	-0.0686301	0.0686301	0.00213837	-0.107966	0.0194597	-0.237997	0.218538	0.33558	0.75231	0.717965	0.0734682	-0.0734682	0.357419	0.326804	0.0891616	-0.0891616	-0.208603	0.764585	0.0402725	-0.0402725	0.227816	0.519645
H3K9ac1K14ac1	-0.0911899	0.0911899	-1.36472	-1.14031	0.193543	-0.193543	-0.591372	-0.466304	-0.0364486	-0.30986	0.346309	-1.01613	-0.581553	-0.522254	0.171385	-0.171385	-0.921573	-1.26479	-0.102862	0.102862	-0.905573	-0.424866	0.216512	-0.216512	-1.21431	-0.894243
H3K9me1S10ph1K14ac0	0.368325	-0.368325	-0.46856	-0.474295	0.018947	-0.018947	-1.61268	-1.89848	0.252159	-0.148565	-0.103594	1.85162	1.73461	2.4058	-0.106081	0.106081	-0.167446	-1.28301	-0.0843095	0.0843095	-0.404796	0.2334	0.435312	-0.435312	0.322177	0.502438
H3K9me2S10ph1K14ac0	0.131218	-0.131218	0.109287	0.458198	-0.110521	0.110521	-1.23589	-1.54402	0.207191	0.0225441	-0.229735	2.0716	2.14345	2.62624	0.0183198	-0.0183198	0.939275	0.135165	-0.224086	0.224086	0.39938	0.940791	-0.0595668	0.0595668	1.49689	2.22904
H3K9me3S10ph1K14ac0	0.377116	-0.377116	1.02282	1.0068	0.137984	-0.137984	-0.734008	-1.04571	0.0823851	0.342607	-0.424992	1.73889	1.69427	1.5522	-0.0946321	0.0946321	1.88047	1.64097	0.168292	-0.168292	1.1043	1.39237	0.0738047	-0.0738047	1.83537	1.82236
H3K9me1S10ph1K14ac1	0.283261	-0.283261	-1.19719	-0.951311	-0.0329746	0.0329746	-1.82077	-2.64173	0.339819	-0.13657	-0.203249	1.44375	1.24775	2.19302	-0.209828	0.209828	-0.54666	-1.72345	-0.307829	0.307829	-0.864093	-0.146875	0.16884	-0.16884	-0.822255	-0.295651
H3K9me2S10ph1K14ac1	0.191316	-0.191316	-0.0263228	0.136769	-0.04756	0.04756	-0.813384	-1.1694	0.115407	-0.292817	0.17741	1.21934	0.756011	1.7208	0.151609	-0.151609	0.633906	-0.250356	0.033213	-0.033213	-0.210954	0.151255	0.291258	-0.291258	0.850656	1.56243
H3K9me3S10ph1K14ac1	0.277397	-0.277397	0.558192	0.788225	0.0284643	-0.0284643	-0.139597	-0.749677	-0.00984891	0.0308102	-0.0209613	1.16494	1.63415	0.536967	0.272	-0.272	1.49734	1.01585	0.123318	-0.123318	0.341135	1.63042	-0.0946269	0.0946269	1.02096	1.56958
H3K18ac0K23ac0	-0.00560543	0.00560543	-0.70747	-0.357823	0.282588	-0.282588	0.13125	-0.168975	0.0210492	-0.160494	0.139445	0.0595716	0.452067	0.969628	-0.0602709	0.0602709	0.31024	0.18244	0.108219	-0.108219	-0.246589	-0.078223	0.0482122	-0.0482122	0.0197596	-0.0752547
H3K18ac1K23ac0	0.00192454	-0.00192454	-0.951527	-0.0841801	0.295125	-0.295125	0.145601	-0.339021	0.107521	-0.261143	0.153622	-0.462217	0.0673673	0.505245	-0.0454056	0.0454056	-0.399474	-0.162281	-0.0782421	0.0782421	-0.384861	-0.213009	-0.124157	0.124157	-0.316589	-0.430792
H3K18ac0K23ac1	-0.0614603	0.0614603	-0.79195	-0.988189	0.205555	-0.205555	-0.125108	-0.174365	0.0664133	-0.300348	0.233934	-0.249654	-0.164661	0.514786	0.00694538	-0.00694538	-0.387594	-0.390525	-0.137214	0.137214	-0.624282	-0.371673	0.169083	-0.169083	-0.678718	0.0655959
H3K18ac1K23ac1	-0.114408	0.114408	-0.906697	-1.1777	0.41505	-0.41505	-0.479458	-0.0718452	0.116266	-0.306206	0.18994	-0.820896	-0.0645373	-0.0340948	-0.088964	0.088964	-0.165615	-0.220341	0.0150401	-0.0150401	-0.748472	-0.129165	0.183969	-0.183969	-0.630998	-0.772712
H3K18ub1K23ac0	-0.105805	0.105805	0.381596	-0.170285	0.195695	-0.195695	-0.543565	-0.999282	0.185184	0.00804063	-0.193225	-0.0445236	-0.314797	-0.0102668	-0.0397624	0.0397624	-0.254794	-0.137365	-0.353621	0.353621	-1.75864	-0.242315	0.104381	-0.104381	0.0835099	0.293287
H3K27me0K36me0	-0.00613239	0.00613239	-1.11319	-1.107	0.765172	-0.765172	-1.19281	-1.99874	-0.00867178	-0.248702	0.257373	-1.70381	-0.439422	-0.507268	0.0426305	-0.0426305	-0.364862	-0.443501	0.0840067	-0.0840067	-1.37435	-0.977177	0.199432	-0.199432	-1.39814	-0.85595
H3K27me0K36me1	-0.0386133	0.0386133	-1.27233	-0.828477	0.0823807	-0.0823807	-1.05647	-1.05407	-0.040748	-0.111831	0.152579	-0.557618	-0.394056	0.0184874	-0.0855707	0.0855707	-0.0971721	-0.184833	-0.0538684	0.0538684	-0.551904	-0.327324	0.282347	-0.282347	-0.556488	-0.510271
H3K27me0K36me2	0.0396164	-0.0396164	-0.221712	-0.0168893	0.213518	-0.213518	-0.918159	-0.888664	0.118352	-0.00842917	-0.109923	-0.304674	-0.0549845	0.296543	-0.0932453	0.0932453	-0.0988632	-0.17293	-0.165354	0.165354	-0.340531	0.118468	0.0320602	-0.0320602	-0.0230112	-0.699625
H3K27me0K36me3	-0.0745487	0.0745487	-0.63079	-0.057131	-0.21929	0.21929	0.0431438	-0.458532	0.086331	0.104267	-0.190598	-0.292886	0.4439	-0.203139	0.0699949	-0.0699949	0.369055	0.238894	-0.38576	0.38576	-0.559282	-0.0416531	0.154029	-0.154029	0.0290772	-0.47763
H3K27me1K36me0	-0.0421764	0.0421764	-1.41125	-1.17319	0.352637	-0.352637	-0.552799	-0.710239	0.0717225	-0.322132	0.250409	-0.714334	-0.249057	0.0230225	0.0840076	-0.0840076	-0.229178	-0.566569	-0.805333	0.805333	-0.418462	0.0578019	0.324216	-0.324216	-0.734609	-0.68591
H3K27me1K36me1	0.107908	-0.107908	-0.878745	-0.697882	0.321481	-0.321481	-1.10098	-0.783106	0.0206451	-0.262937	0.242292	-0.62617	-0.106385	-0.0759162	-0.0190625	0.0190625	0.176335	-0.132173	0.0967209	-0.0967209	-0.598727	-0.316658	0.21748	-0.21748	-0.502753	-0.317288
H3K27me1K36me2	-0.165293	0.165293	-0.57339	-0.0402008	0.0887298	-0.0887298	-0.394374	-0.843265	0.218035	-0.399826	0.18179	0.189406	-0.00605469	-0.00515055	-0.160392	0.160392	0.430391	0.10185	-0.224132	0.224132	-0.741096	0.0179943	-0.0593938	0.0593938	0.419491	-0.160878
H3K27me1K36me3	0.0355007	-0.0355007	0.236766	0.147143	0.232066	-0.232066	0.0310955	-0.108	0.130905	-0.206196	0.0752917	0.208342	0.197962	0.145016	-0.140345	0.140345	0.246159	0.657928	-0.0669015	0.0669015	-0.089547	0.53735	0.309859	-0.309859	-0.0129661	0.174485
H3K27me2K36me0	-0.0273568	0.0273568	0.188043	-0.429269	0.0957852	-0.0957852	-0.576836	-1.10558	-0.027959	-0.145817	0.173776	-0.55232	-0.0739706	0.316282	0.0521411	-0.0521411	-0.545968	-0.202898	0.103212	-0.103212	-0.414847	-0.347084	-0.0624035	0.0624035	-0.585521	-0.815342
H3K27me2K36me1	-0.20463	0.20463	-0.452251	-0.152153	0.406631	-0.406631	-0.412827	-0.0935549	-0.0620245	-0.254458	0.316483	-0.201193	0.334053	0.871872	-0.0676171	0.0676171	0.324378	0.239498	-0.15445	0.15445	-0.0282845	0.308517	0.214652	-0.214652	-0.17511	-0.223832
H3K27me2K36me2	-0.5035	0.5035	-0.0445031	0.298351	-0.0114283	0.0114283	0.247033	0.144016	-0.0370514	0.267025	-0.229974	0.576905	0.0869763	0.710817	0.153587	-0.153587	0.770472	1.10768	0.325241	-0.325241	0.358914	0.417977	0.275125	-0.275125	0.362495	-0.0397107
H3K27me3K36me0	-0.16285	0.16285	0.36454	0.0894893	0.197084	-0.197084	-0.040029	0.0375579	0.129327	-0.101101	-0.0282266	-0.0436444	0.289759	0.660438	0.253901	-0.253901	0.6095	-0.136147	-0.181188	0.181188	0.182681	0.227178	0.582737	-0.582737	0.741816	0.297275
H3K27me3K36me1	-0.210417	0.210417	0.158607	0.483	0.491086	-0.491086	0.194583	-0.272902	0.275959	0.0677176	-0.343677	0.705522	1.0546	1.33283	-0.269866	0.269866	0.968076	1.00824	-0.274035	0.274035	-0.0666431	0.458388	-0.142508	0.142508	1.2214	0.645555
H3K27me3K36me2	-0.490974	0.490974	0.544433	0.714142	-0.0729216	0.0729216	0.184922	0.428702	0.212227	0.0646334	-0.27686	0.77	0.778138	0.792312	-0.143424	0.143424	0.877216	1.02164	-0.0240534	0.0240534	0.974043	0.926313	0.258659	-0.258659	1.22438	0.604088
H3K27ac1K36me0	0.0997306	-0.0997306	-1.36337	-0.862028	0.501901	-0.501901	-0.312448	-0.474273	0.265629	-0.677562	0.411933	-0.907364	-0.763169	-0.752909	-0.0914137	0.0914137	-0.674087	-1.02504	0.167065	-0.167065	-1.09406	-0.871696	0.465701	-0.465701	-0.814117	-1.11491
H3K27ac1K36me1	-0.110817	0.110817	-1.35419	-1.1382	0.217521	-0.217521	-0.798085	-1.03004	0.131802	-0.190071	0.0582688	-0.724378	-0.824277	0.103448	-0.0421405	0.0421405	-0.565136	-0.795917	-0.0255592	0.0255592	-0.877401	-0.584979	0.0354904	-0.0354904	-0.938114	-0.397515
H3K27ac1K36me2	0.160009	-0.160009	-0.459561	-0.689647	0.238161	-0.238161	-0.65606	-0.444537	-0.0234188	-0.137997	0.161416	-0.454925	-0.618768	-0.125117	-0.0870179	0.0870179	-0.17727	-0.436179	-0.0676456	0.0676456	-0.437994	-0.119518	0.0935864	-0.0935864	-0.453753	-0.393772
H3K27ac1K36me3	-0.158431	0.158431	-0.567576	-0.871616	0.207679	-0.207679	-0.542595	-0.851223	0.0244721	-0.10571	0.0812378	-0.333851	-0.0299097	-0.145339	-0.265808	0.265808	-0.398379	-0.0702205	-0.188577	0.188577	-0.496963	-0.170112	0.0912914	-0.0912914	-0.426733	-0.641363
H3.3K27me0K36me0	-0.317314	0.317314	0.025743	-0.28713	0.546285	-0.546285	-0.159603	-1.40357	0.230003	-0.227725	-0.00227787	0.267628	0.0493753	0.587149	-0.124784	0.124784	-0.146731	-0.133435	-0.234294	0.234294	-0.140787	-0.0235802	0.150686	-0.150686	-0.367443	0.25626
H3K56me0	-0.0955458	0.0955458	-0.644646	-0.516038	0.039089	-0.039089	-0.00431513	-0.0422336	-0.200554	-0.0179219	0.218476	-0.0169239	0.123697	0.324125	-0.115919	0.115919	0.243194	0.262276	0.0453557	-0.0453557	0.0106725	0.347724	0.168608	-0.168608	0.291957	0.05369
H3K79me0	-0.0456505	0.0456505	-0.901964	-1.00666	0.254294	-0.254294	-0.131017	-0.33394	-0.13913	-0.181627	0.320757	0.00125147	0.364762	0.447102	-0.076057	0.076057	0.078056	0.0926941	-0.0692893	0.0692893	-0.334927	0.113735	0.118279	-0.118279	0.0552047	0.332966
H3K79me1	-0.0541583	0.0541583	-0.724992	-0.674162	0.237389	-0.237389	0.119469	-0.0440839	-0.153234	-0.0511937	0.204427	0.253533	0.465275	0.899222	-0.151922	0.151922	0.595911	0.304982	-0.0518425	0.0518425	0.175721	0.569019	0.122452	-0.122452	0.41255	0.666509
H3K79me2	-0.199665	0.199665	-0.117958	-0.288229	0.0384377	-0.0384377	0.264062	-0.0594447	-0.116405	-0.0889761	0.205381	0.546371	0.660334	0.790565	-0.11235	0.11235	1.00391	0.612109	-0.0014364	0.0014364	-0.21437	0.82117	-0.0144122	0.0144122	0.595523	0.678698
H4(4to17)ac0me0	-0.300433	0.300433	-0.938599	-0.0499944	0.0543064	-0.0543064	-0.131084	0.20894	-0.0516352	0.00349247	0.0481427	0.176988	0.119814	0.0663806	0.0654181	-0.0654181	0.523527	0.694209	-0.271107	0.271107	0.115622	0.325946	0.0554978	-0.0554978	0.1279	0.206045
H4(4to17)K5ac1me0_leftpeak	-0.211461	0.211461	-0.48874	-0.621613	0.368157	-0.368157	-0.889428	-0.625175	0.191953	-0.0781268	-0.113826	-0.715415	-0.595004	-0.421733	-0.0411667	0.0411667	0.0176326	0.730083	0.0265448	-0.0265448	-0.257851	-0.312617	0.124281	-0.124281	-0.250378	-0.204885
H4(4to17)K12ac1_left peak	-0.223981	0.223981	-0.436401	-0.413601	0.126835	-0.126835	-0.491285	-0.24688	0.146871	-0.0112196	-0.135652	-0.473024	-0.690843	-0.203336	-0.0337342	0.0337342	0.310318	1.03175	0.000876919	-0.000876918	-0.144261	-0.11609	0.138694	-0.138694	0.204612	0.0533982
H4(4to17)K16ac1me0	-0.443933	0.443933	-0.682692	-0.556882	-0.0186737	0.0186737	-0.399689	-0.284989	-0.0713022	-0.226238	0.297541	-0.364811	0.00956561	-0.329278	0.138189	-0.138189	0.140706	0.583256	0.0304353	-0.0304353	-0.690048	-0.577382	0.0420621	-0.0420621	-0.153302	-0.191846
H4(4to17)K5ac1K8ac1me0_left peak	-0.205502	0.205502	-0.456523	-0.508769	-0.0805843	0.0805843	-0.322894	-0.224536	-0.0178525	0.0547765	-0.036924	-0.550541	-0.579647	-0.499103	0.25882	-0.25882	0.0479763	0.217894	-0.251489	0.251489	-0.361065	-0.11144	0.0632077	-0.0632077	-0.357383	0.0149718
H4(4to17)K5ac1K16ac1me0_right peak	-0.267408	0.267408	-0.911544	-1.08871	-0.117765	0.117765	-0.85716	-0.606584	-0.17627	-0.160916	0.337186	-0.869059	-0.499472	-0.748543	0.00360753	-0.00360753	-0.346963	-0.136672	-0.00208965	0.00208965	-1.16338	-1.27406	-0.102294	0.102294	-0.658378	-0.450994
H4(4to17)K8ac1K12ac1me0_left peak	-0.242442	0.242442	-0.615096	-0.499725	-0.0768961	0.0768961	-0.180943	-0.106267	0.0394025	-0.0751242	0.0357217	-0.416859	-0.254421	-0.24095	-0.089142	0.089142	0.0873447	-0.10855	-0.430631	0.430631	-0.377423	-0.269585	0.222941	-0.222941	-0.14206	0.115169
H4(4to17)K12ac1K16ac1me0	-0.261238	0.261238	-0.836619	-0.754932	0.0127373	-0.0127373	-0.716019	-0.410214	-0.041623	-0.300802	0.342425	-0.606749	-0.639375	-0.624675	-0.0298504	0.0298504	-0.215491	0.0739735	-0.0530603	0.0530603	-0.774493	-1.04551	0.0648113	-0.0648113	-0.539196	-0.214491
H4(4to17)K8ac1K12ac1K16ac1me0_right peak	-0.232511	0.232511	-0.98531	-0.68837	0.015641	-0.015641	-0.653209	-0.431435	-0.1789	-0.125451	0.304351	-1.0465	-0.669359	-0.689726	0.117171	-0.117171	-0.840611	-0.301613	-0.122893	0.122893	-0.907468	-0.677506	-0.231832	0.231832	-0.777939	-0.639319
H4(4to17)K5ac1K8ac1K12ac1me0_left peak	-0.125453	0.125453	-0.609388	-0.554773	-0.00300592	0.00300592	-0.21146	-0.0248322	0.101859	-0.215431	0.113572	0.231858	-0.550213	-0.288484	-0.00595826	0.00595826	-0.11722	0.0989718	-0.203158	0.203158	-0.134776	-0.0335927	0.157814	-0.157814	-0.264605	-0.365024
H4(4to17)K5ac1K8ac1K16ac1me0_right peak	-0.297673	0.297673	-1.20878	-1.05084	-0.133311	0.133311	-0.391535	-0.196667	0.0391932	-0.265154	0.225961	-1.02393	-1.10999	-0.724604	-0.0744359	0.0744359	-0.561988	-0.16063	-0.0791617	0.0791617	-1.21275	-0.977182	-0.283693	0.283693	-0.803114	-0.557548
H4(4to17)K5ac1K8ac1K12ac1K16ac1me0	-0.25322	0.25322	-0.759836	-0.661917	-0.0769646	0.0769646	-0.0698284	-0.0945811	-0.0559184	-0.0382856	0.094204	-0.929079	-0.890028	-0.818941	0.171634	-0.171634	-0.743197	-0.385923	0.0468408	-0.0468408	-1.29293	-1.36935	-0.172742	0.172742	-1.51664	-0.689955
H4(20to23)K20me0	-0.472679	0.472679	-1.02097	-0.326039	0.0478871	-0.0478871	-0.374348	-0.287895	-0.0158448	-0.116976	0.132821	-0.269203	-0.00114791	-0.158015	-0.0492931	0.0492931	0.4371	0.63002	-0.0111223	0.0111223	-0.600481	-0.354486	0.067816	-0.067816	-0.289814	-0.410873
H4(20to23)K20me1	-0.384878	0.384878	-0.972773	0.00588903	-0.235223	0.235223	-1.01175	-0.960221	-0.0392472	-0.226364	0.265611	-0.752694	-0.55891	-0.244551	0.0806369	-0.0806369	-0.543461	-0.115184	-0.0415058	0.0415058	-0.32278	-0.613603	0.0735848	-0.0735848	-0.591688	-0.925015
H4(20to23)K20me2	-0.29804	0.29804	-0.261762	-0.161569	-0.142042	0.142042	-0.242239	-0.463429	0.088782	-0.132366	0.0435844	0.35847	-0.0310952	0.0697502	0.0623689	-0.0623689	0.329902	0.509687	0.0911345	-0.0911345	-0.150344	-0.306393	0.06464	-0.06464	-0.0945892	-0.084981
H4(20to23)K20me3	-0.490733	0.490733	0.354378	0.811279	-0.0311771	0.0311771	0.19307	0.48981	0.0456476	-0.334716	0.289068	1.37874	1.43429	1.59393	-0.15148	0.15148	0.876022	1.51311	0.105749	-0.105749	0.43521	0.59002	-0.15589	0.15589	0.58233	0.0198961

## Sheet: Fig. 2f
	No inhibitor		AEBSF		CTSLi-III		Pepstatin A		E64d		SID
	Vehicle	ML324	Vehicle	ML324	Vehicle	ML324	Vehicle	ML324	Vehicle	ML324	Vehicle	ML324
H3K4me0	0.392136	-0.144408	0.361696	0.118043	0.119434	0.190764	0.000944723	0.105245	0.032882	0.133186	0.263956	-0.219334
H3K4me1	0.263219	-0.116369	0.623021	0.366552	-0.0209599	0.448847	-0.253234	0.0570894	-0.0805009	0.112573	-0.000601497	0.166492
H3K4me2	0.301809	-0.0599823	0.372909	0.19654	0.138171	0.39995	-0.124058	-0.0144405	0.0897214	0.0741505	0.0917668	0.0816413
H3K4me3	0.411063	-0.15426	0.200191	-0.0921551	0.209678	0.295087	-0.00976939	-0.0544944	0.269376	0.0450111	0.181092	-0.00950024
H3K4ac1	0.337162	-0.443809	-0.0190848	-0.186418	0.116508	0.0526104	-0.219051	-0.432492	0.102176	-0.458365	0.238786	-0.403456
H3K9me0K14ac0	0.748938	-0.349905	0.426307	-0.363956	0.464305	0.154494	0.119054	-0.158857	0.402308	-0.123441	0.636923	-0.343961
H3K9me1K14ac0	0.271296	-0.362736	0.249288	-0.118244	0.19574	0.155936	-0.375575	-0.193905	0.0540493	-0.0866717	0.160311	-0.0466608
H3K9me2K14ac0	0.0867278	-0.183052	0.186389	0.322358	-0.333039	0.372283	-0.555868	-0.06329	-0.291654	0.135254	-0.156111	0.165164
H3K9me3K14ac0	-0.0225846	-0.108037	0.573562	0.729542	-0.339535	0.459114	-0.752521	-0.119735	-0.338601	-0.0745021	-0.2335	0.0502295
H3K9ac1K14ac0	1.24763	-0.332373	0.0756523	-0.454727	1.21518	0.398168	0.825157	-0.588611	1.00986	-0.343346	1.19826	-0.097392
H3K9me0K14ac1	1.01762	-0.462387	0.214441	-0.756753	0.869123	0.248875	0.709415	-0.27468	1.11908	0.0865104	1.52564	-0.207896
H3K9me1K14ac1	0.706278	-0.312446	0.452769	-0.307222	0.238833	0.262098	0.371719	-0.104298	0.376251	0.0627426	0.316303	-0.0888107
H3K9me2K14ac1	0.216506	-0.121715	0.181836	-0.084869	0.0521945	0.1953	-0.238298	-0.170143	0.168963	-0.00316764	0.133237	0.202212
H3K9me3K14ac1	0.182032	0.106816	0.534775	0.481861	-0.0892907	0.512661	-0.40076	-0.0586483	0.098119	0.37611	-0.229569	0.144162
H3K9ac1K14ac1	0.883275	-0.36924	0.255784	-0.273053	1.0238	0.317158	0.427481	-0.6657	0.430461	-0.234758	0.894243	-0.160035
H3K9me1S10ph1K14ac0	-0.840926	-1.31235	2.13616	0.380584	-0.14482	1.85252	-0.647554	-1.37278	0.404796	0.319098	-2.40004	-1.98773
H3K9me2S10ph1K14ac0	-0.603212	-0.31947	2.14679	0.756841	-0.24495	2.03548	-0.939275	-0.402055	0.246271	0.916357	-2.23595	-0.372982
H3K9me3S10ph1K14ac0	-1.1488	-0.13399	0.734008	-0.155852	-1.23146	0.430328	-1.43443	0.326296	-0.811684	0.436649	-1.729	0.0998662
H3K9me1S10ph1K14ac1	-0.283261	-1.35751	2.0266	-0.204651	0.20244	1.83061	-0.259269	-1.39433	0.651338	0.145854	-1.69004	-2.24899
H3K9me2S10ph1K14ac1	-0.642628	-0.587405	1.33204	0.340647	-0.141294	1.09076	-0.831685	-0.63991	0.210954	0.181104	-2.16532	-0.958771
H3K9me3S10ph1K14ac1	-0.558192	0.115017	0.315376	-0.129261	-0.572341	0.539681	-1.13941	0.117184	-0.253289	0.732487	-0.934801	0.360471
H3K9ac1S10ph1K14ac1	0.210058	-0.802018	0.643727	-1.71357	1.16059	0.87252	0.680271	-0.970469	0.821483	-0.74891	-0.372327	-1.08459
H3K18ac0K23ac0	0.336336	-0.19631	0.28672	0.267857	-0.150174	0.343581	-0.272664	-0.0263237	0.229723	0.0673169	0.0482122	0.0204646
H3K18ac1K23ac0	0.500132	-0.017722	-0.0775345	-0.174245	0.11934	0.156139	0.0454056	-0.235472	0.123634	-0.175301	0.415979	0.0422884
H3K18ac0K23ac1	0.735447	-0.154622	0.125108	-0.0246283	0.345457	0.378947	0.138435	-0.250624	0.615161	0.117183	0.394968	0.0884065
H3K18ac1K23ac1	0.803618	-0.23858	0.242689	-0.0329625	0.514451	0.207941	0.088964	-0.104014	0.479636	0.0408178	0.842018	0.140162
H3K18ub1K23ac0	0.105805	0.211461	-0.0230999	-0.794523	-0.258175	-0.381371	-0.173988	-0.370068	-0.208184	-1.20866	1.49185	1.68025
H3K27me0K36me0	0.971549	-0.138549	0.319158	-1.27662	0.861973	-0.0215277	0.174815	-0.229366	0.977177	-0.198589	0.791065	-0.335983
H3K27me0K36me1	0.866365	-0.184036	0.109709	-0.945561	0.54384	0.232777	0.0855707	-0.0554317	0.502588	0.0629738	0.483682	-0.0496978
H3K27me0K36me2	0.253953	0.134652	-0.123079	-1.02649	0.0305376	0.00949929	0.012289	-0.123608	0.165354	0.0543223	0.0528725	-0.308446
H3K27me0K36me3	0.331237	-0.012723	0.0268089	-0.180885	-0.086331	-0.103706	0.0369255	0.3409	0.0341564	-0.266311	-0.0767816	-0.301058
H3K27me1K36me0	1.0672	-0.225021	-0.0861615	-0.717681	0.483718	0.170262	0.260695	-0.137178	0.0522121	-0.128118	0.734609	0.0243495
H3K27me1K36me1	0.737339	-0.050974	0.259501	-0.682541	0.4389	0.16941	0.0190625	0.0411435	0.590894	0.133202	0.467763	0.0577424
H3K27me1K36me2	0.370148	0.0633526	0.228811	-0.390009	-0.18179	-0.12239	-0.302824	-0.036704	0.30873	-0.0528207	0.00615355	0.13546
H3K27me1K36me3	-0.147143	0.0448115	0.107822	0.0694673	-0.340634	-0.156861	-0.429068	0.0229756	-0.130938	0.0929631	-0.132156	-0.0513962
H3K27me2K36me0	0.22461	0.103997	0.0450533	-0.796156	0.108195	0.00485865	0.0345705	-0.339863	0.291261	-0.0897043	0.384403	-0.316028
H3K27me2K36me1	0.375966	0.0737645	0.163615	-0.0895758	0.18511	0.520021	-0.260333	0.0216051	0.0751804	0.215296	0.0891318	-0.110339
H3K27me2K36me2	-0.145951	-0.0190266	-0.145711	0.0498137	-0.471472	-0.0132399	-0.509113	0.429962	-0.477047	-0.0886012	-0.0871053	0.0742868
H3K27me3K36me0	-0.302039	-0.0750239	0.224468	0.223232	-0.287066	0.0151185	-0.254451	-0.0177751	-0.376098	-0.171169	-0.574844	-0.0552991
H3K27me3K36me1	-0.299489	0.0213141	0.629733	0.590574	-0.751202	0.279784	-0.985201	0.00295668	-0.334077	-0.138205	-0.661474	0.272004
H3K27me3K36me2	-0.707525	-0.0782374	0.169937	0.476749	-0.769545	0.0104533	-1.01795	-0.0685253	-0.903534	0.0466438	-1.01815	-0.103914
H3K27ac1K36me0	0.855345	-0.257353	0.312448	-0.0809123	0.885782	0.0779678	0.23562	-0.613944	0.831947	-0.150932	0.645808	-0.318704
H3K27ac1K36me1	0.985804	-0.260392	0.0983328	-0.815731	0.683375	0.20164	0.429397	-0.251129	0.584979	-0.146211	0.701033	0.0332184
H3K27ac1K36me2	0.31326	-0.261345	-0.322525	-0.872823	0.411514	0.0119105	0.413787	0.107062	0.345541	0.066785	0.393772	-0.0299907
H3K27ac1K36me3	0.411777	-0.307819	-0.0292762	-0.726185	0.145339	-0.0243609	-0.0494558	-0.283756	0.348378	0.0148402	0.239136	-0.294912
H3.3K27me0K36me0	0.0325678	-0.0981259	0.586075	-0.195512	0.0992476	0.400632	-0.190336	-0.330419	0.0344036	-0.0477798	0.165452	0.109861
H3K56me0	0.408887	-0.171455	-0.132693	-0.155967	-0.223526	-0.0798934	-0.300334	-0.0475999	-0.0106725	0.168526	0.149884	0.322707
H3K79me0	0.457229	-0.497081	-0.254294	-0.486772	-0.428836	-0.157798	-0.510237	-0.424861	-0.0387307	-0.149327	0.0196652	0.21375
H3K79me1	0.235532	-0.464045	-0.104778	-0.0670858	-0.584485	-0.0451422	-0.595911	-0.145465	-0.289366	0.0830039	-0.164391	0.375139
H3K79me2	-0.10768	-0.310774	-0.0384377	0.0638711	-0.637186	0.0285713	-0.763841	0.0441696	-0.287026	0.0163741	-0.440737	0.196374

## Sheet: Fig. 2g
Vehicle	AEBSF	CTSLi III	PepstainA	E64d	SID
4.21818	2.80374	0.755245	3.87097	1.14894	1.28859
3.70909	2.24299	0.398601	4.12903	1.02128	0.95302
		0.398601

## Sheet: Fg. 2i
SUM149	HCC1954	HCC38	HCC70	HCC1806	HCC1143	HCC1569	HDQP1
2.24703	1.69886	1.51568	1.5257	0.935223	0.86472	1.19559	1.22245
2.12837	5.59413	1.3886	2.00324	0.839548	1.10602	1.1606	1.17251
2.2	4.33001	2.33239	1.78165	1.03117	0.98696	1.06956	1.03328
1.67281	1.69375
3.63588
