# Supplementary material for: KDM4C inhibition blocks tumor growth in basal breast cancer by promoting cathepsin L-mediated histone H3 cleavage
Source: Nat Genet. 2025 Jun 2;57(6):1463–77. doi: 10.1038/s41588-025-02197-z (PMC12165855; doi:10.1038/s41588-025-02197-z)
Supplement: Supplementary file 8 — Statistical source data. [file 41588_2025_2197_MOESM8_ESM.xlsx]

## Sheet: Fig. 4a
Protein	Log2FC(CTSL/IgG) sh17 (no Dox)	Log2FC(CTSL/IgG) sh20 (no Dox)
CTSL	1.874	1.2525
GRHL2	1.152	1.4195
CST3	1.5135	0.7865
CSTB	1.178	0.975
DDX23	0.8495	0.792
HMBOX1	0.689	0.844
RPS20	0.7035	0.725
DYNLL1	0.6625	0.438
RPLP1	0.7615	0.2505
AHNAK	0.3505	0.658
SERBP1	0.4615	0.4915
KPNA2	0.2605	0.6645
SEC61A1	0.3105	0.5185
RPLP2	0.543	0.283
EEF1B2	0.335	0.4675
RMDN3	0.1855	0.5925
RPS3A	0.2995	0.475
SUPT16H	0.1335	0.6115
RPS13	0.271	0.4615
RPL5	0.197	0.52
RPL27	0.343	0.365
PRPF4B	0.3015	0.404
CHCHD3	0.397	0.304
VDAC3	0.1555	0.5445
RPL8	0.1845	0.5025
RPL19	0.4395	0.2465
RPL22	0.1515	0.5305
RPL23A	0.4665	0.21
RPL29	0.288	0.38
RPL7	0.399	0.2685
TMED10	0.289	0.3505
NCBP1	0.409	0.2105
RPLP0	0.3095	0.304
RPS24	-0.021	0.6335
KPNB1	0.274	0.3245
TOMM22	0.3495	0.2475
RPS8	0.3955	0.1955
SLC25A3	0.078	0.5105
RPL6	0.1945	0.3805
RPL10A	0.2755	0.291
VARS	0.4095	0.145
RUVBL1	0.294	0.259
EEF1G	0.1615	0.3815
EEF1G	0.1615	0.3815
OCIAD2	0.2975	0.235
DDOST	0.4285	0.08
PRPF8	0.208	0.29
RPL4	0.325	0.163
SLC25A5	0.282	0.2015
RPL31	0.26	0.2175
RPS4X	0.0255	0.4495
RPN2	0.2515	0.2235
SF3B1	0.2355	0.237
RPL13A	0.253	0.216
NDUFB5	0.1845	0.2815
TRA2B	0.0235	0.438
XRCC5	0.2295	0.228
ARGLU1	0.0705	0.3865
YME1L1	0.4305	0.025
RPS7	0.4725	-0.024
H1FX	0.228	0.2125
MT-CO2	0.209	0.2305
SLC25A4	0.3525	0.0855
AUP1	0.355	0.082
PRPF38B	-0.003	0.4225
YTHDC1	0.0725	0.3435
TIMMDC1	0.147	0.2665
PRPF40A	0.067	0.343
NOP2	0.133	0.2735
SPCS2	0.352	0.053
RUVBL2	0.2445	0.156
NDUFA9	0.272	0.1185
KCTD3	0.177	0.2005
MTX2	-0.011	0.3855
EEF1A1	0.18	0.191
RPL23	0.3225	0.046
MGST1	0.2375	0.1205
SLC25A1	0.1955	0.1615
NDUFA13	0.0525	0.3025
RPL34	-0.084	0.4375
RPL24	-0.1595	0.5115
RPL9	0.171	0.1805
SHKBP1	0.119	0.219
RPN1	0.148	0.1885
NDUFA10	0.2915	0.0425
RPS18	0.126	0.2025
HNRNPR	0.0835	0.2445
PRPF6	-0.0555	0.381
XRCC6	0.175	0.148
SLC25A6	0.3775	-0.0605
U2SURP	0.223	0.091
TUBA1B	0.0815	0.228
RPS3	0.128	0.1735
HNRNPC	0.074	0.223
NPM1	0.1765	0.1115
HNRNPC	0.074	0.2125
UQCRC2	0.0815	0.2045
RPS9	0.2645	0.0195
STT3B	0.1465	0.1355
SBSN	0.524	-0.2465
MSH6	0.0935	0.1805
EIF2AK2	0.0485	0.2235
PDS5A	0.0585	0.2125
VDAC1	-0.195	0.4645
MYBBP1A	0.184	0.082
ABCD3	0.223	0.0415
RPL7A	0.2625	0.0015
SPCS3	-0.023	0.273
PRPF19	0.0295	0.22
SAMM50	0.3405	-0.096
RPL38	0.1135	0.1135
RPL3	0.104	0.122
RPL35A	0.282	-0.0565
TUBA1C	0.043	0.177
HIST1H1B	0.0995	0.12
RPL10	0.005	0.2115
TECR	-0.1115	0.3205
RPL26	-0.097	0.305
DKC1	0.25	-0.0535
HNRNPF	0.202	-0.0065
RPL15	0.2995	-0.11
IMMT	0.174	0.0085
SCD	0.0495	0.132
SNRNP200	-0.05	0.23
MSH2	0.076	0.103
HNRNPUL2-BSCL2	0.224	-0.047
MATR3	0.0035	0.1705
UFL1	0.0005	0.171
SON	0.1535	0.016
RPL12	0.1	0.0665
S100A8	-0.048	0.2145
ACTC1	0.3105	-0.1455
RPS11	0.0985	0.064
PRKDC	0.08	0.0805
RBMX	0.1185	0.041
RPS10	0.187	-0.03
ATAD3A	0.1095	0.045
SMARCA5	0.0135	0.1405
ATP5A1	0.2405	-0.087
PGAM5	0.171	-0.026
RPS5	0.298	-0.1585
DHCR7	0.0385	0.0915
RPS19	0.121	0.004
RPL14	0.1085	0.016
RNPS1	-0.062	0.1855
HNRNPH2	0.197	-0.081
HNRNPU	-0.0665	0.181
HIST1H1C	0.065	0.0485
LMNB1	0.1115	0.0005
DDX39A	-0.0525	0.1615
RPS12	0.0885	0.0205
HNRNPA0	0.022	0.0855
HNRNPH3	0.113	-0.006
NOP58	-0.0255	0.131
SAP18	-0.018	0.121
STT3A	0.244	-0.1495
SSR4	0.344	-0.259
SSRP1	-0.1665	0.2475
THRAP3	0.018	0.0625
IGF2BP2	0.1305	-0.0505
SLC25A24	0.0565	0.023
RPL27A	0.0965	-0.0185
EPHA2	0.2275	-0.1515
RPL13	0.0605	0.0155
RPS23	-0.12	0.1905
DNAJC11	0.1155	-0.0485
RPL37A	0.002	0.059
RRP12	0.069	-0.01
SRSF1	-0.3815	0.44
CEBPZ	0.259	-0.2025
IGLL5	-0.2215	0.2745
NOLC1	0.009	0.039
EFTUD2	-0.006	0.048
RPS14	0.291	-0.2495
BCLAF1	-0.1025	0.1435
RBM17	0.027	0.0115
RPL18A	-0.05	0.088
RBM39	-0.042	0.0735
RPL18	0.138	-0.1075
ATP2A2	-0.0125	0.038
RPL28	-0.1195	0.1445
SLC25A11	-0.1055	0.129
HEATR1	0.209	-0.1905
DDX21	-0.0355	0.052
SRSF10	0.099	-0.0885
TUBB	0.073	-0.0645
RPS15	0.15	-0.1485
HNRNPA2B1	-0.1825	0.1775
RPL17	-0.1675	0.1605
MYO1C	-0.0185	0.011
MYO1C	-0.0185	0.011
CMSS1	0.198	-0.208
EIF4A3	0.111	-0.1265
ERH	-0.0005	-0.016
HP1BP3	-0.127	0.11
DHX9	-0.051	0.033
FBL	0.036	-0.0555
SYNCRIP	-0.1745	0.1525
DDX17	0.041	-0.066
RPL30	-0.404	0.3785
MTCH2	0.0535	-0.0875
SLC25A13	0.1065	-0.1405
NOLC1	0.009	-0.0545
RBM25	0.043	-0.089
NAT10	-0.165	0.119
DDX5	0.027	-0.077
MYO1B	0.0775	-0.128
ACTB	0.095	-0.1465
ILF2	-0.0265	-0.0285
ACSL3	0.0075	-0.066
RPS15A	0.084	-0.1525
ACTG1	0.102	-0.1725
ACIN1	-0.1255	0.0465
RPL35	-0.094	0.01
RPS2	-0.032	-0.0605
PPIG	-0.096	-0.0005
HSD17B12	-0.206	0.097
RPS25	-0.3395	0.2295
DEK	-0.186	0.0685
SEC11A	-0.0385	-0.0795
HNRNPH1	0.0895	-0.218
RPL21	-0.2685	0.14
KHDRBS1	0.1075	-0.239
HNRNPK	0.016	-0.1525
RSL1D1	-0.0895	-0.0485
HNRNPM	-0.101	-0.041
TMEM33	-0.044	-0.1005
FLG	0.293	-0.458
RPL36	-0.1355	-0.042
HSP90AB1	0.0765	-0.255
LAMB3	0.0365	-0.2255
NOP56	-0.1655	-0.0255
RPL32	-0.0715	-0.1255
MYH10	-0.1175	-0.081
UQCRC1	-0.0605	-0.1395
PPP1CC	-0.0685	-0.1325
RPL11	-0.06	-0.1435
MYH9	-0.129	-0.077
HNRNPA3	-0.1505	-0.0595
PABPC1	-0.0325	-0.1825
RBM14	-0.2245	-0.0065
LGALS7	0.3085	-0.55
NCL	-0.2795	0.0335
CAPZB	-0.2145	-0.037
MYL12A	-0.079	-0.1815
HSPA8	-0.17	-0.0915
RIF1	0.0905	-0.3775
ILF3	-0.0575	-0.2335
RALY	-0.059	-0.2405
LBR	0.0995	-0.3995
RPS16	0.2645	-0.569
SAFB	-0.3685	0.0615
SRSF3	-0.4955	0.188
FAU	-0.373	0.065
NOC2L	0.085	-0.397
TOP2A	-0.3485	0.029
FLNA	-0.21	-0.112
HSP90AA1	0.075	-0.399
ZC3H18	-0.4135	0.073
PDCD11	-0.077	-0.264
RRBP1	0.0805	-0.4295
SRSF11	-0.239	-0.114
RPS6	-0.1105	-0.247
CYC1	0.015	-0.3755
ITPR3	-0.2835	-0.0775
SRRM2	-0.3805	0.017
SF3B3	0.1715	-0.541
S100A9	-0.2635	-0.107
PTGES	-0.3115	-0.062
KRT18	-0.2585	-0.1215
IGKC	-0.3665	-0.0165
TMEM126A	-0.1035	-0.317
RPS26	-0.1625	-0.26
SF3B2	-0.193	-0.233
SERPINB3	-0.1085	-0.3295
CTNND1	-0.256	-0.1915
C19orf53	-0.5425	0.091
REXO4	-0.038	-0.428
TAF15	-0.5065	0.0315
NUMA1	-0.285	-0.2215
C4A	-0.302	-0.2055
ANXA2	-0.3985	-0.128
HSPA5	-0.295	-0.261
PNN	-0.334	-0.239
TOP2B	-0.385	-0.192
H2AFX	-0.215	-0.372
DDX18	-0.1315	-0.463
ATP13A1	-0.2885	-0.3075
LRPPRC	0.006	-0.618
TOP1	-0.4205	-0.2025
LMNA	-0.042	-0.5865
HIST1H3A	-0.443	-0.1945
HIST1H4A	-0.4185	-0.2255
HIST1H2BK	-0.4755	-0.19
ATP5B	-0.2995	-0.386
CTSD	-0.191	-0.504
DDX3X	-0.4075	-0.328
IGLC2	-0.504	-0.276
HSPB1	0.005	-0.8
CHTOP	-0.432	-0.371
MYL6	-0.28	-0.539
H3F3A	-0.4395	-0.3835
MYL6	-0.28	-0.5695
JUP	-0.4355	-0.4265
RPL36A	-0.7015	-0.187
VDAC2	-0.736	-0.1585
GAPDH	-0.4025	-0.5455
KRT19	-0.405	-0.5715
H2AFZ	-0.445	-0.5565
RPS27A	-0.4345	-0.5745
NONO	-0.651	-0.3895
AZGP1	-0.559	-0.487
TMCO1	-0.232	-0.8265
PIP	-0.8095	-0.2865
CASP14	-0.3495	-0.7585
KRT78	-0.5985	-0.5245
DSC1	-0.0725	-1.056
FUS	-0.583	-0.5475
GRN	-0.688	-0.4435
DCD	-0.8435	-0.296
DSP	-0.336	-0.816
UBA52	-0.626	-0.5515
KRT7	-0.5985	-0.5995
PRDX2	-0.3825	-0.9035
CMAS	-0.6985	-0.632
RCC1	-0.61	-0.721
ANXA1	-0.7745	-0.5715
KPRP	-0.742	-0.6335
KRT17	-0.665	-0.733
KRT13	-0.533	-0.886
KRT16	-0.384	-1.0425
CSTA	-0.7815	-0.674
LYZ	-0.5455	-0.954
ALB	-1.3325	-0.1785
KRT2	-0.5345	-1.0065
KRT6A	-0.422	-1.1445
KRT6B	-0.4395	-1.1385
KRT5	-0.6405	-0.957
KRT10	-0.378	-1.277
KRT14	-0.6095	-1.0475
KRT8	-0.681	-1.0045
S100A7	-0.393	-1.3025
FLG2	-0.5345	-1.201
KRT9	-1.056	-0.7265
KRT1	-0.8125	-0.9835
HRNR	-1.2785	-0.6235
KRT77	-0.966	-1.2165
SHMT1	-1.416	-1.638
PURA	-1.7475	-1.8025
IGHG2	-3.076	-0.6705
NCOA5	-2.2355	-1.8355
CAV1	-2.628	-2.2265
IGHG1	-4.6245	-1.4595

## Sheet: Fig. 4b
	HCC1954	SUM149
GRHL2	526	1048
GRHL1	358	838
ETV5	26.5867	297.119
ERG	29.9245	276.481
E2F7	34.1707	257.848
ETV6	37.2832	244.857
MAZ	24.2097	256.211
KLF6	12.6968	264.936
FLI1	24.064	253.503
ETV4	26.6253	247.917
FLI1	19.4401	253.503
ZBT17	19.1051	252.9
ETV2	29.2865	237.114
KLF15	24.6126	240.191
MAZ	7.12321	256.211

## Sheet: Fig. 4l
Parental_siScramble	Parental_siGRHL2	WT siGRHL2	K94R siGRHL2	K453R siGRHl2	K94R/K453R siGRHL2
1.81742	1.57914	1.9644	1.70317	1.59502	1.5414
1.81707	1.58424	2.08222	1.72549	1.16553	1.07631
1.63565	1.51977	1.61005	1.36232	1.30337	1.1792
