# Supplementary material for: KDM4C inhibition blocks tumor growth in basal breast cancer by promoting cathepsin L-mediated histone H3 cleavage
Source: Nat Genet. 2025 Jun 2;57(6):1463–77. doi: 10.1038/s41588-025-02197-z (PMC12165855; doi:10.1038/s41588-025-02197-z)
Supplement: Supplementary file 9 — Statistical source data. [file 41588_2025_2197_MOESM9_ESM.xlsx]

## Sheet: Fig. 5a
	HCC1954									SUM149									HCC70						T47D
	Control_rep1	Control_rep2	Control_rep3	shKDM4C_rep1	shKDM4C_rep2	shKDM4C_rep3	ML324_rep1	ML324_rep2	ML324_rep3	Control_rep1	Control_rep2	Control_rep3	shKDM4C_rep1	shKDM4C_rep2	shKDM4C_rep3	ML324_rep1	ML324_rep2	ML324_rep3	Control_rep1	Control_rep2	Control_rep3	ML324_rep1	ML324_rep2	ML324_rep3	Control_rep1	Control_rep2	Control_rep3	shKDM4C_rep2	shKDM4C_rep3	ML324_rep1	ML324_rep2
1-Methylhistidine	0.414305	0.350906	-0.765211	-0.869764	-0.824766	-2.0819	-2.05605	-0.67344	-2.29765	-0.159369	0.151445	0.00792337	0.867363	2.62902	1.70882	0.478318	2.053	1.64257	-0.431242	-0.476251	0.907493	0.606034	2.12042	1.22669	-0.31143	-0.163114	0.474544	-0.53126	0.695212	0.431449	-0.55066
1-Methylnicotinamide	-0.0841589	-0.140996	0.225155	1.36345	1.16033	0.416097	2.52354	1.12387	2.44472	-0.116089	-0.0648334	0.180922	2.90495	-0.0462924	0.123186	1.25619	0.258885	-0.0885014	-0.499661	-0.844926	1.34459	1.04301	-0.0697988	1.45569	-0.444126	0.713665	-0.269538	-0.324548	-0.171986	0.192521	0.694532
2-Deoxy-D-glucose 6-phosphate	0.505883	-0.389667	-0.116216	-1.02533	-1.7435	-2.53744	-1.87081	-0.284035	-1.62571	1.33853	-0.116225	-1.2223	-1.62454	-1.2592	-1.77892	-1.46302	-1.44905	-1.47016	0.156343	-0.865707	0.709365	-0.992733	1.65448	-0.191998	-0.40189	-0.200791	0.602681	0.674853	0.207734	0.0934716	-0.397121
2-Hydroxyglutarate	0.0732174	0.415416	-0.488633	-0.785132	-1.82181	-2.33191	-2.18741	-1.69654	-1.66138	0.513885	-0.709933	0.196047	-2.07766	-2.05758	-2.01368	-2.00174	-0.893692	-1.03775	0.0618226	0.0629804	-0.124803	1.25267	-0.936021	-1.68642	-0.373854	-0.122224	0.496078	0.368935	0.617008	0.358683	-0.241664
2-Isopropylmalic acid	0.750056	0.0745596	-0.824615	0.332813	0.600361	0.368769	-0.606615	-2.20716	0.968477	-0.380495	0.124918	0.255577	-1.79052	-1.81689	-1.94271	-2.08725	-1.97445	-2.1421	-1.287	-0.182458	1.46945	-0.738723	-0.955448	0.226677	-0.811112	1.82557	-1.01446	-1.39327	-1.15423	-1.16921	-0.098426
2-Keto-L-gluconate	0.303204	0.639155	-0.942359	-0.847763	-1.84942	-2.22383	-1.8358	-1.27396	-1.82237	0.542152	-0.607578	0.0654259	-1.21672	-1.98486	-2.47847	-1.72833	-1.37861	-1.87305	-0.841499	-0.43417	1.27567	1.40487	0.554062	1.46671	-0.521582	0.141327	0.380255	-0.28067	0.441693	1.22935	-0.590017
2-Ketobutyric acid	0.36607	0.414363	-0.780433	-1.37154	-1.98707	-2.18125	-1.57823	-1.56416	-2.13693	-0.0383604	-0.0672252	0.105586	1.14546	0.904356	0.949526	-1.93862	1.22436	-0.338908	0.944624	-0.839379	-0.105245	1.58113	0.00476582	-0.976689	0.436613	0.378289	-0.814901	0.514951	-0.0300363	1.34646	-0.527748
2-Ketohexanoic acid	-0.420226	0.647186	-0.226961	-1.1787	-1.49553	-2.28519	-1.29046	-2.01802	-2.24844	0.0133488	-0.14765	0.134302	-2.26921	-2.09076	-2.15538	-1.94363	-1.55627	-1.63756	-0.558789	-0.422799	0.981588	1.57258	1.48228	1.55443	-0.00612699	-0.300496	0.306623	-0.26477	0.371269	1.06675	-0.247316
2,3-Diphosphoglyceric acid	-0.530068	-0.290758	0.820826	-1.35048	-1.87653	-1.88286	-1.83958	-1.19809	-2.33842	-0.992288	-0.565044	1.55733	-1.53437	-1.54712	-1.4545	-1.51869	-1.26354	-1.38787	-0.373834	0.656382	-0.282547	-0.998386	-2.37145	-0.689029	-0.284762	-0.366144	0.650906	-0.159163	-0.167225	0.409584	-0.157581
3-Methylphenylacetic acid	0.429552	-0.282619	-0.146933	-0.360383	-0.278985	1.58852	-0.717348	2.10358	-0.611225	-1.03918	-1.06492	2.1041	-0.325131	0.0266848	-0.735028	-0.873278	-0.818727	0.142699	-0.36617	-0.490679	0.856849	1.89835	1.32208	1.50216	1.55148	-1.49951	-0.0519732	-1.32305	-1.44676	-1.44267	-0.777205
3-Phosphoglyceric acid	-0.226016	-0.414047	0.640063	-1.97984	-1.45857	-1.85977	-1.95321	-1.62634	-2.29728	0.155726	0.218572	-0.374298	-2.07009	-2.01424	-2.04822	-1.85993	-1.87049	-1.94592	0.669838	-0.623926	-0.0459114	-1.26076	-2.20028	-1.07941	-0.179933	-0.0646305	0.244564	-0.140161	0.0332318	0.843246	-0.165036
4-Hydroxybenzoic acid	-0.466818	0.0908308	0.375987	0.587703	-0.152581	-2.25767	-2.0016	-0.929671	-0.96297	-0.0885307	-0.0942165	0.182747	0.328658	1.76206	1.85454	1.02432	2.38406	-0.301339	-1.30342	0.441513	0.861903	-1.53595	0.187207	-0.901813	0.000244338	0.0641586	-0.0644029	0.120936	0.0322705	-0.102965	-0.286572
4-Hydroxyphenylpyruvic acid	0.648518	0.174726	-0.823244	0.72692	0.266516	-1.39092	0.0136165	2.1673	0.0181411	-0.061158	0.118193	-0.0570353	1.53195	1.19402	1.31865	1.41239	1.59876	3.04003	0.362442	0.425432	-0.787874	2.23538	0.220808	1.01405	-0.123925	-0.34624	0.470166	0.461072	0.52334	0.209992	-0.257547
4-Hydroxyproline	0.285102	0.222396	-0.507498	-0.783189	-1.67	-2.32343	-1.60895	0.126898	-1.8961	-0.343061	-0.0492822	0.392343	-2.00964	-1.3141	-2.04943	-2.28822	-2.10649	-1.09799	-1.30346	-0.366808	1.67027	0.450684	0.0526464	-0.414815	-0.297082	-0.0947591	0.391841	0.125362	0.0323886	0.286141	-0.625907
4-Pyridoxic acid	-0.264609	-0.0778723	0.342481	2.35232	1.22285	-0.707097	1.67273	1.19314	1.14891	-1.47436	1.21226	0.262093	0.807927	1.69112	1.7939	0.829341	1.48467	1.19592	-1.23372	-0.370057	1.60378	-0.552653	-0.929271	-0.51308	0.681066	-1.19802	0.51695	0.256496	-0.868485	-1.15229	-1.65231
5-Thymidylic acid	0.387386	0.701997	-1.08938	-1.58586	-0.106495	-2.3055	-1.52388	-1.29104	-1.25058	-0.898878	0.683537	0.215341	-1.95088	-1.98237	-1.1933	-2.27706	-1.39998	-1.3639	1.27673	-0.441098	-0.835632	0.233238	-1.33001	-1.25532	0.123853	-0.315839	0.191986	0.24888	0.545155	-0.158712	-0.493587
5'-Methylthioadenosine	0.882526	-0.0904038	-0.792122	-1.30623	-1.8115	-2.22078	-1.70125	-0.393066	-1.69615	-0.614198	0.43696	0.177238	-2.49954	0.15156	-1.34093	-0.904564	-1.70008	0.0170744	0.43584	-1.29526	0.859417	-0.651296	-1.15782	-1.60292	-0.127087	-0.0656352	0.192722	0.506256	0.106953	-0.410987	-0.413716
6-Phosphogluconic acid	-0.240094	0.112654	0.12744	-1.57788	-1.77293	-2.10789	-2.17904	-1.89303	-2.17491	-0.10696	-0.250989	0.357948	-2.09802	-1.86929	-2.02608	-2.15548	-1.68859	-1.89717	0.623356	-0.123779	-0.499576	1.43914	-1.40723	0.601685	-0.068301	-0.0971392	0.16544	0.0626597	-0.040444	0.804577	0.0171432
6-Phosphonoglucono-D-lactone	-0.42942	0.526304	-0.0968845	-1.11456	-1.32841	-1.35654	-2.41339	-2.10279	-2.14161	0.012853	0.0345706	-0.0474236	-2.2268	-2.23549	-2.27928	-1.66358	-1.63546	-1.3281	0.864591	-0.117242	-0.74735	1.94729	-0.0338797	-0.479412	-0.142352	0.135888	0.00646383	0.421181	0.168507	0.906758	-0.189633
Acetoacetic acid	-0.0175469	0.693758	-0.676211	-0.810289	-1.79765	-2.02683	-2.26746	-1.73457	-1.5983	-0.0166974	-0.0544705	0.0711679	1.52833	1.19772	-1.55032	-0.259452	-1.08564	0.783488	0.0188317	-0.466109	0.447278	1.58931	-0.697345	-1.26213	-0.218998	-0.116733	0.335731	0.626933	-1.5747	0.495615	-1.6005
Acetylphosphate	0.0329963	-0.324239	0.291242	-1.76835	-1.54676	-2.03821	-1.84863	0.0107485	-2.05193	0.0795535	-0.00750471	-0.0720488	-1.96727	-2.03942	-1.9677	-2.06891	-1.94494	-1.99448	-0.107434	-0.449372	0.556806	-0.926613	-2.28179	-1.39274	0.109008	-0.62441	0.515402	0.00108636	0.240643	0.17438	-1.01591
Adenine	0.455434	0.0402107	-0.495644	-1.52357	-1.90577	-2.29063	-2.14965	-1.39172	-1.91421	-0.034936	0.10751	-0.0725743	2.32814	1.09504	2.03485	0.469039	2.34534	1.28381	0.624038	-1.22998	0.605943	1.447	-0.817471	-0.113503	-0.13958	-0.154146	0.293726	0.0692981	0.0446009	0.345113	-0.296099
Adenosine monophosphate	0.591765	-0.861535	0.26977	-1.90764	-1.94234	-2.12649	-1.78969	-1.04195	-1.69181	0.13655	0.212926	-0.349476	-1.59674	-2.10575	-1.76867	-2.26436	-1.99446	-1.91241	-0.240026	-0.785637	1.02566	-0.807881	-1.58936	-1.70115	-0.377863	0.111245	0.266619	0.265564	0.0225225	0.284493	-0.471127
Adenosine triphosphate	0.122521	0.118192	-0.240712	-1.51403	-1.73809	-2.24472	-2.16335	-1.63895	-2.22521	-0.167729	-0.587109	0.754837	-2.13361	-1.87106	-1.88528	-2.10105	-1.34021	-1.53886	-0.0955796	-0.438371	0.53395	-0.301651	-1.57119	-2.15966	-0.309496	-0.299862	0.609358	0.344206	0.18583	0.320548	-0.445231
ADP	0.469257	-0.482845	0.0135878	-1.82126	-1.81415	-2.2581	-1.95353	-1.32429	-2.08525	0.178479	-0.00544602	-0.173033	-2.10398	-2.05625	-1.94327	-2.09889	-1.8808	-1.81466	-0.156044	-0.682756	0.838801	-0.514873	-1.64199	-1.89087	-0.22224	-0.130768	0.353007	0.281522	0.0550176	0.220465	-0.347533
Allantoic acid	1.06633	-0.0402263	-1.02611	-1.04169	-1.45738	-1.80771	-1.96558	-1.76208	-1.70154	-0.44009	-0.183729	0.623819	-1.94499	-1.86946	-1.91074	-1.86129	-1.90376	-2.02413	1.24989	-1.48323	0.233335	0.126346	-0.862329	-0.946286	-0.841671	-0.0482065	0.889878	-1.10871	-1.23845	-0.702928	-1.4572
Allantoin	0.99707	-0.495796	-0.501274	-0.982491	-1.19798	-1.91056	-1.28881	0.764188	-1.56973	0.659113	-0.382549	-0.276564	-1.8752	-1.66641	-1.91778	-2.47601	-1.6198	-1.01099	0.74757	0.746536	-1.49411	0.941108	-0.854672	0.227477	-0.12408	-0.139649	0.263729	0.285698	0.116963	0.0392325	-0.261879
Alpha-ketoisovaleric acid	0.0973238	0.386967	-0.484291	-1.40791	-1.97592	-2.17444	-2.1594	-1.85608	-1.81577	-0.104494	-0.105727	0.210222	-2.0181	-1.95982	-1.9556	-2.08043	-1.95274	-1.97392	-0.0987158	0.249199	-0.150483	0.274928	-1.65031	-2.00183	-0.748553	-0.00787053	0.756423	0.175626	-0.550063	-0.270794	-1.21096
Aminoadipic acid	0.509795	-0.0230626	-0.486732	-1.87501	-1.93637	-1.90634	-2.17387	-1.47867	-2.03713	0.21406	-0.230164	0.0161044	-1.45691	0.792796	1.11479	0.69576	-1.49677	1.11714	-0.107038	-0.654153	0.761191	1.47257	-0.297086	-1.31442	-0.458618	-0.233608	0.692227	0.629584	-0.241366	0.509712	-0.536384
Argininosuccinic acid	0.197234	-0.148978	-0.0482562	-1.70655	-2.10794	-2.1039	-2.21148	-1.71546	-1.93209	0.0507363	-0.388547	0.33781	-2.01389	-1.91036	-1.9487	-2.22327	-1.86371	-1.73492	0.731879	-0.423352	-0.308527	0.757106	-1.37347	-1.59553	-0.16992	-0.126346	0.296266	-0.0212412	0.287628	-0.00669379	-0.455692
Ascorbic acid	0.545948	0.425238	-0.971185	2.24402	0.260478	-0.910894	0.354146	0.801393	1.30515	0.0550725	-0.143659	0.0885863	2.6213	1.75212	2.13884	1.8435	1.33662	1.31992	0.234875	-0.853091	0.618216	1.45145	1.39173	-0.731207	-0.261554	-0.0592116	0.320766	1.10425	1.12321	-0.397651	-0.856317
Asymmetric dimethylarginine	1.04779	0.0203479	-1.06814	-0.385022	-0.892451	-2.32787	-1.3083	-1.62567	-1.47807	0.419242	-0.0189652	-0.400277	-1.79465	-1.98001	-1.99795	-2.02917	-1.92682	-1.98911	-1.14025	0.483677	0.656572	0.526336	1.91027	1.08335	-0.108624	-0.219432	0.328056	0.166458	0.202597	0.0624815	-0.229565
Atrolactic acid	-0.711868	1.35802	-0.646156	0.288018	-0.260081	-1.90094	-0.795055	1.05616	0.0223335	-0.60716	-1.1269	1.73406	-0.826163	-1.3932	-1.44538	-1.43554	-1.30578	-0.720752	-1.07433	0.0203088	1.05403	1.41531	-0.0461311	1.4249	-0.405119	-0.0541321	0.459251	0.181522	0.672555	0.892664	-0.702659
beta-D-Fructose 1,6-bisphosphate	0.568486	0.662878	-1.23136	-0.234137	-1.74291	-1.82041	-1.70637	-1.58521	-1.32593	0.0684655	-0.0838682	0.0154027	-1.96799	-1.89858	-1.9265	-2.55877	-1.62187	-1.49689	0.864393	-0.162143	-0.70225	1.04201	-1.24401	-1.19359	-0.230411	-0.182277	0.412688	0.197891	-0.0282595	0.100112	-0.462264
Beta-D-Fructose 6-phosphate	0.969572	0.775349	-1.74492	-1.01695	-1.0217	-1.69531	-1.40056	-0.877282	-1.28012	0.0366332	-0.0331361	-0.00349713	-2.03634	-1.94832	-2.03207	-2.20434	-1.76751	-1.93092	1.16725	-0.545475	-0.621774	1.05477	-1.13255	-0.834868	-0.0828898	-0.157855	0.240745	0.267103	-0.0805163	-0.186582	-0.645315
Betaine	0.551186	0.629489	-1.18068	0.709955	-1.39881	-1.34692	-1.5325	-1.50653	-0.123398	0.437639	-0.102391	-0.335248	-1.94443	-1.80622	-2.1334	-2.31711	-1.68093	-1.57632	0.471831	-0.817547	0.345716	1.63863	-0.761045	-0.85163	-0.239593	0.292139	-0.0525467	2.61101	0.572635	0.538951	-0.309166
Betaine aldehyde	0.668972	-0.240421	-0.428551	-0.874716	-1.34806	-1.74866	-2.15773	-2.43327	-1.60972	-0.0303627	-0.288996	0.319358	-2.28616	-2.04625	-1.64789	-1.58817	-2.1523	-1.83479	0.183783	-1.31735	1.13357	0.538665	-0.0286201	-1.32916	-0.804269	-0.32691	1.13118	0.10837	0.061446	0.505303	-0.946254
Biotin	-0.359054	-0.381672	0.740726	-1.25839	-1.89846	-2.21673	-1.71035	0.20641	-1.00892	-0.29974	0.597336	-0.297597	-2.14851	-1.77138	-1.67198	-2.28924	-1.91658	-1.25513	0.291962	0.572814	-0.864776	2.1656	0.340601	1.09033	-0.0203002	-0.22473	0.24503	0.202968	0.0978477	0.629743	-0.259852
Carbamoyl phosphate	0.364217	-0.0980634	-0.266153	1.01923	-0.270139	-1.30481	-0.674624	2.1397	-0.104991	-0.167507	-0.150466	0.317973	-2.13808	-2.05172	-1.92442	-2.21921	-1.55653	-1.75867	0.503775	0.199342	-0.703116	-1.38137	-1.85736	-1.71658	-0.163126	-0.0399914	0.203118	0.662931	0.345666	0.477527	-0.0610397
CDP	0.682415	0.705534	-1.38795	-0.537633	-0.419221	-0.997795	-0.613097	1.56272	-1.16379	-0.208947	-0.00401717	0.212965	-1.99764	-2.06906	-1.87137	-2.06254	-1.87825	-2.02464	0.0985334	-0.453682	0.355149	-1.10767	-1.9084	-1.99263	-0.302294	-0.290238	0.592532	-0.00555089	0.282564	0.415805	-0.302098
Cellobiose	0.562536	0.285622	-0.848158	-2.10684	-1.14419	-2.01633	-1.33568	-0.874824	-2.23789	0.534869	0.116898	-0.651767	-0.146436	-1.76062	-1.02829	-1.36136	1.44625	0.077865	-0.836143	0.0688836	0.76726	0.488843	0.355131	2.21373	0.308835	-0.654384	0.345549	1.58056	-0.19939	-0.580932	0.138441
Cholesterol	0.889143	-0.492079	-0.397063	-1.08188	-1.72727	0.255815	-1.96479	-0.924149	-2.01272	0.293819	-0.375597	0.0817775	1.63332	0.501156	2.28215	2.36253	0.197524	0.532474	0.0494854	-0.544662	0.495177	1.51265	2.11875	1.34198	-0.170719	-0.11401	0.284729	-0.045982	0.186	0.413151	-0.189575
Cholesterol sulfate	1.21943	-0.127144	-1.09229	-0.731267	-1.52187	-1.95725	-1.81726	-1.16635	-1.59352	0.178556	0.143717	-0.322273	1.37601	1.96564	1.69789	1.75093	0.35374	-0.747644	-1.00243	-0.572257	1.57469	-0.595073	-0.961252	-0.99916	-0.112299	-0.346857	0.459156	0.0439479	-0.421539	0.808665	-0.634947
cis-Aconitic acid	0.470584	0.657813	-1.1284	-0.641445	-1.83601	-1.89602	-1.50495	-1.23298	0.288199	-0.264134	0.0940342	0.1701	-1.99337	-1.73707	-2.39658	-2.1348	-0.54798	-1.05565	0.0528861	-0.279593	0.226707	0.445821	-1.80305	-1.73554	-1.1412	0.39469	0.746507	0.295748	-0.284607	0.520281	-1.37147
Citraconic acid	0.255303	0.418633	-0.673936	-1.47423	-2.0745	-2.39407	-1.27632	-0.596103	-0.0600087	-0.113359	-0.332472	0.445831	-2.26967	-1.9826	-2.30016	-1.80756	-1.35241	-1.20673	-0.872189	-0.55368	1.42587	1.21984	0.997361	1.13633	-0.324545	0.0998513	0.224694	0.746912	-0.254206	0.144003	-1.76689
Citramalic acid	0.646144	0.129134	-0.775278	-0.445322	-1.86794	-2.08671	-2.05134	-1.72544	-0.694883	-0.333749	0.0354674	0.298281	-2.57064	-1.66181	-2.10629	-1.93091	-1.00351	-1.07957	0.777748	-0.396459	-0.381289	0.770602	-1.54066	-1.37565	0.796295	-0.428051	-0.368244	1.16847	0.877328	-0.374486	0.603504
Citric acid	0.668784	0.228075	-0.896859	-1.17693	-0.663188	-2.54038	-0.715195	0.202006	0.371361	-0.138098	-0.206701	0.344798	-2.1097	-2.01937	-2.20144	-2.17034	-1.25886	-0.969729	-0.226347	-0.287264	0.513611	1.34985	-1.01529	-1.39128	-0.421584	-0.0577801	0.479364	0.819967	0.175815	-0.259959	-0.443839
Citric acid/ Isocitric acid	0.313703	0.33989	-0.653594	-0.85797	-1.38237	-2.67324	0.0832591	-0.177253	0.236856	-0.10093	-0.0782813	0.179212	-2.36571	-1.86652	-2.15379	-2.07077	-1.09571	-0.783419	0.289878	-0.637788	0.34791	0.85711	-1.27848	-1.65444	-0.493392	-0.167036	0.660429	0.327067	0.164277	0.453232	-0.740862
Citrulline	0.190662	-0.148713	-0.0419487	-1.09768	-1.25973	-2.40165	-1.36851	0.582427	-1.75992	0.485626	-0.305214	-0.180411	3.14442	0.930953	1.1518	0.81104	1.18107	1.05163	-0.827821	-0.0702512	0.898073	-0.0233675	1.94976	1.11466	-0.13368	-0.0835272	0.217207	0.268062	0.504849	0.402552	-0.384113
Coenzyme A	0.754235	-0.268767	-0.485468	-1.68145	-1.84926	-1.95849	-1.99049	-2.01235	-1.75892	-0.798291	0.554221	0.24407	-1.80059	-1.79854	-1.68016	-2.08527	-1.86588	-1.91605	0.347487	0.181123	-0.52861	-1.07153	-1.92809	-1.94195	-0.596865	0.455407	0.141458	1.39807	-0.00675352	-0.100642	-1.5869
Creatine	0.398473	0.253032	-0.651505	-1.12712	-1.35241	-2.44446	-1.91923	-0.46066	-2.00016	-0.070376	0.0144508	0.0559251	-2.37543	-2.11423	-2.21266	-1.72571	-1.55886	-1.46665	0.324825	-1.32569	1.00087	-0.762437	1.21625	-0.282153	-0.320667	-0.0736445	0.394312	0.164703	0.178202	0.69836	-0.471786
Creatinine	-0.429764	-0.0131885	0.442952	-0.738656	-1.0449	-2.52955	-1.10403	0.816964	0.0450346	-0.0373635	0.0154192	0.0219444	-2.20674	-2.16272	-2.29034	-1.56292	-1.69108	-1.69925	-0.229535	-0.85975	1.08929	-0.0436625	-0.45382	-1.95311	-0.408767	-0.248915	0.657682	-0.222225	0.116626	0.079159	-0.628571
Cytidine	-0.623873	0.48138	0.142493	1.56428	0.0534302	-0.26309	1.6541	2.01565	1.78817	-0.133248	-0.177574	0.310822	1.59126	1.11264	0.808096	0.551184	0.974003	3.083	-0.161959	0.124596	0.0373631	2.26608	0.21772	-0.603163	-0.0662136	-0.343813	0.410027	-0.462194	-0.224972	0.25035	-0.38357
Cytidine monophosphate	0.660658	-0.0565404	-0.604117	-0.978515	-1.77121	-1.76811	-2.23418	-1.91789	-1.9715	-0.365029	0.226669	0.13836	-1.89009	-2.06234	-2.00659	-2.10443	-1.49935	-2.08173	0.465942	0.0144634	-0.480405	-1.11288	-1.80649	-2.03489	-0.203723	-0.253603	0.457326	0.523836	0.374181	1.10174	-0.186775
Cytidine triphosphate	-0.52663	0.0593486	0.467281	-0.855647	-1.04413	-1.95077	-1.78565	0.867743	-1.52901	-0.600098	-0.473981	1.07408	-1.9497	-1.61723	-1.65734	-2.1094	-1.3251	-1.62771	-0.632225	0.514743	0.117482	0.020814	-1.75924	-1.82982	-0.283532	-0.18162	0.465152	0.126961	0.172403	0.0612942	-0.343302
Cytosine	-0.818271	0.672793	0.145478	0.95172	-0.397127	0.414281	-1.79213	1.54733	-0.2115	-1.24784	0.273648	0.97419	0.939442	-0.352024	0.0584095	-0.585674	2.13233	0.641643	-1.16813	-0.0672787	1.2354	-0.846979	0.393519	1.14557	-0.512354	-0.673813	1.18617	-0.377907	1.85889	1.01301	0.226838
D-Erythrose 4-phosphate	-0.0308222	0.106914	-0.0760917	-2.425	-1.1021	-2.29427	-1.97173	-1.01074	-1.77302	-0.185154	0.202664	-0.0175102	-2.06587	-2.2225	-2.21067	-1.76197	-1.84003	-1.58711	-0.587755	0.913642	-0.325887	-0.627363	-2.05397	-1.34	-0.497702	-0.475884	0.973586	-0.183639	-0.336892	-0.411372	-0.74423
D-Glyceraldehyde 3-phosphate	0.276083	0.795964	-1.07205	-0.910903	-1.76322	-1.88871	-1.92208	-1.86441	-1.49179	-0.223301	0.736435	-0.513134	-2.04464	-1.96558	-2.01182	-1.82845	-1.71856	-1.67305	0.00777133	0.190822	-0.198593	1.73439	-0.877908	-1.07384	-0.186978	-0.174321	0.361299	0.538278	-0.337643	0.837691	-0.404736
D-Ribose 5-phosphate	0.00931295	-0.472818	0.463506	-1.65414	-1.86583	-1.86303	-2.20438	-1.26425	-2.27291	-0.131487	0.141261	-0.00977394	-2.00059	-1.9139	-1.98499	-2.09024	-1.98418	-1.98607	-0.449043	0.672746	-0.223703	-0.861664	-2.2349	-1.37527	-0.351002	-0.104405	0.455408	0.0854697	0.149774	0.410252	-0.0918099
D-Sedoheptulose 7-phosphate	0.0697708	0.203163	-0.272934	-0.252467	-0.840517	-1.17573	0.791638	1.81206	1.47694	0.145382	0.0715489	-0.21693	-2.03137	-1.81504	-1.93652	-2.25059	-1.98971	-1.82386	-0.143129	-0.11869	0.261818	0.447878	-1.48588	-2.00891	-0.440687	-0.282356	0.723043	-0.0526877	-0.492597	-0.129517	-0.597484
dCDP	0.588503	-0.118574	-0.469929	-1.6768	-1.72779	-2.02654	-1.47345	0.239428	-1.80503	0.622794	0.186581	-0.809375	-1.74527	-2.02594	-1.40245	-2.39999	-1.43384	-1.50979	0.249282	-0.803535	0.554253	-0.745584	-1.96206	-1.66172	-0.0590887	-0.245824	0.304913	-0.42496	-0.860561	-0.496206	-0.804622
dCMP	-0.149216	1.28219	-1.13298	1.40088	0.167349	0.851394	-1.13297	0.188367	-1.01918	-0.673838	-1.02841	1.70225	1.34054	-0.374587	-0.825462	-1.03406	-0.0254926	-0.0225769	-0.765941	0.73955	0.0263917	-1.96463	-1.55956	-0.967967	0.0865183	-0.432536	0.346017	-0.069264	-0.54133	-0.0173614	-0.795973
dCTP	0.103741	-0.371424	0.267683	-1.69059	-1.95654	-2.41286	-0.845742	0.250206	-1.01791	0.162219	-0.145012	-0.0172071	-2.1292	-2.17884	-2.21967	-1.94737	-0.741734	-0.998826	0.197623	-0.690229	0.492606	-0.754493	-2.05705	-1.6698	-0.123488	-0.450236	0.573724	-0.0593999	0.302882	1.30929	0.0914557
Deoxyadenosine monophosphate	0.103622	0.748492	-0.852115	-1.53884	-2.00924	-2.04544	-1.93694	-1.47578	-1.72898	-0.0976783	0.547093	-0.449415	-2.18733	-2.30709	-1.8544	-1.83063	-1.56905	-1.11611	-0.52256	-0.114757	0.637317	-0.308504	-1.1503	1.70268	-0.287055	-0.0737913	0.360846	2.09962	-0.0534429	0.291863	-0.114014
Deoxyadenosine triphosphate	0.497791	0.0778185	-0.57561	-1.56525	-1.8267	-2.55022	-1.9442	-1.08268	-1.6273	-0.406366	-0.495807	0.902174	-2.12975	-1.95089	-1.64168	-1.98232	-1.5573	-1.50367	-0.00417745	-0.777474	0.781651	-1.65457	-1.25432	-1.76463	-0.0336866	-0.200496	0.234183	0.249745	-0.188888	0.294837	-0.350967
Deoxyribose 5-phosphate	0.443691	1.09848	-1.54217	0.0481383	-1.19318	-0.449936	-1.75885	-1.02473	0.426276	0.203436	-0.29579	0.0923534	-1.69586	-1.68146	-2.14675	-2.29942	-1.79419	-2.02846	-0.101291	-0.233443	0.334734	-0.663767	-1.2097	-2.45927	-0.826359	0.20888	0.617479	0.594592	0.925878	0.0451652	-0.148548
Deoxyuridine triphosphate	0.12106	-0.0340744	-0.0869855	-0.735965	-0.637781	-1.64812	0.0197306	0.299982	2.06557	0.157438	-0.404094	0.246655	-0.0576536	1.88478	0.977951	-0.800702	0.934751	2.14345	1.12224	0.08372	-1.20596	0.733866	-1.33742	-0.293312	-0.0766318	1.6422	-1.56557	-0.742551	0.8833	0.60858	-1.03209
dGDP	0.565244	-0.444182	-0.121063	-1.89153	-1.81943	-2.16838	-1.92893	-1.33999	-2.10601	0.250311	0.019271	-0.269582	-2.10908	-2.04024	-1.89544	-2.16977	-1.82246	-1.75684	-0.0599744	-0.591072	0.651046	-0.69744	-1.74414	-1.9931	-0.206043	-0.187076	0.393119	0.270535	0.0748099	0.141154	-0.365812
dGTP	0.169561	0.0740149	-0.243576	-1.52033	-1.73667	-2.289	-2.12561	-1.58108	-2.22938	-0.078423	-0.547409	0.625832	-2.12353	-1.87931	-1.96605	-2.15915	-1.31458	-1.59293	-0.0629619	-0.406217	0.469179	-0.0655362	-1.29341	-2.26268	-0.296294	-0.270763	0.567058	0.324073	0.207701	0.320084	-0.417646
Dihydroxyacetone phosphate	0.583053	0.463999	-1.04705	-1.26493	-1.79761	-1.89948	-1.98417	-1.74834	-1.72735	-0.118165	0.344965	-0.2268	-2.07196	-1.91973	-1.98872	-2.01116	-1.88952	-1.96357	-0.106027	0.004424	0.101603	2.38997	-0.085814	1.08139	-0.668659	-0.433341	1.102	0.278756	-0.680696	0.125346	-1.06456
Dimethylglycine	0.148661	-0.465053	0.316392	-1.15938	-1.54019	-2.53475	-2.0115	-0.799756	-2.02629	-0.0463676	0.0578343	-0.0114667	2.86986	1.0952	2.00806	0.519139	1.24015	0.500827	1.46556	-1.077	-0.388559	-1.30861	-0.870921	-0.279677	0.0120171	-0.0976623	0.0856452	-0.132338	-0.00566059	0.494454	-0.394143
DL-2-Aminooctanoic acid	0.75695	0.282758	-1.03971	-1.12909	-1.42399	-2.10179	-2.14483	-1.52783	-1.60207	-0.125809	0.0151738	0.110635	-2.13296	-1.96647	-2.1207	-1.96471	-1.95321	-1.77616	-0.339128	-0.59435	0.933478	2.00558	-0.310462	0.712615	-0.376277	-0.0155808	0.391858	0.319189	-0.153408	0.416475	-0.226664
dTDP	0.670981	-0.628398	-0.0425821	-1.36464	-1.29399	-2.35772	-1.66128	0.278604	-1.41703	0.471806	-0.00124215	-0.470564	-1.81153	-1.86603	-1.76698	-2.09782	-2.05448	-1.99384	-0.0398386	-0.74797	0.787809	0.871944	-0.68544	-1.7274	-0.444934	0.480098	-0.0351634	-0.167504	-0.406857	0.21317	-0.406538
Ethanolamine	-1.15731	0.169698	0.987609	0.581781	-1.40939	-1.31903	0.518006	-0.28965	-1.62253	-0.589805	-1.3005	1.89031	0.262938	-1.00681	-0.721182	0.0856806	-0.892353	-1.12323	1.26907	-0.235162	-1.03391	0.680713	1.68348	0.152378	-0.138247	0.0313565	0.106891	0.306227	0.848469	0.916069	-0.281768
FAD	0.697642	0.336843	-1.03448	-1.30516	-2.22531	-2.00883	-0.89021	-1.71689	-1.48561	0.105232	-0.0692557	-0.035976	-2.11032	-1.72372	-2.32829	-1.72814	-1.72361	-2.11032	0.426985	-0.386242	-0.0407429	-1.61465	-1.57177	-2.03153	-0.604123	0.158985	0.445138	0.541711	0.685718	0.492922	-0.651886
Folic acid	0.65012	0.357407	-1.00753	-0.449318	-1.58266	-1.95103	-2.07346	-1.76543	-1.3927	1.5617	-0.78789	-0.773808	1.91523	1.2737	0.95537	-0.109092	0.609908	-0.132165	-0.260312	0.631606	-0.371294	1.69222	0.140737	-1.25229	-0.219704	-0.272885	0.492588	0.102747	0.747811	0.00891168	-0.461247
Fumaric acid	0.22042	0.431239	-0.651659	-1.39538	-1.94264	-2.16942	-2.12441	-1.79668	-1.74425	-0.0471851	-0.0741598	0.121345	-2.00765	-1.9647	-1.98581	-2.10449	-1.92012	-1.98623	0.0531799	-0.372994	0.319814	0.68191	-1.33487	-1.89496	-0.655411	-0.134084	0.789495	0.212136	-0.41417	-0.135048	-1.28846
Geranyl-PP	0.0395	-0.11691	0.0774095	-1.65104	-1.9749	-2.15247	-2.08538	-1.73575	-2.19309	0.374192	0.173019	-0.547211	-2.0797	-1.73532	-2.03495	-2.10365	-1.68328	-1.87798	-0.470977	-0.211084	0.68206	-0.96111	-2.16935	-1.47359	-0.449119	-0.233544	0.682662	-0.270735	-0.0431434	-0.559159	-0.557156
Gluconic acid	0.214652	0.261333	-0.475984	-0.538397	-0.969416	-2.7189	-1.15819	-0.0421795	-1.92235	-0.351164	-0.330528	0.681691	-1.88968	-2.00627	-1.62989	-1.46394	-1.98086	-2.20419	-0.307727	-0.589329	0.897056	0.395696	-0.835182	-1.9655	-0.209346	-0.343917	0.553263	0.228665	0.0190425	-0.184715	-0.294503
Glucosamine	0.790962	-0.15934	-0.631622	-0.589785	-1.29349	-2.41848	-1.29526	0.223238	-1.71214	-0.696946	0.287622	0.409324	0.26409	-0.0290843	2.32362	1.10915	-1.09748	-0.13532	0.426495	0.250948	-0.677443	2.01479	-0.744011	0.167532	-0.191389	-0.200581	0.39197	0.753138	0.129038	0.273724	-0.304461
Glucose 1-phosphate	0.321604	-0.0260278	-0.295576	-1.85862	-2.14493	-2.229	-1.88731	-1.49154	-1.98491	0.308581	0.039074	-0.347655	-1.74237	-2.1003	-2.10011	-2.25936	-1.66334	-1.72997	0.372253	-0.848163	0.47591	-0.384206	-1.52345	-1.99704	-0.121808	-0.242233	0.364042	-0.0884781	0.219735	0.465667	-0.523355
Glucose 6-phosphate	0.359415	1.17239	-1.5318	-1.49901	-1.20172	-1.46841	-1.23511	-1.64536	-1.44438	0.0616777	-0.088618	0.0269403	-2.10096	-2.04641	-1.91351	-2.24725	-1.87494	-1.64122	0.471001	-0.625588	0.154587	0.0288978	-1.6456	-1.93956	-0.461797	0.0777489	0.384048	0.297464	-0.741969	-0.269915	-0.94446
Glutathione	0.647988	0.168357	-0.816345	-1.64533	-1.83988	-1.864	-1.94067	-1.93603	-1.85988	-0.436322	0.586482	-0.15016	-1.89352	-1.92824	-1.94394	-1.95263	-1.92255	-1.93229	0.732175	-0.0627911	-0.669384	0.138654	-1.80162	-1.58157	-0.934722	0.316828	0.617894	0.318576	-1.04311	-0.402055	-1.11477
Glyceric acid	1.07007	0.598984	-1.66906	0.813284	0.0303535	-0.198394	0.371578	0.0855506	1.97956	-0.957949	0.60662	0.351328	-2.53328	-0.681592	-1.8098	-1.10283	-0.178729	-0.368876	-0.956761	-0.754555	1.71132	0.136826	-0.806428	-0.0404727	-0.324508	-0.519801	0.844309	0.490714	0.135161	-0.856219	-0.357311
Glyceric acid 1,3-biphosphate	0.0582202	-0.551964	0.493743	-1.2627	-1.68043	-1.99705	-2.00982	-1.60768	-2.39953	-0.671063	-0.261276	0.932338	-2.0307	-2.0585	-1.85697	-1.20613	-1.45524	-1.81946	0.528763	0.0315659	-0.560329	-0.530995	-2.40789	-0.335681	-0.239282	0.0200934	0.219189	-0.206446	0.0450864	0.582524	-0.27018
Glycerophosphocholine	0.20736	-0.0764694	-0.13089	2.24246	0.562769	-0.792965	0.355276	2.04795	0.25828	-0.12251	-0.176602	0.299112	-2.49489	-1.2352	-1.72882	0.0605115	0.15622	0.118583	-0.256796	-0.0937648	0.35056	2.45975	0.771377	0.10401	-0.301265	-0.234933	0.536198	0.435715	0.252269	0.682967	-0.588866
Glycine	-0.25905	-0.110566	0.369616	-1.36704	-1.62236	-2.43728	-1.81015	-0.286317	-2.03187	0.379805	-0.0279776	-0.351828	-1.47416	-1.81558	-1.45462	-2.54579	-2.23992	-1.17349	-0.603795	0.0888554	0.51494	-1.42664	0.142703	-2.03546	-0.237579	-0.237732	0.475311	-0.398266	0.227696	-0.0824977	-0.0826538
Glycolic acid	-0.676856	-0.506808	1.18366	1.19903	1.47029	-1.24309	0.670372	1.31442	0.562748	-0.0377761	0.314027	-0.276251	-1.70359	-1.07978	-1.65445	1.01589	-1.86557	-0.634481	-0.259688	0.038686	0.221002	-1.34367	-1.13519	1.40699	0.418225	0.0641024	-0.482328	-0.643578	0.129956	2.4637	0.65726
Guanidoacetic acid	0.415877	-0.045455	-0.370422	-1.80575	-1.91193	-2.00433	-2.04541	-1.74422	-2.1594	-0.0475769	0.0052682	0.0423087	-1.46443	-1.93711	-1.81357	-1.94303	-2.16581	-2.33263	0.0161777	-0.0156253	-0.000552412	1.96304	1.69577	1.79818	-0.708204	-0.0601587	0.768363	0.432091	-0.0496332	0.130163	-1.02581
Guanine	-0.945256	0.682502	0.262754	1.96689	0.956834	0.819628	-1.16294	-0.0786838	-0.466266	-0.178228	0.116808	0.0614193	1.37131	-0.389508	1.27103	1.51196	-0.398823	2.33999	-0.44117	0.59042	-0.14925	-1.75645	-2.04705	-0.510231	0.213809	0.178375	-0.392184	-0.656479	-0.243809	-0.565237	-0.940675
Guanosine diphosphate	-0.207581	-0.570951	0.778532	-1.93757	-0.939918	-1.71758	-2.24449	-0.916269	-2.07121	0.153307	-0.223182	0.0698744	-2.14303	-1.97886	-2.07243	-2.19539	-1.81831	-1.41769	-0.0515159	-0.361922	0.413438	-1.44545	-2.23643	-1.35189	-0.228589	-0.252523	0.481112	-0.0999819	0.337575	0.504972	-0.260341
Guanosine monophosphate	0.293454	-1.02693	0.733475	-1.73541	-1.43682	-1.31684	-1.10518	0.604647	-1.70336	0.0566699	0.123408	-0.180078	-2.06174	-2.06178	-1.39657	-2.33398	-1.79613	-1.92896	0.168812	-1.51536	1.34654	-0.668278	-0.735989	-0.848099	-0.257132	-0.15857	0.415702	-0.0599875	-0.0834554	0.154675	-0.396353
Guanosine triphosphate	-0.659238	-0.263268	0.922506	-1.81333	-0.563723	-1.46268	-1.93471	-0.763756	-2.28574	-0.792232	0.188394	0.603838	-1.88782	-2.06244	-1.82973	-2.03397	-1.26476	-1.78269	0.427336	0.493296	-0.920632	-0.813129	-1.7132	0.79399	-0.189328	-0.169606	0.358933	0.0923437	0.152285	0.310038	-0.221257
Hexose phosphate	0.535567	0.302367	-0.837934	-1.63957	-1.72977	-2.12574	-2.01887	-1.44701	-1.93361	0.0200732	-0.0708271	0.0507539	-2.10584	-2.02767	-2.09186	-2.15699	-1.72095	-1.75523	0.442876	-0.54282	0.0999446	0.360207	-1.87737	-1.55497	-0.396482	-0.419668	0.81615	0.0726611	-0.0513034	-0.209127	-0.677448
Hypoxanthine	-0.0683851	-0.0987323	0.167117	1.87251	2.08305	1.20314	2.20269	1.94328	2.14592	0.0157774	0.00640057	-0.022178	1.81076	2.00621	1.88411	2.14675	2.05886	2.03631	-1.10854	0.212137	0.896403	-0.970684	1.26036	0.758207	-0.119874	0.194704	-0.0748301	0.967357	0.139398	0.355099	0.414761
IDP	0.580705	-0.568504	-0.0122012	-1.91579	-1.9525	-2.13586	-1.8843	-1.31781	-1.97389	0.273799	0.0278236	-0.301623	-2.02769	-1.99246	-1.86731	-2.22606	-1.79468	-1.87524	-0.108884	-0.475058	0.583942	-0.949594	-2.09345	-1.69814	-0.181129	-0.170938	0.352068	0.174766	0.192898	0.197275	-0.38286
Indole	-0.18176	-0.457135	0.638895	-1.15328	-1.50107	-2.10938	-1.61641	0.779288	-0.843135	-0.361224	0.398903	-0.0376789	-2.01453	-1.57696	-1.98804	-2.15054	-1.41531	-2.22398	-1.30901	0.425016	0.883996	0.395257	1.16891	1.55757	-0.308547	0.209855	0.0986921	0.651864	-0.0107052	-0.211491	-0.239753
Indole-3-carboxylic acid	0.280539	0.147573	-0.428112	-1.47636	-1.94668	-1.88258	-2.08763	-1.66756	-2.35409	-0.286227	0.496237	-0.21001	1.59454	1.10095	0.255833	0.517425	0.32228	2.90011	-0.132417	-0.858038	0.990455	1.84588	0.675644	-0.394424	-0.519352	-0.160661	0.680013	0.488957	-0.363127	0.299502	-0.994376
Indoleacrylic acid	0.957848	-0.573946	-0.383902	0.247409	1.57241	0.0377545	1.68225	2.3586	0.564314	-0.162393	0.0731805	0.0892121	-1.27334	-2.46493	-2.10901	-2.2378	-1.2079	-1.56309	-0.0506379	0.0581189	-0.00748109	-0.154285	1.95067	1.83324	-0.677757	-0.400905	1.07866	0.597905	-0.118481	0.299909	-0.305838
Inosine	-0.269334	-0.429096	0.69843	-0.209017	1.34672	0.776775	0.617237	2.52365	-0.549002	0.184854	-0.0277406	-0.157114	-2.21367	-2.15556	-2.06378	-1.92105	-1.66628	-1.74822	0.11972	0.16707	-0.28679	0.779514	1.72624	2.24828	-0.118519	-0.226433	0.344952	-0.195127	0.448603	0.00130674	-0.200533
Inosinic acid	-0.33891	0.0803879	0.258522	-1.60266	-2.26458	-2.2928	-1.9829	-1.36211	-1.82813	0.710918	-0.346958	-0.36396	-1.36503	-2.21582	-1.78018	-2.17685	-1.92593	-1.41323	-0.656844	-0.746038	1.40288	0.906041	0.861898	-0.798063	-0.0937709	-0.328789	0.42256	1.14103	-0.0939751	-0.0604651	-0.496361
Kynurenic acid	0.457427	0.212236	-0.669663	-0.598064	-1.06583	-2.46335	-2.08074	-0.695747	-1.85774	-1.02584	0.599848	0.425996	0.81991	1.24655	1.55327	1.39366	2.06211	2.31959	0.814873	-0.626432	-0.188441	2.11964	0.00662594	1.0443	-0.510953	-0.0811163	0.59207	-0.13885	0.308739	-0.369604	-0.596052
L-Acetylcarnitine	0.515226	0.640007	-1.15523	-0.696111	-1.65136	-1.73733	-1.93168	-1.85239	-1.59994	-0.036497	0.0924204	-0.0559234	-2.0796	-1.99468	-2.03074	-2.06492	-1.85718	-1.93626	0.408533	-0.335948	-0.072585	1.24074	-1.71967	-0.6588	-0.55346	0.277379	0.276081	0.572956	-0.0829354	1.95191	-0.508435
L-Alanine	0.430021	-0.253479	-0.176542	-1.47878	-2.12792	-2.26916	-2.01132	-1.13504	-2.01334	-0.141286	-0.0546694	0.195955	-2.26123	-2.07954	-2.21025	-1.79953	-1.62642	-1.69052	-0.0407698	-1.14596	1.18672	1.63227	0.818129	0.905844	-0.441845	-0.383948	0.825793	0.0945677	-0.246643	0.0731205	-0.579758
L-Arginine	0.58476	-0.374014	-0.210746	-1.09033	-1.02629	-2.42046	-1.60805	0.611323	-1.21283	0.274503	-0.00809545	-0.266408	-1.64446	-2.02251	-2.00909	-2.18411	-1.88142	-2.02172	-1.17706	0.0203389	1.15672	-0.434375	1.49471	0.518266	-0.27301	-0.333031	0.606041	0.0319245	0.0112094	0.408154	-0.412321
L-arginino-succinate	-0.0873491	-0.368479	0.455828	-1.6486	-2.01912	-2.10967	-2.04531	-1.83403	-1.96676	-0.0862835	-0.368825	0.455109	-1.95874	-1.85643	-1.99643	-2.13356	-1.89963	-1.84449	0.797497	-0.579219	-0.218277	1.3389	-1.03768	-1.104	-0.276183	-0.270269	0.546452	0.0703434	-0.0549038	0.365674	-0.628696
L-Asparagine	0.334805	-0.0860724	-0.248732	-0.693706	-2.05901	-2.58314	-1.91022	-0.848346	-1.53851	0.125819	-0.020454	-0.105365	-1.41994	-2.2409	-1.77475	-2.52166	-0.847646	-1.77021	0.603975	-0.804441	0.200467	-0.858514	-0.64273	-2.27463	-0.400211	-0.183368	0.583579	-0.0117758	-0.148797	0.170239	-0.589532
L-Aspartic acid	0.402147	0.0104934	-0.41264	-1.54876	-1.5032	-2.37706	-1.89924	-0.103963	-0.0765099	0.0736308	0.167994	-0.241625	-1.82863	-1.89238	-1.96242	-2.20736	-1.95996	-2.01627	-0.0209166	-0.638291	0.659207	0.773858	-0.821438	-1.86998	-0.328627	0.141563	0.187064	0.563939	0.404652	-0.185665	-0.810166
L-Carnitine	0.328398	0.403743	-0.732141	-0.541192	-1.06271	-1.62696	-2.10541	-2.20681	-1.96761	-0.199578	0.201008	-0.0014303	-2.20529	-1.85332	-2.14664	-1.82665	-1.88549	-1.92394	0.415533	-0.883545	0.468013	1.995	0.31708	-0.527273	-0.67749	-0.256859	0.934349	0.808309	-0.242999	0.497597	-1.01811
L-Cystathionine	0.319726	-0.348011	0.028285	-0.421762	2.67949	-0.559602	0.246915	-0.399455	0.647222	-0.0553655	0.259044	-0.203679	-1.997	-2.0407	-1.99369	-1.76009	-1.84866	-2.18987	0.688133	-0.0671396	-0.620993	-1.1992	-1.71368	-1.90554	0.0401856	0.128729	-0.168915	-0.13741	0.61021	0.268227	-0.0991854
L-Cysteine	0.981055	-0.602604	-0.378451	-0.839859	-2.05359	-2.36213	-1.31247	-1.03318	-1.67047	0.110525	-0.484818	0.374293	2.42284	-0.74209	-0.301612	-0.557693	-0.820157	0.36318	0.708977	-1.39068	0.681702	0.797836	-1.0294	-0.750438	-0.256908	-0.155738	0.412647	0.47953	0.445795	0.179199	0.380945
L-Dihydroorotic acid	0.177858	0.856273	-1.03413	2.13683	0.0674397	-0.444741	0.788889	-0.15179	1.58553	0.869852	0.300222	-1.17007	1.44978	1.32431	1.72338	2.25619	0.858072	1.60018	-0.419701	-0.695516	1.11522	1.29124	1.05814	1.77219	1.40071	-0.453446	-0.947264	-0.578171	-0.7372	1.14234	-0.931956
L-Glutamic acid	0.265957	0.569476	-0.835433	-0.876176	-1.78653	-1.76609	-2.06295	-2.14459	-1.6574	-0.015823	-0.0326629	0.0484859	-1.99101	-2.0641	-2.03557	-2.22974	-1.63825	-1.88951	-0.331846	-0.231582	0.563428	1.31099	-1.07376	-1.36325	-0.539413	-0.103033	0.642446	-0.00716049	-0.200979	0.0667101	-0.818402
L-Glutamine	0.365346	-0.13647	-0.228876	-1.36391	-1.61574	-2.39525	-1.70183	-0.0600456	-1.98117	-0.451309	0.547603	-0.0962939	1.7854	2.14818	1.95423	0.691708	2.06538	1.80261	-1.06835	0.112437	0.955913	1.96481	0.277947	0.424601	-0.201719	-0.148759	0.350478	0.343559	0.0853629	0.0897097	-0.298353
L-Histidine	0.128208	-0.275605	0.147398	-1.22917	-1.61972	-2.39214	-1.59713	0.251994	-1.79368	-0.62874	0.138102	0.490639	1.07725	1.72381	1.23829	2.37348	1.5529	2.32313	-1.43066	0.297691	1.13297	0.158146	1.21134	1.01985	-0.160688	-0.159222	0.31991	0.365259	0.401826	0.330575	-0.166843
L-Lactic acid	0.615065	-0.371314	-0.243751	-1.26454	-1.96703	-2.57844	-1.80925	-0.872925	-1.62978	0.155999	-0.18909	0.0330914	-2.03861	-1.94204	-2.04025	-2.03614	-1.96385	-1.92213	-0.176108	0.023112	0.152996	1.98646	-0.598608	-0.831971	-0.452564	-0.274377	0.726941	0.235458	-0.000126895	0.16148	-0.836022
L-Leucine/ L-Isoleucine	0.400025	-0.00794583	-0.392079	-1.14872	-1.4052	-2.33939	-1.87263	0.331935	-1.53675	0.0717955	0.162791	-0.234586	-1.76281	-1.38151	-2.11823	-2.69972	-1.21155	-1.58902	-1.38383	-0.171069	1.5549	0.433857	0.38989	-0.55652	-0.231613	-0.143312	0.374926	0.120083	0.336005	0.353337	-0.339604
L-Lysine	0.645859	-0.0673665	-0.578492	-0.843737	-1.70853	-2.01703	-2.2296	-0.392779	-1.89617	0.2602	-0.0678049	-0.192395	-1.84629	-2.03542	-1.98083	-2.05176	-1.95752	-2.02434	-1.02605	0.35862	0.667428	-0.0315631	1.75177	1.38054	-0.13973	0.0359357	0.103794	0.357265	0.401854	0.605681	-0.109411
L-Malic acid	0.259527	0.210861	-0.470388	-1.30366	-2.03214	-1.97812	-2.20729	-2.09474	-1.70297	-0.196996	0.0947182	0.102278	-2.06652	-1.9811	-1.95994	-2.09547	-1.85272	-1.97253	0.0285336	-0.350404	0.321871	0.134224	-1.73745	-1.96385	-0.531229	-0.359558	0.890787	0.321617	-0.169135	0.0164489	-1.29126
L-Methionine	-0.083231	0.0653057	0.0179253	-0.446707	-2.31822	-2.3804	-1.88043	-1.45135	-0.743698	0.375594	-0.151695	-0.223899	-1.72674	-1.84088	-1.95788	-2.56902	-1.44414	-1.74333	-0.179571	-0.865501	1.04507	2.01206	0.36942	0.174462	-0.265542	-0.194133	0.459675	0.147228	0.210513	0.200186	-0.380317
L-Phenylalanine	0.223325	-0.206359	-0.0169656	-0.863122	-1.54551	-2.49798	-1.50662	0.4205	-1.55419	0.127169	-0.0952244	-0.031945	-1.90316	-1.87965	-2.11049	-2.44209	-1.50762	-1.74822	-1.46537	1.0377	0.427669	0.111742	0.940829	1.25946	-0.31246	-0.147419	0.459879	0.475267	0.0838999	0.234246	-0.3535
L-Proline	0.258178	-0.305996	0.0478175	-0.689057	-1.71006	-2.44333	-1.88	-0.21995	-1.87976	-0.0236084	-0.49601	0.519618	-2.16429	-2.24797	-1.7209	-1.95856	-0.968919	-0.579887	-0.73327	-0.428159	1.16143	1.43393	0.564757	-0.874904	-0.32445	0.0175833	0.306867	0.0972507	0.0223068	0.316048	-0.373351
L-Serine	0.0338332	-0.0768968	0.0430636	-0.834771	-1.84465	-2.4961	-1.80052	-0.491857	-2.07012	0.112513	0.0602514	-0.172764	0.217028	-0.36684	-1.79031	-2.45955	-0.434259	-1.79005	-0.731605	-0.0153105	0.746916	0.564739	1.91067	1.67623	-0.304346	-0.282021	0.586367	0.406285	0.0735991	0.230072	-0.465751
L-Threonine	-0.0859303	0.0060931	0.0798372	-1.44713	-1.78294	-2.5276	-1.89892	-0.433391	-1.90601	-0.0081454	-0.410057	0.418202	-1.59144	-1.72972	-1.8263	-2.61004	-1.67935	-1.75683	-0.0297699	0.250945	-0.221175	2.30591	1.5475	1.18782	-0.166038	-0.167927	0.333965	0.378228	0.268714	0.524371	-0.247874
L-Tryptophan	-0.105377	-0.389178	0.494555	-1.05756	-1.39986	-2.16217	-1.41778	0.687112	-1.69481	0.456403	0.0632684	-0.519671	-1.77453	-1.96755	-2.09389	-2.25794	-1.6257	-1.66585	-1.1264	0.808109	0.318296	-0.340787	1.10852	1.6026	-0.224267	-0.19705	0.421316	-0.0819954	0.184137	-0.0199114	-0.287965
L-Tyrosine	0.0953899	0.542762	-0.638152	-0.787843	-1.49012	-1.94352	-1.37837	0.881317	-1.52482	0.330394	0.145035	-0.475429	-0.386285	-1.19636	-1.16176	-3.05115	-1.26409	-1.08357	0.333075	-0.83213	0.499055	2.12622	0.184897	-0.281396	-0.232096	-0.0951197	0.327216	0.00754156	0.332774	0.370602	-0.524597
L-Valine	0.260171	-0.29514	0.0349698	-1.10128	-0.570901	-2.60972	-0.292995	0.775022	-1.30541	-0.187142	0.365603	-0.178461	1.05942	-0.0573803	0.173119	-2.08157	0.376721	1.50845	0.275175	-0.0163526	-0.258822	2.38322	0.515159	1.42254	-0.439293	-0.458126	0.897419	0.107025	-0.103039	0.0505674	-0.440612
Maleic acid	-0.00975338	0.421048	-0.411294	-1.36692	-1.95981	-2.18919	-2.11632	-1.93693	-1.83887	-0.0560636	-0.155566	0.211629	-2.00039	-1.92041	-1.99842	-2.0982	-1.92037	-1.99175	-0.223687	-0.42161	0.645297	-0.375049	-1.96947	-1.78146	-0.627059	-0.132747	0.759807	0.161595	-0.303747	-0.0639243	-1.27161
Methionine sulfoxide	-0.125363	0.238382	-0.113019	-1.47203	-1.4034	-2.37614	-2.05575	-0.552244	-2.20232	0.930795	-0.377	-0.553795	-1.07068	-1.01063	-2.06462	-2.51067	-0.479118	-1.20338	-0.618501	1.09079	-0.472285	-0.759525	1.60464	-0.315553	-0.326444	0.280207	0.046237	-0.193975	0.436807	0.378153	-0.561377
Methylcysteine	0.105644	0.612251	-0.717895	-1.24383	-1.46658	-2.01056	-0.501491	0.908829	-1.3654	-0.570538	0.966205	-0.395667	-0.312478	-1.51439	-1.54112	-2.42677	-0.918017	-1.73848	0.602519	-0.122701	-0.479818	2.11409	-0.579213	0.570783	-0.256991	0.0260143	0.230977	0.0851735	-0.12343	0.192136	-0.421298
Methylmalonic acid	0.13462	0.142672	-0.277292	2.38568	0.469364	-0.172137	1.41289	1.42836	2.08209	0.212213	-0.315662	0.103449	2.12441	1.68218	0.937579	2.09617	1.99463	2.1689	-0.562032	-0.322825	0.884856	1.83076	0.432238	-0.788035	-0.251176	-0.158977	0.410152	0.141203	0.409534	-0.657761	-0.184258
N-Acetyl-glucosamine 1-phosphate	-0.516779	-0.55672	1.0735	-2.16085	-1.37178	-1.05187	-1.19376	0.472412	-1.40104	0.329148	-0.0565573	-0.272591	-2.11599	-2.08865	-2.27774	-1.71314	-1.67036	-1.7399	0.0161141	-0.872659	0.856544	-0.375594	-1.90187	-1.42528	-0.130521	-0.163111	0.293632	0.141441	0.337097	0.760656	-0.0747432
N-Acetyl-L-alanine	0.468009	-0.0936038	-0.374405	-1.02088	-1.84691	-2.38527	-1.79892	0.0797684	-1.47456	-0.103021	-0.0971153	0.200137	-2.25442	-2.13756	-2.22868	-1.7365	-1.55662	-1.67421	-0.0662769	-0.744141	0.810418	0.854739	1.8635	1.67129	-0.274673	-0.212618	0.487291	0.298422	0.0291853	0.386362	-0.386993
N-Acetylglutamic acid	0.606443	-0.497503	-0.10894	-0.896795	-1.15048	-1.5707	-0.723081	0.922745	-2.22235	-0.0902725	0.0379262	0.0523463	1.98371	2.04881	1.95837	1.83152	2.09691	2.03883	0.156233	0.128807	-0.285039	-0.69706	-1.9555	-2.07003	-0.0911241	-0.201263	0.292387	0.614249	-0.624418	-0.302936	-0.123045
N-Alpha-acetyllysine	0.95856	0.213505	-1.17206	0.00923199	-1.76701	-1.94523	-1.65762	-0.449905	-0.896213	0.612494	-0.218695	-0.393799	-1.4394	-2.01561	-1.88657	-2.22594	-1.64292	-2.02484	-1.07409	0.343863	0.730229	-0.801627	1.50123	-0.549802	-0.380018	-0.332075	0.712093	0.561124	0.196006	0.253357	-0.371779
N1-Acetylspermine	-0.0104981	-0.0209483	0.0314464	0.158919	0.108841	3.1188	0.226198	0.282357	0.491669	-0.585924	-1.40172	1.98764	0.181945	-0.600081	-0.464083	-1.27552	-0.743955	-0.434969	0.823626	-0.0232121	-0.800414	-1.18425	-2.09777	-0.851395	0.852547	-0.942208	0.0896607	-1.04984	-1.04384	0.467527	1.62156
N1-Methyl-2_2-pyridone-3_5-carboximide	0.82792	-0.499651	-0.32827	-0.740787	-0.707366	-1.50832	-0.912278	0.845128	-2.28398	0.155371	-0.274224	0.118854	-1.21261	-1.64771	-1.31621	-2.24149	-2.04854	-2.44462	-0.0546722	1.39018	-1.3355	-0.388192	-1.15896	-0.8741	-0.0228543	-0.289675	0.312529	0.488317	-0.0756609	-0.0603401	-0.414003
N6-Acetyl-L-lysine	0.503626	0.554481	-1.05811	-0.255838	-1.69862	-2.11782	-1.6711	-1.07573	-1.76859	0.687687	-0.157258	-0.530429	-1.32822	-1.77729	-2.04593	-2.23824	-1.56794	-1.99046	-0.95117	0.318617	0.632553	-0.124168	0.605758	-1.88085	-0.0625458	-0.101494	0.164039	0.525356	0.100581	0.256115	-0.0978675
NAD	0.228101	0.210884	-0.438985	-1.60002	-2.00596	-2.08476	-2.14674	-1.75203	-2.01846	0.00562696	-0.0724852	0.0668583	-2.14657	-1.97721	-2.1342	-2.18273	-1.59613	-1.72733	0.252368	0.139128	-0.391496	-0.821769	-2.38752	-1.37509	-0.522768	-0.057426	0.580194	0.497522	-0.0657703	0.270934	-0.541655
NADP	0.258784	0.284839	-0.543623	-1.53138	-1.91011	-2.07221	-2.09401	-1.96849	-1.92556	0.0767241	0.0957624	-0.172486	-2.10867	-2.00468	-2.02229	-2.09416	-1.77698	-1.89958	0.146487	0.516782	-0.663269	-0.654232	-1.9755	-1.78644	-0.45349	-0.155785	0.609275	0.213834	-0.183874	0.379468	-0.528066
Niacinamide	-0.333945	-0.117045	0.45099	-0.620093	-1.19901	-1.90132	-0.913333	1.42863	-1.25127	0.0132955	-0.278754	0.265459	1.80561	2.22398	1.7679	2.33999	1.40077	1.90729	-0.749271	-0.103734	0.853006	-2.09939	-1.22355	-0.734776	-0.150601	-0.0906347	0.241236	0.22317	0.332686	0.0873298	-0.246492
Nicotinic acid	-0.754643	-0.274101	1.02874	1.43394	1.24344	0.301071	0.382596	-1.35068	1.38308	-0.748431	-0.233793	0.982224	0.0590473	-0.149597	-0.0485445	2.37898	0.253122	1.58684	0.813967	-0.923337	0.10937	-0.162321	1.84591	-0.516129	0.431278	0.0951626	-0.526441	-0.8203	-1.93252	-1.78321	-0.148832
O-Acetylserine	0.23064	0.230309	-0.460949	-1.42647	-2.56713	-2.24569	-1.32907	-0.778506	-1.67037	-0.126525	0.441404	-0.314879	-1.10091	-1.23092	-2.39941	-2.5109	-1.45766	-1.60395	0.779052	0.496672	-1.27572	0.198945	-0.0899612	-1.70109	-0.408877	-0.00910572	0.417982	0.0915322	-0.00926989	0.292536	-0.310741
octulose-monophosphate (O8P-O1P)	0.442085	0.0302006	-0.472286	-0.267129	-1.21388	-1.8029	-2.21388	-1.89381	-2.04994	-0.012991	0.0520383	-0.0390473	-1.93859	-1.78837	-1.92625	-2.23077	-1.98225	-2.04863	0.337889	-0.407299	0.0694103	0.333006	-1.27848	-2.13285	-0.68256	0.176349	0.506211	0.445369	-0.279506	0.196622	-0.573797
Ornithine	-0.364626	-0.495595	0.86022	-0.545174	-1.50759	-1.66844	-0.847229	1.11772	-1.5177	0.0608202	-0.213894	0.153074	-0.725066	-1.95107	-1.45782	-2.55566	-1.67902	-2.03723	-1.10499	0.206807	0.898181	-0.557169	1.55507	0.892387	-0.174603	-0.103575	0.278179	-0.0757518	-0.137636	-0.190595	-0.429843
Ortho-Hydroxyphenylacetic acid	0.786568	-0.41556	-0.371008	1.56814	-0.0417513	-0.0435869	2.06651	1.60784	-0.456194	0.135079	0.121268	-0.256347	-2.47191	-1.76855	-1.92368	-1.09709	-1.47657	-2.21596	-0.161134	-0.1522	0.313334	0.201582	2.40826	-0.148493	1.22651	-0.961587	-0.264923	-1.13105	-0.38004	-0.815257	0.628772
Oxalacetic acid	0.103086	0.20158	-0.304667	-2.03358	-2.02042	-2.08712	-2.04764	-0.978033	-1.99217	0.0954203	-0.0889291	-0.00649114	0.734439	2.6914	-0.432242	0.315876	1.76078	0.461448	0.473927	-1.18906	0.715131	1.04221	0.106007	-1.32587	-0.656962	-0.0301976	0.687159	0.31201	-0.466513	0.0842952	-1.14008
Oxidized glutathione	-0.979301	0.947823	0.0314778	-0.749569	-1.02136	-2.18149	-2.02817	-1.10599	-1.78485	0.293446	-0.073327	-0.220119	-2.24868	-1.93595	-2.08453	-2.25533	-1.25652	-1.28529	-0.328449	0.60131	-0.272861	0.445169	-1.67001	-1.70196	-0.321637	-0.18172	0.503357	0.0818154	0.013919	0.282635	-0.36784
Oxoglutaric acid	0.35404	0.00984922	-0.363889	-0.836135	-1.38645	-2.64881	-2.00289	-0.217071	-1.49741	0.11705	0.527976	-0.645026	1.74624	0.874096	2.34516	0.920764	2.32912	1.42697	-0.903499	-0.309932	1.21343	0.340403	-1.51687	0.519902	-0.419469	0.067923	0.351546	0.325018	0.37858	0.397413	-0.389421
Pantothenic acid	-0.00500721	0.508821	-0.503814	-0.346895	-1.32353	-2.66073	-1.63168	-0.618923	0.186422	0.0158969	-0.037004	0.0211072	-2.16645	-1.8359	-2.1914	-2.08509	-1.51886	-1.95687	0.928469	0.31029	-1.23876	-0.6526	-1.63012	-1.20445	-0.350538	-0.0451717	0.395709	0.299541	-0.0477429	0.864288	-0.316924
Phenyllactic acid	0.142525	-0.261358	0.118833	-0.608744	-0.411577	-1.63797	-0.656755	2.05696	-0.643091	0.610921	-0.090987	-0.519934	-1.5824	-1.73036	-1.8757	-2.50664	-1.50354	-1.79042	-0.643589	-0.307112	0.950701	1.206	1.9645	1.21825	-0.384371	-0.230812	0.615183	0.357124	-0.00132797	0.310371	-0.415975
Phenylpropiolic acid	0.440808	0.418386	-0.859194	-1.1572	-1.78088	-1.99991	-2.02655	-1.9004	-1.84839	0.236446	0.56116	-0.797606	1.25702	0.542731	2.5989	0.133949	0.751092	-0.535639	-0.365801	0.655029	-0.289227	1.94225	-0.544827	1.1794	-0.438392	0.114477	0.323915	1.02333	-1.0394	0.795693	-0.10762
Phosphocreatine	0.486189	0.392217	-0.878406	-0.673637	-1.47104	-1.82261	-2.10216	-2.06729	-1.75316	0.209238	-0.00528089	-0.203957	-2.03441	-2.04173	-2.09086	-2.01568	-1.81369	-1.8981	0.145118	-0.144689	-0.000428356	0.911903	-0.452746	-2.08907	-0.283181	-0.130519	0.413701	0.546928	0.0727826	0.736945	-0.43583
Phosphoenolpyruvic acid	-0.427417	-0.755951	1.18337	-1.62321	-1.25223	-1.55764	-1.67761	-1.49539	-2.20456	0.180272	0.119404	-0.299676	-2.05551	-2.04192	-2.06	-1.85919	-1.84751	-1.99643	0.226625	-0.274539	0.0479142	-0.479451	-2.39404	-1.39523	-0.211449	-0.0439009	0.25535	-0.0880651	0.280991	0.495345	-0.147205
Phosphorylcholine	0.230994	-0.0302533	-0.200741	-1.14794	-1.90327	-2.45911	-2.19399	-0.880621	-1.85365	-0.0658174	-0.0540309	0.119848	-1.58504	-1.6776	-1.48213	-2.13673	-2.29513	-2.28355	-0.0650551	0.236695	-0.171639	-1.74287	-1.60585	-2.02771	-0.288923	-0.0916001	0.380523	0.817561	0.326216	0.207342	-0.389005
Pipecolic acid	0.439326	-0.384737	-0.0545896	-1.38696	-1.61374	-2.37838	-1.83545	-0.16893	-1.92272	0.938154	-0.401182	-0.536972	1.78341	2.08178	1.64212	1.53518	1.76866	1.97557	-0.371073	0.187742	0.183332	2.03743	-0.670583	-0.550976	-0.368571	-0.15035	0.518922	0.0869142	-0.0855677	0.196011	-0.500443
Purine	0.49306	-0.348888	-0.144171	-1.04318	-1.46676	-2.04567	-2.00816	0.263537	-1.87411	0.455089	-0.0708386	-0.384251	-1.80175	-2.02319	-2.16725	-2.17559	-1.0113	-1.80093	-1.19983	0.572862	0.626966	-0.496817	1.35314	1.2151	-0.262364	-0.303678	0.566042	-0.096132	0.426979	0.157337	-0.318558
Putrescine	-0.268331	1.54986	-1.28153	-1.22924	-0.739335	-1.56046	-0.7064	0.42576	-1.24463	-0.564606	1.25524	-0.690637	-0.531906	-0.890811	1.31139	0.0455883	1.78409	0.0788476	1.07954	-1.71321	0.63367	0.204017	0.782724	0.412031	-1.12894	-0.694843	1.82378	-1.24511	0.139727	-1.38518	-0.811916
Pyridoxine	0.584438	0.0265926	-0.611031	-0.91614	-1.04726	-2.39076	-1.42042	0.579158	-1.50692	0.178502	-0.0774703	-0.101031	2.12142	2.20839	1.33874	2.2964	1.27488	1.94539	-1.17392	0.259133	0.914786	1.88341	0.560892	0.241413	-0.125845	-0.178428	0.304272	0.209046	0.0604096	-0.253292	-0.311887
Pyroglutamic acid	-0.0446473	-0.242085	0.286732	0.749847	0.137358	-1.19809	1.41519	1.85039	1.67062	0.214705	-0.526043	0.311338	2.19454	2.63053	1.4805	1.35715	0.617897	1.02531	-1.60347	0.942733	0.660738	1.0814	0.765321	0.560649	-0.183609	-0.243182	0.426791	0.255026	0.184115	0.232281	-0.440364
Quinolinic acid	0.644245	0.479097	-1.12334	0.450492	-1.75316	-0.251403	-1.46618	0.161662	0.984074	0.21309	-0.318276	0.105186	2.43795	2.37003	1.54878	0.321953	0.597056	1.12117	0.187837	-0.862554	0.674717	-1.7846	-0.657574	-1.75703	1.32832	0.151048	-1.47937	0.145885	0.654302	-0.869178	-1.17945
S-Adenosylhomocysteine	0.716515	-0.176595	-0.53992	-1.51753	-1.43398	-2.16494	-2.10841	-1.61615	-2.07193	-0.369832	0.331877	0.0379548	-2.03703	-1.97816	-2.1836	-1.89137	-1.8718	-1.77035	0.653982	-0.74199	0.0880078	-0.9957	-1.72817	-1.89529	-0.29925	0.0727947	0.226455	0.875368	0.0702238	0.122797	-0.448733
S-Adenosylmethionine	-1.1456	0.804198	0.3414	-1.51371	-1.77512	-1.65101	-1.84163	-1.64225	-1.83053	-0.601829	-0.0976387	0.699467	-1.23331	-2.11861	-1.49471	-1.26613	0.536537	-1.69828	-0.779387	1.46167	-0.682284	-1.24251	-1.19913	-0.451255	-0.113601	0.00788925	0.105711	0.129621	0.0943851	0.966617	0.00583723
S-Ribosyl-L-homocysteine	1.36343	-0.368549	-0.994885	-0.0888365	-0.352584	-2.37411	-0.973553	0.0573735	-0.264062	-0.0339538	-0.179637	0.21359	-0.535824	2.39393	1.89822	-0.0995204	0.478946	0.0444467	-0.130434	-0.390095	0.520529	1.59227	-0.490057	-1.3393	-0.240588	-0.108808	0.349396	0.143165	0.191463	-0.317815	-0.811347
Sarcosine	0.397674	-0.347716	-0.0499587	-1.23807	-1.8405	-2.29244	-2.27265	-0.881747	-1.94406	-0.172064	0.128923	0.0431407	-2.30234	-2.07507	-2.22977	-1.79406	-1.56673	-1.61357	-0.588366	-0.118726	0.707091	0.270958	1.42624	-1.42972	-0.314924	-0.167746	0.482671	-0.015	-0.0744911	0.525177	-0.421545
Sedoheptulose 1,7-bisphosphate	0.543292	0.582137	-1.12543	-0.557468	-1.70499	-2.05332	-1.86489	-1.65053	-1.36038	-0.00470615	0.0672776	-0.0625715	-2.00273	-1.87912	-1.97852	-2.21778	-1.87366	-1.98314	0.486762	-0.0310317	-0.455731	-0.142271	-2.33551	-1.10295	-0.106427	-0.456023	0.562449	0.622587	-0.1804	0.330944	-0.603347
Spermidine	-0.187586	-0.398126	0.585712	0.914844	-0.357973	1.22449	-0.283162	1.78533	2.27156	-0.0427447	-0.100443	0.143188	-0.628651	-0.380282	-1.6613	-2.59788	-2.04037	-1.61111	1.20217	-0.241063	-0.961106	-1.56727	-1.27337	-0.929794	1.04936	-0.556328	-0.493034	-0.600411	1.00122	-0.867181	-0.695082
Succinic acid	0.334756	-0.251175	-0.0835805	1.68478	1.11326	-0.18976	1.1644	1.89016	2.47759	0.219844	-0.320478	0.100634	2.17849	1.7154	1.55686	2.01044	2.15551	2.02273	-0.474952	-0.584888	1.05984	1.73636	0.652163	-0.623096	-0.258588	-0.139481	0.398069	0.141475	0.419079	0.745242	-0.166349
Taurine	0.208863	0.450637	-0.6595	-1.62414	-1.94396	-2.02901	-1.97949	-1.97978	-1.83298	-0.0755285	-0.0579181	0.133447	-1.96779	-1.96829	-2.00167	-2.10526	-1.93113	-1.99236	0.690874	-0.453163	-0.237711	0.56077	-1.56859	-1.62523	-0.212437	-0.125045	0.337481	0.508127	0.0828373	0.548577	-0.136317
Thymidine 5'-triphosphate	0.394277	0.262741	-0.657018	-0.711813	-1.85753	-2.20877	-2.19504	-1.3748	-1.80158	-0.201239	-0.31544	0.516679	-2.22565	-1.90685	-1.75513	-2.37107	-0.962398	-1.21396	0.210829	-0.905706	0.694877	0.139508	-1.43584	-1.77217	-0.278236	-0.27815	0.556386	0.0505431	0.124614	0.367335	-0.339594
Thymine	-0.35429	0.552844	-0.198553	0.695423	-1.60104	1.3111	-0.572417	-0.691626	-1.62581	-0.490467	0.880729	-0.390262	-1.04786	1.81576	-1.20907	0.629065	-0.334508	0.708559	-0.650133	-1.03886	1.68899	0.35128	-0.65773	-0.421615	0.0651536	1.28015	-1.3453	-0.690535	-0.347955	-1.42383	0.832409
Trehalose 6-phosphate	0.268863	0.0484558	-0.317319	-1.48103	-1.83371	-2.14823	-2.20963	-1.60102	-2.19741	0.124891	0.0524155	-0.177306	-1.97755	-1.98728	-1.98165	-2.07469	-1.94842	-1.98615	0.219516	-0.25108	0.0315639	-2.22322	-0.215371	-1.63036	0.971712	-0.776265	-0.195447	-0.547871	-0.394996	-0.563406	0.722033
Trehalose/Sucrose	0.507845	0.0381775	-0.546023	-0.00185921	-0.59935	-2.02296	-0.962828	1.58013	-0.532479	-0.310928	-0.237671	0.548599	2.17159	2.17785	0.439725	1.73052	1.67534	1.76457	-0.946438	-0.118674	1.06511	0.891864	1.48924	1.61273	-0.252671	0.0236569	0.229014	-0.238574	0.116811	0.0748546	-0.280308
Uracil	1.53544	-1.23957	-0.295871	-0.636397	-0.3768	1.58467	0.550949	-0.358219	-0.726959	-0.339173	0.242447	0.0967259	-2.03798	-1.92228	-2.32928	-2.01107	-1.71388	-1.58254	-0.966954	-0.341242	1.3082	1.03012	0.751923	1.57908	0.00391368	0.0511527	-0.0550664	-1.65952	0.911721	-0.985638	-1.82545
Urea	0.0409123	-0.128808	0.0878957	-0.808973	-1.60604	-2.40795	-1.61502	0.306632	-1.79413	-0.0900189	0.24117	-0.151151	1.49773	1.9632	1.38045	2.77163	1.19465	1.84768	-1.02694	-0.287822	1.31476	1.54555	0.833748	0.00812094	-0.378454	-0.115129	0.493583	0.235045	0.33514	0.742588	-0.727615
Ureidosuccinic acid	0.551219	0.411661	-0.96288	-1.35899	-1.98786	-1.96682	-1.86203	-1.89512	-1.55689	-0.663013	-0.262291	0.925304	-1.56319	-1.89672	-1.57905	-1.77799	-1.8635	-2.08332	0.489591	-0.419351	-0.0702399	-1.41043	-1.077	-2.2867	-0.542692	-0.179948	0.72264	-0.743144	-0.775468	-1.41172	-1.12981
Uric acid	0.834027	0.182965	-1.01699	-0.234809	-0.968777	-2.74829	-0.4615	-0.251221	-0.970781	0.106138	0.126819	-0.232957	2.60221	2.01216	1.75578	2.01329	1.17759	1.24198	-0.384402	-0.375051	0.759453	1.72584	0.180352	-1.10892	-0.168945	-0.0169542	0.1859	0.362754	0.613977	0.331557	-0.218996
Uridine	-0.471817	0.264484	0.207333	-1.3814	1.02043	2.04752	0.915938	0.782868	-0.329323	-0.205557	0.10118	0.104377	1.26475	1.06107	2.2101	1.91333	2.55741	1.67229	-0.732837	0.728568	0.00426907	1.32388	-0.223792	-1.46691	-0.382071	0.033647	0.348424	-0.12731	0.362395	0.627222	-0.124063
Uridine 5'-diphosphate	0.185493	-0.47941	0.293917	-1.80806	-1.84287	-2.12772	-2.05125	-1.5645	-2.14263	0.0758492	-0.321542	0.245693	-2.02458	-1.94889	-1.90608	-2.11834	-1.93387	-1.91482	0.238636	-0.838634	0.599998	-0.838476	-1.83729	-1.75155	-0.244268	-0.219984	0.464252	-0.0359998	-0.022272	0.129093	-0.584488
Uridine 5'-monophosphate	-0.441323	1.49214	-1.05082	0.960543	-0.619735	-0.641259	-0.614245	-0.793738	1.32865	1.03534	-1.38231	0.346973	0.472356	-1.09817	0.58764	-1.82584	-0.676595	-0.711375	-0.0263565	-0.235618	0.261975	0.950372	2.3633	-0.173585	-0.20844	-0.117155	0.325595	0.589548	0.32672	-0.390517	-0.891792
Uridine diphosphate glucose	0.29094	0.190581	-0.48152	-1.56361	-1.96573	-2.10711	-2.04026	-1.90518	-2.00724	-0.32693	0.348591	-0.0216608	-2.15805	-1.85987	-2.05779	-2.14622	-1.71481	-1.73488	0.122416	-0.235802	0.113386	1.10633	-1.55528	-1.3455	-0.419138	-0.13705	0.556188	0.302468	-0.0765267	0.106102	-0.529577
Uridine diphosphate glucuronic acid	0.0165905	0.226005	-0.242596	-1.69119	-1.90015	-2.06422	-2.08327	-2.01199	-2.07713	-0.165111	0.407327	-0.242216	-2.11749	-1.92716	-2.03126	-1.98482	-1.88307	-1.82281	0.17001	-0.286194	0.116183	-0.423071	-2.02924	-1.95264	-0.38717	-0.0335313	0.420701	0.245421	-0.0807863	0.24086	-0.537757
Uridine diphosphate-N-acetylglucosamine	0.326558	0.215598	-0.542156	-1.20656	-1.93212	-2.29322	-2.10396	-1.93156	-1.59647	0.1248	-0.327652	0.202852	-2.12071	-2.00269	-2.21899	-2.0307	-1.61413	-1.64914	0.385265	-0.276264	-0.109	0.606569	-1.36439	-1.9344	-0.318231	-0.0498916	0.368123	0.166549	-0.110059	0.166541	-0.371609
Uridine triphosphate	-0.0528354	-0.299409	0.352244	-1.60652	-1.8409	-2.10498	-2.18743	-1.4604	-2.23462	-0.363177	-0.699843	1.06302	-1.83953	-1.68969	-1.78633	-2.02252	-1.4315	-1.66916	0.215686	-0.783191	0.567505	-0.558002	-1.84041	-1.80785	-0.305779	-0.367087	0.672865	0.0724413	-0.0575391	0.023072	-0.61534
Xanthine	0.669721	-0.497581	-0.17214	-0.335358	-0.646091	-2.06434	-0.536114	1.51259	-0.96446	0.504473	-0.0981889	-0.406284	-1.85234	-1.85794	-1.87259	-2.14588	-2.02255	-1.86547	0.312578	0.63052	-0.943098	-1.39163	-1.96735	-0.39303	0.861636	-0.420194	-0.441442	1.93873	-0.432994	1.82213	0.30378
Xanthosine	0.529796	-0.347647	-0.182149	-0.202534	-1.77002	-1.82559	-0.520628	0.85757	-1.75296	-0.402323	0.343398	0.0589247	-1.02306	0.47105	0.116841	1.76615	0.0834564	-1.82398	1.40157	-0.63479	-0.766778	-1.31506	0.619443	-0.323698	-0.442548	0.149465	0.293084	-0.114914	0.0158307	0.160562	-0.483839
Xanthurenic acid	0.632291	0.457603	-1.08989	-0.966863	-1.41875	-1.79095	-1.21192	0.385814	-1.94946	1.19307	-1.39897	0.205901	-0.770323	-1.57283	-1.15321	-1.66086	-1.72756	-1.49886	0.514388	-1.14297	0.628583	1.75148	-0.294301	-0.312836	0.098615	-0.568159	0.469544	0.299314	0.520007	0.610291	-0.570637

## Sheet: Fig. 5c
	HCC1954_shKDM4C	HCC1954_ML324	SUM149_shKDM4C	SUM149_ML324
Glutathione	-2.9537	-3.9213	-4.6255	-4.8971
NADH	-1.1038	-4.1697	-3.7464	-3.7641
Uridine diphosphate glucuronic acid	-2.4549	-3.2152	-2.527	-2.1462
Hydroxyisocaproic acid	-0.90433	-0.55594	-4.7371	-4.0541
D-Glyceraldehyde 3-phosphate	-1.7651	-2.4459	-3.5741	-2.2796
Geranyl-PP	-2.0224	-2.2151	-2.9682	-2.6862
Trehalose 6-phosphate	-1.8263	-2.2491	-2.8391	-2.936
Coenzyme A	-2.8	-3.3067	-1.5823	-1.9446
dUMP	-1.8572	-1.9894	-2.5971	-2.9736
NADP	-1.9072	-2.2968	-2.8137	-2.3715

## Sheet: Fig. 5d
GSH	Vehicle			shKDM4C			ML324
HCC1954	1.87974	1.40011	0.415409	-0.413579	-0.608123	-0.632247	-0.708913	-0.704273	-0.628126
SUM149	0.849587	1.87239	1.13575	-0.607614	-0.642332	-0.65803	-0.666719	-0.636644	-0.646385
GSSG	Vehicle			shKDM4C			ML324
HCC1954	0.00641297	1.93354	1.01719	0.236145	-0.0356416	-1.19578	-1.04246	-0.120277	-0.799134
SUM149	1.52304	1.15626	1.00947	-1.01909	-0.706365	-0.854938	-1.02574	-0.0269298	-0.0557041
GSH/GSSG	Vehicle			shKDM4C			ML324
HCC1954	3.63832	2.05471	1.34116	0.514683	0.28284	0.345731	0.191452	0.154878	0.312555
SUM149	1.65253	3.06021	2.30054	0.452744	0.227531	0.205591	0.210029	0.155542	0.138865

## Sheet: Fig. 5e
Time	Vehicle			ML324			QC6352
1.38	687.8	707.37	678.19	396.09	413.29	418.65	148.73	151.96	133.89
9.91	678.76	686.1	654.2	378.54	387.23	416.37	143.17	142.67	124.96
18.43	632.06	675.93	647.07	372.68	383.66	409.04	137.26	139.09	123.45
27.06	269.4	273.62	263.43	125.02	147.57	141.37	63.62	62.58	55.46
35.58	269.48	275.48	268.15	134.13	155.27	161.59	71.9	73.32	65.13
44.1	264.68	270.67	266.02	133.04	154.77	165.77	70.4	71	65.75
52.72	1513.97	1524.45	1636.79	802.26	1047.9	1026.41	232.38	226.28	202.93
61.24	1251.71	1366.13	1351.15	738.39	904.24	863.16	221.8	216.73	195.98
69.76	1290.69	1313.66	1322.43	627.49	736.6	698.74	211.21	202.5	185.32
78.38	183.38	183.44	178.92	82.95	111	101.29	52.52	50.53	45.26
86.9	182.89	182.14	178.88	86.92	111.53	112.84	50.98	49.41	47.4
95.42	171.48	171.76	165.48	80.76	106.32	109.47	51.52	47.84	45.39

## Sheet: Fig. 5g
SUM149	HCC1954	HCC38	HCC70	HCC1806	HCC1143	HCC1569	HDQP1
2.01756	1.08851	2.82522	1.96379	1.35718	1.07733	0.848421	0.971418
4.92636	2.80335	2.62845	1.9355	1.93791	1.29065	1.07284	0.938249
3.43658	2.76755	1.46021	1.58517	0.959854	1.24725	0.954092	1.00416
2.65839	2.52946
2.64298

## Sheet: Fig. 5h
Vehicle	shKDM4C	shKDM4C+GSH-EE	ML324	ML324+GSH-EE	QC6352	QC6352+GSH-EE
5.69084	24.1735	18.5658	11.2618	8.40265	8.9856	15.6902
5.63877	50.8136	13.2119	8.99982	15.1436	7.03207	10.7933
5.26139	26.6549	4.38027	10.7746	5.9087	13.1465	18.6005
7.18683	18.1302	8.67617	12.4805	8.09738	8.18377	6.07212
8.42901	17.6647	6.33231	10.3595	8.95756	8.65137	5.35003
7.59388	15.0042	8.82086	6.39893	6.43003	7.25387	6.25361
9.52191	20.7904	11.769	20.8514	10.1643	8.95956	4.99371
5.05828	23.9423	5.66513	15.5856	11.7262	6.45628	5.37893
8.82494	16.4512	5.60462	9.44182	5.80051	7.93105	4.85656
11.9333	11.729	5.80905	12.5787	11.339	6.38992	3.24336
14.2001	12.5368	4.05416	12.2608	5.38369	10.4374	4.35621
6.21655	24.084	6.75347	11.1466	4.08893	6.44344	8.92414
7.7438	13.4238	6.22877	12.6711	10.2464	12.7145	9.54724
13.0471	13.048	6.02569	10.0707	4.62298	19.6208	13.3638
4.3684	19.6932	4.43361	10.882	5.43442	16.6055	10.0785
3.92065	14.9343	6.00082	12.9014	6.72308	13.6668	31.5442
6.37335	16.5129	7.82058	6.88585	6.53802	9.13646	7.68849
4.69961	12.1663	8.16781	14.7562	5.36735	8.26522	6.05151
6.44616	11.2731	16.3855	16.9613	6.66759	21.0219	5.75988
5.32829	9.79148	12.4723	14.3985	6.94976	14.9425	7.13079
7.78213	17.3469	4.77732	12.0023	4.91869	11.1242	5.61528
4.87994	25.0535	7.48215	9.84043	4.92286	6.40545	10.7023
6.55923	28.971	11.3446	12.3393	3.89476	12.8986	3.87463
6.77671	18.3704	8.29012	10.2597	5.73787	6.51444	5.4388
9.19184	21.5105	6.65504	17.386	5.18514	7.43684	7.20277
4.65127	21.8067	6.28349	7.98768	5.997	6.03663	6.56995
4.92645	13.6156	7.54927	15.1362	15.4977	6.08924	5.0175
4.55792	11.1613	9.08356	22.7436	8.17185	17.9183	3.81339
6.41127	23.9711	7.06227	11.1804	7.47577	12.4158	5.33305
7.6319	17.598	8.55742	14.9783	7.25009	15.7748	5.14552
9.96643	10.8771	10.2377	4.66247	8.32848	9.17787	3.03536
7.41095	13.57	14.3179	5.74779	4.55125	12.4535	6.40038
5.30775	13.8067	9.3661	6.37983	8.85838	5.5781	6.64976
8.32669	9.17017	4.84741	8.25037	4.44871	5.23381	4.16459
5.15782	9.5196	5.88616	7.20565	5.23627	4.88962	3.0489
6.95014	10.9078	5.02451	10.916	6.71068	7.6382	3.36088
6.8348	13.4061	5.27739	9.96935	6.08602	13.9986	3.59727
6.22835	21.6501	6.99413	9.80943	6.27162	6.08459	8.32658
6.62056	36.2302	8.51132	11.0196	7.6255	5.68182	3.661
4.51539	21.1141	7.16149	9.30609	10.7521	6.90016	5.76357
5.20598	9.91394	7.16651	11.2064	13.2578	29.6764	7.28708
4.39962	8.84745	7.61654	10.2573	9.22744	9.19854	10.538
7.95409	15.7685	5.92792	17.2834	6.67192	6.32909	22.4263
3.01997	21.8716	6.53011	8.5069	6.95708	9.23993	7.31614
6.95723	10.6838	5.86765	10.0368	4.82082	9.70556	13.4927
9.04628	12.8181	6.11704	13.8211	8.66654	25.1268	6.8306
6.9494	12.5144	7.32289	9.49989	7.35902	10.4688	6.00605
4.72973	15.2426	7.56333	19.5863	6.89503	4.97799	7.63674
4.04974	11.9581	5.83679	9.5108	10.3043	10.2106	4.55013
3.01734	8.39276	6.63924	5.44448	7.47977	6.44782	5.95726
3.5914	8.26226	5.75089	14.1311	7.66156	6.5978	15.3683
2.99744	8.41873	7.05016	21.2945	5.60169	5.43793	9.45683
4.48892	10.1148	7.40793	12.4044	9.06382	10.7775	6.43144
3.75935	8.41939	5.15134	15.3613	5.74744	5.15543	8.99811
3.96342	11.6403	7.17119	12.9566	8.27319	7.63913	7.49695
4.64014	41.3171	8.67511	11.1119	9.1194	16.152	7.25957
4.73889	17.8346	4.54326	9.90789	5.87104	7.58042	31.3773
8.79443	16.0203	4.45114	8.16407	6.40668	15.9797	6.9568
5.09235	15.396	7.75754	23.5251	5.07701	9.20374	11.0359
4.47602	12.9551	4.55037	16.8187	3.07221	8.92887	8.8304
6.28907	19.3744	3.39494	7.81101	3.48851	8.17709	11.7586
11.9362	15.5175	6.39239	20.6485	4.89578	6.5577	7.99384
3.97993	18.3246	5.6177	7.21821	14.7308	7.02389	7.30748
5.1637	8.50311	5.79087	8.56041	5.17721	5.52363	8.2112
4.2218	8.25346	5.00281	22.1724	7.68637	20.9316	6.33841
2.96486	15.4603	4.33142	8.32319	4.92856	43.4915	14.5061
7.18759	13.2877	3.17007	9.20455	3.94624	10.3356	9.17716
5.26367	11.7984	11.3015	16.7919	14.0741	9.21076	9.72504
4.72125	9.33065	10.1325	4.54671	7.5122	19.4378	5.55273
3.53436	15.8331	7.62122	4.69634	5.91135	8.52256	6.03937
4.16853	11.1602	5.70725	30.1495	4.68075	8.61139	5.03916
7.37041	11.2152	6.34657	12.8275	9.49623	8.40265	13.6267
5.44867	13.0693	8.69761	10.7033	6.48632	10.4872	4.86756
5.38208	8.14546	5.60195	9.76098	4.45644	11.4204	7.63213
3.9951	7.08418	7.76241	9.99162	6.26453	8.7001	5.26952
8.26011	6.35344	10.0217	7.64102	13.3584	48.6809	6.2652
7.96498	15.3205	5.91473	6.60728	6.01088	7.80599	8.86081
6.98826	8.54324	7.24346	11.5624	7.86472	8.41155	6.19842
3.00117	11.7238	7.43173	9.15013	5.14819	8.2376	7.91429
3.64894	10.8564	4.87885	9.9732	5.84739	7.77032	5.61677
4.62631	6.22231	4.75443	13.7478	6.51334	6.46196	5.31811
6.37241	22.7388	4.57792	18.3949	6.12701	23.0797	12.5767
5.93113	8.02496	5.49928	9.6326	5.92153	7.74184	4.72827
5.49599	7.65133	4.98339	8.57949	6.97695	8.87964	11.3151
4.15028	4.81017	4.41759	10.4412	6.17168	8.06416	8.1865
4.02559	7.34779	6.42598	6.07992	11.4625	13.1258	7.25992
7.90233	7.61521	6.55045	8.35733	5.95689	8.37822	14.0012
4.04617	8.68488	4.52719	9.58917	6.48173	11.4936	7.76696
4.60207	4.14311	5.65759	8.64817	16.2099	9.19049	17.167
3.68509	3.72159	4.98464	10.9186	6.3919	8.45931	7.51972
4.54314	3.38903	5.27676	7.03846	4.07236	35.5231	13.7867
3.56512	6.50672	5.3155	15.3264	5.27607	19.969	7.57083
6.31876	6.63473	4.11075	13.1297	8.88556	8.27812	6.46289
4.03198	5.38909	4.87846	16.1251	13.487	11.4379	5.87833
6.73111	6.30967	5.66963	21.395	6.45873	29.7758	6.44075
4.8975	10.885	5.27279	11.582	6.11333	6.12366	11.183
3.93862	10.0705	4.74621	5.69807	4.86804	7.55602	8.10279
4.10589	8.59722	14.9801	9.58828	8.51258	7.14936	9.04264
7.99095	8.06881	17.264	9.59554	5.39485	12.2633	5.83082
4.92717	7.59141	8.81608	9.00061	6.91982	7.1124	8.6822
6.95769	11.9311	9.70444	6.4784	6.22547	15.1393	7.75303
7.5304	21.2553	5.63961	7.59674	12.9587	6.07596	12.2343
7.98289	14.4905	3.8854	7.03336	7.34592	9.78541	6.68439
4.05071	6.75952	7.02512	8.11001	5.09139	18.4664	7.43961
5.69137	8.41192	7.95902	6.14632	4.99667	17.7713	6.16496
3.99342	11.0086	7.80141	6.36728	5.8118	13.0016	5.20613
8.24932	8.89058	5.08149	9.53925	5.92597	8.51124	5.2854
3.33052	7.15253	3.84347	8.93984	7.48985	15.4873	4.66243
3.22747	7.13058	4.22473	10.25	7.71842	8.1954	5.83942
3.6405	8.85592	4.05379	9.37397	4.77934	9.59705	4.57841
3.24813	8.94358	5.67616	8.33693	4.96382	5.17568	4.07085
8.9583	5.33706	5.01895	9.31616	6.01761	8.90256	7.36536
4.84131	5.74043	10.8149	15.5805	9.09869	4.13584	6.20005
12.51	6.81054	4.69134	9.10479	5.97659	4.15179	7.63313
5.12822	6.02459	3.05166	14.9135	7.34014	5.28667	15.1815
7.30739	5.57218	5.68643	11.7799	5.90258	7.52246	7.17877
5.97149	5.11652	7.19531	3.92274	8.15027	3.43469	7.28896
5.59588	4.98817	7.60424	5.28914	8.64262	5.61814	5.38327
4.63134	3.57635	8.60337	4.56859	6.86912	13.6471	7.63419
7.91484	2.83194	5.56109	3.88981	6.11469	13.7457	6.05508
					7.76345

## Sheet: Fig. 5j
Time/h	CellROX Green			CTSL Mageic Red
0	0	0	0	0	0	0
6	0.0804899	0.027879	-0.139163	0.0502732	0.245538	0.149895
12	-0.330825	-0.0428555	0.331844	0.194945	0.0578045	0.356267
24	-0.172514	0.0619869	0.0408723	0.413502	0.301827	0.50002
30	-0.17585	0.292063	0.142019	0.396502	0.507296	0.537686
36	-0.327111	0.280522	0.271302	0.628633	0.586474	0.685785
60	0.650463	1.782	2.45187	0.5158	0.689932	0.783082
