# Supplementary material for: KDM4C inhibition blocks tumor growth in basal breast cancer by promoting cathepsin L-mediated histone H3 cleavage
Source: Nat Genet. 2025 Jun 2;57(6):1463–77. doi: 10.1038/s41588-025-02197-z (PMC12165855; doi:10.1038/s41588-025-02197-z)
Supplement: Supplementary file 10 — Statistical source data. [file 41588_2025_2197_MOESM10_ESM.xlsx]

## Sheet: Fig. 6b
Control	shKDM4C
0.841891	0.527121
0.908043	0.613772
0.817254	0.499664
0.839214	0.419207
0.765897

## Sheet: Fig. 6c
	KDM4C	GCLC
TCGA-E2-A14X	4.55922	5.55833
TCGA-AR-A0TP	3.9996	4.83928
TCGA-B6-A0I1	3.3406	4.49841
TCGA-BH-A5IZ	4.15969	4.827
TCGA-E9-A1NC	2.98352	3.17987
TCGA-E2-A159	4.1248	4.46646
TCGA-B6-A0IJ	3.79623	4.96613
TCGA-GI-A2C9	4.3846	4.87373
TCGA-D8-A1JL	3.80578	5.54277
TCGA-AR-A0U0	4.45432	5.38312
TCGA-E9-A1ND	3.64132	4.72052
TCGA-A8-A07R	4.21834	5.24656
TCGA-LL-A5YP	2.91264	3.76657
TCGA-BH-A18V	4.11236	5.27063
TCGA-D8-A1XK	3.94689	4.70126
TCGA-OL-A5RW	3.67907	3.04428
TCGA-A2-A4S1	2.50298	3.40267
TCGA-AR-A1AR	4.04362	4.9795
TCGA-B6-A0X1	4.62603	6.6026
TCGA-B6-A0RU	3.94919	4.67935
TCGA-AO-A124	3.98469	4.61743
TCGA-D8-A1JK	3.80833	4.48289
TCGA-AR-A5QQ	3.1644	3.75606
TCGA-AR-A0U4	3.54149	5.44851
TCGA-A2-A0ST	3.99762	4.56204
TCGA-EW-A1P4	3.02981	4.80977
TCGA-AN-A0G0	3.92446	4.26272
TCGA-A7-A13D	4.14892	3.71784
TCGA-BH-A0B9	3.89274	5.04486
TCGA-HN-A2NL	3.02408	4.60899
TCGA-AC-A7VC	2.15356	3.62697
TCGA-D8-A27F	3.67215	4.11965
TCGA-EW-A3U0	3.62531	4.94047
TCGA-S3-AA10	3.46533	4.78645
TCGA-A2-A0CM	4.25587	4.62286
TCGA-A2-A25F	4.00938	5.19782
TCGA-AO-A0J6	3.69107	4.66674
TCGA-A2-A04U	2.92297	3.71658
TCGA-A7-A6VW	2.28569	4.07881
TCGA-B6-A400	3.10538	4.20223
TCGA-AC-A6IW	3.06398	4.96839
TCGA-E2-A1LH	2.8674	3.63794
TCGA-B6-A0IQ	3.45558	4.21864
TCGA-EW-A1OW	3.76921	4.99493
TCGA-A1-A0SO	2.86786	5.75753
TCGA-BH-A0B3	3.46343	4.69848
TCGA-GM-A2DF	3.45661	3.93681
TCGA-E2-A1II	4.90973	5.72618
TCGA-B6-A402	3.51695	5.54525
TCGA-A2-A1G1	3.69479	4.38105
TCGA-A2-A04P	3.31306	3.63386
TCGA-BH-A0E6	2.60503	3.49192
TCGA-E2-A1AZ	4.90585	4.56126
TCGA-AO-A129	4.06801	3.91528
TCGA-E9-A1N8	4.0097	5.0088
TCGA-D8-A1XQ	4.44318	6.05319
TCGA-BH-A1FC	4.57464	5.77764
TCGA-AO-A0J4	4.0139	4.75273
TCGA-BH-A0WA	3.56757	5.37764
TCGA-AR-A2LR	3.10813	4.74704
TCGA-B6-A0I2	4.39617	3.81745
TCGA-A2-A3XY	3.54827	4.79357
TCGA-B6-A0RE	4.32893	4.55073
TCGA-A2-A04T	4.86073	4.76117
TCGA-A2-A0YE	2.9506	3.92968
TCGA-AO-A128	4.60681	4.6491
TCGA-AR-A256	4.75145	5.8993
TCGA-BH-A1F0	4.72505	5.08446
TCGA-A8-A08R	3.11383	5.93278
TCGA-A7-A6VV	4.03893	3.90924
TCGA-AN-A0FL	3.04779	5.17458
TCGA-E9-A243	3.93324	5.175
TCGA-A1-A0SP	3.39238	4.42777
TCGA-E2-A14N	4.39277	4.49021
TCGA-E2-A1LS	3.77392	4.40752
TCGA-C8-A134	4.00506	5.04889
TCGA-B6-A3ZX	4.36343	4.58018
TCGA-A1-A0SK	3.84413	4.84753
TCGA-D8-A27M	4.56264	5.3962
TCGA-EW-A6SB	2.79847	4.52612
TCGA-AC-A62X	4.09713	4.80005
TCGA-BH-A0RX	3.51416	4.23922
TCGA-LL-A6FR	2.42452	3.24922
TCGA-AC-A2QH	3.30323	4.31466
TCGA-AN-A0AT	3.00872	4.64499
TCGA-EW-A1P8	3.79945	5.16063
TCGA-AQ-A04J	4.36619	4.72108
TCGA-AR-A24Q	3.81919	5.10086
TCGA-AC-A2QJ	1.03695	2.21794
TCGA-OL-A66I	3.7435	4.4714
TCGA-E9-A3QA	3.72011	4.75637
TCGA-AR-A0TU	3.04373	5.39913
TCGA-D8-A1JM	3.00639	2.86547
TCGA-D8-A143	2.82081	5.36846
TCGA-A7-A0CE	3.54285	4.71287
TCGA-AN-A04D	3.99017	4.29882
TCGA-E2-A574	2.58998	4.44682
TCGA-A2-A3XU	2.62529	3.96834
TCGA-B6-A409	2.77476	4.39458
TCGA-C8-A12V	4.23158	5.41598
TCGA-AN-A0AR	3.45994	5.01921
TCGA-A7-A26F	3.93122	4.48671
TCGA-B6-A1KF	3.41952	5.79164
TCGA-A2-A3Y0	3.16468	4.96188
TCGA-AR-A1AJ	4.25782	4.85594
TCGA-A2-A0YM	3.12498	5.86513
TCGA-A7-A4SD	4.27858	4.67457
TCGA-AN-A0FJ	3.39175	6.03998
TCGA-LL-A73Y	3.82862	5.12672
TCGA-AR-A251	4.45238	5.04649
TCGA-OL-A5D7	3.91063	4.00207
TCGA-A2-A0D0	2.65555	3.92135
TCGA-BH-A18T	3.5151	4.91432
TCGA-E9-A244	4.34371	4.95362
TCGA-S3-AA0Z	4.53368	5.25876
TCGA-AN-A0FX	4.22653	4.99269
TCGA-C8-A1HJ	3.36136	4.80669
TCGA-LL-A8F5	2.85934	2.96795
TCGA-D8-A147	3.39286	4.99397
TCGA-E2-A14Y	3.26941	5.70013
TCGA-E2-A573	3.3493	3.94755
TCGA-E2-A1LL	2.52839	4.43409
TCGA-A2-A3XT	4.45277	4.57269
TCGA-A7-A26I	3.76225	5.35741
TCGA-E2-A158	4.65733	5.02902
TCGA-AC-A2BK	4.40206	6.06505
TCGA-A2-A0SX	4.61812	5.02457
TCGA-S3-AA15	3.75482	4.14428
TCGA-C8-A27B	5.71831	5.77829
TCGA-E9-A22G	4.04505	4.9115
TCGA-AQ-A54N	3.84244	2.96672
TCGA-A8-A07O	3.76084	5.16201
TCGA-D8-A27H	3.65647	4.24283
TCGA-AC-A8OQ	3.42849	5.37146
TCGA-BH-A18G	3.14767	3.91995
TCGA-E2-A150	5.38413	6.03782
TCGA-A2-A04Q	4.41054	4.43641
TCGA-B6-A0RT	4.6913	5.04285
TCGA-PL-A8LZ	4.46927	4.49974
TCGA-E2-A1LG	3.77244	4.99518
TCGA-BH-A0E0	3.78867	4.3954
TCGA-AR-A0TS	4.09503	5.02515
TCGA-AO-A0JL	2.95497	3.57234
TCGA-E2-A14R	4.6852	4.15292
TCGA-OL-A6VO	4.3196	4.85561
TCGA-A7-A6VY	4.20441	4.94585
TCGA-A7-A0DA	5.00338	5.03307
TCGA-BH-A18Q	4.51835	5.26255
TCGA-A2-A4RX	4.26445	4.13055
TCGA-E2-A1LK	2.99724	4.30609
TCGA-A8-A07C	2.63879	6.24283
TCGA-AR-A1AY	5.33995	5.7965
TCGA-AN-A0XU	3.84298	5.01632
TCGA-BH-A1F6	4.50755	4.68759
TCGA-A2-A0D2	2.85786	4.12333
TCGA-A7-A4SE	4.00603	4.17351
TCGA-B6-A0I6	3.20059	4.82483
TCGA-A8-A07U	4.14243	4.57821
TCGA-AR-A1AI	3.82359	5.32908
TCGA-D8-A142	3.66967	6.37372
TCGA-BH-A0BL	3.6144	5.18923
TCGA-E9-A1N9	3.54613	5.41548
TCGA-A2-A0T2	3.96622	4.09075
TCGA-C8-A131	3.13215	4.90241
TCGA-A7-A13E	5.30586	5.16835
TCGA-EW-A1PB	2.85526	3.72614
TCGA-A7-A5ZV	3.90507	5.22872
TCGA-AO-A12F	3.28665	4.45876
TCGA-PL-A8LV	3.1131	4.11767
TCGA-AR-A1AQ	3.83213	4.95395
TCGA-AN-A0AL	2.88412	5.3558
TCGA-A2-A0T0	2.94149	4.49229
TCGA-BH-A0DL	3.12152	4.08989
TCGA-A2-A3XX	3.08334	4.42091
TCGA-C8-A12K	3.80031	4.38072
TCGA-OL-A5S0	2.93008	4.04283
TCGA-BH-A0BW	3.87683	5.33239
TCGA-E2-A1B6	3.79459	4.51231
TCGA-BH-A0AV	3.80797	4.21408
TCGA-GM-A3XL	3.51203	4.36373
TCGA-BH-A0BG	4.39958	5.07835
TCGA-EW-A1PH	4.12138	4.90155
TCGA-A2-A3XS	3.88809	4.31882
TCGA-A7-A26G	3.64877	5.06849
TCGA-AO-A1KR	2.82921	3.3801
TCGA-E2-A1LI	4.00639	4.95257
TCGA-E9-A5FL	1.9836	5.74206
TCGA-B6-A0WX	3.44845	4.62189
TCGA-A2-A0YJ	3.59972	5.22962
TCGA-AR-A1AH	3.06506	4.76036

## Sheet: Fig. 6e
	Vehicle		10 nM QC6352		50 nM QC6352
SUM149	sgScramble	CTSL KO	sgScramble	CTSL KO	sgScramble	CTSL KO
	90.4298	106.58	42.7448	85.4121	0.775388	11.3093
	112.727	102.957	40.8507	87.0736	0.376628	10.6115
	96.8432	92.9553	29.918	80.062	0.110788	10.5782
	Vehicle		10 nM QC6352		50 nM QC6352
HCC1954	sgScramble	CTSL KO	sgScramble	CTSL KO	sgScramble	CTSL KO
	102.393	108.353	32.2103	88.1168	13.5748	10.4373
	97.9504	109.069	37.0113	92.5598	21.1764	15.87
	99.6561	75.8826	33.0947	77.7567	18.9233	14.0591
	Vehicle		10 nM QC6352		50 nM QC6352
HCC38	sgScramble	CTSL KO	sgScramble	CTSL KO	sgScramble	CTSL KO
	88.8936	102.579	54.4234	57.4931	37.7958	63.6325
	103.922	113.643	65.4871	62.4174	48.4119	65.5511
	107.184	130.974	65.1673	69.3242	50.3304	67.4696
	Vehicle		10 nM QC6352		50 nM QC6352
HCC1806	sgScramble	CTSL KO	sgScramble	CTSL KO	sgScramble	CTSL KO
	98.0357	102.857	68.0357	77.1429	42.3214	43.9286
	93.75	96.9643	82.5	83.0357	54.1071	44.4643
	108.214	111.964	72.8571	104.464	54.1071	63.75
	Vehicle		10 nM QC6352		50 nM QC6352
HDQP1	sgScramble	CTSL KO	sgScramble	CTSL KO	sgScramble	CTSL KO
	90.8425	98.1685	84.9817	107.326	63.37	57.5092
	96.7033	97.8022	98.5348	102.198	52.0147	49.8168
	112.454	90.8425	94.1392	98.1685	60.4396	58.6081

## Sheet: Fig. 6f
	SUM149 sgScramble
Time/Days	Vehicle					QC6352
0	0	0	0	0	0	0	0	0	0	0
14	22.2569	23.6363	16.4229	27.3111	17.9951	35.461	27.4948	37.3222	18.2222	13.251
21	64.3476	51.7334	45.6459	69.2912	55.9973	45.927	30.8275	91.4338	29.4525	53.7805
27	122.439	161.458	110.614	156.116	199.066	61.996	35.6756	54.334	23.8058	61.873
30	246.953	265.67	225.233	166.854	216.255	60.2891	66.8912	59.2578	65.9514	90.92
34	507.332	292.414	341.866	222.931	412.689	115.408	57.6636	88.0967	98.5578	124.073
38	659.353	550.412	658.134	444.838	449.611	178.917	107.562	151.241	200.882	187.402
41	707.128	559.576	592.1	709.024	587.524	251.261	200.649	233.647	148.116	172.714
	SUM149 CTSL KO
Time/Days	Vehicle					QC6352
0	0	0	0	0	0	0	0	0	0	0
14	30.9912	17.4887	34.2084	15.177	41.3706	19.2097	17.7109	17.6036	36.2745	29.8303
21	35.5644	62.798	58.4064	35.5532	102.465	35.9716	65.9354	36.5913	60.0123	46.1023
27	92.4751	139.087	186.096	126.72	130.009	112.806	156.633	51.2782	92.0964	156.633
30	117.369	198.328	149.462	311.626	172.408	152.498	176.487	105.426	103.021	150.704
34	199.649	467.697	379.927	457.987	299.501	227.612	264.334	150.231	221.625	228.513
38	456.896	445.068	440.447	673.313	339.628	469.384	572.569	377.893	192.29	239.971
41	294.133	571.908	680.623	531.508	397.165	494.118	832.696	313.768	266.628	472.954

## Sheet: Fig. 6g
	HCC1806 sgScramble
Time/Days	Vehicle								QC6352
0	0	0	0	0	0	0	0	0	0	0	0	0	0	0	0	0	0	0
8	95.22	55.5264	85.3682	81.2123	78.7119	131.871	212.66	69.2747	0	94.77	54.1517	129.613	68.4137	49.0649	77.9922	51.2266	86.4876	60.3695
11	141.532	154.491	154.5	107.357	188.294	166.926	177.731	143.958	37.8643	85.3588	58.4049	70.0611	121.435	107.774	58.3442	64.3634	121.599	106.5
13	126.169	238.745	144.147	172.519	198.513	259.745	248.5	276.548	127.189	119.978	130.023	141.578	182.677	78.5822	133.565	91.7865	133.965	146.298
17	290.328	322.113	359.979	350.493	369.9	418.889	277.907	520.433	237.558	253.782	270.215	164.147	239.756	112.81	238.482	169.217	358.298	199.166
	HCC1806 CTSL KO
Time/Days	Vehicle								QC6352
0	0	0	0	0	0	0	0	0	0	0	0	0	0	0	0	0
8	37.1929	92.7155	57.5159	88.2804	69.629	111.411	43.8633	62.3414	107.745	21.6251	45.1302	39.7558	52.3149	84.0763	44.6726	62.139
11	142.674	89.0767	255.528	266.852	96.4975	199.543	105.29	248.279	95.3264	34.983	92.1066	94.9856	47.2109	124.272	105.982	80.2714
13	173.678	149.234	283.787	351.872	340.101	274.077	200.694	175.633	160.961	73.0647	130.466	137.556	83.3374	272.548	139.784	184.481
17	328.302	288.225	486.804	481.18	350.94	454.149	388.924	423.62	270.497	124.03	181.166	246.087	116.716	429.423	251.498	545.014

## Sheet: Fig. 6h
	sgScramble				CTSL KO
	Vehicle_rep1	Vehicle_rep2	QC6352_rep1	QC6352_rep2	Vehicle_rep1	Vehicle_rep2	QC6352_rep1	QC6352_rep2
OXIDATIVE_PHOSPHORYLATION	0.473425	0.292953	-0.360434	-0.242226	0.240679	0.203388	0.162174	0.350544
PROTEIN_SECRETION	0.511791	-0.0488197	-0.378667	-0.221665	0.0214626	0.209029	-0.108436	-0.132692
PANCREAS_BETA_CELLS	0.246715	0.0976092	-0.0499063	-0.392311	0.245683	0.2632	0.0271151	0.0767976
ADIPOGENESIS	0.354656	0.226546	-0.150632	-0.00293316	0.265552	0.208474	0.100028	0.204313
FATTY_ACID_METABOLISM	0.365167	0.207831	-0.0722076	-0.0852497	0.209689	0.217927	0.235161	0.306394
PEROXISOME	0.367358	0.201058	-0.0867234	-0.0467697	0.215342	0.237787	0.00548886	0.236654
NOTCH_SIGNALING	0.116166	0.176432	0.0781115	-0.309053	0.16601	0.128268	-0.212985	-0.179288
UV_RESPONSE_DN	0.0977212	-0.0259759	-0.195352	-0.23841	0.0335368	0.109375	-0.406772	-0.428182
GLYCOLYSIS	0.280709	0.0301139	-0.100977	-0.0323404	0.0830638	0.0238274	0.0316436	0.00703526
KRAS_SIGNALING_DN	-0.0142936	0.354991	0.0643387	-0.158304	0.267332	0.0560233	0.0509363	-0.00372237
BILE_ACID_METABOLISM	0.233544	0.208963	0.0436479	-0.00892301	0.191587	0.198669	0.0793287	0.291015
MYC_TARGETS_V1	0.402723	-0.267065	-0.284559	0.0452772	-0.243357	0.00438414	-0.0360385	0.330083
ANGIOGENESIS	-0.067687	0.0404819	0.0516196	-0.298534	-0.0356149	-0.139341	-0.0337843	-0.193289
ANDROGEN_RESPONSE	0.239365	-0.116037	-0.0600313	-0.0122215	-0.138783	0.107831	-0.0147448	0.0594695
HEME_METABOLISM	0.17739	0.0348594	-0.0204026	0.0774078	-0.0399002	0.0722118	0.0559035	0.00933445
XENOBIOTIC_METABOLISM	0.0677462	0.152456	0.0889955	-0.0168165	0.111162	0.0552602	0.167309	0.131664
CHOLESTEROL_HOMEOSTASIS	0.10156	-0.0885311	-0.0421993	-0.0651379	0.167104	0.0763971	0.153893	0.237336
HYPOXIA	0.00747688	0.0525087	0.0325378	-0.0368102	-0.0852306	-0.0673077	-0.029944	0.000236634
MYOGENESIS	-0.112401	0.0996721	0.0943165	-0.103803	0.13321	-0.123634	0.256872	-0.0233283
MTORC1_SIGNALING	0.272176	-0.297265	-0.0703151	0.0918852	-0.0235062	0.0681436	-0.106837	0.140105
WNT_BETA_CATENIN_SIGNALING	-0.0646754	-0.0399107	-0.0224844	-0.0214726	-0.222372	-0.250366	0.165632	0.16908
HEDGEHOG_SIGNALING	-0.101926	0.144057	0.137453	-0.0270306	0.144046	0.0501876	-0.368759	-0.514809
ALLOGRAFT_REJECTION	-0.183516	0.0727853	0.066235	-0.104796	-0.17872	-0.136351	0.0297744	0.0109302
PI3K_AKT_MTOR_SIGNALING	0.041583	-0.0630721	0.00185006	0.0860726	-0.0568561	-0.1551	0.14627	-0.0166151
UNFOLDED_PROTEIN_RESPONSE	0.273569	-0.353532	-0.058429	0.16385	-0.249759	-0.230577	-0.294221	-0.147384
DNA_REPAIR	0.123775	-0.212854	-0.0485338	0.154785	-0.0761975	-0.190465	0.128069	0.248472
KRAS_SIGNALING_UP	-0.249732	-0.0995156	0.0444116	-0.187555	-0.274473	-0.0725172	0.0798869	0.0447202
COAGULATION	-0.144773	0.0136102	0.0940809	-0.0152968	0.0402792	-0.187002	0.0290005	0.195387
APICAL_JUNCTION	-0.0397287	0.0664821	0.187536	0.138778	-0.00521186	-0.101091	-0.207049	-0.234065
ESTROGEN_RESPONSE_EARLY	-0.0224662	-0.0381746	0.130213	0.116014	0.0657018	-0.151528	-0.0762081	-0.104447
IL6_JAK_STAT3_SIGNALING	-0.160738	0.0475795	0.223481	0.031927	-0.19	-0.228425	0.0691718	0.0421312
SPERMATOGENESIS	-0.142433	-0.134008	0.0802867	0.0275505	-0.194299	-0.113291	0.2357	0.268683
APOPTOSIS	-0.11514	-0.136419	0.0618133	0.0947462	-0.303742	-0.251201	0.0664159	0.153082
TGF_BETA_SIGNALING	0.00271002	-0.192296	0.0961306	0.156964	-0.280534	-0.35661	-0.176047	-0.108466
COMPLEMENT	-0.171299	-0.168954	0.131894	0.0467641	-0.169984	-0.249823	0.0417758	0.0819872
EPITHELIAL_MESENCHYMAL_TRANSITION	-0.271975	-0.114742	0.163265	0.0111706	-0.216832	-0.187881	0.115106	0.104916
P53_PATHWAY	-0.173431	-0.135808	0.134682	0.156856	-0.184717	-0.210344	-0.12443	-0.100738
ESTROGEN_RESPONSE_LATE	-0.125774	-0.0263918	0.215534	0.244091	0.022609	-0.19186	0.171234	0.087271
REACTIVE_OXIGEN_SPECIES_PATHWAY	0.0606601	-0.232811	0.224279	0.256487	-0.140592	-0.289033	0.334859	0.320055
INFLAMMATORY_RESPONSE	-0.38906	-0.158746	0.0700993	0.0366221	-0.300059	-0.302013	-0.0725633	0.0037984
IL2_STAT5_SIGNALING	-0.226506	-0.151138	0.176974	0.109147	-0.160762	-0.20844	-0.0596732	0.00616638
APICAL_SURFACE	-0.0221228	-0.103033	0.316112	0.272793	0.0313069	-0.238367	-0.140439	0.0145161
INTERFERON_GAMMA_RESPONSE	-0.272325	-0.115162	0.178343	0.234648	-0.257203	-0.283278	0.259027	0.289365
TNFA_SIGNALING_VIA_NFKB	-0.406361	-0.198461	0.159242	0.110998	-0.382855	-0.41318	-0.112678	-0.101561
MYC_TARGETS_V2	-0.119092	-0.464654	0.0693255	0.310667	-0.29942	-0.387379	-0.30259	-0.106713
MITOTIC_SPINDLE	-0.0122504	-0.323015	0.330487	0.378518	-0.22929	-0.1614	-0.0542805	-0.189185
UV_RESPONSE_UP	-0.286952	-0.335315	0.263841	0.31147	-0.378655	-0.422872	0.191811	0.18342
INTERFERON_ALPHA_RESPONSE	-0.361639	-0.283556	0.306142	0.41996	-0.378548	-0.403299	0.377795	0.408013
G2M_CHECKPOINT	-0.148996	-0.532633	0.414666	0.509634	-0.481255	-0.347848	0.222955	0.25978
E2F_TARGETS	-0.315926	-0.578463	0.465207	0.528308	-0.51151	-0.402168	0.430422	0.526973

## Sheet: Fig. 6j
SUM149		HCC38
sgScramble	CTSL KO	sgScramble	CTSL KO
3.86344	2.18227	1.79449	1.59254
4.21451	3.03856	2.40574	1.7734
4.30851	1.8584	2.13156	1.58432
4.86007	3.82564	2.55677	1.82697

## Sheet: Fig. 6k
SUM149					HCC1806
sgScramble		CTSL KO			sgScramble		CTSL KO
Vehicle	QC6352	Vehicle	QC6352		Vehicle	QC6352	Vehicle	QC6352
80.7344	39.0641	14.2024	54.3		90.2368	20.8	62.7955	52.7059
110.622	41.86	18.3404	82.85		149.588	47.8043	89.1429	58.1538
110.273	68.2143	39.7041	48.9615		47.78	23.0556	143.375	41.1765
84.2647	45.5682	79.8077	130.19		41.7381	77.3	66.3	67.1071
95.5417	42	18.0151	52.7237		40.3056	42.1842	42.2241	59.9688
					49.6296	73.4	93.875	34.9138
					40.76	84.2857	40.8235	30.45
					31	81.9412	38.1	65.1482
						51.8056
						51.8947
