# Supplementary material for: KDM4C inhibition blocks tumor growth in basal breast cancer by promoting cathepsin L-mediated histone H3 cleavage
Source: Nat Genet. 2025 Jun 2;57(6):1463–77. doi: 10.1038/s41588-025-02197-z (PMC12165855; doi:10.1038/s41588-025-02197-z)
Supplement: Supplementary file 16 — Statistical source data. [file 41588_2025_2197_MOESM16_ESM.xlsx]

## Sheet: Extended Data Fig. 1a
Percentage of alteration%
	TCGA	METABIRC
KDM5A	18	13
KDM4C	13	7
KDM5B	8	11
KDM1B	9	5
JMJD1C	8	3
KDM6A	4	4
KDM4D	5	1.9
KDM4A	3	3
KDM3A	4	1.6
PHF8	4	1.3
KDM5C	4	0.9
KDM2A	2.6	1.3
KDM4B	3	0.9
KDM2B	3	0.6
PHF2	2.6	0.9
KDM3B	2.6	0
KDM1A	0.9	0
KDM6B	0.9	0
KDM5D	0	0

## Sheet: Extended Data Fig. 1b
TCGA by PAM50 subtype				TCGA by TNBC identification
KDM4C CNV status	PAM50	Count		KDM4C CNV status	TNBC identification	Count
Amplification	Basal	9		Amplification	Non_TNBC	10
Diploid	Basal	51		Deep_Deletion	Non_TNBC	5
Gain	Basal	70		Diploid	Non_TNBC	498
Shallow_Deletion	Basal	41		Gain	Non_TNBC	106
Amplification	Her2	4		Shallow_Deletion	Non_TNBC	264
Deep_Deletion	Her2	1		Amplification	TNBC	5
Diploid	Her2	30		Diploid	TNBC	29
Gain	Her2	13		Gain	TNBC	44
Shallow_Deletion	Her2	38		Shallow_Deletion	TNBC	32
Deep_Deletion	LumA	1
Diploid	LumA	334
Gain	LumA	40
Shallow_Deletion	LumA	97
Amplification	LumB	2
Deep_Deletion	LumB	3
Diploid	LumB	87
Gain	LumB	25
Shallow_Deletion	LumB	115
Diploid	Normal	25
Gain	Normal	2
Shallow_Deletion	Normal	5
METABRIC by PAM50 subtype				METABRIC by TNBC identification
KDM4C CNV status	PAM50	Count		KDM4C CNV status	TNBC identification	Count
Amplification	Basal	24		Amplification	Non_TNBC	14
Diploid	Basal	169		Deep_Deletion	Non_TNBC	7
Gain	Basal	58		Diploid	Non_TNBC	1128
Shallow_Deletion	Basal	75		Gain	Non_TNBC	63
Amplification	Her2	2		Shallow_Deletion	Non_TNBC	445
Deep_Deletion	Her2	1		Amplification	TNBC	22
Diploid	Her2	122		Diploid	TNBC	165
Gain	Her2	14		Gain	TNBC	54
Shallow_Deletion	Her2	99		Shallow_Deletion	TNBC	76
Amplification	LumA	6
Deep_Deletion	LumA	2
Diploid	LumA	560
Gain	LumA	19
Shallow_Deletion	LumA	131
Amplification	LumB	4
Deep_Deletion	LumB	2
Diploid	LumB	291
Gain	LumB	17
Shallow_Deletion	LumB	174
Deep_Deletion	Normal	2
Diploid	Normal	147
Gain	Normal	8
Shallow_Deletion	Normal	41

## Sheet: Extended Data Fig. 1c
TCGA by TNBC Cell line subtype
KDM4C CNV status	TNBC cell line subtype	Count
Amplification	Basal	5
Diploid	Basal	14
Diploid	Luminal	6
Diploid	Mesenchymal	7
Gain	Basal	24
Gain	Luminal	7
Gain	Mesenchymal	8
Shallow_Deletion	Basal	11
Shallow_Deletion	Luminal	10
Shallow_Deletion	Mesenchymal	7
METABRIC by TNBC Cell line subtype
KDM4C CNV status	TNBC cell line subtype	Count
Amplification	Basal	19
Amplification	Luminal	2
Amplification	Mesenchymal	1
Diploid	Basal	59
Diploid	Luminal	39
Diploid	Mesenchymal	50
Gain	Basal	38
Gain	lum	7
Gain	Mesenchymal	7
Shallow_Deletion	Basal	30
Shallow_Deletion	Luminal	25
Shallow_Deletion	Mesenchymal	19

## Sheet: Extended Data Fig. 1d
CCLE by cell line lineage
KDM4C CNV status	TNBC cell line subtype	Frequent
Deletion	Basal	8
Deletion	HER2	6
Deletion	Luminal	5
Amplification	Basal	10
Amplification	HER2	1
Diplod	Basal	11
Diplod	HER2	6
Diplod	Luminal	10

## Sheet: Extended Data Fig. 1e
Cell line	Lineage	Log2 KDM4C Copy Number	KDM4C CNV Status
HCC1954	Basal/HER2 amplified	2.15727	Gain
HCC2157	Basal	1.7445	Gain
HCC70	Basal	1.73003	Gain
CAL851	Basal	1.57937	Gain
BT549	Basal	1.50493	Gain
SUM149PT	Basal	1.38119	Gain
HCC202	HER2 amplified	1.37689	Gain
HCC38	Basal	1.342	Gain
HCC1395	Basal	1.28324	Gain
HCC1187	Basal	1.24632	Gain
MDAMB157	Basal	1.20096	Gain
HCC1599	Basal	1.13773	NC
SUM229PE	Basal	1.12898	NC
CAMA1	Luminal	1.10483	NC
CAL51	Basal	1.08034	NC
MDAMB436	Basal	1.06919	NC
HCC1569	Basal	1.06344	NC
MDAMB134VI	Luminal	1.0526	NC
HCC1937	Basal	1.05071	NC
DU4475	HER2 amplified	1.04765	NC
ZR751	Luminal	1.03337	NC
HCC2218	HER2 amplified	0.974743	NC
AU565	HER2 amplified	0.956006	NC
CAL148	HER2 amplified	0.952937	NC
BT20	Basal	0.933003	NC
MDAMB415	HER2 amplified	0.929241	NC
SKBR3	HER2 amplified	0.920247	NC
MDAMB175VII	HER2 amplified	0.896685	NC
HMC18	Basal	0.889379	NC
KPL1	Luminal	0.876326	NC
MCF7	Luminal	0.865182	NC
T47D	Luminal	0.863564	NC
BT483	Luminal	0.858098	NC
JIMT1	Basal	0.850138	NC
EFM19	Luminal	0.849132	NC
HS578T	Basal	0.846005	NC
SUM52PE	Luminal	0.845755	NC
UACC812	HER2 amplified	0.834182	NC
CAL120	Basal	0.828387	NC
ZR7530	HER2 amplified	0.822152	NC
HDQP1	Basal	0.793251	Deletion
MDAMB468	Basal	0.772641	Deletion
UACC893	HER2 amplified	0.768651	Deletion
SUM1315MO2	Basal	0.750454	Deletion
HCC1500	Luminal	0.745397	Deletion
SUM185PE	HER2 amplified	0.744177	Deletion
SUM44PE	Luminal	0.693365	Deletion
HCC1419	HER2 amplified	0.679653	Deletion
SUM159PT	Basal	0.660018	Deletion
EFM192A	HER2 amplified	0.633428	Deletion
MDAMB361	HER2 amplified	0.60849	Deletion
MDAMB453	HER2 amplified	0.606103	Deletion
MFM223	Basal	0.531466	Deletion
HCC1806	Basal	0.527941	Deletion
SUM102PT	Basal	0.520962	Deletion
MDAMB231	Basal	0.49004	Deletion
HCC1143	Basal	0.43644	Deletion
BT474	HER2 amplified	0.418221	Deletion
HCC1428	Luminal	0.411822	Deletion

## Sheet:  Extended Data Fig. 1f
TCGA Cohort					METABRIC Cohort
SAMPLE_ID	KDM4C_RNA Expression (log2 TPM+1)	KDM4C CNV Status			SAMPLE_ID	KDM4C_RNA Expression (Normalized probe intensity)	KDM4C CNV Status
TCGA-A8-A08H	3.45706	Diploid			MB-0000	6.09663	Diploid
TCGA-A8-A08P	3.06954	Shallow_Deletion			MB-0002	6.13812	Shallow_Deletion
TCGA-A7-A56D	2.06502	Gain			MB-0005	6.24012	Diploid
TCGA-A7-A6VW	2.28569	Diploid			MB-0006	5.91867	Diploid
TCGA-A7-A5ZV	3.90507	Gain			MB-0008	6.00886	Diploid
TCGA-AO-A128	4.60681	Gain			MB-0010	5.99702	Diploid
TCGA-BH-A1F0	4.72505	Gain			MB-0014	6.03409	Shallow_Deletion
TCGA-GM-A3XL	3.51203	Gain			MB-0020	6.02125	Diploid
TCGA-A7-A26I	3.76225	Gain			MB-0022	6.0192	Shallow_Deletion
TCGA-AR-A1AO	3.42837	Diploid			MB-0025	5.91385	Diploid
TCGA-AR-A5QQ	3.1644	Diploid			MB-0028	5.78009	Shallow_Deletion
TCGA-BH-A1EN	3.32588	Shallow_Deletion			MB-0035	6.01639	Shallow_Deletion
TCGA-AR-A254	3.63298	Diploid			MB-0036	5.81894	Shallow_Deletion
TCGA-BH-A6R9	3.36485	Gain			MB-0039	5.86842	Diploid
TCGA-PL-A8LZ	4.46927	Gain			MB-0045	6.16252	Shallow_Deletion
TCGA-A7-A26F	3.93122	Diploid			MB-0046	6.12501	Shallow_Deletion
TCGA-BH-A0RX	3.51416	Gain			MB-0048	6.17665	Shallow_Deletion
TCGA-D8-A1JF	3.60387	Shallow_Deletion			MB-0050	6.10166	Diploid
TCGA-D8-A1X9	3.31248	Shallow_Deletion			MB-0053	5.86309	Diploid
TCGA-BH-A0B3	3.46343	Shallow_Deletion			MB-0054	5.88228	Shallow_Deletion
TCGA-B6-A0X1	4.62603	Gain			MB-0056	5.91216	Diploid
TCGA-E2-A159	4.1248	Gain			MB-0059	6.06803	Diploid
TCGA-E9-A243	3.93324	Diploid			MB-0060	6.36735	Diploid
TCGA-E9-A5FL	1.9836	Shallow_Deletion			MB-0062	5.93124	Gain
TCGA-BH-A0BR	3.18997	Shallow_Deletion			MB-0064	6.01322	Diploid
TCGA-D8-A1JA	3.20277	Shallow_Deletion			MB-0066	5.66346	Shallow_Deletion
TCGA-D8-A1JK	3.80833	Shallow_Deletion			MB-0068	5.92965	Diploid
TCGA-A8-A094	3.46166	Shallow_Deletion			MB-0071	6.20711	Diploid
TCGA-D8-A1Y2	3.3282	Diploid			MB-0079	5.77321	Shallow_Deletion
TCGA-EW-A1PB	2.85526	Diploid			MB-0081	5.73758	Shallow_Deletion
TCGA-A7-A6VY	4.20441	Gain			MB-0083	6.15936	Diploid
TCGA-C8-A12K	3.80031	Gain			MB-0093	6.08954	Shallow_Deletion
TCGA-AR-A0U4	3.54149	Shallow_Deletion			MB-0095	6.24377	Diploid
TCGA-E9-A1ND	3.64132	Diploid			MB-0097	6.27594	Shallow_Deletion
TCGA-E9-A1NC	2.98352	Amplification			MB-0099	5.88098	Diploid
TCGA-OL-A5RW	3.67907	Gain			MB-0100	6.29527	Gain
TCGA-A2-A3XT	4.45277	Gain			MB-0101	6.04367	Diploid
TCGA-AR-A1AR	4.04362	Diploid			MB-0102	6.07797	Diploid
TCGA-BH-A5IZ	4.15969	Amplification			MB-0106	6.10423	Diploid
TCGA-LL-A8F5	2.85934	Shallow_Deletion			MB-0107	6.8374	Amplification
TCGA-BH-A0GY	3.26	Shallow_Deletion			MB-0108	5.99013	Shallow_Deletion
TCGA-AR-A24U	3.79153	Diploid			MB-0109	6.01887	Diploid
TCGA-OL-A66P	2.20094	Shallow_Deletion			MB-0110	5.79667	Shallow_Deletion
TCGA-D8-A1JL	3.80578	Diploid			MB-0111	6.15759	Gain
TCGA-EW-A1OZ	3.50904	Diploid			MB-0112	6.11664	Diploid
TCGA-AR-A256	4.75145	Gain			MB-0113	5.94993	Diploid
TCGA-EW-A2FR	3.45139	Shallow_Deletion			MB-0114	6.09462	Diploid
TCGA-B6-A0IJ	3.79623	Gain			MB-0115	6.42135	Amplification
TCGA-BH-A0BW	3.87683	Shallow_Deletion			MB-0116	5.89233	Diploid
TCGA-D8-A1XK	3.94689	Amplification			MB-0117	6.01838	Diploid
TCGA-E2-A1II	4.90973	Gain			MB-0119	5.82862	Diploid
TCGA-AO-A0JE	3.11861	Shallow_Deletion			MB-0120	6.04199	Diploid
TCGA-AC-A6IW	3.06398	Shallow_Deletion			MB-0121	5.97323	Shallow_Deletion
TCGA-A2-A0CM	4.25587	Gain			MB-0122	6.04499	Diploid
TCGA-D8-A1XT	4.42325	Gain			MB-0123	5.7023	Shallow_Deletion
TCGA-A2-A0SV	2.94522	Shallow_Deletion			MB-0124	6.06678	Diploid
TCGA-B6-A0I1	3.3406	Diploid			MB-0125	5.98422	Shallow_Deletion
TCGA-A8-A08R	3.11383	Shallow_Deletion			MB-0126	6.46237	Diploid
TCGA-AR-A1AJ	4.25782	Diploid			MB-0127	5.71311	Shallow_Deletion
TCGA-A7-A0CE	3.54285	Diploid			MB-0128	6.06316	Gain
TCGA-BH-A1F6	4.50755	Gain			MB-0129	6.00868	Shallow_Deletion
TCGA-BH-A1FE	4.01121	Diploid			MB-0130	5.9015	Diploid
TCGA-A2-A3XZ	3.67233	Diploid			MB-0131	6.51456	Gain
TCGA-C8-A26X	3.36657	Diploid			MB-0133	5.95001	Diploid
TCGA-AO-A0J6	3.69107	Diploid			MB-0134	6.06641	Diploid
TCGA-LL-A7SZ	2.13672	Shallow_Deletion			MB-0135	5.76141	Shallow_Deletion
TCGA-A2-A3XV	0.983423	Shallow_Deletion			MB-0136	5.93788	Shallow_Deletion
TCGA-A2-A4S1	2.50298	Shallow_Deletion			MB-0138	5.91499	Diploid
TCGA-AC-A2QH	3.30323	Shallow_Deletion			MB-0139	6.19653	Diploid
TCGA-AR-A251	4.45238	Diploid			MB-0140	6.1826	Shallow_Deletion
TCGA-LL-A6FR	2.42452	Gain			MB-0142	5.59738	Shallow_Deletion
TCGA-S3-AA15	3.75482	Diploid			MB-0143	6.07077	Shallow_Deletion
TCGA-D8-A1JG	3.48811	Shallow_Deletion			MB-0144	5.89979	Diploid
TCGA-D8-A1Y3	2.7115	Shallow_Deletion			MB-0145	6.22407	Shallow_Deletion
TCGA-S3-AA10	3.46533	Diploid			MB-0146	5.98273	Shallow_Deletion
TCGA-D8-A1XQ	4.44318	Gain			MB-0147	5.95445	Shallow_Deletion
TCGA-BH-A0BD	3.66696	Diploid			MB-0148	6.17789	Diploid
TCGA-AO-A0JB	2.07637	Shallow_Deletion			MB-0149	6.30666	Shallow_Deletion
TCGA-E9-A1RH	3.36299	Shallow_Deletion			MB-0150	6.2791	Gain
TCGA-C8-A8HP	2.78953	Shallow_Deletion			MB-0151	6.01345	Shallow_Deletion
TCGA-EW-A1P4	3.02981	Shallow_Deletion			MB-0152	6.0307	Shallow_Deletion
TCGA-C8-A12P	2.9728	Shallow_Deletion			MB-0153	5.75202	Diploid
TCGA-A8-A07U	4.14243	Gain			MB-0154	5.98069	Diploid
TCGA-EW-A1PH	4.12138	Gain			MB-0155	6.12798	Diploid
TCGA-GM-A2DL	3.21245	Diploid			MB-0156	5.958	Diploid
TCGA-A7-A6VV	4.03893	Gain			MB-0157	5.58223	Shallow_Deletion
TCGA-BH-A0DL	3.12152	Shallow_Deletion			MB-0158	6.02313	Diploid
TCGA-BH-A0AV	3.80797	Gain			MB-0159	5.9164	Diploid
TCGA-AO-A1KT	3.24724	Shallow_Deletion			MB-0160	5.98303	Diploid
TCGA-AR-A0U0	4.45432	Gain			MB-0162	6.16081	Diploid
TCGA-AR-A1AQ	3.83213	Gain			MB-0163	6.17369	Gain
TCGA-C8-A8HQ	3.31301	Diploid			MB-0164	6.32912	Diploid
TCGA-A2-A0YH	3.87651	Gain			MB-0165	6.0136	Shallow_Deletion
TCGA-A8-A0A7	3.26663	Shallow_Deletion			MB-0166	5.95148	Diploid
TCGA-A8-A092	3.63821	Diploid			MB-0167	6.10564	Diploid
TCGA-A2-A04Q	4.41054	Gain			MB-0168	6.07262	Shallow_Deletion
TCGA-A2-A0T2	3.96622	Gain			MB-0169	6.15073	Diploid
TCGA-A2-A3Y0	3.16468	Diploid			MB-0170	5.81109	Deep_Deletion
TCGA-C8-A12V	4.23158	Diploid			MB-0171	6.29705	Diploid
TCGA-A8-A07I	3.95887	Diploid			MB-0172	5.80657	Diploid
TCGA-BH-A202	3.71871	Gain			MB-0173	6.02348	Shallow_Deletion
TCGA-A2-A1G1	3.69479	Shallow_Deletion			MB-0174	5.92925	Diploid
TCGA-E9-A1RF	3.07204	Shallow_Deletion			MB-0175	5.80403	Shallow_Deletion
TCGA-A2-A25F	4.00938	Diploid			MB-0176	6.17191	Shallow_Deletion
TCGA-D8-A27N	3.03587	Shallow_Deletion			MB-0177	5.77563	Shallow_Deletion
TCGA-GM-A2DD	3.03521	Diploid			MB-0178	5.59656	Shallow_Deletion
TCGA-OL-A5S0	2.93008	Diploid			MB-0179	6.27633	Diploid
TCGA-AO-A0JM	3.19489	Diploid			MB-0180	6.29131	Gain
TCGA-A2-A0T1	2.76297	Gain			MB-0181	5.9901	Diploid
TCGA-B6-A409	2.77476	Diploid			MB-0184	6.08133	Diploid
TCGA-E2-A1LH	2.8674	Shallow_Deletion			MB-0185	6.34641	Diploid
TCGA-BH-A18G	3.14767	Diploid			MB-0188	5.84042	Gain
TCGA-AR-A24S	3.79665	Shallow_Deletion			MB-0189	5.5966	Shallow_Deletion
TCGA-D8-A27H	3.65647	Diploid			MB-0191	5.86536	Shallow_Deletion
TCGA-A2-A25D	3.64806	Gain			MB-0192	6.28653	Shallow_Deletion
TCGA-E2-A9RU	2.54483	Gain			MB-0193	6.12952	Diploid
TCGA-LL-A740	3.31999	Diploid			MB-0194	5.96441	Shallow_Deletion
TCGA-LL-A73Z	3.2615	Diploid			MB-0195	6.18776	Shallow_Deletion
TCGA-A7-A13D	4.14892	Shallow_Deletion			MB-0197	6.08565	Shallow_Deletion
TCGA-AN-A0AL	2.88412	Shallow_Deletion			MB-0198	5.96466	Diploid
TCGA-AN-A0XN	3.36314	Shallow_Deletion			MB-0199	5.85194	Shallow_Deletion
TCGA-C8-A1HF	3.50807	Diploid			MB-0200	6.12296	Amplification
TCGA-A8-A09X	3.54409	Gain			MB-0201	5.92811	Diploid
TCGA-LL-A5YN	2.59308	Diploid			MB-0202	5.77617	Shallow_Deletion
TCGA-AC-A5EH	3.00975	Shallow_Deletion			MB-0203	5.92575	Shallow_Deletion
TCGA-D8-A27M	4.56264	Diploid			MB-0204	5.79159	Shallow_Deletion
TCGA-LL-A73Y	3.82862	Diploid			MB-0205	5.83123	Diploid
TCGA-OL-A5RY	3.17838	Diploid			MB-0206	6.41462	Diploid
TCGA-BH-A1FC	4.57464	Gain			MB-0207	5.89543	Shallow_Deletion
TCGA-E2-A1LK	2.99724	Shallow_Deletion			MB-0209	5.83646	Diploid
TCGA-BH-A0DZ	3.11496	Diploid			MB-0210	5.93274	Diploid
TCGA-AR-A24Q	3.81919	Diploid			MB-0211	6.23694	Shallow_Deletion
TCGA-GM-A2DF	3.45661	Gain			MB-0214	6.16501	Diploid
TCGA-C8-A27B	5.71831	Amplification			MB-0215	5.81463	Diploid
TCGA-AC-A3W5	3.67165	Gain			MB-0218	6.05408	Shallow_Deletion
TCGA-AO-A0J4	4.0139	Gain			MB-0220	6.33415	Diploid
TCGA-A8-A075	3.39996	Shallow_Deletion			MB-0221	5.91727	Shallow_Deletion
TCGA-C8-A12O	3.44801	Shallow_Deletion			MB-0222	5.99584	Diploid
TCGA-D8-A13Z	3.55933	Shallow_Deletion			MB-0223	5.95588	Shallow_Deletion
TCGA-A8-A08J	3.45357	Shallow_Deletion			MB-0224	6.23481	Diploid
TCGA-C8-A278	3.4352	Diploid			MB-0225	5.78765	Diploid
TCGA-E2-A14Z	3.51209	Shallow_Deletion			MB-0226	6.06383	Diploid
TCGA-E2-A14R	4.6852	Amplification			MB-0227	6.10397	Shallow_Deletion
TCGA-A8-A076	3.77943	Diploid			MB-0228	6.19504	Diploid
TCGA-E2-A573	3.3493	Shallow_Deletion			MB-0229	6.04743	Diploid
TCGA-LL-A5YP	2.91264	Diploid			MB-0230	5.83128	Diploid
TCGA-E9-A248	4.0715	Diploid			MB-0231	5.98138	Diploid
TCGA-E2-A576	2.32453	Diploid			MB-0232	5.73596	Diploid
TCGA-AC-A7VC	2.15356	Shallow_Deletion			MB-0233	5.87067	Shallow_Deletion
TCGA-C8-A12T	2.90827	Shallow_Deletion			MB-0234	5.99175	Diploid
TCGA-D8-A1JM	3.00639	Shallow_Deletion			MB-0235	6.00225	Gain
TCGA-OL-A5D7	3.91063	Gain			MB-0236	6.04641	Shallow_Deletion
TCGA-AN-A0AM	3.01974	Shallow_Deletion			MB-0238	6.30927	Gain
TCGA-D8-A1J9	2.8293	Shallow_Deletion			MB-0239	5.83433	Shallow_Deletion
TCGA-S3-AA0Z	4.53368	Gain			MB-0241	6.10665	Diploid
TCGA-AN-A0AT	3.00872	Shallow_Deletion			MB-0242	6.238	Shallow_Deletion
TCGA-E2-A574	2.58998	Diploid			MB-0243	5.95339	Diploid
TCGA-A2-A0CX	2.9493	Diploid			MB-0244	5.98829	Diploid
TCGA-LL-A5YO	3.34575	Diploid			MB-0245	6.03616	Diploid
TCGA-A7-A4SD	4.27858	Gain			MB-0247	6.01726	Diploid
TCGA-A2-A0CL	3.93638	Shallow_Deletion			MB-0248	5.92842	Diploid
TCGA-LL-A9Q3	2.48741	Diploid			MB-0249	5.98832	Diploid
TCGA-B6-A0RS	3.8418	Amplification			MB-0253	6.08676	Shallow_Deletion
TCGA-A7-A26G	3.64877	Shallow_Deletion			MB-0256	6.32382	Amplification
TCGA-D8-A147	3.39286	Diploid			MB-0257	6.08672	Shallow_Deletion
TCGA-A2-A0YM	3.12498	Gain			MB-0258	5.97452	Diploid
TCGA-BH-A0BG	4.39958	Gain			MB-0260	5.99327	Diploid
TCGA-A8-A09Z	3.26187	Diploid			MB-0261	6.00658	Gain
TCGA-E9-A22A	2.86057	Shallow_Deletion			MB-0262	5.8637	Shallow_Deletion
TCGA-C8-A138	3.16677	Gain			MB-0263	5.8295	Diploid
TCGA-A2-A0T0	2.94149	Shallow_Deletion			MB-0264	6.2241	Gain
TCGA-LL-A5YL	2.73075	Diploid			MB-0265	5.94864	Shallow_Deletion
TCGA-A2-A0D2	2.85786	Diploid			MB-0266	6.05264	Diploid
TCGA-BH-A0B9	3.89274	Gain			MB-0268	5.8434	Gain
TCGA-A2-A0ST	3.99762	Diploid			MB-0269	6.10572	Diploid
TCGA-BH-A0W7	3.35064	Diploid			MB-0270	6.20471	Diploid
TCGA-HN-A2NL	3.02408	Shallow_Deletion			MB-0272	5.98104	Shallow_Deletion
TCGA-A8-A09D	3.79206	Diploid			MB-0273	6.13463	Shallow_Deletion
TCGA-EW-A6SD	3.14267	Shallow_Deletion			MB-0275	6.10655	Shallow_Deletion
TCGA-AR-A250	3.94533	Gain			MB-0278	5.87553	Diploid
TCGA-BH-A0E6	2.60503	Shallow_Deletion			MB-0279	5.97993	Diploid
TCGA-BH-A203	2.61821	Deep_Deletion			MB-0280	6.09059	Shallow_Deletion
TCGA-A8-A09I	3.3664	Shallow_Deletion			MB-0282	5.80318	Diploid
TCGA-AN-A0FL	3.04779	Diploid			MB-0283	6.17428	Diploid
TCGA-A8-A07E	3.62754	Diploid			MB-0285	5.83366	Diploid
TCGA-A7-A4SE	4.00603	Gain			MB-0286	5.87883	Diploid
TCGA-BH-A0BL	3.6144	Shallow_Deletion			MB-0287	5.69239	Shallow_Deletion
TCGA-E9-A3QA	3.72011	Diploid			MB-0288	5.96234	Diploid
TCGA-A2-A04T	4.86073	Amplification			MB-0289	6.07418	Diploid
TCGA-C8-A12W	3.52839	Shallow_Deletion			MB-0290	6.06079	Diploid
TCGA-OL-A66I	3.7435	Diploid			MB-0291	6.16677	Diploid
TCGA-B6-A0I2	4.39617	Gain			MB-0292	5.58158	Shallow_Deletion
TCGA-AO-A12F	3.28665	Gain			MB-0293	6.19417	Diploid
TCGA-BH-A1EX	4.19356	Diploid			MB-0294	6.16489	Diploid
TCGA-B6-A0RH	2.79676	Diploid			MB-0295	6.22959	Shallow_Deletion
TCGA-A2-A0SX	4.61812	Gain			MB-0299	6.04441	Diploid
TCGA-A8-A07O	3.76084	Diploid			MB-0301	6.17448	Diploid
TCGA-D8-A1XW	4.3755	Gain			MB-0302	6.21303	Shallow_Deletion
TCGA-A2-A3XX	3.08334	Shallow_Deletion			MB-0303	5.99819	Shallow_Deletion
TCGA-BH-A0AW	2.66408	Shallow_Deletion			MB-0304	6.21308	Shallow_Deletion
TCGA-A2-A3XU	2.62529	Diploid			MB-0305	5.77308	Diploid
TCGA-AR-A0TP	3.9996	Gain			MB-0306	5.98513	Shallow_Deletion
TCGA-BH-A18V	4.11236	Gain			MB-0307	6.04983	Diploid
TCGA-B6-A0IE	3.12795	Diploid			MB-0308	6.16967	Shallow_Deletion
TCGA-EW-A1P8	3.79945	Gain			MB-0309	6.40377	Diploid
TCGA-E9-A6HE	2.42745	Diploid			MB-0310	6.05026	Diploid
TCGA-B6-A0WX	3.44845	Diploid			MB-0311	5.90327	Diploid
TCGA-D8-A142	3.66967	Diploid			MB-0312	6.17325	Diploid
TCGA-C8-A275	3.49858	Diploid			MB-0313	6.06127	Gain
TCGA-AN-A0AS	3.49554	Diploid			MB-0314	5.57614	Shallow_Deletion
TCGA-AR-A1AI	3.82359	Shallow_Deletion			MB-0315	6.41605	Diploid
TCGA-E2-A15M	4.11613	Diploid			MB-0316	6.45468	Gain
TCGA-OL-A6VO	4.3196	Gain			MB-0317	6.11529	Diploid
TCGA-BH-A18U	2.77492	Deep_Deletion			MB-0318	5.87105	Diploid
TCGA-BH-A0BZ	3.09681	Diploid			MB-0319	5.92045	Diploid
TCGA-AN-A0XU	3.84298	Diploid			MB-0320	6.14602	Diploid
TCGA-E2-A1B0	4.06596	Diploid			MB-0321	5.95225	Shallow_Deletion
TCGA-E2-A1B6	3.79459	Diploid			MB-0322	5.90255	Shallow_Deletion
TCGA-A2-A04P	3.31306	Gain			MB-0324	6.19204	Diploid
TCGA-AC-A8OQ	3.42849	Diploid			MB-0325	6.0063	Diploid
TCGA-E2-A1AZ	4.90585	Gain			MB-0326	5.92622	Diploid
TCGA-E2-A152	3.41673	Shallow_Deletion			MB-0327	6.14973	Diploid
TCGA-EW-A6SB	2.79847	Shallow_Deletion			MB-0328	6.13537	Diploid
TCGA-EW-A2FV	3.64089	Shallow_Deletion			MB-0329	5.83651	Shallow_Deletion
TCGA-E2-A14Y	3.26941	Diploid			MB-0333	5.89854	Diploid
TCGA-A2-A0YJ	3.59972	Diploid			MB-0336	5.91578	Shallow_Deletion
TCGA-AO-A03R	2.8581	Diploid			MB-0339	5.71289	Shallow_Deletion
TCGA-D8-A1XJ	3.23803	Diploid			MB-0340	6.08127	Diploid
TCGA-D8-A1XL	3.59936	Gain			MB-0341	6.33266	Diploid
TCGA-BH-A1FN	4.56258	Gain			MB-0342	5.94539	Diploid
TCGA-A2-A04X	3.35075	Diploid			MB-0343	5.63713	Shallow_Deletion
TCGA-C8-A8HR	3.52604	Shallow_Deletion			MB-0344	6.08234	Diploid
TCGA-D8-A143	2.82081	Shallow_Deletion			MB-0345	5.96373	Diploid
TCGA-A8-A08X	4.33863	Gain			MB-0346	6.54473	Gain
TCGA-AN-A0FX	4.22653	Gain			MB-0347	6.16658	Diploid
TCGA-GM-A2DB	2.70539	Shallow_Deletion			MB-0348	6.40931	Diploid
TCGA-AR-A0TQ	2.99609	Shallow_Deletion			MB-0349	5.84374	Diploid
TCGA-EW-A1OV	3.39364	Shallow_Deletion			MB-0350	6.4712	Gain
TCGA-AR-A0TX	3.76136	Diploid			MB-0351	6.09773	Diploid
TCGA-BH-A18F	4.20045	Gain			MB-0352	6.06719	Diploid
TCGA-A2-A0D1	3.14109	Diploid			MB-0353	5.76642	Diploid
TCGA-AR-A0U2	3.71853	Shallow_Deletion			MB-0354	5.81232	Diploid
TCGA-E2-A14T	3.85167	Diploid			MB-0356	5.7083	Diploid
TCGA-A2-A0EY	3.31396	Shallow_Deletion			MB-0358	6.01737	Shallow_Deletion
TCGA-E9-A1N8	4.0097	Diploid			MB-0359	6.11838	Diploid
TCGA-E9-A1NA	3.03004	Shallow_Deletion			MB-0360	6.04341	Diploid
TCGA-C8-A12Q	3.1278	Shallow_Deletion			MB-0361	5.90259	Shallow_Deletion
TCGA-B6-A0RT	4.6913	Diploid			MB-0362	6.14499	Diploid
TCGA-D8-A27R	3.07574	Shallow_Deletion			MB-0363	5.97023	Diploid
TCGA-A1-A0SP	3.39238	Diploid			MB-0364	5.78183	Diploid
TCGA-A2-A04W	3.55321	Gain			MB-0365	5.7287	Diploid
TCGA-AO-A129	4.06801	Gain			MB-0366	5.76125	Diploid
TCGA-A8-A097	3.54267	Shallow_Deletion			MB-0367	6.04173	Diploid
TCGA-A2-A0EQ	2.74963	Shallow_Deletion			MB-0368	5.99809	Shallow_Deletion
TCGA-E9-A244	4.34371	Amplification			MB-0369	5.8565	Diploid
TCGA-B6-A0IK	2.71314	Shallow_Deletion			MB-0370	5.98642	Shallow_Deletion
TCGA-BH-A18T	3.5151	Shallow_Deletion			MB-0371	5.96505	Shallow_Deletion
TCGA-AO-A03M	3.74737	Diploid			MB-0372	6.4568	Gain
TCGA-AQ-A04J	4.36619	Gain			MB-0373	5.81604	Shallow_Deletion
TCGA-C8-A27A	4.55059	Shallow_Deletion			MB-0374	5.81039	Shallow_Deletion
TCGA-A8-A08B	3.4324	Gain			MB-0375	6.16146	Diploid
TCGA-AN-A0XW	3.31517	Shallow_Deletion			MB-0377	6.16712	Diploid
TCGA-PL-A8LV	3.1131	Shallow_Deletion			MB-0378	5.95734	Shallow_Deletion
TCGA-EW-A6S9	3.90863	Amplification			MB-0379	5.92732	Diploid
TCGA-A8-A08L	3.02138	Shallow_Deletion			MB-0380	5.78928	Shallow_Deletion
TCGA-D8-A27G	3.63329	Diploid			MB-0381	5.79006	Shallow_Deletion
TCGA-A1-A0SI	3.97232	Diploid			MB-0382	6.10705	Diploid
TCGA-A7-A0DA	5.00338	Gain			MB-0383	6.13749	Diploid
TCGA-A8-A09G	3.79143	Diploid			MB-0384	6.15001	Diploid
TCGA-AN-A0AR	3.45994	Gain			MB-0385	6.15392	Diploid
TCGA-C8-A26Y	4.04982	Shallow_Deletion			MB-0386	5.90496	Shallow_Deletion
TCGA-E2-A150	5.38413	Amplification			MB-0388	6.25082	Diploid
TCGA-E2-A15S	2.85251	Shallow_Deletion			MB-0389	6.01229	Diploid
TCGA-E9-A1N9	3.54613	Shallow_Deletion			MB-0390	5.98729	Diploid
TCGA-E2-A1LG	3.77244	Diploid			MB-0391	6.12971	Shallow_Deletion
TCGA-C8-A131	3.13215	Shallow_Deletion			MB-0392	6.05156	Diploid
TCGA-D8-A1X5	3.43307	Shallow_Deletion			MB-0393	5.94487	Shallow_Deletion
TCGA-AO-A12D	3.47189	Diploid			MB-0394	6.07552	Diploid
TCGA-GM-A2DA	3.84094	Diploid			MB-0395	5.77163	Diploid
TCGA-E2-A14V	3.51113	Diploid			MB-0396	6.71744	Amplification
TCGA-BH-A0WA	3.56757	Diploid			MB-0397	5.78757	Diploid
TCGA-E9-A1R4	3.43014	Shallow_Deletion			MB-0398	5.9761	Shallow_Deletion
TCGA-BH-A1EW	3.60291	Diploid			MB-0399	5.96751	Diploid
TCGA-E2-A1LL	2.52839	Shallow_Deletion			MB-0400	5.93776	Shallow_Deletion
TCGA-UL-AAZ6	3.0373	Diploid			MB-0401	5.63904	Shallow_Deletion
TCGA-B6-A1KN	4.0711	Diploid			MB-0402	6.21019	Diploid
TCGA-D8-A27F	3.67215	Shallow_Deletion			MB-0404	6.06294	Shallow_Deletion
TCGA-B6-A0IG	3.86685	Diploid			MB-0405	5.90841	Diploid
TCGA-A2-A0D0	2.65555	Gain			MB-0406	6.07898	Diploid
TCGA-C8-A12Z	3.169	Diploid			MB-0408	5.94148	Diploid
TCGA-AR-A1AY	5.33995	Gain			MB-0410	6.2692	Diploid
TCGA-GM-A2DH	4.67263	Gain			MB-0411	6.31617	Diploid
TCGA-BH-A0B7	3.08303	Shallow_Deletion			MB-0412	5.90474	Shallow_Deletion
TCGA-AC-A3QQ	4.01833	Diploid			MB-0413	6.08999	Diploid
TCGA-LL-A7T0	2.79172	Shallow_Deletion			MB-0414	6.43281	Gain
TCGA-UU-A93S	2.73693	Diploid			MB-0417	5.9575	Shallow_Deletion
TCGA-AO-A0J2	3.85158	Amplification			MB-0418	5.94019	Shallow_Deletion
TCGA-A2-A0YE	2.9506	Shallow_Deletion			MB-0419	6.06226	Diploid
TCGA-BH-A0E0	3.78867	Gain			MB-0420	5.80395	Shallow_Deletion
TCGA-C8-A134	4.00506	Diploid			MB-0421	5.93859	Shallow_Deletion
TCGA-A1-A0SK	3.84413	Gain			MB-0422	6.02425	Diploid
TCGA-AN-A049	2.96377	Shallow_Deletion			MB-0423	6.02773	Diploid
TCGA-AN-A04C	3.23679	Gain			MB-0424	5.88102	Diploid
TCGA-BH-A0H7	3.03091	Shallow_Deletion			MB-0425	6.11939	Gain
TCGA-E2-A14X	4.55922	Gain			MB-0426	6.00129	Diploid
TCGA-AR-A0TS	4.09503	Shallow_Deletion			MB-0427	5.97026	Diploid
TCGA-A8-A06R	3.33581	Shallow_Deletion			MB-0428	6.22083	Shallow_Deletion
TCGA-AN-A0FV	3.60679	Shallow_Deletion			MB-0429	5.91396	Shallow_Deletion
TCGA-B6-A0RE	4.32893	Gain			MB-0431	6.10877	Diploid
TCGA-LL-A6FQ	1.87216	Shallow_Deletion			MB-0432	6.14932	Diploid
TCGA-OL-A66H	3.73499	Diploid			MB-0434	6.42187	Amplification
TCGA-E2-A158	4.65733	Amplification			MB-0435	5.97067	Diploid
TCGA-B6-A0RU	3.94919	Gain			MB-0436	5.60695	Shallow_Deletion
TCGA-E2-A1LI	4.00639	Gain			MB-0437	5.96121	Diploid
TCGA-BH-A0HY	2.82118	Shallow_Deletion			MB-0438	6.1512	Diploid
TCGA-AO-A124	3.98469	Gain			MB-0439	6.19744	Diploid
TCGA-A7-A0CJ	3.22176	Shallow_Deletion			MB-0440	5.5708	Shallow_Deletion
TCGA-EW-A1P5	3.51958	Shallow_Deletion			MB-0442	6.15454	Diploid
TCGA-AC-A23H	4.10207	Amplification			MB-0443	5.93533	Diploid
TCGA-A1-A0SM	3.42217	Diploid			MB-0444	6.16041	Diploid
TCGA-E2-A1LB	2.54202	Shallow_Deletion			MB-0445	6.10072	Diploid
TCGA-A2-A0YG	3.26197	Shallow_Deletion			MB-0446	6.20441	Diploid
TCGA-A7-A13E	5.30586	Gain			MB-0448	6.09877	Diploid
TCGA-A8-A07W	3.56355	Shallow_Deletion			MB-0449	6.02292	Diploid
TCGA-E2-A14P	3.07534	Diploid			MB-0451	5.84324	Diploid
TCGA-C8-A135	3.29578	Diploid			MB-0452	6.13511	Diploid
TCGA-E2-A14N	4.39277	Gain			MB-0453	5.98948	Gain
TCGA-E9-A228	3.34748	Diploid			MB-0454	6.10616	Diploid
TCGA-EW-A1PE	3.9947	Diploid			MB-0455	6.12674	Shallow_Deletion
TCGA-AR-A24V	3.56489	Shallow_Deletion			MB-0458	6.25125	Diploid
TCGA-AO-A1KR	2.82921	Gain			MB-0459	6.03092	Shallow_Deletion
TCGA-BH-A18Q	4.51835	Gain			MB-0460	6.13511	Diploid
TCGA-AO-A03L	3.0298	Shallow_Deletion			MB-0462	6.05544	Diploid
TCGA-BH-A18H	3.63466	Diploid			MB-0463	5.99245	Shallow_Deletion
TCGA-E9-A1RG	2.39496	Shallow_Deletion			MB-0464	5.90952	Shallow_Deletion
TCGA-AN-A041	3.5434	Shallow_Deletion			MB-0465	6.20615	Diploid
TCGA-B6-A40C	3.67861	Diploid			MB-0466	6.09146	Diploid
TCGA-A2-A25B	3.4306	Shallow_Deletion			MB-0467	6.02404	Diploid
TCGA-A8-A090	3.34528	Shallow_Deletion			MB-0468	6.10046	Shallow_Deletion
TCGA-AN-A0AJ	2.88948	Shallow_Deletion			MB-0469	5.9037	Shallow_Deletion
TCGA-AR-A24Z	3.40135	Shallow_Deletion			MB-0470	6.39775	Shallow_Deletion
TCGA-BH-A1FU	3.35671	Shallow_Deletion			MB-0471	6.20299	Diploid
TCGA-A2-A4S3	2.97996	Shallow_Deletion			MB-0472	5.83733	Diploid
TCGA-LL-A5YM	2.18536	Gain			MB-0474	6.01968	Shallow_Deletion
TCGA-E9-A22D	3.6262	Diploid			MB-0475	5.90318	Shallow_Deletion
TCGA-BH-A1EV	4.39054	Gain			MB-0476	5.88354	Diploid
TCGA-E9-A22G	4.04505	Diploid			MB-0478	5.97654	Diploid
TCGA-A2-A04U	2.92297	Gain			MB-0479	5.73274	Shallow_Deletion
TCGA-E9-A2JS	3.03828	Shallow_Deletion			MB-0480	5.96705	Diploid
TCGA-C8-A137	2.66453	Shallow_Deletion			MB-0481	5.83814	Shallow_Deletion
TCGA-E9-A1NF	3.07488	Shallow_Deletion			MB-0482	5.99954	Diploid
TCGA-AC-A62X	4.09713	Gain			MB-0483	5.86982	Gain
TCGA-AO-A03O	3.60701	Shallow_Deletion			MB-0484	5.90337	Diploid
TCGA-A8-A07B	3.9314	Diploid			MB-0485	5.88571	Shallow_Deletion
TCGA-BH-A18P	3.80069	Diploid			MB-0486	5.87309	Diploid
TCGA-C8-A1HK	3.48506	Shallow_Deletion			MB-0487	6.1872	Diploid
TCGA-OL-A5RZ	2.76115	Shallow_Deletion			MB-0488	5.87908	Diploid
TCGA-BH-A0BF	3.63826	Shallow_Deletion			MB-0489	6.47277	Diploid
TCGA-BH-A209	4.3943	Amplification			MB-0490	5.92454	Diploid
TCGA-A8-A081	2.81851	Shallow_Deletion			MB-0491	6.17128	Gain
TCGA-AC-A62V	2.03989	Shallow_Deletion			MB-0492	6.15563	Diploid
TCGA-A8-A09M	2.85469	Shallow_Deletion			MB-0494	6.28695	Gain
TCGA-C8-A12Y	2.82594	Diploid			MB-0495	5.60268	Diploid
TCGA-3C-AALI	3.19002	Shallow_Deletion			MB-0496	6.21416	Diploid
TCGA-BH-A18R	3.8949	Diploid			MB-0497	5.99775	Diploid
TCGA-BH-A0HB	3.11092	Diploid			MB-0499	6.21978	Diploid
TCGA-B6-A0IQ	3.45558	Gain			MB-0500	6.17577	Diploid
TCGA-E9-A22E	3.1022	Shallow_Deletion			MB-0501	5.84961	Diploid
TCGA-A8-A08G	3.62631	Shallow_Deletion			MB-0502	5.88234	Diploid
TCGA-C8-A12L	4.22301	Gain			MB-0503	6.03571	Diploid
TCGA-D8-A13Y	3.26443	Shallow_Deletion			MB-0504	5.95599	Diploid
TCGA-D8-A1JJ	3.59622	Shallow_Deletion			MB-0505	5.95573	Diploid
TCGA-B6-A1KF	3.41952	Diploid			MB-0506	6.05037	Diploid
TCGA-A7-A2KD	2.88144	Shallow_Deletion			MB-0507	5.95033	Diploid
TCGA-AR-A0TV	2.99729	Shallow_Deletion			MB-0508	6.10418	Diploid
TCGA-BH-A0C0	3.76345	Diploid			MB-0509	5.94377	Diploid
TCGA-D8-A1J8	4.37912	Gain			MB-0510	5.73313	Diploid
TCGA-A7-A6VX	3.97222	Gain			MB-0511	5.95273	Diploid
TCGA-E2-A56Z	2.3162	Deep_Deletion			MB-0512	6.1366	Diploid
TCGA-BH-A0DX	3.81839	Diploid			MB-0513	5.92426	Diploid
TCGA-D8-A1XZ	3.90994	Diploid			MB-0514	6.08863	Diploid
TCGA-BH-A0EE	4.48925	Gain			MB-0516	6.12859	Gain
TCGA-C8-A1HM	3.41456	Shallow_Deletion			MB-0517	6.18147	Diploid
TCGA-AR-A1AW	4.35785	Shallow_Deletion			MB-0519	6.42785	Diploid
TCGA-AR-A0TT	4.30453	Diploid			MB-0521	5.97054	Shallow_Deletion
TCGA-B6-A0I9	3.81853	Shallow_Deletion			MB-0522	6.14251	Shallow_Deletion
TCGA-B6-A0IN	3.06288	Diploid			MB-0524	6.0756	Gain
TCGA-S3-AA17	3.39997	Shallow_Deletion			MB-0525	6.24887	Shallow_Deletion
TCGA-AO-A03P	3.80799	Diploid			MB-0526	5.97964	Diploid
TCGA-A8-A09Q	3.53889	Shallow_Deletion			MB-0527	6.34466	Diploid
TCGA-A8-A08Z	4.01453	Diploid			MB-0528	6.10903	Diploid
TCGA-B6-A0IM	3.52083	Diploid			MB-0529	6.03356	Diploid
TCGA-A1-A0SO	2.86786	Shallow_Deletion			MB-0531	5.88156	Diploid
TCGA-BH-A5J0	2.66887	Diploid			MB-0532	5.89497	Diploid
TCGA-C8-A130	2.32388	Deep_Deletion			MB-0534	6.03734	Diploid
TCGA-AN-A0FJ	3.39175	Shallow_Deletion			MB-0535	5.93251	Diploid
TCGA-EW-A6SC	3.63593	Diploid			MB-0536	5.8852	Shallow_Deletion
TCGA-D8-A1JC	3.24802	Shallow_Deletion			MB-0537	5.81487	Diploid
TCGA-D8-A27W	3.43983	Shallow_Deletion			MB-0538	5.98721	Diploid
TCGA-5T-A9QA	3.09282	Diploid			MB-0539	6.06776	Diploid
TCGA-C8-A1HJ	3.36136	Diploid			MB-0540	6.31692	Diploid
TCGA-BH-A0B4	3.24596	Diploid			MB-0541	5.99638	Shallow_Deletion
TCGA-AN-A04D	3.99017	Gain			MB-0542	6.03319	Shallow_Deletion
TCGA-BH-A1FD	3.9483	Diploid			MB-0543	5.9158	Diploid
TCGA-AR-A1AH	3.06506	Shallow_Deletion			MB-0544	5.85709	Diploid
TCGA-AC-A2BK	4.40206	Gain			MB-0545	5.66845	Shallow_Deletion
TCGA-A1-A0SN	3.73805	Diploid			MB-0546	5.84379	Diploid
TCGA-AC-A7VB	3.52551	Diploid			MB-0547	6.37305	Diploid
TCGA-E2-A15O	3.83181	Diploid			MB-0549	5.7803	Diploid
TCGA-BH-A6R8	3.23782	Diploid			MB-0550	5.94109	Diploid
TCGA-OL-A66L	2.47423	Diploid			MB-0551	5.98946	Diploid
TCGA-WT-AB44	3.21406	Diploid			MB-0552	5.86977	Shallow_Deletion
TCGA-EW-A1J6	2.89648	Shallow_Deletion			MB-0553	5.78503	Diploid
TCGA-AR-A24L	3.80716	Diploid			MB-0554	6.1437	Shallow_Deletion
TCGA-B6-A0RL	3.71434	Diploid			MB-0558	5.80395	Shallow_Deletion
TCGA-E9-A22B	2.40755	Shallow_Deletion			MB-0559	5.82199	Diploid
TCGA-OL-A66O	2.92199	Diploid			MB-0564	6.07666	Diploid
TCGA-B6-A0RI	3.63285	Diploid			MB-0568	6.08105	Diploid
TCGA-BH-A18J	3.65053	Diploid			MB-0569	6.01203	Shallow_Deletion
TCGA-D8-A1Y0	3.92712	Diploid			MB-0570	6.1898	Shallow_Deletion
TCGA-A8-A09R	3.42536	Shallow_Deletion			MB-0571	5.94362	Diploid
TCGA-A2-A0T4	3.55987	Diploid			MB-0573	5.76527	Diploid
TCGA-A8-A0A9	3.63476	Shallow_Deletion			MB-0574	5.85445	Shallow_Deletion
TCGA-E2-A10C	3.00657	Diploid			MB-0575	5.82052	Diploid
TCGA-S3-A6ZF	4.2583	Gain			MB-0576	5.72282	Shallow_Deletion
TCGA-AR-A5QM	3.25321	Diploid			MB-0577	5.94709	Diploid
TCGA-PL-A8LX	3.31495	Diploid			MB-0578	6.03518	Diploid
TCGA-A2-A0SW	3.24428	Shallow_Deletion			MB-0579	6.16773	Diploid
TCGA-E2-A105	3.91787	Diploid			MB-0580	5.85242	Shallow_Deletion
TCGA-C8-A1HG	3.11114	Shallow_Deletion			MB-0581	5.70854	Gain
TCGA-EW-A1J5	4.07772	Diploid			MB-0582	6.9145	Amplification
TCGA-E9-A1RE	3.18967	Shallow_Deletion			MB-0583	5.99677	Diploid
TCGA-E2-A1LA	2.60168	Shallow_Deletion			MB-0584	6.03255	Diploid
TCGA-D8-A1JD	3.8409	Gain			MB-0585	5.97687	Diploid
TCGA-A1-A0SD	3.4679	Shallow_Deletion			MB-0586	6.10325	Diploid
TCGA-D8-A1Y1	3.91994	Diploid			MB-0587	5.8385	Diploid
TCGA-AC-A62Y	3.68878	Diploid			MB-0588	6.02683	Shallow_Deletion
TCGA-D8-A1XU	3.37291	Shallow_Deletion			MB-0589	5.98336	Diploid
TCGA-3C-AALJ	3.18526	Diploid			MB-0590	6.10883	Shallow_Deletion
TCGA-A7-A13F	3.31385	Shallow_Deletion			MB-0591	6.11989	Diploid
TCGA-PE-A5DC	2.6571	Shallow_Deletion			MB-0592	6.15161	Diploid
TCGA-C8-A12U	3.14911	Shallow_Deletion			MB-0593	5.89412	Diploid
TCGA-AR-A2LK	3.67738	Shallow_Deletion			MB-0594	5.86531	Shallow_Deletion
TCGA-EW-A1OY	3.21684	Shallow_Deletion			MB-0596	5.91892	Shallow_Deletion
TCGA-A8-A08I	3.91831	Shallow_Deletion			MB-0597	6.00998	Diploid
TCGA-C8-A3M8	3.44264	Diploid			MB-0598	6.11278	Shallow_Deletion
TCGA-A8-A096	3.86718	Diploid			MB-0599	5.84963	Diploid
TCGA-C8-A26V	3.31286	Shallow_Deletion			MB-0600	6.06197	Diploid
TCGA-GI-A2C8	3.78405	Gain			MB-0601	6.30129	Diploid
TCGA-AR-A0TW	3.62547	Diploid			MB-0603	5.9186	Diploid
TCGA-D8-A1XS	4.01258	Shallow_Deletion			MB-0605	6.07869	Diploid
TCGA-A8-A07L	3.04945	Shallow_Deletion			MB-0606	6.12319	Diploid
TCGA-A2-A0CW	3.25772	Diploid			MB-0607	6.09275	Diploid
TCGA-AN-A0FT	3.03412	Gain			MB-0608	6.06215	Shallow_Deletion
TCGA-C8-A12X	3.22974	Shallow_Deletion			MB-0609	5.95826	Diploid
TCGA-E2-A10A	4.12712	Diploid			MB-0610	5.92083	Diploid
TCGA-JL-A3YX	3.59703	Shallow_Deletion			MB-0611	5.6956	Diploid
TCGA-E9-A247	3.11504	Shallow_Deletion			MB-0613	5.65682	Shallow_Deletion
TCGA-AR-A24H	4.4968	Diploid			MB-0614	5.90192	Diploid
TCGA-Z7-A8R6	3.07658	Diploid			MB-0615	5.96457	Shallow_Deletion
TCGA-AN-A046	2.90975	Diploid			MB-0616	5.83289	Shallow_Deletion
TCGA-D8-A73W	3.99511	Diploid			MB-0617	5.90292	Diploid
TCGA-A2-A04V	2.99998	Diploid			MB-0618	6.11474	Diploid
TCGA-A8-A079	3.07026	Shallow_Deletion			MB-0619	6.14663	Diploid
TCGA-E9-A1RC	4.16526	Shallow_Deletion			MB-0620	5.82881	Diploid
TCGA-A2-A04Y	3.89929	Diploid			MB-0621	6.13076	Amplification
TCGA-BH-A18L	3.37045	Shallow_Deletion			MB-0623	6.33684	Diploid
TCGA-AO-A0JA	3.17527	Shallow_Deletion			MB-0624	6.28264	Diploid
TCGA-E9-A1R3	3.94317	Diploid			MB-0626	5.79829	Diploid
TCGA-BH-A0E2	3.74162	Diploid			MB-0627	5.67755	Diploid
TCGA-GM-A2DM	3.98812	Diploid			MB-0628	5.77517	Gain
TCGA-E9-A1R7	3.12403	Shallow_Deletion			MB-0630	5.9488	Shallow_Deletion
TCGA-BH-A0AY	3.47131	Gain			MB-0631	6.22553	Diploid
TCGA-AR-A0TY	3.70092	Shallow_Deletion			MB-0632	5.91646	Diploid
TCGA-A2-A0EN	3.66196	Diploid			MB-0634	5.99567	Diploid
TCGA-AC-A5XS	3.21511	Diploid			MB-0635	5.76409	Diploid
TCGA-AC-A3OD	3.66811	Diploid			MB-0636	6.11728	Diploid
TCGA-E2-A1L9	3.8242	Gain			MB-0637	5.86157	Diploid
TCGA-E9-A1NI	3.01083	Shallow_Deletion			MB-0638	5.8968	Diploid
TCGA-A8-A07Z	4.01525	Gain			MB-0639	6.25694	Diploid
TCGA-BH-A0E1	3.52314	Diploid			MB-0640	5.73652	Diploid
TCGA-AR-A24N	3.76944	Shallow_Deletion			MB-0641	5.86342	Diploid
TCGA-E2-A15T	4.10742	Diploid			MB-0642	6.0168	Diploid
TCGA-C8-A273	2.87356	Shallow_Deletion			MB-0643	5.87949	Shallow_Deletion
TCGA-B6-A40B	3.22286	Diploid			MB-0644	5.98811	Diploid
TCGA-E2-A15H	3.29014	Shallow_Deletion			MB-0646	5.94322	Diploid
TCGA-D8-A1JP	3.61728	Diploid			MB-0649	5.83757	Diploid
TCGA-AN-A03Y	3.38685	Shallow_Deletion			MB-0650	5.97079	Diploid
TCGA-E9-A1N4	4.07896	Diploid			MB-0652	5.82828	Shallow_Deletion
TCGA-EW-A1J2	4.22912	Diploid			MB-0653	6.04157	Diploid
TCGA-GM-A2DK	2.94809	Diploid			MB-0654	5.76028	Diploid
TCGA-C8-A274	3.93536	Diploid			MB-0655	5.92883	Diploid
TCGA-AN-A04A	2.95061	Shallow_Deletion			MB-0656	5.78202	Diploid
TCGA-AN-A0AK	3.39229	Shallow_Deletion			MB-0657	5.98118	Gain
TCGA-A2-A259	3.92931	Diploid			MB-0658	6.60423	Amplification
TCGA-AR-A1AS	3.79386	Diploid			MB-0659	6.31864	Diploid
TCGA-OL-A66N	2.64804	Shallow_Deletion			MB-0660	5.95404	Diploid
TCGA-A8-A06O	3.50533	Shallow_Deletion			MB-0661	6.08515	Diploid
TCGA-AQ-A0Y5	3.81854	Shallow_Deletion			MB-0662	5.88448	Diploid
TCGA-A2-A25E	3.38169	Shallow_Deletion			MB-0663	6.16274	Gain
TCGA-E2-A14O	2.89957	Shallow_Deletion			MB-0664	6.78774	Amplification
TCGA-E9-A1RB	3.37521	Shallow_Deletion			MB-0666	6.25319	Amplification
TCGA-EW-A1PD	3.56081	Shallow_Deletion			MB-0667	6.17975	Diploid
TCGA-E2-A155	3.94803	Diploid			MB-0869	5.81697	Shallow_Deletion
TCGA-3C-AAAU	4.10962	Shallow_Deletion			MB-0872	6.02783	Diploid
TCGA-BH-A18K	3.29008	Shallow_Deletion			MB-0874	6.00534	Diploid
TCGA-A7-A0DB	3.15562	Gain			MB-0876	6.31641	Diploid
TCGA-A8-A06X	3.63258	Diploid			MB-0877	5.79848	Shallow_Deletion
TCGA-BH-A0C7	3.46716	Shallow_Deletion			MB-0880	6.01775	Diploid
TCGA-A8-A0A6	3.48037	Shallow_Deletion			MB-0882	5.78706	Shallow_Deletion
TCGA-BH-A1F2	3.17419	Shallow_Deletion			MB-0884	6.0543	Diploid
TCGA-A2-A0YT	3.919	Shallow_Deletion			MB-0885	5.82582	Diploid
TCGA-A8-A082	3.95562	Diploid			MB-0891	6.03236	Diploid
TCGA-AN-A0FF	3.72369	Diploid			MB-0893	6.12143	Diploid
TCGA-C8-A1HN	4.13499	Gain			MB-0895	5.9735	Diploid
TCGA-BH-A0B5	3.98668	Shallow_Deletion			MB-0897	6.37956	Diploid
TCGA-BH-A0HX	3.67366	Diploid			MB-0899	5.989	Diploid
TCGA-A8-A09N	3.41022	Shallow_Deletion			MB-0901	6.16532	Diploid
TCGA-A2-A0T3	4.09509	Gain			MB-0904	6.13405	Shallow_Deletion
TCGA-A8-A086	3.28546	Diploid			MB-0906	6.01013	Diploid
TCGA-A2-A0D4	3.40036	Diploid			MB-0907	5.83446	Diploid
TCGA-C8-A1HL	2.65429	Shallow_Deletion			MB-2513	6.06593	Gain
TCGA-EW-A1J3	3.61156	Diploid			MB-2517	5.69389	Shallow_Deletion
TCGA-AO-A0J8	3.91263	Diploid			MB-2536	6.00332	Diploid
TCGA-V7-A7HQ	1.7188	Diploid			MB-2556	6.00313	Diploid
TCGA-AC-A3YJ	3.40831	Diploid			MB-2564	6.21408	Diploid
TCGA-AR-A24T	3.93859	Diploid			MB-2610	6.18093	Diploid
TCGA-C8-A12M	4.26598	Diploid			MB-2613	5.60578	Shallow_Deletion
TCGA-S3-A6ZG	4.00774	Diploid			MB-2614	5.88232	Diploid
TCGA-E2-A15L	3.9011	Diploid			MB-2616	5.90923	Deep_Deletion
TCGA-A7-A26H	3.73551	Diploid			MB-2617	6.10293	Gain
TCGA-AR-A24R	3.49193	Shallow_Deletion			MB-2618	6.07158	Diploid
TCGA-BH-A1EY	3.27198	Shallow_Deletion			MB-2624	6.00095	Diploid
TCGA-AO-A0JD	4.15662	Diploid			MB-2626	6.10956	Diploid
TCGA-A2-A0CT	3.32951	Shallow_Deletion			MB-2629	6.16019	Diploid
TCGA-A8-A06U	2.66244	Shallow_Deletion			MB-2632	6.09609	Diploid
TCGA-BH-A0AU	3.35675	Shallow_Deletion			MB-2634	6.08776	Shallow_Deletion
TCGA-A8-A095	3.58843	Diploid			MB-2642	5.67308	Shallow_Deletion
TCGA-BH-A204	4.28257	Diploid			MB-2643	6.05417	Diploid
TCGA-BH-A0HO	3.64765	Diploid			MB-2645	5.77868	Diploid
TCGA-A7-A26J	3.91192	Diploid			MB-2669	6.36451	Shallow_Deletion
TCGA-B6-A0WW	3.08848	Shallow_Deletion			MB-2686	6.05463	Shallow_Deletion
TCGA-BH-A1F8	3.20895	Shallow_Deletion			MB-2705	5.95595	Diploid
TCGA-D8-A1JT	3.73791	Gain			MB-2708	5.87115	Diploid
TCGA-D8-A1XY	3.93556	Shallow_Deletion			MB-2711	5.96404	Shallow_Deletion
TCGA-A2-A1FW	4.62983	Shallow_Deletion			MB-2712	6.32852	Diploid
TCGA-B6-A401	3.04271	Shallow_Deletion			MB-2718	6.43292	Amplification
TCGA-WT-AB41	2.38083	Diploid			MB-2721	5.93055	Shallow_Deletion
TCGA-E9-A5FK	2.54682	Diploid			MB-2724	6.1489	Diploid
TCGA-E2-A1L7	3.09056	Shallow_Deletion			MB-2725	6.23474	Shallow_Deletion
TCGA-C8-A1HI	3.55588	Diploid			MB-2728	5.9646	Shallow_Deletion
TCGA-E2-A153	3.81013	Diploid			MB-2730	5.95745	Diploid
TCGA-AC-A5XU	3.62833	Shallow_Deletion			MB-2735	6.22933	Diploid
TCGA-AR-A0TZ	3.16555	Shallow_Deletion			MB-2742	6.31281	Gain
TCGA-BH-A0HU	3.4418	Diploid			MB-2744	6.11094	Deep_Deletion
TCGA-E9-A229	4.07149	Diploid			MB-2745	6.44134	Diploid
TCGA-GM-A2DO	3.868	Diploid			MB-2747	6.10268	Shallow_Deletion
TCGA-BH-A0DD	4.00622	Diploid			MB-2749	6.20594	Diploid
TCGA-BH-A0C3	3.46513	Shallow_Deletion			MB-2750	5.97763	Diploid
TCGA-A8-A06Z	3.26747	Shallow_Deletion			MB-2752	6.22218	Diploid
TCGA-AC-A23E	4.24204	Gain			MB-2753	6.00226	Diploid
TCGA-A2-A04R	3.83749	Diploid			MB-2754	5.94832	Shallow_Deletion
TCGA-A8-A09W	2.80534	Shallow_Deletion			MB-2758	5.97864	Diploid
TCGA-E2-A2P6	3.51313	Diploid			MB-2760	6.07154	Diploid
TCGA-A2-A0ER	3.10988	Shallow_Deletion			MB-2763	6.14414	Shallow_Deletion
TCGA-EW-A1IY	3.6101	Gain			MB-2764	6.13407	Diploid
TCGA-AC-A2BM	3.99172	Shallow_Deletion			MB-2765	6.00706	Shallow_Deletion
TCGA-BH-A1EO	3.94094	Diploid			MB-2767	6.18243	Diploid
TCGA-EW-A1P0	4.46207	Diploid			MB-2769	6.34662	Diploid
TCGA-A8-A06Q	4.55085	Gain			MB-2770	6.25311	Diploid
TCGA-D8-A1JE	4.73048	Amplification			MB-2771	6.37778	Amplification
TCGA-D8-A1XF	4.5691	Gain			MB-2772	6.02864	Shallow_Deletion
TCGA-E2-A109	3.53186	Shallow_Deletion			MB-2774	6.11519	Shallow_Deletion
TCGA-A2-A1G4	3.81031	Diploid			MB-2778	6.14708	Diploid
TCGA-AN-A0FY	4.67993	Gain			MB-2779	6.144	Diploid
TCGA-AN-A03X	2.69316	Shallow_Deletion			MB-2781	5.94753	Shallow_Deletion
TCGA-D8-A1X6	3.15148	Shallow_Deletion			MB-2786	5.61787	Shallow_Deletion
TCGA-AO-A0J7	4.06294	Gain			MB-2790	5.98524	Diploid
TCGA-B6-A1KC	4.21315	Gain			MB-2791	6.27789	Diploid
TCGA-E9-A249	4.07788	Diploid			MB-2792	5.82241	Shallow_Deletion
TCGA-BH-A1FM	3.26901	Shallow_Deletion			MB-2793	6.37431	Diploid
TCGA-EW-A1OX	3.74144	Diploid			MB-2795	6.40725	Diploid
TCGA-AO-A12G	2.97956	Diploid			MB-2796	5.876	Amplification
TCGA-B6-A0IA	2.47877	Diploid			MB-2797	5.99061	Diploid
TCGA-BH-A0DS	3.08426	Diploid			MB-2801	5.8009	Shallow_Deletion
TCGA-D8-A73U	3.98474	Diploid			MB-2803	6.62634	Diploid
TCGA-E9-A1N5	3.91657	Diploid			MB-2814	6.05988	Diploid
TCGA-B6-A0WZ	3.53466	Gain			MB-2815	6.38093	Shallow_Deletion
TCGA-BH-A1FG	3.14199	Diploid			MB-2819	5.77752	Shallow_Deletion
TCGA-E2-A10F	3.88542	Diploid			MB-2820	5.95705	Diploid
TCGA-AO-A12H	3.70488	Diploid			MB-2821	5.48221	Diploid
TCGA-C8-A1HO	3.83685	Diploid			MB-2823	5.82672	Diploid
TCGA-A2-A25C	4.54653	Diploid			MB-2827	6.3153	Shallow_Deletion
TCGA-AO-A12E	3.60392	Diploid			MB-2833	6.27153	Diploid
TCGA-BH-A18I	3.76955	Diploid			MB-2834	5.68052	Shallow_Deletion
TCGA-AO-A03N	2.54332	Shallow_Deletion			MB-2835	5.87887	Shallow_Deletion
TCGA-BH-A0BC	3.344	Diploid			MB-2838	6.05503	Shallow_Deletion
TCGA-A8-A06N	4.00648	Diploid			MB-2840	6.14222	Diploid
TCGA-E9-A22H	3.80545	Diploid			MB-2842	5.93252	Shallow_Deletion
TCGA-E9-A1R6	3.34013	Shallow_Deletion			MB-2843	6.01225	Shallow_Deletion
TCGA-A7-A5ZW	3.70963	Diploid			MB-2844	5.98925	Gain
TCGA-BH-A0AZ	3.05227	Shallow_Deletion			MB-2845	5.95656	Shallow_Deletion
TCGA-BH-A0C1	3.96296	Diploid			MB-2846	6.12257	Diploid
TCGA-AR-A255	3.45914	Shallow_Deletion			MB-2847	6.22704	Shallow_Deletion
TCGA-BH-A1EU	4.50281	Gain			MB-2848	5.89936	Shallow_Deletion
TCGA-EW-A2FW	4.0724	Diploid			MB-2849	5.9556	Gain
TCGA-LD-A66U	2.75252	Diploid			MB-2850	6.0065	Diploid
TCGA-AO-A0J9	2.90699	Gain			MB-2851	5.83136	Shallow_Deletion
TCGA-EW-A1J1	4.21161	Gain			MB-2853	6.04956	Diploid
TCGA-E2-A1IE	3.74081	Diploid			MB-2854	6.08387	Diploid
TCGA-AN-A0FK	3.92048	Gain			MB-2857	6.01579	Diploid
TCGA-BH-A0BV	3.97527	Shallow_Deletion			MB-2858	5.84424	Shallow_Deletion
TCGA-E9-A1NG	3.74121	Diploid			MB-2863	6.1011	Diploid
TCGA-E9-A295	3.28513	Diploid			MB-2867	6.07526	Diploid
TCGA-E2-A15A	3.59766	Shallow_Deletion			MB-2895	5.69969	Diploid
TCGA-AO-A0JI	3.9251	Diploid			MB-2896	5.8853	Diploid
TCGA-AC-A6IV	3.7517	Diploid			MB-2900	5.90225	Shallow_Deletion
TCGA-C8-A26W	3.46093	Diploid			MB-2901	5.83022	Shallow_Deletion
TCGA-A2-A1FX	3.53948	Shallow_Deletion			MB-2904	6.00269	Diploid
TCGA-A8-A07J	3.63766	Diploid			MB-2912	6.29682	Shallow_Deletion
TCGA-A8-A09C	3.11645	Shallow_Deletion			MB-2916	5.89341	Diploid
TCGA-AN-A0FN	3.69591	Diploid			MB-2917	6.11895	Diploid
TCGA-E2-A1IN	3.54371	Diploid			MB-2919	5.9482	Diploid
TCGA-A2-A0EO	3.42784	Shallow_Deletion			MB-2922	6.03217	Shallow_Deletion
TCGA-E2-A1IH	3.5688	Gain			MB-2923	6.10291	Diploid
TCGA-AN-A0FW	3.41108	Shallow_Deletion			MB-2927	5.90067	Shallow_Deletion
TCGA-S3-A6ZH	3.51794	Shallow_Deletion			MB-2929	5.94588	Shallow_Deletion
TCGA-BH-A0DI	3.27916	Shallow_Deletion			MB-2931	5.8712	Shallow_Deletion
TCGA-C8-A133	3.4186	Diploid			MB-2932	5.94352	Shallow_Deletion
TCGA-A2-A0YF	4.16861	Diploid			MB-2933	6.09401	Diploid
TCGA-D8-A1X7	4.18433	Diploid			MB-2939	5.9607	Diploid
TCGA-A8-A07P	2.95443	Diploid			MB-2944	6.19897	Gain
TCGA-AC-A3QP	3.16121	Diploid			MB-2947	6.05645	Diploid
TCGA-AR-A5QN	3.91489	Diploid			MB-2951	5.75621	Diploid
TCGA-D8-A141	4.11146	Gain			MB-2952	6.24057	Diploid
TCGA-BH-A0HA	3.28701	Shallow_Deletion			MB-2953	5.78335	Shallow_Deletion
TCGA-BH-A0HW	3.69566	Diploid			MB-2954	6.08471	Diploid
TCGA-A8-A08T	3.95209	Diploid			MB-2957	6.15026	Shallow_Deletion
TCGA-AO-A1KP	3.4633	Diploid			MB-2960	5.84927	Diploid
TCGA-XX-A89A	3.84715	Diploid			MB-2963	6.18378	Shallow_Deletion
TCGA-BH-A0DH	3.14646	Diploid			MB-2964	6.04901	Shallow_Deletion
TCGA-C8-A132	3.68763	Shallow_Deletion			MB-2966	6.21473	Diploid
TCGA-AN-A0FZ	3.62915	Shallow_Deletion			MB-2969	5.85242	Diploid
TCGA-BH-A0H9	3.36155	Shallow_Deletion			MB-2970	6.03851	Diploid
TCGA-E9-A1RI	4.12022	Diploid			MB-2971	5.88516	Diploid
TCGA-BH-A0H0	3.77786	Diploid			MB-2977	5.98827	Diploid
TCGA-E2-A15P	4.2456	Diploid			MB-2983	6.10485	Diploid
TCGA-EW-A1P3	3.12183	Shallow_Deletion			MB-2984	5.94526	Diploid
TCGA-AQ-A1H2	3.55696	Shallow_Deletion			MB-2990	6.22325	Diploid
TCGA-AR-A252	4.24673	Shallow_Deletion			MB-2993	6.17448	Diploid
TCGA-AR-A24K	4.98301	Gain			MB-2994	6.06009	Diploid
TCGA-A8-A07G	3.37885	Shallow_Deletion			MB-2996	6.01372	Shallow_Deletion
TCGA-C8-A12N	3.41033	Diploid			MB-2999	6.22115	Shallow_Deletion
TCGA-AN-A0FD	3.46248	Diploid			MB-3001	5.7182	Shallow_Deletion
TCGA-BH-A2L8	3.22186	Deep_Deletion			MB-3002	6.07265	Diploid
TCGA-E2-A1B5	3.71954	Diploid			MB-3005	6.20904	Diploid
TCGA-PE-A5DE	4.00328	Gain			MB-3006	6.19043	Diploid
TCGA-A2-A0SY	3.34262	Diploid			MB-3007	6.1371	Diploid
TCGA-AO-A1KS	3.9579	Shallow_Deletion			MB-3008	6.07904	Diploid
TCGA-AQ-A54O	3.21008	Shallow_Deletion			MB-3013	5.9539	Diploid
TCGA-E9-A54Y	1.58645	Diploid			MB-3014	6.06622	Gain
TCGA-D8-A73X	3.76195	Diploid			MB-3016	5.78693	Shallow_Deletion
TCGA-A2-A0EV	3.4586	Diploid			MB-3021	5.96943	Diploid
TCGA-A2-A0YC	3.77924	Diploid			MB-3025	6.22387	Diploid
TCGA-AC-A6IX	3.88157	Diploid			MB-3026	6.17639	Shallow_Deletion
TCGA-A2-A0YI	3.94382	Diploid			MB-3028	6.09654	Shallow_Deletion
TCGA-E9-A1R2	2.87369	Shallow_Deletion			MB-3031	5.8122	Diploid
TCGA-AO-A0J3	3.64535	Shallow_Deletion			MB-3032	6.49151	Gain
TCGA-AO-A12B	3.15296	Diploid			MB-3033	6.02442	Diploid
TCGA-A2-A0EP	3.88318	Diploid			MB-3035	6.24862	Diploid
TCGA-D8-A1JH	3.92449	Diploid			MB-3037	6.18006	Shallow_Deletion
TCGA-E2-A107	3.29927	Diploid			MB-3046	6.20973	Diploid
TCGA-A2-A0CU	3.28423	Shallow_Deletion			MB-3049	5.91429	Diploid
TCGA-BH-A0BQ	3.19042	Diploid			MB-3050	6.07978	Diploid
TCGA-BH-A0DE	3.73985	Diploid			MB-3057	6.29206	Diploid
TCGA-AO-A03V	3.50726	Shallow_Deletion			MB-3058	5.87841	Shallow_Deletion
TCGA-AR-A24P	4.06096	Diploid			MB-3060	5.81316	Diploid
TCGA-AC-A2B8	4.09974	Diploid			MB-3062	5.79184	Gain
TCGA-EW-A1IW	3.59467	Diploid			MB-3063	6.19083	Diploid
TCGA-A2-A0YD	3.94885	Diploid			MB-3064	6.03337	Shallow_Deletion
TCGA-A8-A06P	3.57042	Diploid			MB-3067	6.07301	Gain
TCGA-E2-A1IG	3.80545	Diploid			MB-3079	6.01774	Diploid
TCGA-E9-A226	3.96345	Diploid			MB-3083	6.41757	Diploid
TCGA-D8-A27T	3.99398	Diploid			MB-3085	5.99137	Shallow_Deletion
TCGA-A2-A0CV	4.13455	Gain			MB-3088	6.32032	Diploid
TCGA-A8-A07F	4.40858	Gain			MB-3092	5.60903	Shallow_Deletion
TCGA-E2-A1IJ	3.63074	Diploid			MB-3102	6.03284	Shallow_Deletion
TCGA-B6-A0I5	2.45289	Diploid			MB-3103	5.64774	Shallow_Deletion
TCGA-AR-A0U3	3.43232	Shallow_Deletion			MB-3104	5.87568	Diploid
TCGA-EW-A1IZ	3.6432	Diploid			MB-3105	6.3057	Shallow_Deletion
TCGA-E2-A14W	2.95535	Shallow_Deletion			MB-3110	6.02405	Diploid
TCGA-AQ-A7U7	4.1524	Diploid			MB-3121	5.93176	Diploid
TCGA-AR-A1AP	3.23745	Shallow_Deletion			MB-3122	5.68102	Shallow_Deletion
TCGA-E9-A1NH	3.6	Diploid			MB-3123	5.86302	Shallow_Deletion
TCGA-E9-A24A	4.05208	Diploid			MB-3153	6.2031	Shallow_Deletion
TCGA-BH-A0DG	3.31537	Diploid			MB-3165	6.9285	Amplification
TCGA-OL-A66J	3.32396	Diploid			MB-3167	5.84455	Diploid
TCGA-BH-A0DV	3.55101	Diploid			MB-3171	6.08737	Diploid
TCGA-5L-AAT0	3.37345	Diploid			MB-3181	6.33222	Gain
TCGA-BH-A8G0	4.03792	Diploid			MB-3211	5.88114	Diploid
TCGA-D8-A1XA	3.94867	Shallow_Deletion			MB-3218	5.98009	Shallow_Deletion
TCGA-OL-A5D8	3.46428	Diploid			MB-3222	5.84559	Diploid
TCGA-AC-A8OR	3.79224	Diploid			MB-3228	6.13002	Diploid
TCGA-B6-A0IB	3.08948	Shallow_Deletion			MB-3235	6.09774	Diploid
TCGA-BH-A0DP	3.56522	Diploid			MB-3252	6.08049	Diploid
TCGA-A8-A085	3.74984	Diploid			MB-3253	6.09959	Diploid
TCGA-A2-A0CP	3.12759	Diploid			MB-3254	6.00179	Diploid
TCGA-B6-A0WV	3.66831	Shallow_Deletion			MB-3266	5.95571	Gain
TCGA-AN-A0XR	3.42123	Diploid			MB-3271	5.86903	Shallow_Deletion
TCGA-BH-A1FJ	4.20956	Diploid			MB-3272	5.7545	Shallow_Deletion
TCGA-AQ-A04H	4.01453	Diploid			MB-3275	6.13481	Diploid
TCGA-E2-A1IF	3.20272	Diploid			MB-3277	5.84141	Shallow_Deletion
TCGA-GM-A2DI	4.09317	Diploid			MB-3292	5.88069	Diploid
TCGA-AO-A0JG	4.7558	Diploid			MB-3295	6.08387	Diploid
TCGA-BH-A0H5	4.03389	Diploid			MB-3297	6.31041	Gain
TCGA-A8-A09T	3.49797	Shallow_Deletion			MB-3298	6.01717	Diploid
TCGA-OL-A6VQ	3.95505	Diploid			MB-3300	6.12816	Diploid
TCGA-A1-A0SH	3.54121	Diploid			MB-3301	5.87948	Diploid
TCGA-BH-A0H6	3.77162	Diploid			MB-3303	6.24315	Diploid
TCGA-D8-A1XR	4.40468	Diploid			MB-3328	6.07092	Diploid
TCGA-AR-A2LE	3.98194	Diploid			MB-3329	6.6758	Gain
TCGA-E9-A3HO	3.3507	Gain			MB-3341	6.36669	Diploid
TCGA-E2-A1BD	3.65579	Gain			MB-3344	6.23552	Diploid
TCGA-AR-A1AV	4.36947	Diploid			MB-3350	6.04785	Diploid
TCGA-GM-A2DC	3.27462	Diploid			MB-3351	5.96238	Diploid
TCGA-B6-A0RG	3.49897	Diploid			MB-3355	5.62906	Shallow_Deletion
TCGA-BH-A0BJ	3.81196	Diploid			MB-3357	6.36974	Diploid
TCGA-BH-A0W5	4.01588	Diploid			MB-3360	6.29371	Amplification
TCGA-E2-A10B	4.56171	Gain			MB-3361	6.00882	Diploid
TCGA-BH-A0GZ	2.98407	Diploid			MB-3363	5.77919	Diploid
TCGA-D8-A1XM	4.10072	Diploid			MB-3365	6.12455	Diploid
TCGA-AC-A23C	3.97449	Diploid			MB-3367	5.85267	Gain
TCGA-E9-A1R5	3.80096	Diploid			MB-3371	5.70301	Shallow_Deletion
TCGA-LL-A6FP	3.11681	Diploid			MB-3378	6.04905	Diploid
TCGA-BH-A0EI	4.12675	Diploid			MB-3379	6.1011	Diploid
TCGA-GM-A5PX	3.50948	Diploid			MB-3381	6.03608	Diploid
TCGA-AR-A2LN	4.0249	Diploid			MB-3382	5.83942	Shallow_Deletion
TCGA-BH-AB28	3.44815	Shallow_Deletion			MB-3383	5.96981	Gain
TCGA-D8-A3Z6	3.90636	Gain			MB-3386	5.77235	Shallow_Deletion
TCGA-AR-A1AN	4.33351	Gain			MB-3388	6.06532	Shallow_Deletion
TCGA-BH-A18N	3.94091	Diploid			MB-3389	6.13095	Diploid
TCGA-BH-A0HK	3.44825	Diploid			MB-3395	6.00683	Diploid
TCGA-D8-A140	3.86703	Gain			MB-3396	5.44492	Shallow_Deletion
TCGA-B6-A0IO	3.39522	Shallow_Deletion			MB-3402	6.07047	Shallow_Deletion
TCGA-A7-A5ZX	3.82409	Diploid			MB-3403	5.98324	Diploid
TCGA-AC-A2FG	3.78022	Diploid			MB-3412	5.91717	Diploid
TCGA-AO-A126	2.96323	Diploid			MB-3417	5.95364	Diploid
TCGA-D8-A1X8	3.87968	Diploid			MB-3429	5.67238	Diploid
TCGA-E9-A245	3.54959	Diploid			MB-3430	5.82831	Shallow_Deletion
TCGA-A2-A0EX	3.33487	Diploid			MB-3435	5.98098	Diploid
TCGA-D8-A27L	3.95622	Diploid			MB-3437	6.10087	Diploid
TCGA-BH-A18M	3.73681	Diploid			MB-3439	6.00925	Diploid
TCGA-BH-A0BT	3.53785	Gain			MB-3450	6.02564	Diploid
TCGA-B6-A0WS	3.6939	Diploid			MB-3452	5.99691	Shallow_Deletion
TCGA-A2-A04N	3.69693	Diploid			MB-3453	5.55004	Diploid
TCGA-A8-A09A	3.29141	Shallow_Deletion			MB-3459	5.89941	Diploid
TCGA-D8-A1JI	3.98874	Diploid			MB-3462	5.88754	Diploid
TCGA-D8-A1JU	3.87448	Diploid			MB-3466	6.02842	Diploid
TCGA-D8-A1XO	4.04982	Diploid			MB-3467	6.26965	Shallow_Deletion
TCGA-AC-A2FO	3.54544	Shallow_Deletion			MB-3470	6.01986	Shallow_Deletion
TCGA-BH-A8FY	2.91553	Diploid			MB-3476	6.16833	Gain
TCGA-EW-A1P6	3.56428	Diploid			MB-3479	5.60032	Diploid
TCGA-BH-A0W4	4.05756	Diploid			MB-3487	5.84909	Shallow_Deletion
TCGA-E2-A570	3.64582	Diploid			MB-3488	6.01406	Gain
TCGA-4H-AAAK	3.93579	Gain			MB-3490	6.22397	Diploid
TCGA-A2-A0T6	4.01763	Diploid			MB-3492	5.6667	Shallow_Deletion
TCGA-A7-A0CG	4.0387	Diploid			MB-3497	5.91489	Shallow_Deletion
TCGA-EW-A423	2.60053	Shallow_Deletion			MB-3500	5.9225	Gain
TCGA-BH-A0BM	3.222	Diploid			MB-3502	6.04086	Amplification
TCGA-BH-A0DQ	3.08489	Shallow_Deletion			MB-3506	6.10445	Diploid
TCGA-D8-A27E	3.96898	Diploid			MB-3510	6.07054	Diploid
TCGA-OL-A5RU	4.05726	Diploid			MB-3525	5.8513	Shallow_Deletion
TCGA-BH-A0W3	4.11235	Shallow_Deletion			MB-3526	6.05446	Diploid
TCGA-A2-A1FZ	4.00269	Diploid			MB-3528	6.13469	Diploid
TCGA-EW-A6SA	4.1039	Gain			MB-3530	6.03424	Diploid
TCGA-BH-A0EB	3.45369	Shallow_Deletion			MB-3536	6.03169	Shallow_Deletion
TCGA-E2-A15C	3.9029	Diploid			MB-3545	6.11851	Diploid
TCGA-A8-A0AD	3.51997	Diploid			MB-3547	6.09414	Diploid
TCGA-BH-A0H3	4.19354	Diploid			MB-3548	5.72764	Diploid
TCGA-A2-A0EU	3.3829	Shallow_Deletion			MB-3567	6.16824	Diploid
TCGA-AO-A0J5	3.99753	Shallow_Deletion			MB-3576	5.99029	Shallow_Deletion
TCGA-XX-A899	3.97579	Diploid			MB-3600	6.19543	Gain
TCGA-A2-A0EW	4.09075	Diploid			MB-3606	5.95825	Shallow_Deletion
TCGA-A8-A06Y	4.34298	Diploid			MB-3614	5.67863	Diploid
TCGA-B6-A1KI	3.61201	Gain			MB-3702	6.07736	Diploid
TCGA-AC-A2FB	3.64733	Diploid			MB-3706	5.9654	Gain
TCGA-BH-A0HI	3.66369	Diploid			MB-3707	5.58396	Diploid
TCGA-E2-A15R	3.92751	Diploid			MB-3711	6.06126	Diploid
TCGA-EW-A1IX	4.31106	Diploid			MB-3748	5.98673	Gain
TCGA-OL-A6VR	3.86934	Diploid			MB-3752	6.08403	Diploid
TCGA-A2-A0CS	3.74445	Gain			MB-3754	5.87147	Shallow_Deletion
TCGA-D8-A1JB	4.29843	Diploid			MB-3781	5.80466	Diploid
TCGA-GM-A4E0	3.71404	Gain			MB-3823	5.63612	Diploid
TCGA-A2-A0CQ	3.24062	Diploid			MB-3824	5.6682	Diploid
TCGA-A1-A0SF	3.39344	Diploid			MB-3838	5.75792	Diploid
TCGA-E9-A1N3	4.34828	Diploid			MB-3840	5.95305	Diploid
TCGA-BH-A1ET	4.16313	Diploid			MB-3842	5.98734	Shallow_Deletion
TCGA-E2-A15F	3.62778	Shallow_Deletion			MB-3850	6.09086	Diploid
TCGA-3C-AALK	3.14441	Diploid			MB-3852	5.83585	Shallow_Deletion
TCGA-AR-A2LM	3.94857	Diploid			MB-3854	6.01997	Diploid
TCGA-AR-A24O	4.06875	Diploid			MB-3865	6.11179	Diploid
TCGA-A8-A093	3.86322	Gain			MB-3866	5.63905	Shallow_Deletion
TCGA-GM-A2D9	3.34245	Diploid			MB-3871	6.01409	Diploid
TCGA-GM-A5PV	3.46199	Diploid			MB-3874	5.78077	Diploid
TCGA-A8-A091	4.37016	Diploid			MB-3978	5.66139	Shallow_Deletion
TCGA-A2-A4S2	4.14858	Gain			MB-4000	6.17292	Diploid
TCGA-B6-A0RV	3.59376	Diploid			MB-4001	5.91479	Diploid
TCGA-A8-A09B	3.39275	Shallow_Deletion			MB-4003	6.00351	Diploid
TCGA-A7-A0D9	3.74682	Shallow_Deletion			MB-4004	5.97647	Shallow_Deletion
TCGA-BH-A0HQ	3.60781	Diploid			MB-4005	5.83929	Diploid
TCGA-A2-A1G0	4.01927	Diploid			MB-4008	5.76217	Diploid
TCGA-AC-A3HN	3.73165	Diploid			MB-4010	5.67502	Shallow_Deletion
TCGA-AN-A0XO	3.49763	Shallow_Deletion			MB-4011	5.76035	Shallow_Deletion
TCGA-AN-A0XS	3.51204	Shallow_Deletion			MB-4012	5.8251	Diploid
TCGA-AN-A0XV	3.63859	Shallow_Deletion			MB-4015	6.13144	Diploid
TCGA-OL-A5RX	3.93015	Diploid			MB-4017	6.23502	Shallow_Deletion
TCGA-BH-A0B0	3.3481	Diploid			MB-4018	5.9682	Diploid
TCGA-AC-A8OP	3.27481	Shallow_Deletion			MB-4024	6.74641	Gain
TCGA-BH-A28Q	4.19864	Diploid			MB-4033	5.80624	Diploid
TCGA-AO-A0JJ	3.70799	Diploid			MB-4046	5.96468	Diploid
TCGA-AO-A12A	4.16254	Diploid			MB-4059	5.91117	Diploid
TCGA-E9-A1R0	3.51171	Diploid			MB-4079	5.93545	Shallow_Deletion
TCGA-A7-A0CD	3.7075	Diploid			MB-4091	5.81697	Diploid
TCGA-BH-A0DO	3.79119	Diploid			MB-4098	5.84513	Diploid
TCGA-E9-A227	3.52356	Diploid			MB-4119	5.79567	Diploid
TCGA-A2-A0ET	4.30535	Shallow_Deletion			MB-4120	6.18116	Diploid
TCGA-BH-A0E7	3.9864	Diploid			MB-4126	5.88661	Shallow_Deletion
TCGA-E9-A1RD	4.12818	Diploid			MB-4127	5.77255	Diploid
TCGA-B6-A0IH	4.28672	Gain			MB-4139	6.3105	Shallow_Deletion
TCGA-HN-A2OB	3.69535	Diploid			MB-4140	6.15806	Diploid
TCGA-AN-A0XP	3.79208	Diploid			MB-4141	5.62503	Diploid
TCGA-AN-A0XL	3.54969	Diploid			MB-4145	5.8213	Shallow_Deletion
TCGA-B6-A2IU	3.42026	Diploid			MB-4146	5.69047	Gain
TCGA-E2-A15J	3.82055	Diploid			MB-4148	5.59532	Shallow_Deletion
TCGA-AN-A0XT	3.85928	Diploid			MB-4154	5.8123	Shallow_Deletion
TCGA-D8-A1XB	4.20107	Gain			MB-4171	5.80159	Diploid
TCGA-E9-A1RA	3.84241	Diploid			MB-4173	6.03669	Diploid
TCGA-A7-A26E	4.19142	Diploid			MB-4189	5.76066	Shallow_Deletion
TCGA-LL-A50Y	3.11315	Diploid			MB-4212	6.07287	Diploid
TCGA-W8-A86G	3.48935	Diploid			MB-4213	6.05437	Diploid
TCGA-A2-A0SU	3.84132	Diploid			MB-4222	5.71295	Diploid
TCGA-AQ-A1H3	4.15789	Diploid			MB-4224	5.80081	Shallow_Deletion
TCGA-BH-A0EA	4.18888	Gain			MB-4230	5.87865	Shallow_Deletion
TCGA-A1-A0SE	3.58454	Diploid			MB-4233	6.00775	Shallow_Deletion
TCGA-AR-A24M	4.18844	Diploid			MB-4234	5.82872	Shallow_Deletion
TCGA-LD-A7W5	3.55265	Shallow_Deletion			MB-4235	5.97422	Diploid
TCGA-A2-A3KD	3.81277	Diploid			MB-4236	5.87302	Diploid
TCGA-A7-A3RF	3.79525	Diploid			MB-4250	6.24999	Diploid
TCGA-AN-A0FS	3.90498	Diploid			MB-4254	5.86371	Diploid
TCGA-PE-A5DD	3.30765	Diploid			MB-4264	6.10392	Shallow_Deletion
TCGA-C8-A1HE	3.87264	Diploid			MB-4266	5.97945	Shallow_Deletion
TCGA-E2-A154	4.06442	Gain			MB-4270	5.78833	Diploid
TCGA-E2-A1L8	4.14542	Diploid			MB-4274	5.88839	Diploid
TCGA-B6-A0X5	3.90295	Diploid			MB-4276	5.85693	Diploid
TCGA-AO-A0JF	3.64448	Diploid			MB-4278	5.94279	Diploid
TCGA-E2-A1IO	3.70637	Shallow_Deletion			MB-4281	5.99222	Shallow_Deletion
TCGA-E9-A5UO	3.01382	Shallow_Deletion			MB-4282	6.40945	Diploid
TCGA-AC-A8OS	3.83945	Diploid			MB-4283	5.93447	Diploid
TCGA-C8-A26Z	4.53149	Gain			MB-4289	5.89437	Diploid
TCGA-OL-A66K	4.16552	Diploid			MB-4292	6.16605	Diploid
TCGA-LD-A7W6	4.10401	Diploid			MB-4293	5.93309	Diploid
TCGA-E2-A15K	3.68994	Diploid			MB-4298	5.91432	Deep_Deletion
TCGA-D8-A145	4.13589	Shallow_Deletion			MB-4300	5.77664	Deep_Deletion
TCGA-A8-A0A1	4.04827	Diploid			MB-4303	5.91929	Diploid
TCGA-A2-A1FV	3.89247	Gain			MB-4306	5.96812	Diploid
TCGA-GM-A3NW	3.57986	Diploid			MB-4310	5.84104	Diploid
TCGA-B6-A0WT	3.88526	Diploid			MB-4313	5.53768	Diploid
TCGA-D8-A27P	4.03745	Diploid			MB-4317	5.83487	Shallow_Deletion
TCGA-E2-A1L6	3.86295	Diploid			MB-4318	6.04283	Diploid
TCGA-E2-A1IL	4.05566	Diploid			MB-4322	5.77363	Diploid
TCGA-B6-A0RP	3.89033	Shallow_Deletion			MB-4323	5.91714	Diploid
TCGA-S3-AA14	3.87478	Diploid			MB-4324	6.06731	Shallow_Deletion
TCGA-OL-A5RV	4.07467	Diploid			MB-4328	6.06896	Diploid
TCGA-A7-A425	3.50359	Gain			MB-4329	5.99691	Diploid
TCGA-AR-A24X	4.2179	Diploid			MB-4331	5.66709	Diploid
TCGA-E2-A15I	4.23389	Diploid			MB-4332	6.03492	Shallow_Deletion
TCGA-B6-A0X7	3.8907	Diploid			MB-4333	5.87092	Diploid
TCGA-E2-A15D	3.95661	Diploid			MB-4339	6.0139	Diploid
TCGA-B6-A0RN	3.38889	Diploid			MB-4341	6.00351	Shallow_Deletion
TCGA-A8-A08O	4.06802	Shallow_Deletion			MB-4342	6.10567	Shallow_Deletion
TCGA-D8-A27V	4.0038	Gain			MB-4343	5.87544	Diploid
TCGA-A8-A08A	3.54666	Diploid			MB-4348	5.88356	Diploid
TCGA-E2-A1IU	3.7981	Diploid			MB-4350	5.89019	Diploid
TCGA-A8-A06T	4.60498	Diploid			MB-4351	6.08978	Amplification
TCGA-BH-A18S	3.97762	Diploid			MB-4353	6.1332	Diploid
TCGA-BH-A0BS	3.8561	Diploid			MB-4354	5.84684	Diploid
TCGA-A1-A0SG	3.61491	Diploid			MB-4357	6.01331	Diploid
TCGA-A8-A0A2	3.90421	Shallow_Deletion			MB-4360	5.85867	Diploid
TCGA-BH-A0BA	4.36547	Gain			MB-4362	6.02451	Diploid
TCGA-B6-A0RO	3.58499	Shallow_Deletion			MB-4368	6.03628	Diploid
TCGA-D8-A1XG	4.29565	Diploid			MB-4374	6.30718	Diploid
TCGA-D8-A27K	4.21669	Diploid			MB-4375	5.86013	Diploid
TCGA-E2-A1BC	4.05663	Diploid			MB-4381	5.8494	Diploid
TCGA-OL-A5DA	3.51698	Diploid			MB-4390	6.28527	Shallow_Deletion
TCGA-A8-A099	4.3331	Diploid			MB-4395	5.98147	Diploid
TCGA-BH-A0DT	4.04319	Diploid			MB-4407	5.85165	Shallow_Deletion
TCGA-D8-A1XV	3.45848	Diploid			MB-4408	5.91304	Diploid
TCGA-D8-A1XC	4.20693	Diploid			MB-4416	5.80927	Diploid
TCGA-A1-A0SQ	3.89426	Diploid			MB-4417	6.0036	Gain
TCGA-D8-A1JS	3.07574	Diploid			MB-4418	5.9718	Diploid
TCGA-E2-A14Q	3.82733	Diploid			MB-4421	5.71335	Shallow_Deletion
TCGA-A8-A0AB	3.83844	Shallow_Deletion			MB-4426	5.69832	Shallow_Deletion
TCGA-B6-A0X0	3.68989	Diploid			MB-4434	5.96942	Shallow_Deletion
TCGA-BH-A1FL	4.26477	Diploid			MB-4442	5.92135	Diploid
TCGA-A2-A0D3	4.08548	Diploid			MB-4484	6.28186	Gain
TCGA-S3-AA11	3.75056	Diploid			MB-4529	6.20224	Diploid
TCGA-E2-A1B4	3.3186	Diploid			MB-4548	5.68748	Diploid
TCGA-E2-A156	4.13682	Diploid			MB-4557	5.73819	Diploid
TCGA-A7-A13G	4.18699	Diploid			MB-4564	6.16922	Diploid
TCGA-BH-A1F5	3.89766	Diploid			MB-4578	5.77826	Diploid
TCGA-A7-A0CH	4.02834	Diploid			MB-4591	5.72021	Shallow_Deletion
TCGA-B6-A0IP	3.81676	Diploid			MB-4593	6.14817	Diploid
TCGA-A8-A09V	4.31247	Diploid			MB-4598	6.12131	Diploid
TCGA-E2-A15E	3.57055	Shallow_Deletion			MB-4599	5.70626	Shallow_Deletion
TCGA-A2-A0EM	3.8726	Diploid			MB-4601	6.05267	Diploid
TCGA-D8-A1JN	4.11648	Diploid			MB-4602	5.97743	Diploid
TCGA-A8-A083	3.73239	Diploid			MB-4603	6.02471	Diploid
TCGA-AC-A6NO	3.88525	Diploid			MB-4607	6.12743	Diploid
TCGA-B6-A0X4	4.11795	Diploid			MB-4616	5.91296	Diploid
TCGA-AC-A4ZE	3.85946	Diploid			MB-4618	5.96753	Diploid
TCGA-AO-A125	3.71953	Diploid			MB-4621	6.19399	Diploid
TCGA-BH-A1FR	4.31044	Diploid			MB-4622	5.9204	Shallow_Deletion
TCGA-B6-A0RM	3.39578	Diploid			MB-4623	5.96837	Diploid
TCGA-AR-A0TR	3.84577	Shallow_Deletion			MB-4626	6.05517	Diploid
TCGA-S3-AA12	3.73416	Diploid			MB-4627	5.93288	Diploid
TCGA-E2-A15G	4.11262	Diploid			MB-4630	5.6168	Diploid
TCGA-B6-A0IC	4.34898	Diploid			MB-4633	6.23497	Amplification
TCGA-A1-A0SB	3.85057	Diploid			MB-4634	6.01338	Diploid
TCGA-A1-A0SJ	3.40905	Shallow_Deletion			MB-4639	5.88335	Shallow_Deletion
TCGA-A2-A0CK	3.39564	Diploid			MB-4640	5.66362	Diploid
TCGA-A2-A0CR	2.68862	Diploid			MB-4641	6.14445	Diploid
TCGA-A2-A0ES	4.01164	Diploid			MB-4642	5.88981	Shallow_Deletion
TCGA-A2-A0T5	3.67223	Diploid			MB-4643	5.72867	Diploid
TCGA-A2-A0T7	3.67108	Shallow_Deletion			MB-4644	6.07124	Diploid
TCGA-A2-A0YK	4.18348	Diploid			MB-4648	5.66799	Diploid
TCGA-A2-A0YL	4.05077	Diploid			MB-4649	6.06626	Diploid
TCGA-A2-A1G6	4.23036	Diploid			MB-4651	5.91721	Shallow_Deletion
TCGA-A2-A25A	4.03139	Diploid			MB-4653	5.97792	Shallow_Deletion
TCGA-A2-A3XW	2.98591	Diploid			MB-4654	6.03312	Shallow_Deletion
TCGA-A8-A0A4	3.70638	Diploid			MB-4655	5.91786	Diploid
TCGA-AC-A2FF	3.87506	Diploid			MB-4660	5.95588	Diploid
TCGA-AC-A2FK	4.33787	Diploid			MB-4661	6.22335	Diploid
TCGA-AC-A3YI	3.47651	Diploid			MB-4663	6.05412	Shallow_Deletion
TCGA-AO-A03T	2.66738	Diploid			MB-4665	5.72074	Diploid
TCGA-AO-A03U	3.48383	Diploid			MB-4666	6.07608	Diploid
TCGA-AO-A0JC	4.90356	Diploid			MB-4667	6.00013	Diploid
TCGA-AO-A1KO	3.8902	Diploid			MB-4669	5.69449	Diploid
TCGA-AR-A1AK	3.62928	Diploid			MB-4670	5.97842	Diploid
TCGA-AR-A1AL	4.3178	Diploid			MB-4671	6.09522	Diploid
TCGA-AR-A1AU	4.04365	Diploid			MB-4672	5.69538	Diploid
TCGA-AR-A1AX	4.01659	Diploid			MB-4673	6.15047	Diploid
TCGA-AR-A24W	3.95673	Shallow_Deletion			MB-4674	6.13192	Diploid
TCGA-AR-A2LH	3.83156	Diploid			MB-4675	5.8817	Diploid
TCGA-AR-A2LO	3.88038	Diploid			MB-4679	5.93189	Diploid
TCGA-AR-A2LQ	3.71029	Diploid			MB-4681	6.02399	Diploid
TCGA-AR-A5QP	3.52707	Diploid			MB-4682	6.0904	Shallow_Deletion
TCGA-B6-A0RQ	3.66455	Diploid			MB-4685	5.88276	Shallow_Deletion
TCGA-B6-A0WY	3.2927	Shallow_Deletion			MB-4686	6.13024	Shallow_Deletion
TCGA-BH-A0BO	3.78976	Diploid			MB-4687	5.93368	Diploid
TCGA-BH-A0BP	3.55899	Diploid			MB-4688	5.992	Diploid
TCGA-BH-A0DK	3.06821	Shallow_Deletion			MB-4691	5.671	Shallow_Deletion
TCGA-BH-A0E9	4.11619	Diploid			MB-4692	5.95944	Diploid
TCGA-BH-A0HP	3.42279	Diploid			MB-4694	6.02602	Gain
TCGA-BH-A1FH	4.06385	Diploid			MB-4695	5.98532	Shallow_Deletion
TCGA-BH-A201	3.84671	Diploid			MB-4696	5.93791	Diploid
TCGA-BH-A208	3.11209	Shallow_Deletion			MB-4697	5.93086	Diploid
TCGA-BH-A42U	3.28606	Diploid			MB-4698	6.01248	Diploid
TCGA-BH-A42V	3.49465	Diploid			MB-4701	5.95846	Diploid
TCGA-BH-A8FZ	3.47312	Shallow_Deletion			MB-4702	5.72649	Diploid
TCGA-C8-A3M7	4.20717	Diploid			MB-4704	6.00175	Diploid
TCGA-D8-A27I	3.91142	Diploid			MB-4705	5.87017	Diploid
TCGA-D8-A4Z1	4.72901	Diploid			MB-4706	6.08999	Diploid
TCGA-E2-A108	3.66892	Diploid			MB-4707	5.68179	Shallow_Deletion
TCGA-E2-A1B1	4.21222	Diploid			MB-4708	6.25222	Gain
TCGA-E2-A1IK	3.39224	Diploid			MB-4709	6.08831	Diploid
TCGA-E9-A1NE	3.88286	Diploid			MB-4710	6.08234	Diploid
TCGA-E9-A1QZ	3.59191	Shallow_Deletion			MB-4711	6.04839	Diploid
TCGA-E9-A2JT	4.60054	Diploid			MB-4712	5.84777	Shallow_Deletion
TCGA-E9-A3X8	2.16272	Diploid			MB-4714	6.1282	Gain
TCGA-EW-A1P1	3.79127	Diploid			MB-4715	6.47971	Diploid
TCGA-EW-A1P7	4.47483	Diploid			MB-4717	6.5685	Gain
TCGA-EW-A1PA	3.71657	Shallow_Deletion			MB-4718	5.9375	Diploid
TCGA-EW-A1PG	4.16801	Gain			MB-4719	6.0709	Diploid
TCGA-EW-A2FS	3.20535	Shallow_Deletion			MB-4721	6.21776	Diploid
TCGA-GM-A2DN	3.68625	Diploid			MB-4722	6.13457	Diploid
TCGA-LD-A74U	3.71681	Diploid			MB-4723	6.16409	Diploid
TCGA-LD-A9QF	3.38632	Diploid			MB-4724	5.92008	Diploid
TCGA-LL-A440	3.71355	Diploid			MB-4725	6.1397	Diploid
TCGA-OK-A5Q2	3.69393	Diploid			MB-4729	5.81463	Diploid
TCGA-OL-A5D6	2.53765	Shallow_Deletion			MB-4730	6.38491	Diploid
TCGA-OL-A97C	3.55353	Diploid			MB-4731	6.28211	Gain
TCGA-PL-A8LY	3.45123	Diploid			MB-4732	6.69394	Amplification
TCGA-Z7-A8R5	2.81263	Diploid			MB-4733	6.07315	Diploid
					MB-4735	6.10462	Diploid
					MB-4737	5.91767	Diploid
					MB-4738	6.15727	Diploid
					MB-4739	6.04382	Diploid
					MB-4741	6.02329	Diploid
					MB-4742	5.97385	Diploid
					MB-4743	6.24112	Diploid
					MB-4744	5.99143	Diploid
					MB-4745	5.6928	Shallow_Deletion
					MB-4746	6.19169	Diploid
					MB-4749	6.15904	Diploid
					MB-4750	5.9568	Diploid
					MB-4752	6.2869	Diploid
					MB-4757	5.82858	Gain
					MB-4758	6.46374	Gain
					MB-4760	6.02427	Diploid
					MB-4762	6.30828	Diploid
					MB-4763	5.62873	Shallow_Deletion
					MB-4764	5.89277	Diploid
					MB-4767	6.08687	Shallow_Deletion
					MB-4769	6.33859	Diploid
					MB-4770	6.19595	Diploid
					MB-4771	6.3027	Diploid
					MB-4778	5.75478	Diploid
					MB-4779	6.30183	Diploid
					MB-4782	6.02552	Diploid
					MB-4784	5.64719	Shallow_Deletion
					MB-4785	6.01528	Diploid
					MB-4787	6.04481	Shallow_Deletion
					MB-4790	6.23601	Diploid
					MB-4791	5.90283	Diploid
					MB-4792	5.92825	Gain
					MB-4793	5.95176	Diploid
					MB-4794	5.93349	Shallow_Deletion
					MB-4796	5.83714	Diploid
					MB-4797	6.38263	Diploid
					MB-4798	6.162	Diploid
					MB-4800	5.6919	Shallow_Deletion
					MB-4801	6.15918	Diploid
					MB-4802	6.00412	Diploid
					MB-4805	6.06312	Shallow_Deletion
					MB-4806	5.96525	Diploid
					MB-4809	6.74306	Amplification
					MB-4814	5.96205	Diploid
					MB-4818	6.22742	Diploid
					MB-4820	6.29176	Diploid
					MB-4822	6.11203	Diploid
					MB-4823	5.68063	Diploid
					MB-4825	5.96166	Diploid
					MB-4827	6.39617	Diploid
					MB-4828	5.86762	Shallow_Deletion
					MB-4829	5.91866	Diploid
					MB-4832	6.07817	Diploid
					MB-4834	5.96618	Shallow_Deletion
					MB-4836	6.08133	Shallow_Deletion
					MB-4838	5.94186	Diploid
					MB-4839	6.26152	Diploid
					MB-4843	5.93401	Diploid
					MB-4845	6.17487	Diploid
					MB-4846	6.04626	Diploid
					MB-4849	5.70553	Diploid
					MB-4851	6.06508	Diploid
					MB-4853	5.96152	Shallow_Deletion
					MB-4855	5.91973	Shallow_Deletion
					MB-4858	5.93197	Diploid
					MB-4859	6.26395	Diploid
					MB-4860	5.95328	Diploid
					MB-4862	6.20292	Gain
					MB-4865	6.12129	Gain
					MB-4866	6.36795	Diploid
					MB-4867	6.20706	Diploid
					MB-4869	5.9132	Diploid
					MB-4870	6.0759	Diploid
					MB-4871	5.82479	Diploid
					MB-4872	6.27972	Diploid
					MB-4873	6.24384	Diploid
					MB-4876	6.19071	Diploid
					MB-4878	5.71368	Shallow_Deletion
					MB-4879	6.17842	Shallow_Deletion
					MB-4880	5.86881	Diploid
					MB-4881	6.08296	Diploid
					MB-4882	5.82788	Diploid
					MB-4883	6.37611	Gain
					MB-4886	6.13524	Diploid
					MB-4887	5.77448	Shallow_Deletion
					MB-4888	6.05532	Gain
					MB-4893	6.07825	Diploid
					MB-4894	5.95087	Diploid
					MB-4896	6.04161	Shallow_Deletion
					MB-4897	6.2851	Diploid
					MB-4898	6.06022	Shallow_Deletion
					MB-4899	6.06337	Diploid
					MB-4900	5.70962	Shallow_Deletion
					MB-4904	6.09109	Diploid
					MB-4906	6.18208	Diploid
					MB-4908	6.07345	Diploid
					MB-4911	6.52084	Diploid
					MB-4912	5.94252	Diploid
					MB-4925	6.07174	Diploid
					MB-4928	5.86767	Diploid
					MB-4929	5.90017	Diploid
					MB-4930	5.92482	Diploid
					MB-4931	5.78736	Shallow_Deletion
					MB-4933	5.72329	Shallow_Deletion
					MB-4934	5.84492	Shallow_Deletion
					MB-4935	6.05608	Diploid
					MB-4937	5.78876	Shallow_Deletion
					MB-4938	5.90129	Shallow_Deletion
					MB-4941	6.15217	Diploid
					MB-4942	6.50403	Amplification
					MB-4944	6.00281	Diploid
					MB-4945	6.35183	Diploid
					MB-4949	5.77708	Shallow_Deletion
					MB-4950	5.8852	Diploid
					MB-4952	5.94218	Diploid
					MB-4956	5.94633	Shallow_Deletion
					MB-4957	5.84043	Shallow_Deletion
					MB-4959	5.83594	Diploid
					MB-4961	5.74047	Diploid
					MB-4962	6.04365	Diploid
					MB-4965	6.184	Diploid
					MB-4966	6.12465	Diploid
					MB-4967	5.99975	Diploid
					MB-4968	6.05324	Diploid
					MB-4969	5.88916	Diploid
					MB-4970	6.18784	Diploid
					MB-4974	6.09885	Diploid
					MB-4976	6.31163	Diploid
					MB-4977	5.87013	Diploid
					MB-4978	6.02641	Diploid
					MB-4981	5.7414	Diploid
					MB-4982	5.86955	Diploid
					MB-4986	5.98636	Diploid
					MB-4987	5.92944	Diploid
					MB-4991	5.71251	Diploid
					MB-4992	5.69733	Diploid
					MB-4993	5.99717	Shallow_Deletion
					MB-4994	6.17942	Diploid
					MB-4996	5.98697	Diploid
					MB-4998	5.87752	Diploid
					MB-4999	6.20433	Diploid
					MB-5001	5.72772	Diploid
					MB-5004	5.74416	Shallow_Deletion
					MB-5008	5.771	Shallow_Deletion
					MB-5011	6.03901	Diploid
					MB-5013	6.20335	Diploid
					MB-5014	5.99489	Diploid
					MB-5015	6.0024	Diploid
					MB-5017	5.98847	Shallow_Deletion
					MB-5018	6.11184	Shallow_Deletion
					MB-5019	5.69047	Shallow_Deletion
					MB-5020	6.01076	Shallow_Deletion
					MB-5022	5.94395	Diploid
					MB-5027	6.35916	Diploid
					MB-5033	6.05905	Diploid
					MB-5035	5.79605	Diploid
					MB-5039	6.17136	Shallow_Deletion
					MB-5040	6.05425	Gain
					MB-5041	6.26468	Diploid
					MB-5043	6.07169	Diploid
					MB-5044	6.21005	Shallow_Deletion
					MB-5045	5.9325	Shallow_Deletion
					MB-5048	6.16149	Shallow_Deletion
					MB-5049	5.9175	Shallow_Deletion
					MB-5050	6.00639	Diploid
					MB-5052	5.80048	Diploid
					MB-5053	5.92401	Diploid
					MB-5054	6.02107	Diploid
					MB-5057	5.93417	Diploid
					MB-5058	6.01594	Shallow_Deletion
					MB-5059	5.95668	Diploid
					MB-5060	6.02597	Diploid
					MB-5061	6.26511	Diploid
					MB-5062	5.76792	Diploid
					MB-5063	5.8279	Shallow_Deletion
					MB-5064	6.38656	Diploid
					MB-5065	6.18541	Diploid
					MB-5066	6.28684	Diploid
					MB-5068	5.96801	Diploid
					MB-5070	6.08936	Diploid
					MB-5072	6.08997	Diploid
					MB-5073	6.15919	Gain
					MB-5074	5.72844	Shallow_Deletion
					MB-5076	6.0783	Diploid
					MB-5078	5.76782	Diploid
					MB-5079	6.13648	Diploid
					MB-5081	5.70996	Shallow_Deletion
					MB-5084	6.15568	Shallow_Deletion
					MB-5086	6.31627	Diploid
					MB-5088	6.0311	Diploid
					MB-5092	6.22228	Diploid
					MB-5093	5.90359	Diploid
					MB-5097	5.52273	Diploid
					MB-5098	6.28593	Diploid
					MB-5100	6.32615	Diploid
					MB-5101	5.88177	Shallow_Deletion
					MB-5102	6.44355	Gain
					MB-5104	5.97052	Diploid
					MB-5105	5.92665	Diploid
					MB-5106	5.77585	Shallow_Deletion
					MB-5107	6.05198	Diploid
					MB-5109	6.36234	Gain
					MB-5110	5.98856	Diploid
					MB-5113	5.87382	Shallow_Deletion
					MB-5114	5.75633	Diploid
					MB-5115	6.32404	Diploid
					MB-5116	6.05398	Diploid
					MB-5117	5.98506	Diploid
					MB-5118	6.16207	Diploid
					MB-5119	5.59629	Shallow_Deletion
					MB-5120	5.88534	Shallow_Deletion
					MB-5121	6.17884	Diploid
					MB-5122	5.97412	Diploid
					MB-5123	6.04517	Diploid
					MB-5124	6.4201	Diploid
					MB-5126	6.15	Amplification
					MB-5127	6.07975	Diploid
					MB-5130	5.94444	Diploid
					MB-5131	6.10556	Diploid
					MB-5134	6.15508	Diploid
					MB-5135	5.93893	Shallow_Deletion
					MB-5136	6.10923	Diploid
					MB-5137	5.78212	Diploid
					MB-5138	6.22288	Diploid
					MB-5139	5.77157	Diploid
					MB-5140	5.974	Diploid
					MB-5143	5.79282	Shallow_Deletion
					MB-5144	5.80017	Diploid
					MB-5145	6.12408	Shallow_Deletion
					MB-5147	6.09714	Diploid
					MB-5148	6.04093	Diploid
					MB-5150	6.46751	Diploid
					MB-5152	5.95198	Diploid
					MB-5154	6.32396	Diploid
					MB-5155	6.20633	Diploid
					MB-5157	6.04225	Shallow_Deletion
					MB-5158	5.99016	Diploid
					MB-5160	5.96285	Diploid
					MB-5161	6.11713	Diploid
					MB-5162	6.09844	Diploid
					MB-5163	6.04127	Diploid
					MB-5164	6.30476	Diploid
					MB-5166	6.17276	Gain
					MB-5167	6.30431	Diploid
					MB-5169	6.11988	Diploid
					MB-5171	6.06443	Diploid
					MB-5172	5.82851	Diploid
					MB-5173	6.28392	Gain
					MB-5174	5.82217	Shallow_Deletion
					MB-5175	5.99415	Diploid
					MB-5176	5.98936	Shallow_Deletion
					MB-5177	6.26586	Diploid
					MB-5178	5.78928	Diploid
					MB-5179	6.18377	Shallow_Deletion
					MB-5182	6.14416	Diploid
					MB-5183	5.7413	Diploid
					MB-5184	5.93344	Diploid
					MB-5185	5.86024	Diploid
					MB-5186	6.00264	Diploid
					MB-5188	6.11171	Gain
					MB-5189	5.84627	Diploid
					MB-5190	5.80543	Shallow_Deletion
					MB-5191	5.74368	Diploid
					MB-5193	6.24786	Diploid
					MB-5195	5.94062	Diploid
					MB-5196	6.00266	Diploid
					MB-5197	6.3534	Diploid
					MB-5199	5.91665	Diploid
					MB-5200	5.7734	Diploid
					MB-5201	6.30756	Diploid
					MB-5204	6.20565	Diploid
					MB-5205	5.97297	Shallow_Deletion
					MB-5206	6.07476	Diploid
					MB-5208	5.79811	Shallow_Deletion
					MB-5209	6.41109	Gain
					MB-5211	5.91487	Shallow_Deletion
					MB-5212	6.0192	Diploid
					MB-5213	5.88165	Shallow_Deletion
					MB-5214	5.98112	Shallow_Deletion
					MB-5215	5.82803	Shallow_Deletion
					MB-5218	5.73362	Shallow_Deletion
					MB-5219	6.15843	Diploid
					MB-5221	5.84953	Diploid
					MB-5222	6.13073	Diploid
					MB-5223	6.16715	Diploid
					MB-5224	5.98384	Deep_Deletion
					MB-5225	6.07931	Diploid
					MB-5226	5.837	Diploid
					MB-5227	6.03264	Diploid
					MB-5228	5.92495	Diploid
					MB-5229	5.94587	Gain
					MB-5230	5.5626	Diploid
					MB-5231	5.87007	Diploid
					MB-5232	6.10906	Diploid
					MB-5233	6.18667	Diploid
					MB-5235	5.7574	Diploid
					MB-5236	6.44521	Gain
					MB-5238	5.96019	Gain
					MB-5239	5.8022	Diploid
					MB-5240	5.92542	Diploid
					MB-5243	5.93509	Shallow_Deletion
					MB-5244	6.12269	Diploid
					MB-5251	5.99684	Diploid
					MB-5253	5.94741	Diploid
					MB-5255	6.24913	Diploid
					MB-5256	5.68913	Shallow_Deletion
					MB-5258	6.29891	Diploid
					MB-5259	6.16097	Shallow_Deletion
					MB-5260	6.25965	Diploid
					MB-5261	6.2037	Diploid
					MB-5264	6.15263	Diploid
					MB-5266	5.57586	Shallow_Deletion
					MB-5267	5.96689	Diploid
					MB-5268	5.88871	Diploid
					MB-5270	6.29522	Diploid
					MB-5271	5.86707	Shallow_Deletion
					MB-5272	6.21039	Diploid
					MB-5273	6.20955	Diploid
					MB-5275	6.1731	Diploid
					MB-5277	6.11408	Shallow_Deletion
					MB-5278	5.94474	Diploid
					MB-5279	6.13683	Diploid
					MB-5280	5.92844	Diploid
					MB-5281	5.90047	Diploid
					MB-5284	5.88973	Diploid
					MB-5287	5.94008	Diploid
					MB-5288	6.40287	Diploid
					MB-5289	6.08492	Diploid
					MB-5290	6.08028	Diploid
					MB-5291	6.09801	Diploid
					MB-5292	5.74611	Shallow_Deletion
					MB-5293	5.98288	Diploid
					MB-5294	6.10075	Diploid
					MB-5295	6.07609	Diploid
					MB-5296	5.51632	Shallow_Deletion
					MB-5298	6.08128	Diploid
					MB-5299	6.156	Diploid
					MB-5300	6.0523	Diploid
					MB-5301	6.16262	Diploid
					MB-5302	6.08797	Diploid
					MB-5305	6.03849	Diploid
					MB-5306	6.00122	Shallow_Deletion
					MB-5308	6.05167	Diploid
					MB-5310	6.13531	Diploid
					MB-5311	6.13051	Diploid
					MB-5312	6.2388	Diploid
					MB-5313	5.89155	Diploid
					MB-5315	6.02531	Diploid
					MB-5317	6.08248	Diploid
					MB-5318	5.8148	Shallow_Deletion
					MB-5322	6.00922	Shallow_Deletion
					MB-5323	6.11386	Diploid
					MB-5324	5.97218	Diploid
					MB-5325	6.05179	Diploid
					MB-5326	5.95842	Diploid
					MB-5327	6.00663	Shallow_Deletion
					MB-5328	5.9478	Shallow_Deletion
					MB-5329	6.01585	Diploid
					MB-5330	6.21023	Diploid
					MB-5331	5.85952	Shallow_Deletion
					MB-5332	5.85861	Diploid
					MB-5334	6.02029	Diploid
					MB-5335	6.30945	Gain
					MB-5338	5.69531	Shallow_Deletion
					MB-5339	6.1622	Diploid
					MB-5341	6.07122	Diploid
					MB-5345	6.07491	Diploid
					MB-5346	6.07872	Shallow_Deletion
					MB-5347	6.02735	Diploid
					MB-5348	6.12979	Diploid
					MB-5349	6.14193	Diploid
					MB-5350	6.03653	Shallow_Deletion
					MB-5351	6.22381	Diploid
					MB-5358	6.09949	Diploid
					MB-5360	5.72498	Shallow_Deletion
					MB-5361	5.58155	Diploid
					MB-5364	6.19548	Diploid
					MB-5365	6.14128	Diploid
					MB-5366	5.85928	Shallow_Deletion
					MB-5368	5.87821	Diploid
					MB-5369	6.06727	Diploid
					MB-5370	6.6177	Diploid
					MB-5373	6.18132	Diploid
					MB-5377	6.35817	Diploid
					MB-5378	6.09892	Diploid
					MB-5381	6.08134	Diploid
					MB-5382	6.18944	Diploid
					MB-5383	5.88832	Shallow_Deletion
					MB-5384	5.90683	Shallow_Deletion
					MB-5385	6.0262	Diploid
					MB-5386	6.16968	Diploid
					MB-5387	5.89888	Gain
					MB-5388	5.94797	Diploid
					MB-5389	6.14607	Diploid
					MB-5390	6.27881	Gain
					MB-5392	5.78816	Diploid
					MB-5393	5.79586	Diploid
					MB-5394	6.27599	Diploid
					MB-5395	6.08284	Shallow_Deletion
					MB-5396	5.81369	Diploid
					MB-5397	6.08372	Diploid
					MB-5398	6.204	Diploid
					MB-5399	6.12279	Diploid
					MB-5401	6.08783	Diploid
					MB-5402	6.049	Diploid
					MB-5403	6.19681	Diploid
					MB-5404	6.12359	Diploid
					MB-5405	6.54023	Diploid
					MB-5406	5.83345	Shallow_Deletion
					MB-5407	5.93436	Diploid
					MB-5408	5.9535	Diploid
					MB-5409	5.68609	Diploid
					MB-5410	6.06452	Diploid
					MB-5411	5.9161	Diploid
					MB-5412	6.15512	Diploid
					MB-5413	5.85008	Diploid
					MB-5414	5.98152	Diploid
					MB-5417	5.8091	Diploid
					MB-5418	5.87447	Diploid
					MB-5420	6.03689	Diploid
					MB-5421	6.07556	Gain
					MB-5422	5.8444	Diploid
					MB-5424	6.05054	Diploid
					MB-5425	6.03325	Diploid
					MB-5426	6.19161	Diploid
					MB-5427	6.10355	Diploid
					MB-5428	5.95843	Diploid
					MB-5429	5.9375	Diploid
					MB-5431	6.03086	Diploid
					MB-5432	6.18964	Diploid
					MB-5433	5.86608	Diploid
					MB-5434	5.54353	Shallow_Deletion
					MB-5440	6.66333	Amplification
					MB-5441	6.13604	Diploid
					MB-5442	6.13741	Diploid
					MB-5444	6.06036	Diploid
					MB-5446	6.15994	Diploid
					MB-5447	5.76242	Diploid
					MB-5450	5.69766	Shallow_Deletion
					MB-5451	6.41167	Diploid
					MB-5452	6.14381	Gain
					MB-5453	6.13787	Diploid
					MB-5454	6.00233	Shallow_Deletion
					MB-5455	5.98729	Diploid
					MB-5457	6.2538	Diploid
					MB-5458	5.69177	Shallow_Deletion
					MB-5459	5.91313	Shallow_Deletion
					MB-5460	5.90327	Diploid
					MB-5463	6.11187	Diploid
					MB-5464	6.22655	Diploid
					MB-5465	5.85624	Diploid
					MB-5467	6.2806	Diploid
					MB-5468	5.88379	Diploid
					MB-5470	6.16628	Diploid
					MB-5471	5.75198	Shallow_Deletion
					MB-5472	6.17446	Diploid
					MB-5473	6.05291	Diploid
					MB-5474	5.75756	Diploid
					MB-5475	5.94768	Diploid
					MB-5477	6.06706	Diploid
					MB-5478	6.1495	Shallow_Deletion
					MB-5481	5.80719	Shallow_Deletion
					MB-5482	6.31168	Diploid
					MB-5483	6.0913	Diploid
					MB-5484	5.91286	Diploid
					MB-5485	5.99829	Diploid
					MB-5486	5.92297	Diploid
					MB-5489	5.96021	Diploid
					MB-5490	6.39784	Diploid
					MB-5491	6.53388	Diploid
					MB-5492	5.98334	Diploid
					MB-5493	6.28996	Diploid
					MB-5495	6.13749	Diploid
					MB-5497	6.08463	Diploid
					MB-5498	5.72197	Shallow_Deletion
					MB-5499	5.74658	Diploid
					MB-5502	5.93533	Diploid
					MB-5505	6.27821	Gain
					MB-5510	6.03062	Shallow_Deletion
					MB-5511	5.95846	Shallow_Deletion
					MB-5513	5.89362	Shallow_Deletion
					MB-5514	6.3786	Diploid
					MB-5518	5.77352	Shallow_Deletion
					MB-5519	6.22211	Gain
					MB-5520	6.17234	Diploid
					MB-5521	6.13647	Diploid
					MB-5525	6.21819	Diploid
					MB-5526	6.58351	Gain
					MB-5527	6.3848	Diploid
					MB-5529	6.14095	Diploid
					MB-5530	5.9272	Diploid
					MB-5531	5.67972	Diploid
					MB-5532	5.94005	Diploid
					MB-5533	6.21554	Shallow_Deletion
					MB-5534	6.03391	Shallow_Deletion
					MB-5535	5.99496	Diploid
					MB-5540	5.79436	Shallow_Deletion
					MB-5541	5.96359	Diploid
					MB-5543	5.96691	Shallow_Deletion
					MB-5546	6.13834	Diploid
					MB-5547	6.05664	Gain
					MB-5548	6.03516	Gain
					MB-5549	5.80607	Shallow_Deletion
					MB-5550	6.1858	Diploid
					MB-5551	6.11896	Diploid
					MB-5552	6.05649	Shallow_Deletion
					MB-5553	5.87169	Shallow_Deletion
					MB-5554	5.98357	Diploid
					MB-5556	6.04493	Diploid
					MB-5558	5.91331	Diploid
					MB-5559	6.0588	Diploid
					MB-5560	5.96863	Diploid
					MB-5562	6.03245	Diploid
					MB-5563	6.05389	Diploid
					MB-5565	6.06769	Diploid
					MB-5566	5.94417	Shallow_Deletion
					MB-5567	5.9342	Diploid
					MB-5571	5.75632	Diploid
					MB-5572	6.09342	Diploid
					MB-5575	5.89033	Shallow_Deletion
					MB-5576	5.95363	Shallow_Deletion
					MB-5577	6.34813	Diploid
					MB-5579	5.87143	Shallow_Deletion
					MB-5580	5.87691	Diploid
					MB-5582	6.20913	Diploid
					MB-5583	6.26742	Diploid
					MB-5584	5.77795	Shallow_Deletion
					MB-5585	6.01194	Diploid
					MB-5588	6.02004	Diploid
					MB-5589	6.06443	Diploid
					MB-5590	5.78659	Shallow_Deletion
					MB-5591	6.2233	Diploid
					MB-5592	6.2432	Diploid
					MB-5593	6.01945	Diploid
					MB-5596	5.68942	Diploid
					MB-5597	5.72516	Diploid
					MB-5599	5.60617	Diploid
					MB-5601	6.11434	Diploid
					MB-5602	6.01932	Shallow_Deletion
					MB-5603	6.47007	Diploid
					MB-5604	6.10312	Shallow_Deletion
					MB-5605	6.19359	Diploid
					MB-5613	5.86654	Shallow_Deletion
					MB-5614	5.98401	Diploid
					MB-5616	5.70701	Diploid
					MB-5617	5.99368	Diploid
					MB-5620	5.89605	Diploid
					MB-5622	5.86846	Shallow_Deletion
					MB-5623	6.07582	Diploid
					MB-5624	6.30918	Shallow_Deletion
					MB-5625	6.08632	Diploid
					MB-5626	6.20553	Diploid
					MB-5628	6.29876	Shallow_Deletion
					MB-5629	6.38771	Diploid
					MB-5632	5.79702	Shallow_Deletion
					MB-5633	6.18037	Diploid
					MB-5634	6.28108	Amplification
					MB-5635	6.04778	Diploid
					MB-5636	5.85871	Shallow_Deletion
					MB-5638	6.04716	Diploid
					MB-5640	6.2132	Diploid
					MB-5641	5.87524	Shallow_Deletion
					MB-5642	6.31003	Diploid
					MB-5645	6.14036	Diploid
					MB-5646	6.03584	Diploid
					MB-5647	5.72017	Shallow_Deletion
					MB-5648	6.37897	Diploid
					MB-5651	5.93832	Diploid
					MB-5652	6.01477	Shallow_Deletion
					MB-5653	6.00049	Diploid
					MB-5654	5.82892	Diploid
					MB-5655	5.93687	Diploid
					MB-5656	6.21175	Diploid
					MB-6001	5.82858	Shallow_Deletion
					MB-6006	6.27453	Diploid
					MB-6007	6.13645	Diploid
					MB-6008	6.05283	Diploid
					MB-6010	5.92414	Shallow_Deletion
					MB-6011	6.0559	Shallow_Deletion
					MB-6012	5.78191	Diploid
					MB-6014	6.02701	Diploid
					MB-6016	6.27618	Diploid
					MB-6017	6.0855	Diploid
					MB-6018	5.99928	Diploid
					MB-6019	5.61791	Shallow_Deletion
					MB-6020	5.89613	Diploid
					MB-6021	6.10633	Diploid
					MB-6022	5.72295	Shallow_Deletion
					MB-6023	6.49321	Diploid
					MB-6024	5.86541	Diploid
					MB-6026	5.8001	Shallow_Deletion
					MB-6029	6.14051	Diploid
					MB-6030	6.01878	Diploid
					MB-6036	6.11801	Diploid
					MB-6039	5.94489	Shallow_Deletion
					MB-6042	6.40573	Diploid
					MB-6044	5.46268	Shallow_Deletion
					MB-6047	5.88855	Diploid
					MB-6048	5.90874	Shallow_Deletion
					MB-6049	5.63839	Shallow_Deletion
					MB-6050	6.21257	Diploid
					MB-6051	5.83084	Shallow_Deletion
					MB-6052	6.08109	Diploid
					MB-6053	6.10712	Diploid
					MB-6055	5.9275	Diploid
					MB-6058	6.22429	Diploid
					MB-6059	6.24754	Diploid
					MB-6060	5.96171	Gain
					MB-6062	6.50798	Gain
					MB-6063	5.86264	Diploid
					MB-6065	5.96205	Shallow_Deletion
					MB-6068	5.98218	Gain
					MB-6069	5.98195	Diploid
					MB-6071	6.06068	Diploid
					MB-6075	6.03333	Diploid
					MB-6077	5.78011	Diploid
					MB-6079	6.26501	Diploid
					MB-6080	6.14801	Diploid
					MB-6082	5.9232	Shallow_Deletion
					MB-6083	5.98797	Diploid
					MB-6085	6.04456	Diploid
					MB-6092	6.05472	Diploid
					MB-6097	6.07276	Diploid
					MB-6098	5.91542	Diploid
					MB-6100	5.62304	Shallow_Deletion
					MB-6101	6.07755	Shallow_Deletion
					MB-6103	6.11101	Diploid
					MB-6105	6.01311	Diploid
					MB-6107	6.33719	Diploid
					MB-6108	5.86451	Diploid
					MB-6113	5.67573	Shallow_Deletion
					MB-6114	6.03251	Shallow_Deletion
					MB-6116	6.2957	Diploid
					MB-6118	6.18487	Gain
					MB-6122	5.76073	Shallow_Deletion
					MB-6124	6.21046	Diploid
					MB-6125	5.78006	Shallow_Deletion
					MB-6131	5.90483	Shallow_Deletion
					MB-6133	5.83333	Diploid
					MB-6135	6.04631	Diploid
					MB-6138	5.76857	Diploid
					MB-6141	6.10479	Diploid
					MB-6143	5.72635	Shallow_Deletion
					MB-6144	6.26408	Diploid
					MB-6145	6.13611	Diploid
					MB-6146	5.8459	Diploid
					MB-6147	6.09086	Diploid
					MB-6149	5.7297	Diploid
					MB-6150	6.13355	Shallow_Deletion
					MB-6152	5.96283	Shallow_Deletion
					MB-6154	5.82783	Diploid
					MB-6156	6.08099	Diploid
					MB-6157	6.17436	Shallow_Deletion
					MB-6160	6.07248	Gain
					MB-6163	5.9425	Shallow_Deletion
					MB-6164	5.94448	Diploid
					MB-6167	6.09504	Diploid
					MB-6168	5.85879	Diploid
					MB-6169	6.19622	Amplification
					MB-6171	5.91555	Diploid
					MB-6178	5.85308	Shallow_Deletion
					MB-6179	5.9016	Diploid
					MB-6181	5.9176	Shallow_Deletion
					MB-6182	6.42616	Amplification
					MB-6183	5.90387	Diploid
					MB-6184	5.98213	Diploid
					MB-6185	5.9734	Diploid
					MB-6187	5.83301	Diploid
					MB-6188	6.21513	Gain
					MB-6189	6.08206	Diploid
					MB-6190	5.93288	Diploid
					MB-6192	5.58984	Shallow_Deletion
					MB-6194	6.2083	Diploid
					MB-6195	5.76795	Diploid
					MB-6200	5.82725	Diploid
					MB-6201	5.70216	Diploid
					MB-6204	5.78619	Shallow_Deletion
					MB-6206	6.22757	Diploid
					MB-6207	6.44249	Amplification
					MB-6208	5.99547	Diploid
					MB-6211	6.17782	Shallow_Deletion
					MB-6212	5.91504	Diploid
					MB-6213	6.05553	Diploid
					MB-6214	5.74522	Diploid
					MB-6217	6.07642	Diploid
					MB-6218	6.03327	Diploid
					MB-6223	5.77089	Shallow_Deletion
					MB-6224	5.86041	Shallow_Deletion
					MB-6225	5.71739	Shallow_Deletion
					MB-6226	6.24783	Gain
					MB-6228	5.99302	Diploid
					MB-6229	6.02753	Diploid
					MB-6230	5.89161	Diploid
					MB-6231	6.29572	Diploid
					MB-6232	6.14004	Diploid
					MB-6233	6.15413	Diploid
					MB-6234	6.02611	Diploid
					MB-6237	5.93364	Diploid
					MB-6238	6.39435	Diploid
					MB-6239	6.07603	Diploid
					MB-6242	5.91906	Diploid
					MB-6245	5.94705	Shallow_Deletion
					MB-6246	5.75696	Shallow_Deletion
					MB-6248	6.46558	Amplification
					MB-6251	5.74025	Shallow_Deletion
					MB-6253	5.94275	Diploid
					MB-6254	5.98741	Diploid
					MB-6256	6.00606	Diploid
					MB-6257	6.40714	Gain
					MB-6263	5.76732	Diploid
					MB-6271	6.51703	Diploid
					MB-6272	6.37971	Diploid
					MB-6273	6.30929	Diploid
					MB-6280	6.37576	Amplification
					MB-6281	5.78246	Shallow_Deletion
					MB-6283	6.17111	Diploid
					MB-6284	5.94739	Shallow_Deletion
					MB-6286	5.76511	Diploid
					MB-6287	5.90521	Shallow_Deletion
					MB-6288	6.1335	Diploid
					MB-6297	5.9848	Diploid
					MB-6300	5.80889	Diploid
					MB-6302	6.02281	Shallow_Deletion
					MB-6305	5.68134	Shallow_Deletion
					MB-6306	5.70972	Shallow_Deletion
					MB-6308	6.21406	Diploid
					MB-6312	6.09846	Diploid
					MB-6314	6.14253	Diploid
					MB-6317	5.92834	Diploid
					MB-6318	5.6465	Shallow_Deletion
					MB-6319	6.33907	Diploid
					MB-6322	5.94868	Shallow_Deletion
					MB-6327	6.11197	Diploid
					MB-6328	5.90769	Shallow_Deletion
					MB-6329	6.20481	Deep_Deletion
					MB-6330	5.97186	Shallow_Deletion
					MB-6334	6.26034	Diploid
					MB-6336	6.20062	Gain
					MB-6337	5.81226	Shallow_Deletion
					MB-6344	6.09059	Shallow_Deletion
					MB-6346	5.74356	Diploid
					MB-6358	6.21746	Diploid
					MB-6359	6.06562	Shallow_Deletion
					MB-6363	5.91565	Diploid
					MB-7000	6.05411	Diploid
					MB-7001	6.0329	Diploid
					MB-7002	5.95978	Diploid
					MB-7003	5.99366	Diploid
					MB-7004	5.9012	Diploid
					MB-7005	6.20772	Diploid
					MB-7006	6.12258	Diploid
					MB-7007	5.70087	Shallow_Deletion
					MB-7008	5.82164	Diploid
					MB-7009	6.28661	Diploid
					MB-7010	6.16997	Diploid
					MB-7011	5.72281	Shallow_Deletion
					MB-7012	6.0982	Amplification
					MB-7013	6.39545	Diploid
					MB-7014	5.78435	Shallow_Deletion
					MB-7015	5.97531	Shallow_Deletion
					MB-7017	5.68965	Shallow_Deletion
					MB-7018	6.20922	Diploid
					MB-7019	5.97024	Diploid
					MB-7020	5.74512	Shallow_Deletion
					MB-7022	5.7789	Diploid
					MB-7023	5.9852	Diploid
					MB-7024	5.85113	Shallow_Deletion
					MB-7025	5.87982	Diploid
					MB-7026	6.04835	Diploid
					MB-7027	6.09116	Diploid
					MB-7028	6.34318	Diploid
					MB-7029	6.11582	Diploid
					MB-7030	5.97552	Diploid
					MB-7031	6.2236	Gain
					MB-7032	6.08726	Diploid
					MB-7034	6.08456	Diploid
					MB-7035	5.86748	Shallow_Deletion
					MB-7036	6.08699	Gain
					MB-7037	6.11242	Diploid
					MB-7038	6.04821	Diploid
					MB-7039	6.19229	Diploid
					MB-7040	5.88877	Diploid
					MB-7041	5.969	Diploid
					MB-7042	6.22752	Diploid
					MB-7043	6.04494	Shallow_Deletion
					MB-7044	5.88647	Diploid
					MB-7045	6.00222	Shallow_Deletion
					MB-7046	5.84289	Diploid
					MB-7048	5.77747	Diploid
					MB-7049	5.92891	Diploid
					MB-7050	6.14846	Shallow_Deletion
					MB-7051	6.39702	Gain
					MB-7052	6.32898	Diploid
					MB-7053	6.27003	Diploid
					MB-7054	6.33237	Diploid
					MB-7055	5.79594	Shallow_Deletion
					MB-7056	6.05658	Diploid
					MB-7057	6.10279	Diploid
					MB-7058	6.13145	Diploid
					MB-7059	6.10221	Diploid
					MB-7060	5.69389	Diploid
					MB-7061	5.80799	Shallow_Deletion
					MB-7062	5.84736	Diploid
					MB-7063	6.21161	Diploid
					MB-7065	6.10583	Shallow_Deletion
					MB-7066	6.0354	Diploid
					MB-7067	5.80773	Diploid
					MB-7068	6.02621	Shallow_Deletion
					MB-7069	5.76215	Shallow_Deletion
					MB-7070	5.82664	Diploid
					MB-7071	6.30339	Diploid
					MB-7072	6.0333	Diploid
					MB-7073	6.07756	Shallow_Deletion
					MB-7074	6.02022	Diploid
					MB-7075	5.73705	Shallow_Deletion
					MB-7076	6.17541	Diploid
					MB-7077	6.22245	Diploid
					MB-7078	5.64811	Shallow_Deletion
					MB-7079	5.88916	Diploid
					MB-7080	6.29424	Diploid
					MB-7081	6.00434	Diploid
					MB-7083	5.94699	Shallow_Deletion
					MB-7084	6.38789	Gain
					MB-7085	6.04691	Shallow_Deletion
					MB-7086	6.08062	Shallow_Deletion
					MB-7087	6.4385	Amplification
					MB-7088	5.74579	Shallow_Deletion
					MB-7089	6.05689	Gain
					MB-7090	6.07086	Diploid
					MB-7091	6.24702	Diploid
					MB-7092	6.06	Shallow_Deletion
					MB-7093	5.91373	Diploid
					MB-7094	5.88579	Shallow_Deletion
					MB-7095	5.81303	Diploid
					MB-7096	5.61307	Diploid
					MB-7097	6.00376	Diploid
					MB-7099	6.07506	Gain
					MB-7100	6.13251	Diploid
					MB-7101	5.89661	Diploid
					MB-7102	6.19321	Diploid
					MB-7104	5.94775	Diploid
					MB-7106	5.89282	Diploid
					MB-7107	5.95682	Shallow_Deletion
					MB-7109	6.02663	Diploid
					MB-7111	6.19715	Diploid
					MB-7112	6.2447	Shallow_Deletion
					MB-7113	6.02474	Diploid
					MB-7114	5.96296	Diploid
					MB-7115	6.01962	Diploid
					MB-7116	5.67414	Diploid
					MB-7118	5.8834	Diploid
					MB-7119	5.90466	Shallow_Deletion
					MB-7121	6.20372	Diploid
					MB-7122	5.8926	Shallow_Deletion
					MB-7123	5.99676	Diploid
					MB-7124	6.31145	Diploid
					MB-7127	5.80274	Diploid
					MB-7128	6.18345	Diploid
					MB-7130	5.95704	Shallow_Deletion
					MB-7131	6.11729	Diploid
					MB-7132	5.98624	Diploid
					MB-7133	5.61043	Shallow_Deletion
					MB-7135	5.94141	Shallow_Deletion
					MB-7137	5.97095	Diploid
					MB-7138	5.95038	Diploid
					MB-7140	5.78669	Diploid
					MB-7141	5.75992	Diploid
					MB-7142	5.90607	Diploid
					MB-7143	5.8008	Shallow_Deletion
					MB-7144	5.87355	Diploid
					MB-7145	5.74751	Shallow_Deletion
					MB-7147	6.0612	Diploid
					MB-7148	6.01279	Diploid
					MB-7149	5.83045	Shallow_Deletion
					MB-7150	6.0059	Shallow_Deletion
					MB-7151	5.78852	Diploid
					MB-7152	5.93805	Shallow_Deletion
					MB-7153	6.17186	Diploid
					MB-7154	6.25812	Amplification
					MB-7155	6.18831	Gain
					MB-7157	6.24146	Shallow_Deletion
					MB-7158	6.05347	Diploid
					MB-7159	6.5372	Diploid
					MB-7160	5.96023	Shallow_Deletion
					MB-7161	6.12743	Amplification
					MB-7162	5.96187	Diploid
					MB-7163	6.21954	Diploid
					MB-7164	5.98912	Diploid
					MB-7165	6.46101	Gain
					MB-7167	5.99069	Diploid
					MB-7168	5.93139	Shallow_Deletion
					MB-7170	6.37684	Shallow_Deletion
					MB-7171	6.25749	Diploid
					MB-7172	5.76352	Shallow_Deletion
					MB-7173	6.04422	Diploid
					MB-7174	6.22968	Gain
					MB-7176	6.15263	Diploid
					MB-7181	6.21447	Shallow_Deletion
					MB-7182	5.9499	Shallow_Deletion
					MB-7185	6.53244	Gain
					MB-7186	5.9809	Diploid
					MB-7187	5.97838	Diploid
					MB-7188	6.20006	Diploid
					MB-7189	5.90785	Diploid
					MB-7193	5.93342	Shallow_Deletion
					MB-7194	6.28	Diploid
					MB-7195	5.93617	Diploid
					MB-7196	6.03691	Shallow_Deletion
					MB-7197	6.0918	Diploid
					MB-7198	5.89343	Shallow_Deletion
					MB-7199	6.30363	Diploid
					MB-7200	6.21448	Diploid
					MB-7201	5.92063	Diploid
					MB-7205	6.19005	Diploid
					MB-7207	5.77143	Shallow_Deletion
					MB-7208	6.13059	Shallow_Deletion
					MB-7212	6.03668	Gain
					MB-7215	5.84874	Diploid
					MB-7216	6.0566	Diploid
					MB-7217	5.90156	Diploid
					MB-7218	6.17105	Diploid
					MB-7219	6.01803	Diploid
					MB-7220	5.93889	Diploid
					MB-7225	6.07601	Amplification
					MB-7226	5.81641	Shallow_Deletion
					MB-7227	5.94814	Diploid
					MB-7228	6.17739	Diploid
					MB-7229	6.27188	Diploid
					MB-7230	6.02598	Diploid
					MB-7231	6.23832	Diploid
					MB-7232	6.02607	Diploid
					MB-7233	5.85722	Diploid
					MB-7234	5.83294	Shallow_Deletion
					MB-7235	6.13461	Diploid
					MB-7236	6.08474	Diploid
					MB-7237	5.98488	Gain
					MB-7238	5.71301	Gain
					MB-7241	6.23439	Diploid
					MB-7243	6.10633	Diploid
					MB-7244	6.05495	Diploid
					MB-7249	5.9804	Diploid
					MB-7250	6.02291	Diploid
					MB-7251	6.467	Gain
					MB-7252	6.19547	Diploid
					MB-7253	5.99304	Diploid
					MB-7254	5.87466	Diploid
					MB-7256	6.23704	Diploid
					MB-7258	5.97477	Shallow_Deletion
					MB-7260	5.94304	Diploid
					MB-7262	6.7158	Gain
					MB-7263	6.15335	Diploid
					MB-7264	5.82731	Gain
					MB-7266	6.07519	Shallow_Deletion
					MB-7267	6.68147	Gain
					MB-7268	6.00596	Diploid
					MB-7269	6.36871	Amplification
					MB-7270	6.2237	Gain
					MB-7273	5.95902	Diploid
					MB-7275	5.99724	Diploid
					MB-7276	5.96411	Diploid
					MB-7277	5.97175	Diploid
					MB-7278	5.96241	Diploid
					MB-7279	6.05647	Shallow_Deletion
					MB-7280	6.0747	Diploid
					MB-7281	5.78042	Shallow_Deletion
					MB-7283	6.15125	Diploid
					MB-7284	5.62797	Shallow_Deletion
					MB-7285	6.06075	Diploid
					MB-7286	6.20747	Diploid
					MB-7287	5.66138	Shallow_Deletion
					MB-7288	5.66624	Diploid
					MB-7289	6.10648	Diploid
					MB-7291	6.00155	Diploid
					MB-7292	5.97803	Shallow_Deletion
					MB-7293	6.03583	Diploid
					MB-7294	5.77326	Shallow_Deletion
					MB-7295	6.1945	Diploid
					MB-7296	5.93211	Diploid
					MB-7297	5.90378	Shallow_Deletion
					MB-7298	5.59274	Shallow_Deletion
					MB-7299	6.12661	Shallow_Deletion

## Sheet:  Extended Data Fig. 1g
Cell Line	Lineage	KDM4C RNA Expression (log2 FPKM)	Log2 KDM4C Copy Number
AU565	HER2 Amp	3.52857	0.956006
BT20	Basal	3.42761	0.933003
BT474	HER2 Amp	1.94486	0.418221
BT483	Luminal	3.54597	0.858098
BT549	Basal	3.63227	1.50493
CAL120	Basal	3.01614	0.828387
CAL148	HER2 Amp	3.57652	0.952937
CAL51	Basal	3.34483	1.08034
CAL851	Basal	3.48285	1.57937
CAMA1	Luminal	3.6241	1.10483
DU4475	HER2 Amp	4.06523	1.04765
EFM19	Luminal	3.24489	0.849132
EFM192A	HER2 Amp	2.29572	0.633428
HCC1143	Basal	1.99277	0.43644
HCC1187	Basal	3.37156	1.24632
HCC1395	Basal	3.95606	1.28324
HCC1419	HER2 Amp	2.81352	0.679653
HCC1428	Luminal	2.33914	0.411822
HCC1500	Luminal	3.1635	0.745397
HCC1569	Basal	3.36177	1.06344
HCC1599	Basal	3.22805	1.13773
HCC1806	Basal	1.97085	0.527941
HCC1937	Basal	3.04439	1.05071
HCC1954	Basal	5.20203	2.15727
HCC202	HER2 Amp	3.97545	1.37689
HCC2157	Basal	4.52356	1.7445
HCC2218	HER2 Amp	3.10769	0.974743
HCC38	Basal	3.56316	1.342
HCC70	Basal	4.53543	1.73003
HDQP1	Basal	1.95977	0.793251
HMC18	Basal	3.39094	0.889379
HS578T	Basal	3.41954	0.846005
JIMT1	Basal	2.79286	0.850138
KPL1	Luminal	3.19061	0.876326
MCF7	Luminal	3.08916	0.865182
MDAMB134VI	Luminal	3.7666	1.0526
MDAMB157	Basal	2.34199	1.20096
MDAMB175VII	HER2 Amp	3.25096	0.896685
MDAMB231	Basal	1.78241	0.49004
MDAMB361	HER2 Amp	2.77821	0.60849
MDAMB415	HER2 Amp	3.45286	0.929241
MDAMB436	Basal	3.98003	1.06919
MDAMB453	HER2 Amp	2.64616	0.606103
MDAMB468	Basal	3.0036	0.772641
MFM223	Luminal	2.51602	0.531466
SKBR3	HER2 Amp	3.22342	0.920247
SUM102PT	Basal	0.545968	0.520962
SUM1315MO2	Basal	2.81762	0.750454
SUM149PT	Basal	2.54597	1.38119
SUM159PT	Basal	2.48285	0.660018
SUM185PE	Luminal	1.63227	0.744177
SUM229PE	Basal	3.16993	1.12898
SUM44PE	Luminal	1.80323	0.693365
SUM52PE	Luminal	2.19535	0.845755
T47D	Luminal	2.91073	0.863564
UACC812	Luminal	2.5509	0.834182
UACC893	HER2 Amp	2.98368	0.768651
ZR751	Luminal	4	1.03337
ZR7530	HER2 Amp	3.48671	0.822152

## Sheet:  Extended Data Fig. 1i
Amplified	Non-amplified
1.02865	0.0947094
1.29189	0.0525786
1.10794	0.204664
0.738961	1.30024
0.311741	0.43441
0.0860324	0.445866
0.698469	0.172953
	0.285082
	0.354654
	0.306394
	0.272164
	0.877761
	0.396441
	0.205626

## Sheet:  Extended Data Fig. 1j
	KDM4C status	Protein level	log2 KDM4C copy Number	KDM4C RNA Expression
HCC1954	Amplified	1.02865	2.15727	5.20203
HCC70	Amplified	1.29189	1.73003	4.53543
CAL851	Amplified	1.10794	1.57937	3.48285
SUM149PT	Amplified	0.738961	1.38119	2.54597
BT549	Amplified	0.311741	1.50493	3.63227
HCC1187	Amplified	0.0860324	1.24632	3.37156
HCC1395	Amplified	0.698469	1.28324	3.95606
HCC1806	Non-amplified	0.0947094	0.527941	1.97085
MDAMB231	Non-amplified	0.0525786	0.49004	1.78241
HDQP1	Non-amplified	0.204664	0.793251	1.95977
MDAMB468	Non-amplified	1.30024	0.772641	3.0036
HCC1937	Non-amplified	0.43441	1.05071	3.04439
HCC1569	Non-amplified	0.445866	1.06344	3.36177
HCC1143	Non-amplified	0.172953	0.43644	1.99277
MDAMB436	Non-amplified	0.285082	1.06919	3.98003
DU4475	Non-amplified	0.354654	1.04765	4.06523
HS578T	Non-amplified	0.306394	0.846005	3.41954
CAL51	Non-amplified	0.272164	1.08034	3.34483
SUM159PT	Non-amplified	0.877761	0.660018	2.48285
CAL120	Non-amplified	0.396441	0.828387	3.01614
SUM1315MO2	Non-amplified	0.205626	0.750454	2.81762
