# Supplementary material for: KDM4C inhibition blocks tumor growth in basal breast cancer by promoting cathepsin L-mediated histone H3 cleavage
Source: Nat Genet. 2025 Jun 2;57(6):1463–77. doi: 10.1038/s41588-025-02197-z (PMC12165855; doi:10.1038/s41588-025-02197-z)
Supplement: Supplementary file 17 — Statistical source data. [file 41588_2025_2197_MOESM17_ESM.xlsx]

## Sheet: Extended Data Fig. 2a
	PC1	PC2
AU565	4.77928	4.00251
BT20	-6.49473	4.33622
BT474	8.35616	3.28537
BT483	8.45398	-0.464303
BT549	-7.66547	0.589351
CAL120	-7.13693	-1.70183
CAL148	4.19314	2.01857
CAL51	-2.41271	3.24168
CAL851	-6.8619	-0.677317
CAMA1	7.2632	1.84339
DU4475	-2.18284	0.0672589
EFM19	5.71942	0.403904
EFM192A	6.17758	4.16898
HCC1143	-6.30668	3.09125
HCC1187	-9.32058	1.8719
HCC1395	-12.2825	1.44991
HCC1419	10.1078	3.41211
HCC1428	5.28879	2.36622
HCC1500	8.44129	-0.987964
HCC1569	-7.02344	5.26117
HCC1599	-10.1978	2.48267
HCC1806	-8.07025	-0.424357
HCC1937	-7.50822	4.72791
HCC1954	-2.99847	8.72772
HCC202	6.70307	4.00514
HCC2157	-6.10358	0.250875
HCC2218	7.79375	-1.29368
HCC38	-6.76512	3.40646
HCC70	-8.91144	4.34394
HDQP1	-5.57713	-3.08725
HMC18	-4.66695	-3.68829
HS578T	-8.79852	-3.04455
JIMT1	-5.11864	4.34001
KPL1	5.79645	0.0166998
MCF7	5.47656	-1.87816
MDAMB134VI	9.68601	-2.31657
MDAMB157	-4.84002	0.515581
MDAMB175VII	6.95285	-1.74183
MDAMB231	-3.97852	-0.189119
MDAMB361	5.03581	4.96062
MDAMB415	4.11971	-2.05967
MDAMB436	-3.27168	-2.24353
MDAMB453	7.61392	3.73608
MDAMB468	-10.7708	4.60224
MFM223	4.39994	-1.19212
SKBR3	4.984	3.08167
SUM102PT	-5.29955	-25.0872
SUM1315MO2	-4.59295	-2.96545
SUM149PT	-9.45565	-6.11111
SUM159PT	-5.28827	-6.03591
SUM185PE	6.73857	-12.2394
SUM229PE	-8.94108	-3.30884
SUM44PE	8.7626	-12.6725
SUM52PE	7.16166	-7.14751
T47D	6.67619	1.37256
UACC812	9.10007	1.08716
UACC893	6.38398	4.33407
ZR751	7.14275	3.34153
ZR7530	9.53386	1.81575

## Sheet: Extended Data Fig. 2d
	shLacZ		shKDM4C#5		shKDM4C#17		shKDM4C#20
SUM149	No Dox	Plus Dox	No Dox	Plus Dox	No Dox	Plus Dox	No Dox	Plus Dox
	0.1365	0.128	0.1205	0.055	0.145	0.052	0.161	0.08
	0.1315	0.1235	0.118	0.0635	0.132	0.0575	0.148	0.065
	0.13	0.118	0.1255	0.0635	0.153	0.068	0.146	0.049
	shLacZ		shKDM4C#5		shKDM4C#17		shKDM4C#20
HCC1954	No Dox	Plus Dox	No Dox	Plus Dox	No Dox	Plus Dox	No Dox	Plus Dox
	0.048	0.0435	0.0445	0.023	0.0375	0.012	0.045	0.016
	0.0545	0.048	0.0585	0.0285	0.047	0.0185	0.045	0.0195
	0.053	0.0495	0.0605	0.019	0.039	0.0165	0.041	0.019
	shLacZ		shKDM4C#5		shKDM4C#17		shKDM4C#20
HCC38	No Dox	Plus Dox	No Dox	Plus Dox	No Dox	Plus Dox	No Dox	Plus Dox
	0.083	0.07465	0.06115	0.00665	0.06225	0.0189	0.0644	0.0326
	0.07245	0.08025	0.07175	0.0132	0.0903	0.0207	0.0635	0.04755
	0.0776	0.0982	0.0712	0.0214	0.09405	0.03975	0.07915	0.04455
	shLacZ		shKDM4C#5		shKDM4C#17		shKDM4C#20
HDQP1	No Dox	Plus Dox	No Dox	Plus Dox	No Dox	Plus Dox	No Dox	Plus Dox
	0.13	0.118	0.111	0.0955	0.115	0.092	0.102	0.0815
	0.1245	0.1265	0.134	0.1	0.1395	0.1065	0.1115	0.1
	0.1225	0.124	0.159	0.111	0.158	0.154	0.143	0.126
	shLacZ		shKDM4C#5		shKDM4C#17
HCC1806	No Dox	Plus Dox	No Dox	Plus Dox	No Dox	Plus Dox
	0.137	0.125	0.1265	0.1005	0.1735	0.1165
	0.157	0.143	0.1525	0.109	0.185	0.121
	0.16	0.144	0.172	0.121	0.211	0.131

## Sheet: Extended Data Fig. 2e
SUM149 Xenograft
Time/Day	shLacZ No Dox										shLacZ Plus Dox
5	0.125	0.0078	0.0625	0.0625	0.0625	0.0078	0.0625	0.0625	0.0625	0.0625	0.0625	0.0625	0.0625	0.0625	0.0625	0.00781	0.0625	0.00781	0.0625	0.0625
9	32.5	4	6	1	4.5	4.5	4	4	4	4	18	18	6	0.1	13.5	14.1	4	13.5	14	4
12	40	6	22.5	22.5	6	18	8	13.5	32	18	40	22.5	18	6	32.5	32.5	36	14	32.5	33
16	75.5	13.5	33	36	18	36	14	32	50.5	33	75	40	40.1	13.5	62.5	54	52	14	53.5	46
21	150.5	51	65	95	36	75	80	108	158	75	108	62.5	62.5	75	108	149	108	75	75	80
25	185	75	72.5	149.5	49.5	98.5	104	196.1	306	118	245	180.5	75.5	110.5	250	320	138.5	192.5	216	153
28	420	220.5	176	290	198	413.5	263	224.5	425	320	302	215	191	210	352	421	524	320	357	192
32	788	251	250	421	310	651	302	302	522	489	486	298	292	294	405	640	854	540	400.5	246.5
35	1196.5	367	421	621	480	742.5	432	425	722	620	620	420	418.5	448	405	830.5	1093	630	455.5	436
Time/Day	shKDM4C#5 No Dox										shKDM4C#5 Plus Dox
5	0.0078	0.0625	0.0078	0.0625	0.0625	0.0625	0.125	0.0625	0.0625	0.0625	0.0078	0.0625	0.0078	0.0078	0.0625	0.0625	0.0078	0.0625	0.0625	0.0625
9	6	6	1	4	6	13.5	6	1	13.5	18	1	6	0.5	4	0.5	1	1	4	0.5	13.5
12	40	40	6	40	22.5	40	22.5	40	32	40	4	6	0.5	13.5	4	4	6	18	14	32
16	75	144	14	108	87.5	126	48	126	62.5	87.5	4	4	4	4	4	4	4	13.5	14	32
21	144	162	17.5	126	144	220.5	100	148	108	104	4	4	0.5	0.5	13.5	0.5	0.5	4	17.5	40
25	320	352	50	196	320	405	162	283	171.5	295.5	1	1	0.5	0.0625	13.5	4	0.5	0.5	27	62.5
28	384	526.5	80	320	445.5	600	245	326	256	630	1	1	0.5	0.0625	13.5	4	1	4	45.5	62.5
32	700	700	162.5	384	726	1008	416	803.5	320	1228.5	4	22.5	0.5	0.0625	13.5	13.5	0.5	0.5	201	171.5
35	700	750	231.5	700	726	1152	416	1019.5	320	1797.5	22.5	18	13.5	0.5	40	18	13.5	0.5	364	245
Time/Day	shKDM4C#17 No Dox										shKDM4C#17 Plus Dox
5	0.0078	0.0078	0.0625	0.0625	0.0625	0.0625	0.0625	0.0625	0.0625	0.0625	0.0625	0.0625	0.0078	0.0625	0.0625	0.0078	0.0625	0.0625	0.0625	0.0078
9	13.5	6	13.5	4	4	6	4	18	1	6	4	4	0.5	4	4	4	13.5	4	0.5	0.5
12	62.5	8	62.5	32	32	32	32	62.5	13.5	32	4	18	4	13.5	6	13.5	4	22.5	0.5	4
16	108	32	62.5	32	40	75.5	48	108	40	126	4	18	0.5	4	4	8	4	6	0.5	4
21	196	48	75	62.5	108	101	48	144	48	144	13.5	32	0.0625	0.5	6	40	13.5	18.5	0.0625	0.0625
25	288	48	108	196	126	238	75.5	144	87.5	196	18	32	0.5	0.5	18	48	13.5	36	0.0625	0.0625
28	364.5	87.5	220.5	196	196.5	466	112	220.5	112.5	245	40	62.5	0.5	4	32.5	144	18	53.5	0.0625	0.0625
32	550	162	486	220.5	301.5	609	174	245	294	384	75	126	14	4	79	196	18	94.5	0.0625	0.0625
35	665.5	180	567	445.5	328	918.5	336	269.5	567	650	126	288	36	13.5	107	352	40	119.5	0	0.5
Time/Day	shKDM4C#20 No Dox										shKDM4C#20 Plus Dox
5	0.0625	0.0625	0.0078	0.0078	0.0625	0.0625	0.0078	0.0625	0.0078	0.0625	0.0625	0.0625	0.00781	0.0625	0.00781	0.0625	0.0625	0.0625	0.0625	0.0625
9	0.5	4	4	13.5	4	13.5	4	13.5	4	6	4	4	0.5	13.5	0.0625	0.5	0.0625	0.5	0.5	0.5
12	4	18	13.5	32	32	32	13.5	32	40	13.5	13.5	13.5	0.5	4	0.5	4	0.5	0.5	6	13.5
16	32	62.5	63	75	62.5	75	40	108	13.5	4	0.5	4	0.5	4	0.5	4	0.5	0.5	4	13.5
21	40	75	130	196	108	126	75	126	32	13.5	0.5	4	0.5	4	1	18	0.0625	0.5	4	13.5
25	75	126	234.5	352	197	320	171.5	126	40	13.5	0.5	0.5	4.5	32	1	18	0.0625	0.5	4	13.5
28	171.5	196	256.5	486	264	486	288	171.5	75	40	4	4	6.5	48	6	32	0.0625	0.0625	13.5	32
32	405	288	339.5	600	564	600	320	256	108	100	0.5	4	10	87.5	18	40	0.0625	0.0625	32	40
35	600	405	479	700	614	650	550	445.5	180	256	0.5	4	87.5	180	87.5	87.5	0.0625	0.0625	75	126
HCC1954 Xenograft
Time/Day	shLacZ No Dox										shLacZ Plus Dox
4	6	4	1	13.5	4	4	4	13.5	6	4	4	13.5	6	4	6	13.5	4	6	4	6
8	32	32	32	32	13.5	13.5	13.5	32	13.5	32	13.5	18	13.5	13.5	13.5	13.5	13.5	13.5	6	4
12	48	75	87.5	87.5	62.5	40	22.5	62.5	40	108	48	87.5	87.5	22.5	75	75	40	40	40	75
16	75	108	126	196	108	75	87.5	87.5	75	126	56	162	144	44	100	87.5	87.5	75	75	87.5
20	87.5	126	256	162	171.5	75	100	87.5	87.5	126	87.5	162	288	61.5	162	144	196	87.5	196	144
24	126	144	405	180	256	108	144	87.5	126	144	87.5	180	405	88.5	384	288	196	126	256	144
Time/Day	shKDM4C#5 No Dox										shKDM4C#5 Plus Dox
4	4	1	6	6	4	13.5	4	0.5	4	13.5	4	13.5	4	6	4	6	1	13.5	4	4
8	40	40	32	32	40	32	32	18	18	75	18	40	32	32	32	32	18	62.5	32	40
12	75	75	62.5	62.5	62.5	75	40	32	48	91.5	40	75	40	62.5	62.5	75	18	40	62.5	62.5
16	87.5	100	108	62.5	87.5	75	62.5	40	64	162	40	108	40	108	48	62.5	40	48	75	75
20	144	144	196	126	144.5	75	75	62.5	100	194	62.5	108	40	108	48	62.5	32	62.5	75	75
24	288	224.5	220.5	196	288.5	144	98	105	269.5	382.5	75	108	75	108	75	62.5	4	13.5	87.5	108
Time/Day	shKDM4C#17 No Dox										shKDM4C#17 Plus Dox
4	4	6	1	13.5	4	4	4	6	13.5	4	4	4	0.5	4	0.5	6	4	0.5	4	13.5
8	40	48	32	62.5	32	40	40	75	75	75	32	13.5	4	32	13.5	40	32	32	32	40
12	87.5	100	171.5	126	40	88	108	144	126	144	62.5	75	13.5	87.5	40	75	75	40	62.5	62.5
16	126	112.5	196	196	75	148	126	162	162	144	62.5	126	32	87.5	75	75	75	40	126	144
20	196	180	220.5	196	75	234	220.5	320	162	196	62.5	126	40	100	40	62.5	75	75	126	126
24	352	445.5	352	220.5	126	446.5	245	445.5	245	352	108	144	62.5	144	13.5	32	87.5	87.5	126	126
Time/Day	shKDM4C#20 No Dox										shKDM4C#20 Plus Dox
4	6	4	1	13.5	4	4	4	13.5	6	4	4	13.5	6	4	6	13.5	4	6	4	6
8	48	75	18	75	62.5	75	62.5	126	48	40	18	75	18	32	40	75	75	75	32	40
12	75	108	56	87.5	126	87.5	75	196	56	48	22.5	75	40	62.5	40	62.5	40	32	13.5	32
16	75	126	64	126	196.5	144.5	75	196	56	48	13.5	32	13.5	13.5	32	18	40	32	13.5	32
20	87.5	126	72	196	200	226.5	87.5	196	100	75	13.5	32	4	13.5	13.5	4	40	32	13.5	32
24	126	144	80	220.5	301.5	445	126	288	125	87.5	4	13.5	0.5	4	0.5	0.5	40	32	32	18
HCC1806 Xenograft
Time/Day	shLacZ No Dox										shLacZ Plus Dox
0	0	0	0	0	0	0	0	0	0	0	0	0	0	0	0	0	0	0	0	0
7	35.3865	125.217	76.5657	59.6779	86.451	99.5295	116.582	0	133.947	68.447	81.9743	86.3136	66.0117	108.9	47.2017	74.7282	59.8247	52.6929	98.827	107.199
10	34.5931	58.8675	164.473	118.689	107.433	90.4203	146.458	74.875	102.307	69.9924	70.1934	87.4933	140.284	90.0122	91.9481	90.2513	60.6429	132.552	212	179.873
13	41.4867	297.287	203.665	114.017	160.088	169.803	242.685	196.382	196.665	417.698	189.324	278.044	159.409	220.899	299.089	203.25	227.183	183.144	136.597	450.713
16	381.969	385.757	639.346	470.517	509.535	218.79	366.979	320.609	334.78	344.921	259.538	421.119	416.454	511.03	534.958	223.314	299.507	437.217	448.737	287.773
Time/Day	shKDM4C#5 No Dox										shKDM4C#5 Plus Dox
0	0	0	0	0	0	0	0	0	0	0	0	0	0	0	0	0	0	0	0	0
7	124.876	111.451	0	0	0	0	53.2212	99.6479	135.603	89.8383	92.7544	40.0871	62.5702	61.3699	49.3009	60.637	61.5786	34.9574	55.3887	97.4899
10	144.818	69.6723	154.452	0	57.9597	73.3308	124.161	170.222	164.88	160.511	95.3059	80.5153	78.6171	28.2752	59.9108	61.174	61.6814	52.9859	42.5159	53.4344
13	272.988	144.616	270.562	0	96.2077	416.471	311.406	336.944	274.88	217.755	193.38	98.0481	118.126	67.3126	117.817	182.984	93.2734	110.22	73.2886	136.645
16	109.026	223.844	506.102	305.794	431.899	326.18	299.941	485.302	295.14	407.368	106.423	128.964	99.0565	175.971	110.196	90.5399	80.6803	109.869	75.5621	152.915
Time/Day	shKDM4C#20 No Dox										shKDM4C#20 Plus Dox
0	0	0	0	0	0	0	0	0	0	0	0	0	0	0	0	0	0	0	0	0
7	69.7376	0	70.5918	60.6735	0	86.7991	107.579	109.069	0	0	34.1147	0	22.0277	0	44.7113	0	0	37.8898	102.033	78.03
10	57.5897	59.5214	149.918	81.2081	80.0773	206.25	165.686	160.519	65.7366	140.373	57.6941	31.5264	55.0995	0	43.8555	59.7584	35.9273	51.5857	117.516	85.9019
13	132.43	333.334	353.628	171.541	255.677	360.915	311.356	309.596	193.03	174.082	117.866	102.668	164.792	105.938	98.784	97.0897	62.5458	83.9096	170.04	128.328
16	270.756	493.016	310.162	400.075	394.535	367.103	255.518	443.748	195.742	341.538	177.698	89.6851	173.209	104.873	200.13	77.7678	100.607	104.071	133.295	143.087

## Sheet: Extended Data Fig. 2f
SUM149
shLacZ		shKDM4C#5		shKDM4C#17		shKDM4C#20
No Dox	Plus Dox	No Dox	Plus Dox	No Dox	Plus Dox	No Dox	Plus Dox
1.012	0.632	0.853	0.066	0.901	0.257	0.49	0.027
0.497	0.517	0.876	0.044	0.246	0.399	0.411	0.035
0.652	0.359	0.352	0.072	0.841	0.126	0.74	0.174
0.756	0.425	0.715	0.029	0.595	0.064	0.84	0.301
0.305	0.523	1.022	0.098	0.505	0.224	1.104	0.098
0.891	0.981	1.135	0.075	1.602	0.628	0.833	0.153
0.602	0.997	0.611	0.038	0.453	0.098	0.785	0.022
0.678	0.758	0.103	0.017	0.436	0.151	0.355	0.025
0.902	0.493	0.396	0.5	0.6	0	0.219	0.206
0.798	0.408	0.497	0.561	0.947	0.007	0.239	0.266
HCC1954
shLacZ		shKDM4C#5		shKDM4C#17		shKDM4C#20
No Dox	Plus Dox	No Dox	Plus Dox	No Dox	Plus Dox	No Dox	Plus Dox
0.332	0.301	0.477	0.212	0.834	0.4	0.808	0.018
0.521	0.856	0.554	0.196	0.424	0.026	1.003	0.017
0.402	0.721	0.496	0.145	0.774	0.032	1.068	0.018
0.302	0.623	0.303	0.016	0.816	0.261	0.544	0.169
0.41	0.329	0.325	0.021	0.72	0.29	0.666	0.114
0.341	0.421	0.509	0.272	0.67	0.412	0.481	0.106
0.508	0.313	0.854	0.228	0.545	0.382	0.305	0.118
HCC1806
shLacZ		shKDM4C#5		shKDM4C#20
No Dox	Plus Dox	No Dox	Plus Dox	No Dox	Plus Dox
0.439	0.898	0.242	0.28	0.501	0.32
0.935	0.415	0.348	0.247	0.569	0.187
0.667	0.615	0.422	0.321	0.645	0.215
0.599	0.628	0.355	0.292	0.541	0.211
0.427	0.5	0.537	0.269	0.412	0.347
0.398	0.459	0.602	0.213	0.699	0.121
0.414	0.591	0.448	0.216	0.273	0.132
0.426	0.606	0.84	0.223	0.634	0.153
0.614	0.798	0.774	0.25	0.565	0.361
0.691	0.862	0.618	0.201	0.436	0.303
