# Supplementary material for: KDM4C inhibition blocks tumor growth in basal breast cancer by promoting cathepsin L-mediated histone H3 cleavage
Source: Nat Genet. 2025 Jun 2;57(6):1463–77. doi: 10.1038/s41588-025-02197-z (PMC12165855; doi:10.1038/s41588-025-02197-z)
Supplement: Supplementary file 18 — Statistical source data. [file 41588_2025_2197_MOESM18_ESM.xlsx]

## Sheet: Extended Data Fig. 3a
log10 (ML324/M)	MDA-MB-231						HCC38						MDA-MB-468						SUM149						HCC1954						HCC1428						ZR75-1						MCF7						T47D
-8	86.904	92.9483	95.366	101.813	113.902	111.081	114.068	113.46	109.198	106.155	116.097	103.72	108.091	125.502	111.44	109.766	119.141	124.498	114.535	96.6767	98.6669	99.9564	104.106	93.6864	92.9206	91.9655	129.704	126.007	122.666	136.508	81.7996	90.8487	92.0757	91.002	94.9898	84.1002	119.555	118.574	103.466	116.612	116.808	123.283	61.9708	83.2061	76.1277	81.3324	94.4483	103.609	111.014
-7	96.1719	94.5601	109.067	109.469	111.081	102.216	103.72	109.807	109.807	110.213	117.518	113.662	110.77	105.413	110.1	115.123	117.466	125.837	98.7168	97.6189	101.058	108.965	109.249	115.151	85.8162	74.4083	90.7904	104.75	119.171	121.797	92.5358	82.7198	95.6033	92.9959	97.4438	92.8425	113.669	109.745	93.4598	103.859	116.416	126.226	62.3872	105.691	95.4892	90.9091	93.1992	97.7793	96.0304
-6.5	97.3808	96.5749	67.5621	117.931	105.037	105.037	96.6182	112.039	111.633	113.054	119.547	104.734	118.136	120.48	122.154	108.761	115.792	118.806	78.4296	86.9273	98.1439	106.29	106.105	102.088	89.0196	97.0604	114.089	107.194	111.527	135.917	26.8916	60.3272	98.0573	38.5481	82.5665	72.137	122.106	120.733	112.492	121.321	126.815	124.068	82.7897	102.984	97.9875	141.291	100.069	98.1957	85.9117
-6	88.1128	93.7542	101.813	114.305	120.752	114.708	114.677	115.083	99.0531	116.706	109.604	99.0531	123.828	125.502	119.81	124.163	124.163	115.123	89.6541	102.695	105.883	114.279	113.265	108.65	73.9012	72.3827	102.375	91.8823	85.9423	90.0472	93.3027	91.6155	117.536	91.7689	107.873	102.045	111.315	118.77	100.916	116.22	116.22	118.574	95.281	97.5711	119.431	115.684	128.591	119.431	96.8087
-5.75	95.366	113.096	98.5897	133.244	109.872	110.275	93.3717	106.155	102.908	114.88	113.865	112.242	100.056	97.0424	37.779	77.2879	38.7835	89.3415	77.4155	90.3069	91.8599	93.9938	100.607	85.9812	30.7058	35.0495	46.715	45.411	55.7726	49.3925	85.7873	85.4806	96.3701	86.4008	100.971	69.8364	111.707	105.625	98.3649	108.764	110.922	118.967	85.4962	114.851	133.796	120.472	169.604	110.479	75.3065
-5.5	87.7099	87.3069	92.1424	101.813	107.052	101.41	91.7484	112.851	104.734	109.401	117.518	105.343	101.06	98.0469	94.6987	96.0379	92.6897	105.413	62.568	84.9391	83.3422	89.9416	92.1294	77.2578	23.8831	27.2663	30.9956	33.1715	31.7227	31.9293	19.2229	52.9652	29.8057	33.3333	30.5726	31.6462	95.0294	100.719	79.1367	103.27	105.821	105.428	82.7897	80.4997	149.202	134.004	143.581	129.424	53.5124
-5	69.5769	66.7562	80.4567	99.7985	67.5621	52.2498	49.7464	32.4992	92.7629	92.56	61.3121	61.718	74.9442	78.2924	69.9219	79.6317	84.3192	78.6272	8.14608	13.438	12.1864	17.083	15.8134	13.2064	8.58765	11.445	13.0655	13.1728	12.663	14.3426	36.4008	37.7812	41.002	33.7935	36.8609	44.2229	68.7377	63.8326	56.1805	67.1681	69.5226	75.0164	49.6877	78.4178	52.186	45.5239	106.315	119.223	28.8967
-4.75	68.368	74.4124	78.4419	80.0537	80.8596	74.8153	46.7027	37.7748	21.5421	62.1238	46.094	23.1654	38.4487	46.4844	37.1094	34.096	42.8013	48.1585	1.59262	2.57075	2.48491	2.28929	2.09566	2.40107	5.50495	6.75789	10.3664	8.77814	8.00546	8.15033	48.8241	37.4744	41.7689	36.0941	31.3395	42.5358	57.554	54.6109	51.0791	59.516	59.9084	41.8574	20.7495	19.084	25.5378	22.8314	28.8688	25.9542	22.6698
-4.5	46.6085	51.041	48.2203	53.4587	52.6528	41.773	47.1086	54.2103	53.3987	56.0365	27.8323	23.3683	39.4531	38.4487	35.4353	36.1049	42.4665	41.7969	0.0914916	0.299094	0.396907	0.327041	0.265159	0.18132	1.5959	3.37201	3.38006	3.6564	3.34787	2.92933	25.0511	17.3824	24.1309	22.5971	24.7444	22.2904	44.0157	40.8764	34.794	47.155	49.7057	56.3767	11.5892	18.2512	21.7904	21.1659	21.9986	22.2068	21.3076
log10 (QC6352/M)	MDA-MB-231						HCC38						MDA-MB-468						SUM149						HCC1954						HCC1428						ZR75-1						MCF7						T47D
-9	93.5356	101.89	71.1586	112.63	124.266	117.703	98.2818	90.5498	95.9622	100.344	95.4467	96.9931	134.595	121.316	120.617	107.688	109.435	111.532	97.2482	93.7707	101.978	106.914	99.7977	101.093	98.9011	94.1915	105.023	102.198	98.2732	103.14	133.016	128.608	104.754	100.346	178.392	104.754	123.102	100.619	107.853	113.327	120.169	92.2125	123.102	100.619	107.853	113.327	120.169	92.2125	91.6221
-8.5	60.7161	107.26	83.9881	61.0144	103.978	111.736	102.406	94.4158	99.055	98.7973	102.148	102.406	106.989	122.015	92.3122	101.747	101.398	108.037	80.7845	84.06	100.689	103.209	91.9729	91.6658	69.7017	80.0628	75.5102	73.1554	70.3297	71.7425	96.4564	131.979	106.569	112.532	166.724	78.5653	127.208	101.988	113.718	120.365	100.424	103.747	127.208	101.988	113.718	120.365	100.424	103.747	89.8396
-8	132.322	103.978	98.3093	64.5947	94.1323	106.962	99.8282	102.663	96.9931	112.972	102.663	97.2509	103.145	95.1077	88.8177	86.3716	89.8661	84.2749	This dose was not tested						51.1774	56.8289	54.0031	55.102	51.9623	56.044	97.7528	104.235	105.791	106.05	162.316	78.0467	121.734	103.943	100.228	102.965	101.988	101.01	121.734	103.943	100.228	102.965	101.988	101.01	75.3119
-7.5	78.0209	58.9259	60.1193	54.7489	74.7389	79.2143	85.6529	83.5911	87.7148	87.1993	86.1684	86.6839	89.1672	97.5539	86.3716	96.1561	94.7583	94.4089	54.4662	63.438	72.2788	72.7599	72.8823	74.736	46.6248	49.6075	59.8116	61.2245	61.2245	53.2182	98.79	105.791	100.086	89.9741	161.538	127.312	84.1968	71.4891	82.8283	81.6553	82.6328	70.9026	84.1968	71.4891	82.8283	81.6553	82.6328	70.9026	52.139
-7	62.5062	63.6996	66.6832	52.6604	63.4013	72.9488	61.4261	62.9725	66.5808	68.9003	62.457	60.1375	94.7583	81.8288	82.8771	100	84.2749	89.1672	39.0808	40.086	41.8129	42.4895	47.4125	47.7089	45.0549	44.427	49.4505	50.5495	51.0204	48.8226	89.9741	82.1953	83.7511	84.2697	145.722	97.4935	73.8351	63.0824	72.2711	72.6621	72.0756	68.361	73.8351	63.0824	72.2711	72.6621	72.0756	68.361	38.8592
-6.5	61.0144	55.644	44.008	55.0472	60.1193	71.1586	56.7869	41.0653	53.4364	61.4261	59.622	56.2715	93.0111	89.8661	78.6838	86.3716	76.5871	84.9738	33.8828	32.7702	35.6742	35.9856	38.4063	38.0841	42.5432	44.427	45.3689	46.3108	43.6421	46.7818	91.2705	90.2334	84.0104	72.3423	107.347	86.0847	42.9456	69.3385	59.5634	71.0981	60.3454	63.0824	42.9456	69.3385	59.5634	71.0981	60.3454	63.0824	47.6827
-6	69.0701	56.2407	47.5883	55.0472	52.6604	68.7718	42.0962	36.9416	33.5911	41.8385	41.0653	42.3539	97.5539	82.8771	77.9849	83.9254	88.4683	96.1561	31.3354	32.2698	32.1559	34.6518	36.3443	39.4996	40.9733	46.4678	45.3689	48.5086	44.584	47.5667	82.4546	82.1953	84.0104	72.8608	109.939	84.0104	63.0824	64.451	58.9769	72.4666	66.015	62.4959	63.0824	64.451	58.9769	72.4666	66.015	62.4959	39.9287
-5.5	58.6275	63.998	38.3391	64.2964	65.4898	66.6832	31.5292	32.8179	26.3746	26.89	30.756	34.1065	93.71	98.2528	86.0221	82.1782	77.9849	69.5981	29.0887	27.8709	31.2388	33.1289	31.2323	36.1618	42.2292	43.7991	43.6421	47.0958	45.2119	50.5495	88.4183	85.0475	80.6396	71.3051	122.385	92.0484	59.7589	63.669	67.3835	67.3835	66.015	64.451	59.7589	63.669	67.3835	67.3835	66.015	64.451	41.4439
-5	58.9259	56.539	49.6768	55.0472	58.9259	68.4734	26.1168	26.3746	24.8282	30.2405	25.0859	27.921	76.9365	75.1893	68.8992	68.2004	56.3192	65.7542	29.6343	30.7362	29.7868	33.2084	33.0623	35.3864	41.4443	40.5023	41.4443	43.0141	44.898	46.4678	83.7511	73.3794	73.1201	70.2679	113.051	73.6387	42.9456	55.0668	60.3454	61.9094	58.9769	52.5252	42.9456	55.0668	60.3454	61.9094	58.9769	52.5252	46.8806
[truncated: 41 more columns]

## Sheet: Extended Data Fig. 3b
ML324			QC6352
Non-Amp	Amp		Non-Amp	Amp
332.7	340.7		287.9	269.1
347.6	276		364.5	225.8
244.5	248.8		319.4	219.3
352.7	350		319.4	279.6
316.3			227.1	301
238.6			397
322.2			371
268.1			420
358.1			290.4
364.3			401.6

## Sheet: Extended Data Fig. 3c
Luminal	Basal
1	0.905345
0.919237	0.966129
0.983002	0.919922
0.946543	0.949541
0.995024	0.957394
0.995687	0.982875
0.973683	0.928267
1	0.994132
0.996688	0.938307
0.968008	1
0.982784	0.954377
1	0.910643
	0.940351
	0.871607
	0.88777
	0.971371
	0.917253
	0.876258
	0.979847
	0.992598

## Sheet: Extended Data Fig. 3d
	HCC1954
Time/Days	Vehicle										ML324
6	18	18	22.5	18	6	18	13.5	1	18	32	18	18	18	18	32	62.5	32	32	18	13.5
10	87.5	75	108	40	18	22.5	62.5	40	48	40	40	32	22.5	18	62.5	62.5	75	32	62.5	62.5
14	87.5	126	144	126	40	62.5	108	87.5	87.5	87.5	40	40	48	40	75	75	75	62.5	108	108
18	126	126	162	144	62.5	75	126	126	196	144	75	75	87.5	75	75	75	75	62.5	171.5	108
21	162	144	220.5	196	62.5	75	126	171.5	196	144	75	108	87.5	87.5	75	75	75	108	196	196
	SUM149
Time/Days	Vehicle										ML324
6	0.5	13.5	13.5	13.5	32	13.5	6	18	18	32	13.5	13.5	13.5	13.5	4	40	18	4	32	18
10	13.5	18	40	32	40	32	18	32	40	40	13.5	13.5	22.5	18	13.5	32	18	13.5	32	18
14	40	40	48	40	108	75	36	75	40	32	13.5	13.5	40	40	18	75	18	13.5	32	32
18	62.5	75	75	75	126	75	70.5	87.5	48	75	32	32	48	56	18	48	48	40	62.5	87.5
21	75	108	87.5	87.5	144	126	127.5	126	87.5	87.5	32	40	75	144	32	87.5	87.5	75	75	87.5

## Sheet: Extended Data Fig. 3e
Time/Days	Vehicle										ML324										QC6352
0	0	0	0	0	0	0	0	0	0	0	0	0	0	0	0	0	0	0	0	0	0	0	0	0	0	0
15	38.3519	31.2892	38.1902	23.5026	29.5494	48.6317	11.7016	19.9367	37.2368	25.3794	46.1006	13.7678	0	25.7091	23.453	19.7715	17.2821	61.75	26.7962	12.4167	20.5813	55.3536	51.4457	22.6223	8.8488	0
19	192.783	115.467	74.1119	199.743	108.458	94.6941	93.7345	137.485	145.152	82.5759	86.0836	23.7055	0	55.3334	67.7609	10.7113	37.0226	65.4805	36.6914	12.9393	26.0382	51.2782	72.4517	29.3095	15.6764	0
23	308.263	318.5	183.664	542.957	309.753	227.191	187.372	145.197	312.43	153.155	62.2725	17.6282	37.6832	120.532	270.562	13.3976	77.8641	84.9518	31.5703	15.684	64.0512	144.278	150.873	34.467	47.9919	0
26	443.344	510.077	362.505	875.043	444.898	307.084	338.025	474.043	498.801	395.283	123.363	109.808	107.36	273.598	468.051	24.9828	193.144	202.664	83.3976	22.1952	180.721	202.703	228.543	78.7479	136.863	17.3127
30	551.033	558.505	829.196	1385.05	1085.49	521.123	569.194	708.92	742.43	724.454	146.774	98.4704	98.1945	814.088	770.213	105.832	427.797	480.821	86.4761	88.33	375.2	391.865	460.902	110.5	127.945	47.427

## Sheet: Extended Data Fig. 3h
Parental		KDM4C-WT		KDM4C-S198M
siScramble	siKDM4C	siScramble	siKDM4C	siScramble	siKDM4C
117.713	29.0672	130.351	60.3009	69.1474	25.3361
107.844	23.9519	165.195	69.1474	52.2969	26.66
74.4434	21.6049	124.152	57.8336	42.7883	18.6561

## Sheet: Extended Data Fig. 3k
shLacZ		shKDM4A		shKDM4B		shKDM4C
No Dox	Plus Dox	No Dox	Plus Dox	No Dox	Plus Dox	No Dox	Plus Dox
91.6549	100.141	78.5007	65.7709	80.198	67.0439	117.963	23.7624
108.204	106.506	89.9576	84.4413	93.7765	87.8359	100.99	30.5516
100.141	100.566	80.198	90.8062	91.6549	69.5898	132.815	27.5813

## Sheet: Extended Data Fig. 3l
HCC1954 shKDM4C#17		SUM149 shKDM4C#17		SUM149 shKDM4C#20		HCC1806 shKDM4C#5		HCC1806 shKDM4C#20		HDQP1 shKDM4C#17		HDQP1 shKDM4C#20
No Dox	Plus Dox	No Dox	Plus Dox	No Dox	Plus Dox	No Dox	Plus Dox	No Dox	Plus Dox	No Dox	Plus Dox	No Dox	Plus Dox
6.21242	4.41975	5.75245	3.94077	5.99794	4.41983	3.70826	1.47667	3.53428	1.96531	3.85475	2.72029	3.7715	3.31968
5.92041	4.29754	5.79852	3.91933	5.88694	4.30821	3.98238	1.85925	3.71422	1.94585	3.7879	2.89515	3.92175	2.88285
6.45443	4.72423	5.8185	4.01412
		5.62296	3.97798
			4.04575
			4.39187

## Sheet: Extended Data Fig. 3m
	UP	DN
HCC1954_sh17	239	250
SUM149_sh17	939	792
SUM149_sh20	1431	924
HCC1806_sh5	123	39
HCC1806_sh20	24	27
HDQP1_sh17	1	4
HDQP1_sh20	0	0

## Sheet: Extended Data Fig. 3n
log10 (ML324/M)	HCC1954-Parental			HCC1954-MLR					log10 (ML324/M)	SUM149-Parental			SUM149-MLR
-6.2	93.9	105.2	102.7	94	106.3	95.1			-5.9	94.8	102.8	105.6	101.9	103.6	100.1
-5.9	101.9	102.5	104.2	103.3	93.8	103.4			-5.6	100.3	100.5	103.6	102.9	102.9	100.1
-5.6	94	98.6	85.1	98.2	103.7	108.7			-5.3	65.4	86.8	73.5	99	104.2	94.1
-5.3	65.1	71.4	73	86	91.3	96.8			-5	13.4	15.6	16	55	60.3	58.7
-5	38	46.5	40.2	77.4	89.5	71.9			-4.82	7.2	7.6	6.7	28.2	27.5	26.2
-4.82	24.6	22.3	22.7	59.4	62.1	60.3			-4.7	3.7	3.2	4.1	13.2	10.1	16
-4.7	11.6	10.8	8.2	34.9	37.8	39.6			-4.52	1.1	1.1	1.2	3.7	2.9	2.8

[truncated: 2 more sheets: Extended Data Fig. 3p, Extended Data Fig. 3q]
