# Supplementary material for: KDM4C inhibition blocks tumor growth in basal breast cancer by promoting cathepsin L-mediated histone H3 cleavage
Source: Nat Genet. 2025 Jun 2;57(6):1463–77. doi: 10.1038/s41588-025-02197-z (PMC12165855; doi:10.1038/s41588-025-02197-z)
Supplement: Supplementary file 19 — Statistical source data. [file 41588_2025_2197_MOESM19_ESM.xlsx]

## Sheet: Extended Data Fig. 4b
	Promoter	Exon	Intron	Intergenic
HCC1954	22.1321	23.5272	39.3346	15.0061
SUM149	22.5745	24.9091	37.2469	15.2695
HCC2157	17.0122	18.8479	36.2499	27.8899
HCC70	20.8559	20.9502	40.9869	17.207
MCF7	20.6963	23.5553	37.8395	17.9089
T47D	20.1094	23.3272	39.22	17.3434

## Sheet: Extended Data Fig. 4i
	Up DEG	Down DEG
SUM149 shKDM4C gained	6.59346	1.72584
SUM149 shKDM4C lost	2.13966	4.81531
SUM149 ML324 gained	4.4023	0
SUM149 ML324 lost	2.08619	5.14086
HCC1954 shKDM4C gained	4.65758	0.00921731
HCC1954 shKDM4C lost	0	1.51999
HCC1954 ML324 gained	1.18709	0
HCC1954 ML324 lost	0.38405	0.329754

## Sheet: Extended Data Fig. 4l
SUM149 parental siScramble	SUM149 _WT siScramble	SUM149 _ΔTTD siScramble	SUM149 parental siKDM4C (5'UTR)	SUM149 _WT siKDM4C (5'UTR)	SUM149 _ΔTTD siKDM4C (5'UTR)
93.7737	123.467	104.693	11.0144	25.6245	15.4807
117.222	85.9008	117.26	16.4648	26.0598	11.0712
89.0045	113.285	84.7653	11.9606	27.271	14.0992
