# Supplementary material for: KDM4C inhibition blocks tumor growth in basal breast cancer by promoting cathepsin L-mediated histone H3 cleavage
Source: Nat Genet. 2025 Jun 2;57(6):1463–77. doi: 10.1038/s41588-025-02197-z (PMC12165855; doi:10.1038/s41588-025-02197-z)
Supplement: Supplementary file 20 — Statistical source data. [file 41588_2025_2197_MOESM20_ESM.xlsx]

## Sheet: Extended Data Fig. 5d
	HCC1954_Parental						HCC1954_MLR					SUM149_Parental						SUM149_MLR
	Control_rep1	Control_rep2	Control_rep3	ML324_rep1	ML324_rep2	ML324_rep3	Control_rep1	Control_rep2	ML324_rep1	ML324_rep2	ML324_rep3	Control_rep1	Control_rep2	Control_rep3	ML324_rep1	ML324_rep2	ML324_rep3	Control_rep1	Control_rep2	ML324_rep1	ML324_rep2	ML324_rep3
H3K4me0	0.119157	0.182383	-0.301539	-0.39378	0.288531	-0.0227111	-0.298736	-0.140441	-0.135037	-0.150108	-0.125304	-0.405406	0.539059	-0.133653	-0.422378	-0.276229	-0.513411	0.881617	0.918753	0.34592	0.775335	0.976333
H3K4me1	0.176641	0.23599	-0.412631	-0.039404	0.275477	0.243061	0.064161	0.118127	0.34743	0.478014	0.205716	-0.211109	0.466862	-0.255753	-0.329962	-0.140045	-0.315779	0.94609	0.933239	0.287206	1.03712	1.18031
H3K4me2	0.153633	0.195851	-0.349485	-0.205537	0.215927	0.136447	0.167277	0.240264	0.374649	0.457703	0.268948	-0.183335	0.404187	-0.220852	-0.16226	-0.00748355	-0.237534	0.889126	0.879527	0.297888	0.632348	0.880263
H3K4me3	0.162974	0.18928	-0.352254	-0.456097	-0.136889	-0.175985	-0.518621	-0.515673	-0.484656	-0.380916	-0.615255	-0.160663	0.356855	-0.196192	-0.364588	-0.224703	-0.472847	0.512937	0.608267	-0.0865043	0.201734	0.401771
H3K4ac1	0.118759	0.241503	-0.360262	-0.594188	-0.215623	-0.296437	-0.37228	-0.393155	-0.0983019	-0.0350926	-0.339371	-0.112863	0.328219	-0.215356	-0.596042	-0.513565	-0.815094	0.538893	0.725045	-0.380195	0.174792	0.333093
H3K9me0K14ac0	-0.0548053	0.29634	-0.241535	-1.49887	-1.01772	-0.869552	-0.444102	-0.924509	-0.612176	-0.540567	-0.80005	-0.0890272	0.36088	-0.271853	-0.253645	-0.488272	-0.844742	0.119813	0.639492	0.116143	-0.0305335	0.30943
H3K9me1K14ac0	0.100561	0.162262	-0.262823	-0.809228	-0.409441	-0.554747	-0.409983	-0.377209	-0.385006	-0.174905	-0.54572	0.0874945	0.172544	-0.260038	0.0197876	-0.00547172	-0.126521	0.358503	0.68112	0.235363	0.357569	0.816345
H3K9me2K14ac0	0.240982	0.159338	-0.40032	-0.284178	0.16816	0.0550991	-0.567197	-0.451763	-0.187431	-0.131254	-0.524511	-0.0977605	0.366901	-0.269141	0.274693	0.132655	-0.00320621	0.248476	0.296716	0.272367	0.342976	0.826074
H3K9me3K14ac0	0.0557379	0.234375	-0.290112	-0.0840704	0.233666	0.209985	-0.685708	-0.632314	-0.46817	-0.521085	-0.471844	-0.0873051	0.316077	-0.228772	0.342706	0.336211	0.213603	0.198867	0.411537	0.0812653	0.545392	0.785608
H3K9ac1K14ac0	-0.0736108	0.277049	-0.203438	-1.34824	-1.01761	-1.05124	-0.984701	-0.699644	-0.762891	-0.735274	-0.99135	-0.0453219	0.266001	-0.220679	-1.13736	-1.15931	-1.27555	-0.163089	0.215917	-0.920888	-0.398513	-0.235196
H3K9me0K14ac1	0.0148143	0.186442	-0.201256	-1.614	-1.73897	-1.65705	-0.393888	-0.326045	-0.39284	-0.213584	-0.6163	0.154386	0.157142	-0.311528	-1.17337	-0.867644	-1.20102	0.0361402	0.512723	-0.561745	-0.248796	-0.025698
H3K9me1K14ac1	0.0312735	0.220354	-0.251628	-1.05298	-0.633062	-0.739537	-0.136861	0.11398	0.0666418	0.0919214	-0.142827	-0.0372999	0.358598	-0.321298	-0.829397	-0.836181	-1.0718	0.0412613	0.385756	-0.786274	-0.366991	0.0526852
H3K9me2K14ac1	0.079754	0.323181	-0.402935	0.0111308	0.196581	0.0897183	0.171296	0.0415749	0.478343	0.601023	0.211371	-0.00102429	0.247309	-0.246284	-0.533135	-0.51618	-1.23447	-0.199707	0.203348	-0.583278	-0.330396	-0.0344096
H3K9me3K14ac1	0.214976	0.156141	-0.371117	0.0678051	0.549014	0.428021	-0.142017	0.285513	0.481408	0.492494	-0.061886	0.0144138	0.174426	-0.188839	-0.350448	-0.31868	-0.547358	-0.172688	0.151609	-0.438887	-0.335669	0.31637
H3K9ac1K14ac1	0.0645926	0.256152	-0.320744	-0.948044	-0.737628	-0.936919	-0.5883	-0.51402	-0.398135	-0.18253	-0.569944	0.0892406	0.252246	-0.341487	-1.4765	-1.56354	-1.76153	-0.192788	0.223202	-1.02509	-0.637029	-0.25835
H3K9me1S10ph1K14ac0	0.679232	-0.0399039	-0.639328	-1.83412	-2.57152	-2.68835	-1.42003	-1.40429	-1.13812	-0.965246	-1.17226	0.00453067	0.0966001	-0.101131	0.580027	0.472721	0.138317	1.25633	1.79601	1.18984	1.51044	1.81397
H3K9me2S10ph1K14ac0	0.515329	0.0471956	-0.562524	-1.08924	-1.17211	-1.20877	-0.999752	-0.890931	-0.482444	-0.396451	-0.896157	-0.00746422	0.131074	-0.12361	0.661869	0.667346	0.361052	0.971004	1.40977	1.21197	1.34605	1.62113
H3K9me3S10ph1K14ac0	0.172482	0.231287	-0.403769	-0.913494	-0.770197	-1.03807	-1.0914	-0.811906	-0.598161	-0.923829	-1.03658	0.0370082	0.229685	-0.266693	0.586485	0.680837	0.319178	0.991828	1.13783	0.777842	0.716594	1.11353
H3K9me0S10ph1K14ac1	0.841818	-0.0795886	-0.76223	-2.52285	-3.4136	-3.46604	-1.59629	-1.40172	-1.72997	-1.39939	-1.68874	0.044606	-0.0854937	0.0408877	-0.509573	-0.510577	-0.881966	0.821665	1.52048	0.529771	0.758205	0.812308
H3K9me1S10ph1K14ac1	0.804356	-0.0694656	-0.73489	-2.21528	-2.72791	-2.63586	-1.11745	-1.50693	-1.45437	-1.13789	-1.33865	0.124043	-0.0362057	-0.0878375	-0.291444	-0.152132	-0.445902	1.08662	1.39498	0.569468	0.561444	0.911447
H3K9me2S10ph1K14ac1	0.380383	0.100347	-0.48073	-0.857399	-1.2372	-1.42465	-0.787507	-0.677204	-0.451582	-0.0906594	-0.556618	0.0580642	0.0521683	-0.110233	0.105262	-0.0479264	-0.172669	0.615789	1.15005	0.533023	0.767286	1.12906
H3K9me3S10ph1K14ac1	0.36841	-0.0172431	-0.351167	-0.290884	-0.808815	-0.737571	-0.469787	-0.99123	-0.353089	-0.376827	-0.490332	0.237707	-0.0335456	-0.204162	-0.133957	0.161905	-0.199011	0.366836	0.616238	-0.161019	0.283011	0.307099
H3K18ac0K23ac0	-0.0581175	0.161308	-0.10319	-0.285393	0.135835	0.113336	-0.204635	-0.150435	-0.0290308	0.00688562	-0.263378	0.0966118	0.166692	-0.263304	0.246544	-0.04868	-0.18147	0.417587	0.803428	0.342885	0.6835	0.719249
H3K18ac1K23ac0	0.0619187	0.194539	-0.256458	-0.574878	-0.27952	-0.307257	-0.164897	-0.17422	-0.151846	0.151241	-0.163676	-0.10335	0.227997	-0.124647	-0.364401	-0.586552	-0.712632	-0.126207	0.341742	-0.535439	-0.19152	0.162791
H3K18ac0K23ac1	0.199372	-0.0968349	-0.102537	-0.685959	-0.64127	-0.677606	-0.653083	-0.607451	-0.439913	-0.4453	-0.602475	-0.0787275	0.293359	-0.214631	-0.695927	-0.672773	-0.883637	0.25315	0.656926	-0.0556246	-0.133494	0.103601
H3K18ac1K23ac1	0.12132	0.0703269	-0.191647	-0.791497	-1.04092	-0.668201	-0.425128	-0.253668	-0.377787	-0.246693	-0.65005	0.0021691	0.0840422	-0.0862113	-0.905459	-0.986508	-1.07404	-0.0683129	0.350823	-0.706365	-0.410043	-0.405852
H3K18ub1K23ac0	0.39528	0.104332	-0.499612	-2.1766	-1.91779	-1.51218	-1.45228	-0.874169	-0.851456	-0.76337	-1.24306	-0.0329794	0.255834	-0.222855	-0.946128	-1.06384	-0.494795	2.15675	2.64556	1.75005	2.1968	2.6382
H3K27me0K36me0	0.142064	0.135912	-0.277975	-1.92047	-1.56225	-2.16669	-1.28092	-0.763716	-1.6723	-1.92901	-1.42819	0.239294	0.123659	-0.362953	-0.172851	-0.714451	-0.539969	0.25993	0.3294	0.0863662	0.147172	0.626807
H3K27me0K36me1	0.11425	0.212426	-0.326677	-1.94742	-1.6143	-1.61755	-0.718913	-0.708699	-0.904779	-0.852176	-1.16947	0.0428556	0.190297	-0.233153	0.0590542	0.0812055	-0.233837	-0.0430496	0.180199	-0.0782005	-0.00518654	0.664485
H3K27me0K36me2	0.103076	0.18948	-0.292557	-1.02716	-0.91378	-0.779493	-0.432965	-0.775344	-0.535368	-0.294802	-0.658671	0.241002	0.00941954	-0.250421	-0.132327	-0.0869953	-0.198246	-0.537749	-0.564757	-0.28458	-0.344839	0.083269
H3K27me0K36me3	0.116612	0.194609	-0.311221	-0.514179	-0.123062	-0.169777	-0.928395	-1.04765	-0.940558	-0.865855	-1.19646	-0.067097	0.258483	-0.191386	-0.582793	-0.421325	-0.576675	-0.147573	0.0404022	-0.332332	0.123614	-0.215613
H3K27me1K36me0	0.0858139	0.114354	-0.200168	-1.18779	-1.06409	-1.10125	-1.28558	-0.958618	-1.39356	-1.19322	-1.66672	0.20983	0.112552	-0.322382	-0.343886	-0.538109	-0.544702	0.231862	0.437769	0.452125	0.444949	0.642492
H3K27me1K36me1	-0.141683	0.316006	-0.174323	-1.09445	-0.767742	-0.64194	-0.0838671	-0.124609	-0.311597	-0.190802	-0.608798	0.0785899	0.0384219	-0.117012	-0.180805	-0.582339	-0.511218	-0.109872	0.00074137	-0.309426	-0.08928	0.284429
H3K27me1K36me2	0.131715	0.0964706	-0.228186	-0.189463	-0.000328076	-0.0925646	0.107009	-0.0617385	0.269007	0.113818	-0.0971877	0.0241882	0.222284	-0.246472	-0.0364536	-0.122148	-0.287388	-0.846014	-0.447434	-0.457548	-0.220761	-0.0171423
H3K27me1K36me3	-0.0102728	0.169022	-0.15875	-0.00800962	0.389601	-0.00792696	-0.555685	-0.549683	-0.389538	-0.281752	-0.904641	0.0841664	0.247473	-0.33164	-0.139309	-0.203893	-0.486979	-0.11913	0.109438	-0.184846	0.0492074	0.364602
H3K27me2K36me0	0.040059	0.184099	-0.224158	-0.440192	-0.010653	-0.494546	-1.52747	-1.36058	-1.31275	-1.13196	-1.50084	0.0825116	0.135062	-0.217574	-0.479189	-0.368116	-0.668063	0.215385	0.276309	0.111916	0.222286	0.694464
H3K27me2K36me1	0.26871	0.0478726	-0.316582	-0.416625	-0.298361	-0.114173	-0.128179	-0.336915	-0.189612	-0.193556	-0.50366	-0.0202165	0.144217	-0.124	-0.370102	-0.231736	-0.598308	0.204074	0.249521	-0.155235	0.0658365	0.109905
H3K27me2K36me2	-0.051574	0.120888	-0.0693139	-0.313222	0.398896	0.342243	0.0342685	0.0449363	0.693859	0.916465	0.221977	-0.41897	0.206156	0.212814	0.130209	0.13741	-0.0466644	-0.127359	-0.368525	-0.0679747	0.202129	0.155724
H3K27me3K36me0	0.0413147	0.240015	-0.28133	-0.137137	0.231177	0.0509852	-0.848042	-1.05211	-0.991991	-0.797109	-1.09962	-0.17808	0.0114288	0.166652	-0.185522	-0.232005	-0.317719	0.436866	0.642084	0.560856	0.554787	0.52678
H3K27me3K36me1	-0.0512936	0.224527	-0.173234	0.0260997	0.269986	0.37102	-0.642911	0.0970721	-0.269085	-0.224789	-0.37272	0.0037251	0.0720652	-0.0757903	0.371861	0.233785	0.00207724	0.458332	0.787686	0.720048	0.665817	1.10594
H3K27me3K36me2	-0.138488	0.356502	-0.218014	0.508485	0.943162	0.314568	0.306663	0.257664	0.82746	1.00843	0.396023	-0.339538	0.221675	0.117863	0.761092	0.575222	0.541069	0.413334	0.219799	1.04326	1.0893	1.20655
H3K27ac1K36me0	0.0909711	0.0785907	-0.169562	-2.14018	-1.82136	-1.66468	-0.110999	-1.0529	-1.01567	-0.952834	-1.03774	-0.0721382	0.514073	-0.441935	-1.5333	-0.712099	-1.81562	-1.04123	-0.170274	-0.291692	-1.0379	-0.68157
H3K27ac1K36me1	-0.135648	0.322091	-0.186444	-1.86486	-1.86591	-2.16329	-0.842681	-0.675211	-1.01894	-0.779872	-1.24733	0.0635194	0.156936	-0.220456	-0.52012	-0.637343	-1.00576	-0.367288	0.149631	-0.955398	-0.69927	-0.281087
H3K27ac1K36me2	-0.0596685	0.218432	-0.158763	-1.35501	-1.46596	-1.40893	-0.450992	-0.658535	-0.411086	-0.430556	-0.748686	0.125394	0.180117	-0.305511	-0.853193	-1.0096	-0.98324	-0.723838	-0.456177	-1.1176	-0.883082	-0.893138
H3K27ac1K36me3	0.0100406	0.236168	-0.246208	-1.07584	-0.676451	-0.854014	-0.480469	-0.694748	-0.628435	-0.372329	-0.784379	-0.113438	0.230356	-0.116918	-1.0012	-1.19924	-1.34137	-0.311335	-0.127171	-0.519335	-0.617264	-0.190809
H3.3K27me0K36me0	-0.165877	0.707073	-0.541196	0.53395	-0.469706	0.723129	-0.527607	-0.398585	0.0697031	0.974805	0.663243	0.371946	-0.46125	0.0893042	0.460128	0.32205	0.309088	-1.03456	-0.393805	0.192053	-0.261469	1.14621
H3K56me0	-0.127206	-0.0403988	0.167605	-0.389665	-0.144195	-0.0331693	-0.323715	-0.134784	0.315183	-0.22536	-0.0615323	-0.00288407	0.0744643	-0.0715802	0.256598	-0.60208	-0.303277	-0.156956	0.0843722	0.153134	0.12186	0.345112
H3K79me0	-0.0109859	0.00676995	0.00421591	-0.326291	-0.114409	-0.0478397	-0.0680081	0.0866897	0.18097	0.175884	0.130579	-0.153238	0.221087	-0.0678481	0.31695	-0.116834	-0.377945	-0.0165594	0.640411	0.484695	0.519706	0.893857
H3K79me1	0.111654	-0.116498	0.00484402	0.434555	0.353794	0.677413	0.420485	0.403045	0.462008	0.809949	0.762616	-0.7045	0.320453	0.384047	0.320806	0.300298	-0.151664	-0.167468	0.774685	1.13867	1.05576	1.03015
H3K79me2	0.0526049	-0.101471	0.0488658	0.694509	0.775612	0.778946	0.353999	-0.0802417	0.385893	0.50223	0.396896	-0.0108483	0.105717	-0.0948683	0.779944	0.347565	0.374415	-0.0362224	0.00923301	0.979997	0.758249	0.782812
H4(4to17)ac0me0	-0.100843	0.16475	-0.0639079	-0.149303	0.502781	0.130387	-0.0589462	-0.0547409	-0.358887	0.170134	-0.0137951	0.162673	-0.244181	0.0815077	0.0420644	0.271773	-0.0971182	0.360684	0.440484	-0.0398203	0.318351	0.151859
H4(4to17)K5ac1me0_leftpeak	0.0207436	0.148856	-0.1696	-0.879226	-0.467087	-0.618025	-0.158856	-0.646466	-0.811287	-0.181632	-0.346717	0.127581	-0.207209	0.0796285	-0.550489	-0.132188	-0.424675	0.191648	0.311621	-0.839889	-0.515191	-0.539136
H4(4to17)K12ac1_left peak	-0.0128259	0.0742769	-0.061451	-0.784933	-0.312347	-0.457985	-0.0562125	-0.585708	-0.581451	-0.108466	-0.264308	0.161643	-0.204537	0.0428944	-0.321569	0.0854293	-0.287571	0.291941	0.280295	-0.610491	-0.272508	-0.262353
H4(4to17)K16ac1me0	-0.0601553	0.244968	-0.184813	-1.01733	-0.211946	-0.451427	0.142499	-0.281646	-0.345687	0.356464	0.188169	0.250811	-0.17529	-0.0755217	-0.224059	-0.0106695	-0.39662	-0.260295	0.0934245	-0.666841	-0.528181	-0.391709
H4(4to17)K5ac1K8ac1me0_left peak	-0.222145	0.33013	-0.107985	-0.767769	-0.272688	-0.261681	-0.309581	-0.897262	-0.854376	-0.12686	-0.409729	-0.00278754	-0.183079	0.185866	-0.532524	-0.178104	-0.513872	-0.129778	0.0468848	-0.943534	-0.655983	-0.448263
H4(4to17)K5ac1K16ac1me0_right peak	-0.453021	0.278417	0.174604	-1.24642	-0.949968	-0.780726	0.0367493	-0.712325	-0.71649	0.0375702	-0.490277	-0.111015	-0.108924	0.219939	-0.777893	-0.604445	-0.911278	-0.450733	-0.225132	-1.59384	-1.47205	-1.21586
H4(4to17)K8ac1K12ac1me0_left peak	-0.232931	0.346314	-0.113383	-0.970054	-0.381713	-0.375466	-0.185681	-0.763014	-0.709797	0.00148196	-0.18355	0.0202969	-0.182333	0.162036	-0.304359	-0.126078	-0.352251	-0.137575	0.191882	-0.819575	-0.464482	-0.495717
H4(4to17)K12ac1K16ac1me0	-0.355354	0.336876	0.018478	-1.31937	-0.906115	-0.97607	-0.0719644	-0.707952	-0.587096	-0.0133147	-0.365563	-0.0246227	-0.203604	0.228227	-0.835861	-0.630469	-0.878948	-0.641647	-0.435774	-1.61443	-1.42636	-1.1896
H4(4to17)K8ac1K12ac1K16ac1me0_right peak	-0.48152	0.514311	-0.0327912	-1.60255	-0.883651	-0.965931	-0.2824	-0.716799	-0.809628	0.0885602	-0.13231	0.0830416	-0.243559	0.160518	-1.119	-1.01788	-1.10683	-1.02353	-0.62651	-1.81983	-1.72427	-1.49381
H4(4to17)K5ac1K8ac1K12ac1me0_left peak	-0.28671	0.38576	-0.0990504	-0.73009	-0.0673431	-0.11486	-0.306817	-1.05576	-0.782785	-0.0297666	-0.0986072	-0.0181461	-0.0464657	0.0646118	-0.642062	-0.388974	-0.554357	-0.276316	-0.0684269	-0.925019	-0.671624	-0.634286
H4(4to17)K5ac1K8ac1K16ac1me0_right peak	-0.33765	0.37351	-0.0358597	-1.32093	-0.754439	-0.711112	-0.358271	-0.716956	-0.881173	0.0684543	-0.191134	0.105196	-0.299912	0.194717	-1.15896	-0.926858	-1.14415	-0.90702	-0.448422	-1.56141	-1.53186	-1.34733
H4(4to17)K5ac1K8ac1K12ac1K16ac1me0	-0.509447	0.466878	0.0425685	-1.22539	-0.106622	-0.302895	-0.166424	-0.875284	-0.800392	0.270234	0.0167422	0.10538	-0.117596	0.0122161	-1.16658	-0.945207	-1.1443	-0.961231	-0.585082	-1.72395	-1.78414	-1.45199
H4(20to23)K20me0	-0.110294	0.229523	-0.119229	-0.475156	-0.262016	-0.0974951	0.194818	-0.561418	-0.651055	-0.198294	0.202561	0.0506366	-0.0897262	0.0390897	0.45535	0.977531	0.449434	0.394892	0.0758101	0.110562	-0.313159	0.176916
H4(20to23)K20me1	-0.0715066	0.14132	-0.0698133	-0.628539	-0.370106	-0.615903	0.0192917	-0.307789	-0.831306	-0.10246	-0.573284	-0.0259726	-0.0889858	0.114958	-0.164244	-0.0385251	-0.303047	0.5648	0.895993	-0.442284	-0.451634	-0.249426
H4(20to23)K20me2	-0.056252	0.0229363	0.0333157	-0.0258851	0.250939	0.304529	-0.0229793	-0.372027	-0.354345	0.209216	0.207953	0.0476978	-0.182755	0.135058	0.0274175	0.35763	0.00489236	-0.161287	-0.064866	-0.304282	-0.451267	-0.180603
H4(20to23)K20me3	-0.172713	0.30539	-0.132678	0.243961	0.947045	0.460151	0.409116	0.0463493	0.3583	0.141846	0.568363	-0.0949294	-0.0742424	0.169172	0.887759	0.878215	0.705448	0.117505	0.212548	0.249296	0.531805	0.602606

## Sheet: Extended Data Fig. 5e
	HCC1954_Parental		HCC1954_MLR		SUM149_Parental		SUM149_MLR
	Control	ML324	Control	ML324	Control	ML324	Control	ML324
H3K4me0	0.13017	0.0875169	-0.0894181	-0.00664592	-0.44249	-0.846496	0.457696	0.256706	Data for H3 plot
H3K4me1	-0.220853	-0.0611416	-0.129709	0.122867	-0.377034	-0.638963	0.56263	0.457842
H3K4me2	-0.205889	-0.156944	-0.00211916	0.161211	-0.351037	-0.486796	0.533289	0.252462
H3K4me3	0.366585	0.110261	-0.150562	-0.127024	-0.0576147	-0.411661	0.502987	0.114719
H3K4ac1	0.25603	-0.112719	-0.126687	0.0984416	-0.0309646	-0.672532	0.601004	0.011599
H3K9me0K14ac0	0.576372	-0.552341	-0.107934	-0.0745594	-0.0428046	-0.571691	0.336848	0.0888752
H3K9me1K14ac0	0.381108	-0.210031	-0.0124882	0.012564	-0.203953	-0.241355	0.315858	0.265806
H3K9me2K14ac0	0.159342	0.139036	-0.350138	-0.121723	-0.27353	-0.138816	-0.000934196	0.206942
H3K9me3K14ac0	0.187091	0.306952	-0.47192	-0.299942	-0.326144	-0.0286371	-0.0209423	0.144611
H3K9ac1K14ac0	0.749082	-0.389947	-0.09309	-0.0807558	0.227938	-0.962803	0.254352	-0.290261
H3K9me0K14ac1	0.359442	-1.31056	-0.000524002	-0.0481325	0.137247	-0.94343	0.411679	-0.141499
H3K9me1K14ac1	0.0527936	-0.755734	0.0413534	0.0580389	0.179299	-0.73316	0.392808	-0.187561
H3K9me2K14ac1	-0.183938	-0.084795	-0.0775028	0.246307	0.222996	-0.538266	0.224816	-0.0930321
H3K9me3K14ac1	-0.250244	0.0980355	-0.178497	0.0537611	0.180764	-0.224731	0.170224	0.0280351
H3K9ac1K14ac1	0.456078	-0.418119	-0.0950822	0.0725414	0.299918	-1.3006	0.315125	-0.340239
H3K9me1S10ph1K14ac0	1.15519	-1.20947	-0.256966	0.0633155	-0.884933	-0.487911	0.641238	0.619818
H3K9me2S10ph1K14ac0	0.726728	-0.429979	-0.218614	0.135044	-0.819175	-0.255752	0.371213	0.573874
H3K9me3S10ph1K14ac0	0.791051	-0.116201	-0.160603	-0.0618063	-0.698716	-0.169882	0.366115	0.170607
H3K9me0S10ph1K14ac1	1.49901	-1.63516	0	-0.107026	-0.287189	-0.921227	0.883884	0.412906
H3K9me1S10ph1K14ac1	1.23827	-1.28808	-0.0739197	-0.0720317	-0.342743	-0.639236	0.898055	0.338043
H3K9me2S10ph1K14ac1	0.518674	-0.65441	-0.213681	0.152388	-0.319143	-0.357587	0.563779	0.490647
H3K9me3S10ph1K14ac1	0.364958	-0.247465	-0.36555	-0.0417914	-0.199806	-0.256827	0.291731	-0.0567756
H3K18ac0K23ac0	0.0435742	0.0315001	-0.133961	-0.0516001	-0.294715	-0.28925	0.315793	0.287164
H3K18ac1K23ac0	0.164287	-0.222932	-0.0052721	0.109526	0.125427	-0.429102	0.233195	-0.0626292
H3K18ac0K23ac1	0.523887	-0.144391	-0.106379	0.0279915	0.067176	-0.683603	0.522214	0.0386699
H3K18ac1K23ac1	0.315728	-0.517811	-0.0236704	-0.109116	0.246031	-0.742639	0.387286	-0.261388
H3K18ub1K23ac0	0.862812	-1.00605	-0.300412	-0.0898167	-1.00294	-1.83786	1.39821	1.19207
H3K27me0K36me0	1.35455	-0.528581	0.332235	-0.321943	-0.135416	-0.611173	0.15925	0.151366
H3K27me0K36me1	0.785544	-0.940879	0.0717385	-0.189929	-0.0509549	-0.0821474	0.0176196	0.142744
H3K27me0K36me2	0.484166	-0.422646	-0.119988	-0.0121139	0.165287	0.0260972	-0.385966	-0.0167633
H3K27me0K36me3	0.4127	0.143694	-0.57532	-0.588259	0.16948	-0.357451	0.115894	0.0280359
H3K27me1K36me0	1.08267	-0.0350392	-0.0394302	-0.335164	-0.220846	-0.696412	0.113969	0.292343
H3K27me1K36me1	0.182562	-0.652148	0.0783242	-0.187837	0.099576	-0.325212	0.0450107	0.0614839
H3K27me1K36me2	-0.0480713	-0.14219	-0.025436	0.0471413	0.182019	0.0333555	-0.464705	-0.0497984
H3K27me1K36me3	0.0845112	0.209066	-0.468173	-0.440799	0.0349614	-0.241766	0.0301152	0.111283
H3K27me2K36me0	0.530201	0.215071	-0.913829	-0.784983	-0.123489	-0.628612	0.122358	0.219399
H3K27me2K36me1	0.191584	-0.0848023	-0.0409633	-0.104025	-0.02281	-0.422859	0.203988	-0.0159745
H3K27me2K36me2	-0.171432	-0.0287931	-0.13183	0.439334	-0.13381	-0.0601581	-0.381752	-0.0371839
H3K27me3K36me0	0.263263	0.311604	-0.686813	-0.699643	-0.301759	-0.546841	0.237716	0.245715
H3K27me3K36me1	0.0125969	0.234965	-0.260323	-0.276267	-0.415097	-0.212522	0.207913	0.415504
H3K27me3K36me2	-0.376263	0.212476	-0.0940993	0.367708	-0.558145	0.067649	-0.241579	0.554889
H3K27ac1K36me0	0.984251	-0.891154	0.402304	-0.0178307	0.561753	-0.791921	-0.0440009	-0.108634
H3K27ac1K36me1	0.811277	-1.15341	0.0523309	-0.204104	0.324187	-0.396888	0.215359	-0.321064
H3K27ac1K36me2	0.440774	-0.96919	-0.11399	-0.0893353	0.788516	-0.160162	0.198508	-0.176091
H3K27ac1K36me3	0.554452	-0.314317	-0.0331565	-0.0405957	0.251072	-0.92953	0.0318187	-0.191397
H3.3K27me0K36me0	-0.301826	-0.0393687	-0.764922	0.267424	-0.167664	0.196092	-0.881847	0.191268
H3K56me0	0.0943691	-0.0946407	-0.13488	0.103799	-0.0794182	-0.295671	-0.11571	0.127284
H3K79me0	-0.00549293	-0.168339	0.00384789	0.156985	-0.269018	-0.328294	0.0429075	0.363735
H3K79me1	-0.42752	0.0610671	-0.0157551	0.250671	-0.352426	-0.195947	-0.0488176	0.722435
H3K79me2	-0.391394	0.358295	-0.254516	0.0369454	-0.36099	0.139651	-0.374485	0.479363
H4(4to17)ac0me0	0.034268	0.195556	-0.0225755	-0.0332479	-0.157266	-0.0850262	0.243318	-0.0138028	Data for H4 plot
H4(4to17)K5ac1me0_leftpeak	0.406902	-0.247877	0.00424139	-0.0396432	0.169699	-0.199419	0.421333	-0.461707
H4(4to17)K12ac1_left peak	0.288327	-0.230094	-0.0326328	-0.0297479	0.0808215	-0.0937489	0.36694	-0.300962
H4(4to17)K16ac1me0	0.122484	-0.437751	0.0529108	0.188799	0.199675	-0.0107752	0.11624	-0.329236
H4(4to17)K5ac1K8ac1me0_left peak	0.291134	-0.142912	-0.312287	-0.17252	0.180591	-0.227575	0.139145	-0.502002
H4(4to17)K5ac1K16ac1me0_right peak	0.471649	-0.520722	0.133861	0.0819168	0.574677	-0.189861	0.236745	-0.852572
H4(4to17)K8ac1K12ac1me0_left peak	0.304198	-0.271546	-0.170149	0.00691001	0.159954	-0.100942	0.187108	-0.433304
H4(4to17)K12ac1K16ac1me0	0.360458	-0.706726	-0.0295002	0.0384669	0.642758	-0.139001	0.104048	-0.767368
H4(4to17)K8ac1K12ac1K16ac1me0_right peak	0.426	-0.724711	-0.073599	0.141541	1.0207	-0.060533	0.195684	-0.658604
H4(4to17)K5ac1K8ac1K12ac1me0_left peak	0.200785	-0.103313	-0.480505	-0.102935	0.332645	-0.195819	0.160273	-0.410998
H4(4to17)K5ac1K8ac1K16ac1me0_right peak	0.42498	-0.503847	-0.112633	0.0903624	0.916939	-0.159715	0.239218	-0.563261
H4(4to17)K5ac1K8ac1K12ac1K16ac1me0	0.234659	-0.310311	-0.286195	0.0635207	0.953219	-0.132141	0.180063	-0.700141
H4(20to23)K20me0	0.158761	-0.119461	-0.0245384	-0.0568348	-0.143739	0.4837	0.0916123	-0.152299
H4(20to23)K20me1	0.22121	-0.316972	0.0769619	-0.28114	0.0637555	-0.10485	0.794152	-0.317359
H4(20to23)K20me2	-0.028126	0.148402	-0.225629	-0.0071847	0.0837331	0.213713	-0.0293433	-0.228318
H4(20to23)K20me3	-0.331845	0.218541	-0.104112	0.0243245	-0.230922	0.592885	-0.0658957	0.230313

## Sheet: Extended Data Fig. 5g
	Barasertib
log10/M	SUM149 Parental						SUM149 MLR
-9	102.744	109.007	94.5124	97.7334	106.859	89.144	101.874	102.752	96.9555	99.0632	95.1991	104.157
-8.5	101.849	103.996	102.565	119.743	103.638	93.0808	106.616	104.333	101.347	100.117	104.157	108.372
-8	93.0808	105.965	82.1652	90.5756	86.6388	75.1864	97.1312	98.0094	97.1312	98.185	103.103	110.831
-7.5	72.3233	76.7969	81.2705	67.6707	72.6812	61.5866	80.9719	81.4988	83.7822	80.0937	89.5785	89.0515
-7	86.102	99.8807	88.6072	86.4599	73.7549	64.4497	71.6628	84.4848	77.6347	74.8244	82.5527	83.4309
-6.5	83.2389	90.9335	68.7444	81.6284	74.1127	68.9233	76.0539	75.7026	81.3232	74.1218	83.4309	81.4988
-6	85.9231	111.512	86.4599	74.1127	81.6284	63.3761	72.7166	74.2974	76.5808	79.918	64.4614	76.0539
-5.5	98.6281	96.8387	91.6493	76.439	83.2389	57.6499	73.5948	67.9742	81.3232	74.2974	82.5527	76.5808
-5	69.997	80.5547	76.9758	63.9129	67.6707	55.3236	65.1639	65.3396	66.0422	60.7728	65.5152	67.4473
	BI-847325
log10/M	SUM149 Parental						SUM149 MLR
-9	90.1646	100.763	104.858	120.755	91.1281	92.3324	98.9227	95.5795	93.7964	95.5795	110.067	106.055
-8.5	126.776	111.602	117.142	108.471	100.763	98.8358	83.5438	86.2184	96.2481	92.2363	106.947	106.278
-8	105.098	101.485	111.12	119.791	105.58	90.8872	72.6226	74.6285	81.315	71.0624	80.2006	82.8752
-7.5	90.6463	74.0265	100.522	98.1132	92.5733	85.5881	68.6107	78.1946	95.8024	77.526	77.7489	78.8633
-7	79.5664	69.45	81.7342	77.3986	64.8735	72.3404	61.4785	69.0565	64.153	65.7132	69.2793	62.37
-6.5	40.7868	39.1008	35.2469	36.6921	38.3782	37.1738	33.3952	38.2987	36.7385	38.2987	38.0758	39.636
-6	32.5973	31.393	29.2252	34.2834	32.8382	31.393	28.0461	30.052	28.269	28.0461	29.1605	28.0461
-5.5	10.9193	8.99237	9.71497	9.71497	9.95584	12.1236	7.98663	7.76374	8.65527	7.98663	9.32392	9.10104
-5	10.1967	9.47411	9.47411	7.54717	7.54717	8.0289	7.0951	6.42645	6.42645	6.87221	7.31798	9.10104
	Flavopiridol
log10/M	SUM149 Parental						SUM149 MLR
-9	91.5244	91.8969	99.348	120.025	103.26	93.946	83.6262	98.389	100.498	107.704	105.419	104.364
-8.5	95.8088	96.7401	90.7793	115.554	113.133	98.7892	76.5964	84.8565	96.6315	110.691	102.255	101.728
-8	95.8088	109.221	107.544	102.329	122.074	93.2009	85.5595	89.0744	98.7405	97.3345	107.176	107.001
-7.5	86.8674	88.5439	109.407	106.054	96.9264	83.7007	60.9549	69.0392	76.2449	79.4083	85.5595	83.802
-7	67.3083	76.6222	78.1124	70.1025	67.122	63.9553	42.6772	46.5436	51.816	58.4944	59.0217	59.1974
-6.5	11.2387	11.7976	14.778	13.2878	14.2192	14.4055	8.05507	8.23081	8.05507	9.46104	10.164	9.98828
-6	10.3074	10.1211	13.6603	12.729	12.729	13.2878	7.35208	8.9338	8.75806	8.75806	9.46104	9.81254
-5.5	9.74853	11.0525	14.4055	9.9348	13.1015	13.6603	7.70357	9.63679	9.2853	9.98828	9.63679	10.5155
-5	10.6799	12.729	12.9152	11.0525	12.9152	12.9152	7.00059	7.52783	8.05507	9.2853	8.75806	9.81254
	SEL120
log10/M	SUM149 Parental						SUM149 MLR
-9	98.6861	90.5895	102.095	96.5554	104.865	107.209	93.3887	95.4182	100.584	104.459	110.178	95.9717
-8.5	86.1151	93.5724	115.945	122.55	122.55	126.385	95.4182	102.983	112.208	120.695	120.695	134.164
-8	90.1633	95.9162	119.993	112.322	103.16	121.697	105.935	119.034	108.149	126.968	107.411	120.141
-7.5	90.5895	88.8849	129.581	107.209	104.865	107.209	105.75	99.2927	109.625	117.558	104.643	125.123
-7	88.8849	93.1463	117.223	124.041	101.243	111.683	108.333	99.4772	102.983	105.566	118.112	119.403
-6.5	85.2628	98.473	106.356	111.47	101.03	121.91	121.987	89.6987	73.0935	106.857	102.614	96.5252
-6	84.6236	87.1804	122.124	109.126	100.178	107.422	91.3592	95.0492	97.0787	105.566	83.9791	95.0492
-5.5	11.1151	8.98438	8.34517	8.98438	9.62358	11.3281	7.04182	8.51783	7.04182	9.07134	7.41082	7.59533
-5	3.4446	4.29688	3.4446	4.50994	3.23153	4.08381	5.93481	5.1968	5.56581	4.6433	4.6433	5.3813

## Sheet: Extended Data Fig. 5i
	Control	ML324	AEBSF	AEBSF+ML324	CTSL_III	CTSLIII+ML324	Pepstatin A	Pepstatin A+ML324	E64d	E64d+ML324	SID	SID_ML324
H4(4to17)ac0me0	0.341479	-0.152817	0.238012	0.27694	-0.176988	-0.0559273	-0.277981	0.330888	-0.268524	-0.0477396	-0.127699	0.0392731
H4(4to17)K5ac1me0_leftpeak	0.621613	0.0664362	0.303598	-0.453703	0.324981	-0.252403	-0.134895	0.238963	0.167607	-0.117627	0.226466	-0.00116534
H4(4to17)K12ac1_left peak	0.598915	0.173915	0.114738	-0.254344	0.11588	-0.339854	-0.310318	0.360716	0.0456458	-0.0845299	-0.040869	0.0881361
H4(4to17)K16ac1me0	0.799307	0.17952	-0.109105	-0.451443	0.264714	0.0365395	0.204733	0.566714	0.351213	-0.282502	0.12604	-0.0465336
H4(4to17)K5ac1K8ac1me0_left peak	0.414523	-0.068123	0.162598	-0.111118	0.406715	-0.136382	-0.0227861	0.110149	0.0485899	-0.187663	0.357383	0.186178
H4(4to17)K5ac1K16ac1me0_right peak	0.911544	-0.0885839	-0.153129	-0.885001	0.706769	0.00107769	0.568367	0.32655	0.626199	-0.592519	0.478845	-0.0758402
H4(4to17)K8ac1K12ac1me0_left peak	0.639185	0.0817751	0.106267	-0.0373381	0.266104	-0.0379725	0.0236653	0.0130624	0.145962	-0.177542	0.054961	0.0415154
H4(4to17)K12ac1K16ac1me0	0.836619	0.0408434	-0.164272	-0.727388	0.576723	-0.0468773	0.447924	0.377166	0.532062	-0.377938	0.375797	-0.00104603
H4(4to17)K8ac1K12ac1K16ac1me0_right peak	0.933535	0.0966948	-0.326021	-0.868343	0.960206	0.158345	0.906394	0.335282	0.449542	-0.342945	0.761379	0.0527499
H4(4to17)K5ac1K8ac1K12ac1me0_left peak	0.582924	0.000843368	0.133776	0.0156297	0.311577	0.109297	-0.0150559	-0.0241803	-0.292669	-0.376854	0.264605	-0.0502092
H4(4to17)K5ac1K8ac1K16ac1me0_right peak	0.959267	-0.170544	-0.418726	-0.712827	0.852966	-0.0998752	0.625644	0.264335	0.615335	-0.479632	0.557548	-0.122783
H4(4to17)K5ac1K8ac1K12ac1K16ac1me0	0.759836	0.0489594	-0.332033	-0.414238	0.878386	-0.000962838	0.617666	0.0531064	0.495199	-0.835942	0.820814	-0.282484
H4(20to23)K20me0	0.367662	-0.305843	0.190252	-0.14087	0.258512	0.115724	-0.109417	0.424143	0.0101391	-0.467344	0.124702	-0.225642
H4(20to23)K20me1	0.528481	0.0450394	0.265635	-0.720349	0.557164	0.0384458	0.324149	-0.00517342	0.12953	-0.338662	0.240922	-0.517429
H4(20to23)K20me2	0.210443	-0.00122277	0.305222	-0.0476125	-0.125179	0.00719612	-0.0211648	0.39863	-0.0911345	-0.319503	0.0592396	-0.0305455
H4(20to23)K20me3	-0.137955	0.444873	0.209107	0.550546	-0.869359	0.599627	-0.795354	0.39921	-0.516946	-0.00433059	-0.469306	-0.168193

## Sheet: Extended Data Fig. 5m
shKDM4A	shKDM4B	shKDM4C
1.0725	1.07887	1.32619
0.824912	0.73513	1.54545
0.790441	0.918288	1.21533

## Sheet: Extended Data Fig. 5o
siScramble			siKDM4C (5'UTR)
Parnetal	KDM4C-WT	KDM4C-S198M	Parnetal	KDM4C-WT	KDM4C-S198M
5.119	8.464	3.558	15.562	10.733	7.639
6.398	6.648	3.001	9.582	4.382	5.395
3.214	2.824	5.072	11.124	2.45	6.023
3.62	3.064	6.057	5.465	4.956	6.25
1	4.768	8.458	8.069	2.151	10.092
2.812	5.601	4.193	7.412	4.615	9.116
6.897	2.184	4.388	7.879	4.356	16.317
7.603	3.515	2.494	4.302	7.61	3.178
3.034	6.185	2.412	7.402	4.186	4.367
2.547	2.726	10.025	9.068	2.834	6.729
5.288	6.275	2.935	8.428	3.876	6.195
5.727	7.66	3.433	10.583	3.757	5.383
3.29	4.851	3.277	4.819	3.771	6.358
3.58	4.802	4.48	4.806	5.148	5.323
1	3.369	4.588	10.978	7.425	6.992
2.659	5.42	3.056	13.799	3.158	5.603
5.125	2.658	1	10.242	12.497	7.78
6.566	2.696	2.093	11.511	17.618	5.09
4.524	7.182	4.69	12.705	6.348	2.877
2.443	4.734	3.309	8.675	5.311	10.155
1.85	4.921	3.21	9.63	4.353	7.104
4.844	2.985	2.327	15.981	5.16	4.994
2.798	4.669	2.503	3.463	8.359	5.422
2.923	4.586	3.197	4.939	6.308	4.225
3.031	4.472	2.797	7.113	7.808	3.378
2.431	3.166	2.458	7.235	6.095	4.089
3.755	3.871	3.372	18.202	3.558	3.185
2.769	8.728	2.109	4.86	5.53	4.05
3.19	6.812	2.968	5.504	2.698	3.365
5.28	3.749	6.404	6.886	4.006	3.635
3.069	4.601	2.694	9.362	4.617	6.128
4.876	4.351	4.345	14.016	4.218	3.275
3.401	3.042	3.933	4.898	4.251	4.789
3.534	8.721	4.132	5.109	3.926	2.372
2.388	5.168	4.516	6.41	5.287	2.534
3.473	5.439	3.281	10.969	2.902	4.033
4.425	2.69	2.447	5.03	2.79	3.06
2.876	2.608	3.6	6.032	3.913	4.821
4.213	2.901	3.809	15.493	4.197	5.557
1.981	4.87	3.031	6.493	9.743	2.624
9.294	6.665	16.024	9.003	3.376	7.801
7.464	4.452	7.18	3.839	2.663	6.939
6.458	6.49	8.932	5.896	18.335	5.639
3.616	4.911	5.019	3.904	6.248	6.218
5.655	2.746	8.293	14.288	3.074	3.605
4.423	2.983	4.355	6.846	4.912	8.295
4.116	2.373	9.77	10.368	5.394	3.71
6.273	3.458	3.484	7.952	3.557	5.566
4.181	3.184	4.136	14.84	8.304	7.063
6.354	2.636	4.187	12.628	8.38	9.661
2.833	6.135	5.903	5.305	6.308	3.575
1.761	1	3.576	4.367	1.001	3.162
5.877	3.652	2.224	9.533	2.395	6.83
9.329	3.216	3.951	14.997	6.805	5.188
5.8	2.963	8.47	5.966	3.675	3.489
5.307	2.267	5.764	6.489	5.702	3.735
4.229	3.053	6.225	10.169	3.9	7.337
2.977	3.2	5.61	13.497	4.884	3.122
3.651	3.106	3.407	12.994	1.143	15.84
3.455	3.01	6.6	13.193	3.516	3.587
4.296	10.011	3.357	8.309	4.106	11.98
3.049	2.838	3.503	5.853	4.316	8.371
5.414	5.319	5.081	8.484	4.431	8.885
4.86	2.977	3.781	10.132	4.103	6.82
2.1	3.496	2.941	9.397	3.994	6.621
2.393	2.086	3.034	5.825	3.867	4.191
3.641	2.449	3.534	8.652	3.271	5.164
1	2.063	7.677	6.158	2.896	8.198
3.864	3.221	4.516	9.233	3.806	6.461
3.341	2.93	2.847	4.586	2.79	3.847
3.213	4.097	2.758	11.42	3.206	13.359
4.45	2.096	3.04	5.345	2.549	8.3
3.757	3.102	3.758	6.67	9.853	6.691
3.673	3.121	1.703	12.756	7.383	6.631
7.333	2.779	2.633	8.416	7.483	4.956
2.259	4.925	7.004	7.314	5.537	2.087
6.012	3.64	2.489	5.54	4.396	3.972
4.583	2.829	22.799	9.138	3.264	7.537
4.42	4.988	2.793	12.132	3.8	6.088
3.563	2.395	3.033	10.492	4.633	3.908
7.937	6.443	4.959	4.383	8.113	5.016
4.641	4.059	4.604	4.735	6.348	11.359
4.054	5.217	4.052	8.246	8.164	2.078
3.197	3.48	4.775	12.788	2.549	16.78
4.8	4.809	8.506	11.367	2.899	4.646
3.484	2.148	3.592	7.892	4.347	5.718
6.785	2.842	5.834	9.625	2.472	4.703
2.93	3.974	2.486	15.7	3.022	4.18
2.768	2.812	3.053	10.828	2.466	5.237
3.128	1.891	3.913	8.531	2.523	5.554
2.544	5.697	3.095	15.234	5.028	6.399
5.565	5.66	3.379	5.968	3.537	8.298
3.141	3.199	3.24	10.332	5.722	7.638
5.157	3.106	2.352	5.604	13.97	6.185
4.4	3.838	3.722	10.615	3.424	4.81
4.553	2.782	4.071	7.814	3.802	6.04
2.899	6.36	4.179	5.725	1.634	11.559
2.662	2.948	6.343	8.033	3.977	7.65
2.29	5.118	4.229	5.132	2.606	4.762
9.089	3.802	2.472	14.772	3.574	5.619
5.092	2.654	6.871	9.858	11.979	2.278
4.316	3.136	10.117	4.632	1.985	3.218
3.814	3.722	6.058	5.026	7.662	5.822
4.873	3.508	5.059	7.22	8.423	17.675
2.973	4.087	3.818	7.504	2.634	8.746
4.753	5.04	2.796	6.247	3.114	4.71
5.302	3.532	3.512	5.88	3.021	3.678
4.145	2.665	4.052	12.96	4.205	6.062
2.239	1.007	6.707	6.776	4.284	11.323
2.71	2.32	3.792	7.684	4.213	5.984
2.694	6.149	2.988	8.861	2.757	5.758
6.635	2.45	3.275	23.301	3.049	5.403
5.031	3.976	4.789	7.29	7.917	8.54
4.511	1.979	2.372	8.781	3.16	8.385
2.755	5.348	2.534	8.782	3.131	5.131
2.688	3.826	4.033	4.83	2.64	3.907
3.346	6.757	3.06	15.238	2.962	7.991
7.787	3.467	4.821	4.624	1	5.003
4.472	4.63	5.557	8.485	1.74	5.106
3.485	4.637	2.624	13.926	3.105	4.301
