# Supplementary material for: KDM4C inhibition blocks tumor growth in basal breast cancer by promoting cathepsin L-mediated histone H3 cleavage
Source: Nat Genet. 2025 Jun 2;57(6):1463–77. doi: 10.1038/s41588-025-02197-z (PMC12165855; doi:10.1038/s41588-025-02197-z)
Supplement: Supplementary file 21 — Statistical source data. [file 41588_2025_2197_MOESM21_ESM.xlsx]

## Sheet: Extended Data Fig. 7a
CTSL vs. IgG SUM149 shKDM4C#17 (no Dox)				CTSL vs. IgG SUM149 shKDM4C#20 (no Dox)				CTSL vs. IgG SUM149 shKDM4C#17 (plus Dox)
Protein	Log2FC	FDR		Protein	Log2FC	FDR		Protein	Log2FC	FDR
IGLV2-11	1.917	0.000567954		GRHL2	1.4195	0.0343189		FRAS1	2.0165	0.00197382
CTSL	1.874	0.000772991		CTSL	1.2525	0.0497427		MYO1F	1.4935	0.00559284
CST3	1.5135	0.000953686		CSTB	0.975	0.0467984		CST3	1.3295	0.00871401
CSTB	1.178	0.00166924		HMBOX1	0.844	0.105587		GRHL2	1.1585	0.00341783
GRHL2	1.152	0.006444		DDX23	0.792	0.0481915		CTSL	1.1505	0.022897
EIF3J	1.011	0.0025525		CST3	0.7865	0.14266		RPLP2	1.088	0.00601844
DDX23	0.8495	0.006444		RPS20	0.725	0.460179		EIF3J	1.0795	0.00559284
RPLP1	0.7615	0.006444		KPNA2	0.6645	0.137144		CSTB	1.0405	0.00207958
RPS20	0.7035	0.0229249		AHNAK	0.658	0.121975		DDX23	0.9315	0.00348597
HMBOX1	0.689	0.00693696		RPS24	0.6335	0.206331		RPL15	0.7575	0.0286832
DYNLL1	0.6625	0.0361705		NDUFA6	0.6285	0.225434		RPS20	0.7275	0.0095417
RPLP2	0.543	0.016592		SUPT16H	0.6115	0.325919		EBNA1BP2	0.702	0.0205643
SBSN	0.524	0.228761		RMDN3	0.5925	0.151408		COX6C	0.667	0.0371712
RPS7	0.4725	0.160868		LRRFIP2	0.5495	0.121975		HMBOX1	0.6625	0.045424
RPL23A	0.4665	0.032488		VDAC3	0.5445	0.173481		AHNAK	0.66	0.116208
SERBP1	0.4615	0.0274397		PDS5B	0.5405	0.137144		YME1L1	0.6535	0.0138853
RPL19	0.4395	0.0400342		RPL22	0.5305	0.16002		RPL10A	0.6325	0.0286832
YME1L1	0.4305	0.0355429		RPL5	0.52	0.121975		CHCHD3	0.6325	0.0297212
DDOST	0.4285	0.025117		SEC61A1	0.5185	0.24789		FLNB	0.6235	0.270941
VARS	0.4095	0.0541356		RPL24	0.5115	0.127474		RPS25	0.5975	0.150346
NCBP1	0.409	0.0555285		SLC25A3	0.5105	0.151408		RPL4	0.5695	0.0246081
RPL7	0.399	0.0274397		RPL8	0.5025	0.20294		RPL29	0.5675	0.0384905
CHCHD3	0.397	0.032488		SERBP1	0.4915	0.137144		HIST1H1B	0.5535	0.022897
RPS8	0.3955	0.0309726		RPS3A	0.475	0.137144		RPL19	0.546	0.0287662
TARDBP	0.384	0.0410083		EEF1B2	0.4675	0.229863		REXO4	0.541	0.0254123
SLC25A6	0.3775	0.0309726		VDAC1	0.4645	0.228453		DYNLL1	0.539	0.03651
NDUFS8	0.3635	0.0324191		RPS13	0.4615	0.201485		MYH9	0.538	0.079243
ASPRV1	0.363	0.652434		FRAS1	0.4595	0.363894		RPL6	0.526	0.0559005
AUP1	0.355	0.10106		ELANE	0.458	0.361323		RPL23A	0.525	0.0554054
SLC25A4	0.3525	0.0361705		RPS4X	0.4495	0.15066		RPL7A	0.514	0.042785
SPCS2	0.352	0.0383305		SNRPD3	0.4475	0.246241		AUP1	0.509	0.0331857
AHNAK	0.3505	0.0541356		SRSF9	0.445	0.314791		UBTF	0.5005	0.0288868
TOMM22	0.3495	0.1005		SRSF1	0.44	0.445903		CEBPZ	0.491	0.0532374
SSR4	0.344	0.0400342		TRA2B	0.438	0.151408		RPL13A	0.4885	0.0588384
RPL27	0.343	0.116698		DYNLL1	0.438	0.206331		RPS10-NUDT3	0.4815	0.128227
SAMM50	0.3405	0.0538571		RPL34	0.4375	0.197214		RPL7	0.48	0.0594567
EEF1B2	0.335	0.0541356		PRPF38B	0.4225	0.186654		RPL18	0.475	0.0618071
RPL4	0.325	0.0624547		PRPF4B	0.404	0.173481		SRSF10	0.458	0.0630026
RPL23	0.3225	0.0541356		NOC3L	0.3915	0.253365		SMARCC1	0.458	0.0678831
ORC3	0.32	0.0432158		ARGLU1	0.3865	0.196504		MGST1	0.454	0.116208
RBM12B	0.317	0.161714		MTX2	0.3855	0.173481		RPL34	0.454	0.12447
ACTC1	0.3105	0.0513949		EEF1G	0.3815	0.186654		HNRNPDL	0.4475	0.227468
SEC61A1	0.3105	0.0718098		EEF1G	0.3815	0.186654		RPL3	0.447	0.0630026
RPLP0	0.3095	0.0698651		PRPF6	0.381	0.166895		RPL5	0.447	0.198259
LGALS7	0.3085	0.147001		RPL6	0.3805	0.173481		ITPR3	0.447	0.0547229
CYBA	0.3065	0.0678252		RPL29	0.38	0.229863		EEF1G	0.4415	0.0893561
TUFM	0.3065	0.128161		RPL30	0.3785	0.238925		RPS7	0.44	0.0788524
PRPF4B	0.3015	0.0538571		RPL27	0.365	0.249546		XRCC6	0.4335	0.167796
RPL15	0.2995	0.0872993		RPS27	0.3645	0.186654		SEC11A	0.431	0.0660336
RPS3A	0.2995	0.108245		CPSF7	0.3635	0.274817		YTHDC1	0.431	0.171636
RPS5	0.298	0.0761595		RPS17L	0.3595	0.228453		STAU1	0.4265	0.140961
OCIAD2	0.2975	0.0880629		NIFK	0.352	0.298053		SAMM50	0.416	0.179387
RUVBL1	0.294	0.0831217		TMED10	0.3505	0.173481		RPS9	0.4055	0.155899
FLG	0.293	0.751712		MGST3	0.344	0.186654		MYH10	0.4035	0.125229
NDUFA10	0.2915	0.0616032		YTHDC1	0.3435	0.623132		LARP1	0.4035	0.153577
RPS14	0.291	0.0761595		PRPF40A	0.343	0.212725		SSR4	0.391	0.230483
TMED10	0.289	0.128161		SMC4	0.3415	0.186654		RBBP7	0.3895	0.129863
RPL29	0.288	0.0761595		SNRNP70	0.336	0.312558		ACTC1	0.389	0.0722261
SLC25A5	0.282	0.0641176		KPNB1	0.3245	0.197214		RPS13	0.386	0.120704
RPL35A	0.282	0.116698		TOMM40	0.321	0.196504		XRN2	0.376	0.12447
GCN1	0.2805	0.108245		TECR	0.3205	0.298053		RPL31	0.373	0.0905771
RPL10A	0.2755	0.14874		PPP1R12A	0.307	0.249546		MYL12A	0.3695	0.12447
KPNB1	0.274	0.111968		UBTF	0.3065	0.206331		LMNB1	0.369	0.172568
NDUFA9	0.272	0.0758254		RPL26	0.305	0.273934		H1FX	0.362	0.114546
RPS13	0.271	0.143541		CHCHD3	0.304	0.206331		TMEM33	0.3585	0.0941634
RPS9	0.2645	0.0891942		RPLP0	0.304	0.297389		CPT1A	0.3465	0.155899
RPS16	0.2645	0.0954945		NDUFA13	0.3025	0.201485		RPS17	0.3395	0.149815
RPL7A	0.2625	0.141112		DDX52	0.3	0.238925		SMC4	0.3385	0.135824
KPNA2	0.2605	0.200779		RPL10A	0.291	0.323753		NPM1	0.3345	0.145383
RPL31	0.26	0.13137		PRPF8	0.29	0.243024		MAGOH	0.334	0.133824
CEBPZ	0.259	0.0924896		RPLP2	0.283	0.331961		HNRNPK	0.333	0.510639
RPL13A	0.253	0.146843		NDUFB5	0.2815	0.326469		RPS3A	0.3315	0.117837
RPN2	0.2515	0.0919441		DDX50	0.278	0.361056		RBM12B	0.3255	0.188376
DKC1	0.25	0.0832105		IGLL5	0.2745	0.656543		CTCF	0.3245	0.247218
RUVBL2	0.2445	0.157951		NOP2	0.2735	0.323753		PRPF8	0.317	0.125229
STT3A	0.244	0.116698		SPCS3	0.273	0.225434		SLC25A6	0.312	0.181412
ATP5A1	0.2405	0.122016		RPL7	0.2685	0.261533		NDUFA9	0.309	0.198259
MGST1	0.2375	0.170728		TIMMDC1	0.2665	0.243024		RPS16	0.309	0.203236
SF3B1	0.2355	0.116698		RUVBL1	0.259	0.270784		SYNCRIP	0.308	0.228869
XRCC5	0.2295	0.128618		RPLP1	0.2505	0.312558		TUFM	0.308	0.272311
H1FX	0.228	0.192886		ERLIN2	0.249	0.249458		RPL21	0.308	0.160099
EPHA2	0.2275	0.116698		TOMM22	0.2475	0.323753		HNRNPR	0.304	0.188523
HNRNPUL2-BSCL2	0.224	0.116698		SSRP1	0.2475	0.625822		SRP14	0.302	0.198259
U2SURP	0.223	0.155676		RPL19	0.2465	0.243024		RPLP0	0.3015	0.155899
ABCD3	0.223	0.111968		SRSF2	0.2465	0.560898		SLC25A4	0.299	0.220093
MT-CO2	0.209	0.200779		SSR1	0.245	0.294235		DDOST	0.2945	0.217236
HEATR1	0.209	0.220043		HNRNPR	0.2445	0.318481		RPL35	0.2945	0.249723
PRPF8	0.208	0.219882		RPS28	0.2445	0.348408		PUM3	0.292	0.153577
SEC16A	0.205	0.142044		CPT1A	0.241	0.445903		HP1BP3	0.2915	0.203236
HNRNPF	0.202	0.192451		SF3B1	0.237	0.363894		PCBP3	0.2905	0.207926
CMSS1	0.198	0.20101		SNRPB	0.2365	0.453539		SLC25A5	0.2895	0.249723
HNRNPH2	0.197	0.142044		OCIAD2	0.235	0.472417		NCL	0.289	0.254468
RPL5	0.197	0.476728		KIAA0020	0.2325	0.601649		RPS11	0.2855	0.243305
SLC25A1	0.1955	0.210207		TUBA4A	0.231	0.363894		F2	0.285	0.153577
RPL6	0.1945	0.268123		MT-CO2	0.2305	0.352661		CHD1	0.2795	0.290861
RPS10	0.187	0.192252		SNRNP200	0.23	0.323753		HNRNPAB	0.2775	0.466652
RMDN3	0.1855	0.200779		RPS25	0.2295	0.363894		IMMT	0.276	0.188392
RPL8	0.1845	0.200779		XRCC5	0.228	0.288134		RBMX	0.2745	0.247827
NDUFB5	0.1845	0.160967		TUBA1B	0.228	0.372851		SNRPD3	0.269	0.230991
MYBBP1A	0.184	0.187039		RPN2	0.2235	0.27866		THRAP3	0.2665	0.177836
ABCB10	0.1835	0.231514		EIF2AK2	0.2235	0.312558		HNRNPA1	0.261	0.558879
EEF1A1	0.18	0.278201		HNRNPC	0.223	0.419023		PRPF6	0.26	0.196804
KCTD3	0.177	0.337787		GAR1	0.222	0.361323		RPL17-C18orf32	0.26	0.230943
NPM1	0.1765	0.228761		PRPF19	0.22	0.318481		CCDC86	0.26	0.188376
RPS17	0.176	0.228761		SHKBP1	0.219	0.419023		RSL1D1	0.2595	0.214272
XRCC6	0.175	0.256378		RPL31	0.2175	0.316082		RPL35A	0.2575	0.251364
IMMT	0.174	0.187261		RPL13A	0.216	0.418897		CDC2	0.2575	0.322323
SF3B3	0.1715	0.476728		HIGD1A	0.2145	0.298028		RPLP1	0.255	0.40294
RPL9	0.171	0.259385		S100A8	0.2145	0.785934		SPCS2	0.2545	0.407199
PGAM5	0.171	0.221957		PDS5A	0.2125	0.320002		RPS19	0.253	0.354623
SMARCC1	0.1685	0.231514		HNRNPC	0.2125	0.457048		HIST1H1C	0.249	0.221489
EEF1G	0.1615	0.221308		H1FX	0.2125	0.531173		XRCC5	0.244	0.249723
VDAC3	0.1555	0.294059		RPL10	0.2115	0.318481		DHX15	0.2415	0.214099
SON	0.1535	0.238364		NCBP1	0.2105	0.318481		SLC25A24	0.2385	0.392434
RPL22	0.1515	0.268342		RPL23A	0.21	0.453539		PGAM5	0.236	0.270941
INTS1	0.1515	0.273496		DYNC1H1	0.2095	0.416334		VARS	0.235	0.249723
RPS15	0.15	0.414962		UQCRC2	0.2045	0.323753		SLC25A11	0.232	0.27022
RPN1	0.148	0.231514		COPA	0.203	0.447082		SLC25A3	0.228	0.29728
TIMMDC1	0.147	0.369014		RPS18	0.2025	0.326469		RPL27	0.221	0.279259
STT3B	0.1465	0.306364		SLC25A5	0.2015	0.319317		MSH2	0.2175	0.318483
NUP85	0.1415	0.5964		KCTD3	0.2005	0.463705		FBL	0.216	0.297828
RPL18	0.138	0.352203		ERLIN1	0.1965	0.321304		RPS24	0.216	0.320493
SUPT16H	0.1335	0.336019		RPS8	0.1955	0.352405		HIST1H4A	0.215	0.374927
NOP2	0.133	0.560239		EEF1A1	0.191	0.374088		HIST1H2BK	0.214	0.340949
IGF2BP2	0.1305	0.352203		RPS23	0.1905	0.356778		VDAC3	0.211	0.270941
RPS3	0.128	0.408679		RPN1	0.1885	0.325919		RUVBL1	0.2085	0.272311
RPS18	0.126	0.356186		SRSF3	0.188	0.792004		HNRNPU	0.203	0.30357
EMD	0.124	0.414962		RNPS1	0.1855	0.493356		DDX21	0.203	0.291355
RPS19	0.121	0.542995		HNRNPU	0.181	0.450764		PARP1	0.2025	0.639634
SHKBP1	0.119	0.58672		RPL9	0.1805	0.428399		RPS3	0.2015	0.340949
RBMX	0.1185	0.404063		MSH6	0.1805	0.437893		HADHA	0.2015	0.417389
HNRNPD	0.1165	0.369943		NCLN	0.1795	0.489452		RPL10	0.1975	0.349006
DNAJC11	0.1155	0.462239		HNRNPA2B1	0.1775	0.601649		HIST1H1A	0.195	0.30357
SLC35B2	0.115	0.356186		TUBA1C	0.177	0.463705		SLC25A22	0.1945	0.344201
RPL38	0.1135	0.485078		ACTBL2	0.1765	0.453539		PUF60	0.193	0.341798
HNRNPH3	0.113	0.369014		RPF2	0.176	0.492782		AIFM1	0.193	0.397552
LMNB1	0.1115	0.562754		KIAA1731	0.1755	0.352405		ACTB	0.1925	0.318286
EIF4A3	0.111	0.415147		RPS3	0.1735	0.420764		ACTG1	0.1925	0.318286
ATAD3A	0.1095	0.403367		BRIX1	0.1735	0.523084		RPL8	0.1905	0.392158
RPL14	0.1085	0.476728		UFL1	0.171	0.420764		RPL36	0.1895	0.330333
KHDRBS1	0.1075	0.50145		MATR3	0.1705	0.361323		RPL30	0.186	0.490416
SLC25A13	0.1065	0.476728		NDUFS3	0.17	0.460179		SUPT16H	0.1815	0.432911
RPL3	0.104	0.482743		TUBB6	0.163	0.457048		RPL14	0.181	0.417389
ACTG1	0.102	0.415147		RPL4	0.163	0.482897		RRP1	0.181	0.346342
RPL12	0.1	0.433518		SLC25A1	0.1615	0.437893		ILF2	0.177	0.417389
HIST1H1B	0.0995	0.631617		DDX39A	0.1615	0.453539		RPL13	0.1765	0.436367
LBR	0.0995	0.44598		RPL17	0.1605	0.553454		BAZ1B	0.1755	0.436404
SRSF10	0.099	0.526514		RUVBL2	0.156	0.546407		MYL6	0.175	0.560973
RPS11	0.0985	0.543496		SYNCRIP	0.1525	0.463705		ILF3	0.1745	0.36372
RPL27A	0.0965	0.532711		APOOL	0.1505	0.537553		RBM17	0.174	0.401548
STAU1	0.096	0.451862		XRCC6	0.148	0.419023		RPN1	0.172	0.464344
CHERP	0.096	0.445487		VARS	0.145	0.445903		HIST1H1E	0.1715	0.384157
ACTB	0.095	0.455757		RPL28	0.1445	0.461678		SNRPA	0.169	0.52783
MKI67	0.0945	0.668492		BCLAF1	0.1435	0.463705		HNRNPA3	0.167	0.488643
MSH6	0.0935	0.565858		SMARCA5	0.1405	0.463705		GTPBP4	0.1665	0.387984
EMC1	0.091	0.532711		RPL21	0.14	0.610656		URB1	0.1655	0.389082
RIF1	0.0905	0.50145		GTPBP4	0.136	0.654579		RPL26	0.1625	0.392434
HNRNPH1	0.0895	0.476728		STT3B	0.1355	0.445903		HNRNPA2B1	0.162	0.676535
RPS12	0.0885	0.596519		ATAD3B	0.134	0.463705		KPNA2	0.162	0.392434
LSG1	0.0885	0.50145		SCD	0.132	0.658037		NOP58	0.16	0.397552
MAGOHB	0.086	0.50145		NOP58	0.131	0.465117		HIST1H2AA	0.158	0.436404
NOC2L	0.085	0.545396		SLC25A11	0.129	0.472417		RPL11	0.158	0.499518
RPS15A	0.084	0.516526		RPL3	0.122	0.598978		RRBP1	0.158	0.436404
HNRNPR	0.0835	0.532711		SAP18	0.121	0.561128		HIST1H2BJ	0.157	0.486612
TUBA1B	0.0815	0.593998		MGST1	0.1205	0.589105		LBR	0.157	0.432911
UQCRC2	0.0815	0.566093		HIST1H1B	0.12	0.795478		RBM14	0.1555	0.486612
RRBP1	0.0805	0.621045		NAT10	0.119	0.502191		RPF2	0.155	0.432911
PRKDC	0.08	0.526514		NDUFA9	0.1185	0.533837		HNRNPA0	0.154	0.531808
SLC25A3	0.078	0.532711		TUBB3	0.1155	0.584807		PRPF40A	0.151	0.448249
MYO1B	0.0775	0.58333		RPL38	0.1135	0.610656		SON	0.148	0.436367
HSP90AB1	0.0765	0.595167		NPM1	0.1115	0.672319		EEF1A1	0.147	0.664174
MSH2	0.076	0.58672		HP1BP3	0.11	0.56455		HSPA8	0.147	0.555364
HSP90AA1	0.075	0.594119		EIF4G1	0.109	0.546407		RPS2	0.147	0.52286
HNRNPC	0.074	0.616268		MSH2	0.103	0.561357		HADHB	0.1465	0.496357
TUBB	0.073	0.652434		QIL1	0.102	0.686747		RPL28	0.146	0.451546
YTHDC1	0.0725	0.619441		TUBB4B	0.1005	0.630061		PPIG	0.144	0.464344
ARGLU1	0.0705	0.67011		HSD17B12	0.097	0.684103		SSRP1	0.1435	0.613559
RRP12	0.069	0.589968		CCDC47	0.0965	0.785934		HEATR1	0.142	0.496357
PRPF40A	0.067	0.595616		TUBA3E	0.093	0.711071		SSR1	0.1405	0.599965
HIST1H1C	0.065	0.668492		DHCR7	0.0915	0.78895		TUBA1C	0.1385	0.535256
SRP14	0.062	0.652434		U2SURP	0.091	0.608819		CMSS1	0.1385	0.466798
RBM28	0.0615	0.616268		C19orf53	0.091	0.664646		SAP18	0.136	0.532883
RAD50	0.0615	0.666504		RPL18A	0.088	0.741726		RPL23	0.1355	0.555364
RPL13	0.0605	0.67263		SLC25A4	0.0855	0.617977		ORC3	0.135	0.535256
PDS5A	0.0585	0.827783		CHD4	0.0855	0.62081		RPL22	0.1295	0.556109
FABP5	0.0585	0.885758		HNRNPA0	0.0855	0.77825		CAPZB	0.126	0.738113
SLC25A24	0.0565	0.638285		RPSA	0.0855	0.78895		RPL27A	0.1205	0.555364
MTCH2	0.0535	0.666955		MYBBP1A	0.082	0.625822		NOC2L	0.1175	0.547564
NDUFA13	0.0525	0.796327		AUP1	0.082	0.709275		RPL12	0.116	0.664174
PUF60	0.051	0.683544		PRKDC	0.0805	0.649408		HNRNPC	0.1145	0.613559
SCD	0.0495	0.756569		DDOST	0.08	0.631106		SRSF6	0.113	0.555364
YLPM1	0.049	0.837083		TIMM50	0.0785	0.756399		PDS5A	0.108	0.613559
EIF2AK2	0.0485	0.685307		SEC63	0.0745	0.795795		RFC2	0.108	0.598526
PCBP3	0.0455	0.722155		HIST1H1D	0.074	0.894792		RPS8	0.1065	0.592182
TUBA1C	0.043	0.772174		RBM39	0.0735	0.709638		MT-CO2	0.106	0.680344
RBM25	0.043	0.756569		ZC3H18	0.073	0.719822		ERH	0.1035	0.683439
DDX17	0.041	0.760255		DEK	0.0685	0.897182		NDUFS8	0.103	0.74107
HNRNPL	0.04	0.760255		S100A6	0.0675	0.897182		PTBP1	0.1025	0.709994
DHCR7	0.0385	0.781799		RPL12	0.0665	0.783543		TUBB4B	0.1015	0.65968
LAMB3	0.0365	0.795557		FAU	0.065	0.814914		NOP56	0.096	0.664174
FBL	0.036	0.827783		RPS11	0.064	0.77825		H2AFZ	0.0935	0.664174
ADAR	0.034	0.813927		THRAP3	0.0625	0.760924		PRKDC	0.093	0.65968
PUM3	0.0325	0.837843		SAFB2	0.0615	0.708448		ERLIN1	0.0915	0.705191
PRPF19	0.0295	0.839327		SAFB	0.0615	0.708448		BRIX1	0.089	0.683439
DDX5	0.027	0.828778		RPL37A	0.059	0.820676		EIF2AK2	0.0885	0.732661
RBM17	0.027	0.870272		SPCS2	0.053	0.784757		HSPD1	0.0885	0.784855
RPS4X	0.0255	0.837083		DDX21	0.052	0.78895		BCLAF1	0.087	0.676535
EIF4A2	0.024	0.873674		SLC25A22	0.049	0.837436		MSH6	0.087	0.754563
TRA2B	0.0235	0.91653		HIST1H1C	0.0485	0.927448		RPS5	0.0865	0.731648
HNRNPA0	0.022	0.866411		EFTUD2	0.048	0.799665		DHX9	0.086	0.680671
THRAP3	0.018	0.892424		HIST1H1E	0.047	0.925383		STT3B	0.0855	0.754563
HNRNPK	0.016	0.928179		SERPINH1	0.0465	0.785934		STT3A	0.085	0.738089
CYC1	0.015	0.908049		ACIN1	0.0465	0.78895		MTCH2	0.085	0.683439
MDN1	0.014	0.916608		RPL23	0.046	0.795795		HIST1H2AG	0.084	0.687491
SMARCA5	0.0135	0.913697		ATAD3A	0.045	0.802315		HNRNPH2	0.0825	0.738113
NOLC1	0.009	0.962815		HNRNPA1	0.0435	0.840857		SNRPA1	0.0825	0.786175
ACSL3	0.0075	0.958018		NDUFA10	0.0425	0.913564		MYBBP1A	0.082	0.683439
LRPPRC	0.006	0.965685		ABCD3	0.0415	0.802067		NDUFA10	0.081	0.784855
RPL10	0.005	0.970344		RBMX	0.041	0.862122		EIF4G3	0.081	0.690607
HSPB1	0.005	0.975275		GCN1L1	0.0405	0.86703		RPS6	0.0765	0.719886
MATR3	0.0035	0.979481		NOLC1	0.039	0.843887		ACSL3	0.0755	0.778825
RPL37A	0.002	0.987672		ATP2A2	0.038	0.897182		IQGAP1	0.0745	0.743876
UFL1	0.0005	0.995963		NCL	0.0335	0.940726		DNAJC11	0.072	0.747007
ERH	-0.0005	0.995963		DHX9	0.033	0.856405		HK1	0.066	0.770449
PRPF38B	-0.003	0.983669		TAF15	0.0315	0.90426		RPS12	0.065	0.845961
EFTUD2	-0.006	0.965685		TOP2A	0.029	0.926104		TRMT10C	0.065	0.786175
BAZ1B	-0.008	0.970344		YME1L1	0.025	0.894792		RPL18A	0.064	0.763145
MTX2	-0.011	0.939313		TOMM7	0.024	0.90426		TUBA1B	0.0625	0.786175
ATP2A2	-0.0125	0.936901		SLC25A24	0.023	0.897182		RPS14	0.0625	0.787388
SAP18	-0.018	0.889062		RPS12	0.0205	0.921385		DKC1	0.0615	0.787388
MYO1C	-0.0185	0.889062		RPS9	0.0195	0.923938		EMD	0.0575	0.859536
HSPA1B	-0.0205	0.875188		RPL36AL	0.0175	0.940726		AHCTF1	0.0565	0.787388
RPS24	-0.021	0.870272		SRRM2	0.017	0.925383		HNRNPF	0.055	0.81934
SPCS3	-0.023	0.871998		MYO5B	0.017	0.940726		DHX30	0.049	0.821822
CWC22	-0.0245	0.854058		RPL14	0.016	0.925383		RPS18	0.0455	0.892267
NOP58	-0.0255	0.867111		SON	0.016	0.950438		ABCD3	0.045	0.85941
ILF2	-0.0265	0.828778		RPL13	0.0155	0.940726		TECR	0.044	0.879928
RPS2	-0.032	0.850044		RBM17	0.0115	0.950438		DDX39A	0.0415	0.85046
PABPC1	-0.0325	0.827783		MYO1C	0.011	0.950438		ATAD3A	0.041	0.861386
DDX21	-0.0355	0.778702		MYO1C	0.011	0.950438		TRA2B	0.038	0.880703
REXO4	-0.038	0.827783		PCBP1	0.01	0.950438		ACTR3C	0.038	0.924216
SEC11A	-0.0385	0.779473		RPL35	0.01	0.950438		RUVBL2	0.037	0.875581
ALDH18A1	-0.0415	0.746503		IMMT	0.0085	0.959206		RPS4X	0.036	0.888762
RBM39	-0.042	0.760255		ALDOA	0.007	0.980326		SMARCA5	0.035	0.882544
LMNA	-0.042	0.825841		RPS19	0.004	0.980326		PABPC1	0.035	0.895856
TMEM33	-0.044	0.812712		RPL7A	0.0015	0.991887		SLC25A1	0.034	0.900045
S100A8	-0.048	0.907137		LMNB1	0.0005	0.997503		PRPF19	0.0315	0.883179
SNRNP200	-0.05	0.751712		PPIG	-0.0005	0.997503		HNRNPH3	0.031	0.895856
RPL18A	-0.05	0.742332		HNRNPH3	-0.006	0.965966		SPTBN1	0.03	0.900045
DHX9	-0.051	0.668492		RBM14	-0.0065	0.962841		TOMM22	0.0285	0.900522
DDX39A	-0.0525	0.796471		HNRNPF	-0.0065	0.962841		KHDRBS1	0.028	0.914803
PRPF6	-0.0555	0.746503		TMOD3	-0.0085	0.9645		APOOL	0.0235	0.913529
ILF3	-0.0575	0.631617		RRP12	-0.01	0.950438		RPN2	0.022	0.937223
RALY	-0.059	0.626991		NDUFA5	-0.0135	0.940726		TUBB	0.021	0.923804
RPL11	-0.06	0.652434		ERH	-0.016	0.940726		CYC1	0.0185	0.927979
UQCRC1	-0.0605	0.693759		IGKC	-0.0165	0.967598		HNRNPD	0.018	0.940211
RNPS1	-0.062	0.651844		SRSF7	-0.0175	0.925383		RAN	0.0115	0.948634
HNRNPU	-0.0665	0.589968		FAF2	-0.018	0.938324		HIST1H3A	0.0105	0.949809
PPP1CC	-0.0685	0.658834		RPL27A	-0.0185	0.940726		RCC1	0.0085	0.972483
RPL32	-0.0715	0.564773		HIST1H1A	-0.0185	0.962841		RPS15A	0.0065	0.966092
DSC1	-0.0725	0.594119		TPM4	-0.021	0.922511		ACIN1	0.002	0.987499
PDCD11	-0.077	0.539509		RPS7	-0.024	0.897182		RPL37A	-0.0025	0.987499
MYL12A	-0.079	0.666955		RRS1	-0.0255	0.880447		RPL38	-0.0045	0.987499
RPL34	-0.084	0.704689		NOP56	-0.0255	0.894758		EIF4A3	-0.007	0.964667
RSL1D1	-0.0895	0.532711		PGAM5	-0.026	0.915488		HSP90AB1	-0.008	0.960311
RFC3	-0.0905	0.485078		HADHB	-0.0275	0.87352		ALDH18A1	-0.011	0.95545
SNU13	-0.091	0.594119		B2M	-0.0275	0.940726		RPL24	-0.0145	0.949809
PARP1	-0.0915	0.532711		ILF2	-0.0285	0.879508		NOLC1	-0.0145	0.95545
RPL35	-0.094	0.619441		RPS10	-0.03	0.897182		NDUFA13	-0.015	0.940211
PPIG	-0.096	0.50145		CALR	-0.035	0.880447		EPHA2	-0.016	0.940917
RPL26	-0.097	0.463161		CAPZB	-0.037	0.825846		HAX1	-0.0175	0.940211
HNRNPM	-0.101	0.414962		AFG3L2	-0.0395	0.880447		ABCB10	-0.018	0.940211
BCLAF1	-0.1025	0.482743		HNRNPM	-0.041	0.811979		TAF15	-0.0215	0.924216
TMEM126A	-0.1035	0.485693		RPL36	-0.042	0.869195		KRT18	-0.023	0.923804
SLC25A11	-0.1055	0.548078		MAGT1	-0.0425	0.856405		SF3B2	-0.025	0.914803
SERPINB3	-0.1085	0.678979		SLC25A12	-0.043	0.818685		VDAC1	-0.0275	0.900045
RPS6	-0.1105	0.40821		YWHAQ	-0.043	0.920779		UQCRQ	-0.0285	0.914803
TECR	-0.1115	0.414259		YWHAB	-0.043	0.920779		H3F3A	-0.029	0.888762
YBX1	-0.1155	0.476728		EMC4	-0.044	0.82884		PPP1CC	-0.029	0.903745
MYH10	-0.1175	0.400977		HNRNPUL2-BSCL2	-0.047	0.795478		MTX2	-0.031	0.883179
UQCRQ	-0.1175	0.40821		RSL1D1	-0.0485	0.811979		SF3B1	-0.0335	0.882544
RPL28	-0.1195	0.440308		DNAJC11	-0.0485	0.820676		SLTM	-0.0345	0.880703
RPS23	-0.12	0.338204		IGF2BP2	-0.0505	0.792004		OCIAD2	-0.0365	0.880703
ACIN1	-0.1255	0.349001		DKC1	-0.0535	0.795478		PHB	-0.037	0.937809
HP1BP3	-0.127	0.40821		NOLC1	-0.0545	0.789263		RMDN3	-0.0375	0.861386
MYH9	-0.129	0.334484		ELAVL1	-0.055	0.763122		SNRNP200	-0.0385	0.875121
DDX18	-0.1315	0.31991		FBL	-0.0555	0.82884		EIF4A2	-0.04	0.888762
RPL36	-0.1355	0.308094		RPL35A	-0.0565	0.802315		PSIP1	-0.0405	0.940211
RRP1B	-0.1355	0.426068		TPM3	-0.059	0.78895		HCK	-0.041	0.861386
SLC16A3	-0.1425	0.326311		HNRNPA3	-0.0595	0.784757		NOP2	-0.0435	0.875581
HNRNPA3	-0.1505	0.253328		PLEC	-0.06	0.742404		MYO1C	-0.046	0.83053
RPL24	-0.1595	0.316112		HSPA1A	-0.06	0.82884		SRSF1	-0.046	0.875121
RPS26	-0.1625	0.296184		SLC25A6	-0.0605	0.756399		HDAC1	-0.0485	0.823354
NAT10	-0.165	0.226798		RPS2	-0.0605	0.795478		FUS	-0.049	0.861386
NOP56	-0.1655	0.221308		PTGES	-0.062	0.707764		FLNA	-0.05	0.895856
SSRP1	-0.1665	0.192451		TUBB	-0.0645	0.78895		MYO1B	-0.051	0.823354
RPL17	-0.1675	0.415147		TPM3	-0.0655	0.762052		EFTUD2	-0.052	0.853775
HSPA8	-0.17	0.192601		ACSL3	-0.066	0.721786		DDX24	-0.052	0.806154
SYNCRIP	-0.1745	0.278201		DDX17	-0.066	0.78895		RPL9	-0.0545	0.83013
TSR1	-0.177	0.595616		LIMA1	-0.0665	0.78895		CPSF7	-0.0545	0.855948
HNRNPA2B1	-0.1825	0.161217		FTSJ3	-0.0675	0.837908		CHERP	-0.057	0.786175
AATF	-0.1825	0.1944		ITIH4	-0.0735	0.815466		SFPQ	-0.0575	0.883179
SRSF4	-0.1835	0.215868		DDX5	-0.077	0.656543		KCTD3	-0.058	0.85046
DEK	-0.186	0.200871		MYH9	-0.077	0.743811		SAFB	-0.0595	0.817312
CTSD	-0.191	0.229425		ITPR3	-0.0775	0.666905		PRDX1	-0.0595	0.784855
SF3B2	-0.193	0.249786		SEC11A	-0.0795	0.648776		EMC1	-0.0605	0.786175
VDAC1	-0.195	0.221308		HNRNPH2	-0.081	0.630454		AFG3L2	-0.064	0.786175
HSD17B12	-0.206	0.187261		MYH10	-0.081	0.709275		HNRNPL	-0.067	0.882544
FLNA	-0.21	0.177066		A2M	-0.081	0.897182		HNRNPM	-0.0685	0.802507
CAPZB	-0.2145	0.192451		APOA1	-0.0815	0.902052		ATP2A2	-0.07	0.784855
H2AFX	-0.215	0.595616		STRBP	-0.082	0.684707		CCT4	-0.072	0.754563
DSG1	-0.218	0.134096		TRIP12	-0.084	0.612928		GAR1	-0.0725	0.737691
IGLL5	-0.2215	0.18898		TRA2A	-0.086	0.651529		UQCRC2	-0.0765	0.745038
RBM14	-0.2245	0.128161		ATP5A1	-0.087	0.785934		TOMM40	-0.08	0.760846
RBBP7	-0.2295	0.116698		CANX	-0.0875	0.654579		RRP1B	-0.08	0.719886
TMCO1	-0.232	0.141643		MTCH2	-0.0875	0.673186		SEC61A1	-0.083	0.683439
SRSF11	-0.239	0.10106		SRSF10	-0.0885	0.760924		GPRC5A	-0.0885	0.775176
CTNND1	-0.256	0.103176		RBM25	-0.089	0.654579		HIST2H3A	-0.092	0.664174
KRT18	-0.2585	0.378906		HSPA8	-0.0915	0.601649		ATP5A1	-0.094	0.738113
S100A9	-0.2635	0.5964		NOP9	-0.0915	0.672319		DDX18	-0.094	0.643881
RPL21	-0.2685	0.116698		SAMM50	-0.096	0.62081		NHP2	-0.0955	0.658018
NCL	-0.2795	0.0880629		ELOVL1	-0.098	0.580811		CWC22	-0.0975	0.683439
MYL6	-0.28	0.121194		TMEM33	-0.1005	0.584807		DYNC1H1	-0.1	0.65968
ITPR3	-0.2835	0.0831217		ACTN1	-0.1055	0.65972		SAFB2	-0.102	0.687491
CTNNB1	-0.284	0.104538		S100A9	-0.107	0.82884		LRPPRC	-0.1045	0.738113
NUMA1	-0.285	0.0678252		RPL18	-0.1075	0.52929		CDC5L	-0.107	0.584369
ATP13A1	-0.2885	0.128161		RPL15	-0.11	0.701085		TTN	-0.1115	0.598526
HSPA5	-0.295	0.0954945		FLNA	-0.112	0.649408		RBM39	-0.112	0.584369
ATP5B	-0.2995	0.0541356		SRSF11	-0.114	0.539293		PNN	-0.112	0.557163
C4A	-0.302	0.128161		ATP5C1	-0.1145	0.580811		SRSF7	-0.116	0.645154
PTGES	-0.3115	0.0758254		RAN	-0.115	0.579198		TOP2A	-0.1205	0.557634
TTN	-0.313	0.137767		NOM1	-0.1155	0.58604		FXR1	-0.1265	0.599965
GSDMA	-0.3245	0.0678252		KRT18	-0.1215	0.664649		ATP5B	-0.134	0.555364
NHP2	-0.33	0.0730661		RPL32	-0.1255	0.661435		DPM1	-0.1355	0.55497
PNN	-0.334	0.0541356		EIF4A3	-0.1265	0.533052		UQCRC1	-0.138	0.624443
DSP	-0.336	0.0924896		LMO7	-0.1265	0.55196		SHKBP1	-0.1385	0.555364
PKP1	-0.336	0.128161		MYO1B	-0.128	0.521765		RALY	-0.1395	0.535256
RPS25	-0.3395	0.116698		ANXA2	-0.128	0.605978		RBM25	-0.1415	0.464344
PRDX1	-0.3475	0.116698		PPP1CA	-0.1325	0.460179		HNRNPH1	-0.142	0.496357
TOP2A	-0.3485	0.055003		PPP1CC	-0.1325	0.460179		ANXA2	-0.1455	0.818565
CASP14	-0.3495	0.187261		TPM3	-0.134	0.52929		AGPAT5	-0.1475	0.490416
IGKC	-0.3665	0.0954945		UQCRC1	-0.1395	0.437893		TIMM21	-0.1525	0.529003
SAFB	-0.3685	0.0315913		SLC25A13	-0.1405	0.437893		CDK13	-0.1615	0.505071
FAU	-0.373	0.0954945		DDX24	-0.142	0.463705		ALYREF	-0.166	0.818565
KRT10	-0.378	0.0678252		RPL11	-0.1435	0.461678		RPS15	-0.173	0.436404
SRRM2	-0.3805	0.0322637		TSPO	-0.144	0.602825		PPIG	-0.176	0.350638
SRSF1	-0.3815	0.0383305		ACTC1	-0.1455	0.561128		NAT10	-0.1765	0.36372
PRDX2	-0.3825	0.0541356		ACTB	-0.1465	0.553454		TMED10	-0.1765	0.436367
KRT16	-0.384	0.0891942		RPS15	-0.1485	0.543464		CTNNBL1	-0.179	0.36372
TOP2B	-0.385	0.0315913		TPM1	-0.149	0.462897		RIF1	-0.1835	0.392434
S100A7	-0.393	0.532711		STT3A	-0.1495	0.416334		DDX3X	-0.184	0.341798
ANXA2	-0.3985	0.0311818		SPECC1L	-0.15	0.437231		U2SURP	-0.187	0.374927
GAPDH	-0.4025	0.0678252		EPHA2	-0.1515	0.445903		SRRM2	-0.2025	0.29728
RPL30	-0.404	0.0430456		HNRNPK	-0.1525	0.463705		HNRNPUL2-BSCL2	-0.203	0.296335
KRT19	-0.405	0.0945553		RPS15A	-0.1525	0.463705		DUX3	-0.2115	0.475691
DDX3X	-0.4075	0.0375571		CLU	-0.153	0.584807		DEK	-0.2145	0.297828
ZC3H18	-0.4135	0.220569		MYH11	-0.154	0.463705		HSD17B12	-0.2165	0.340949
HIST1H4A	-0.4185	0.231514		TTR	-0.156	0.699215		MDN1	-0.229	0.250759
TOP1	-0.4205	0.0317407		AGPAT5	-0.1565	0.417404		DHRS7B	-0.229	0.296335
KRT6A	-0.422	0.0880629		VDAC2	-0.1585	0.390785		DDX17	-0.2405	0.27115
PRSS1	-0.428	0.032488		RPS5	-0.1585	0.601649		CCDC47	-0.245	0.22466
CHTOP	-0.432	0.116698		SFXN1	-0.1615	0.396742		TRIP12	-0.2485	0.291248
RPS27A	-0.4345	0.0279154		ACTN4	-0.163	0.477573		ELAVL1	-0.2485	0.207926
JUP	-0.4355	0.0280999		ORM1	-0.164	0.725254		EMG1	-0.2505	0.208931
H3F3A	-0.4395	0.155496		NDUFB4	-0.166	0.601649		DDX5	-0.254	0.234443
KRT6B	-0.4395	0.0758254		DHX15	-0.168	0.361097		SLC25A13	-0.267	0.270941
HIST1H3A	-0.443	0.146797		PSIP1	-0.168	0.363894		CARD19	-0.276	0.192786
H2AFZ	-0.445	0.134096		HIST1H2AG	-0.1715	0.848528		VDAC2	-0.2765	0.380963
HIST1H2BK	-0.4755	0.142044		MYH14	-0.1725	0.463705		DDX52	-0.282	0.189045
HIST2H3A	-0.4765	0.121194		ACTG1	-0.1725	0.502408		MCU	-0.285	0.341798
KRT80	-0.485	0.0309726		ALB	-0.1785	0.710568		NOP9	-0.289	0.243527
SRSF3	-0.4955	0.03683		SERPINC1	-0.181	0.598978		RPL37	-0.295	0.352376
SFPQ	-0.498	0.0324297		MYL12B	-0.1815	0.52929		S100A8	-0.2965	0.475691
IGLC2	-0.504	0.0311818		MYL12A	-0.1815	0.52929		PDCD11	-0.299	0.190316
TAF15	-0.5065	0.0274397		PABPC1	-0.1825	0.352661		PTGES	-0.3005	0.249718
HIST1H3D	-0.5075	0.142044		RPL36A	-0.187	0.489452		SNU13	-0.3005	0.230483
RBM8A	-0.521	0.0180878		SERPINB1	-0.188	0.419023		SPTAN1	-0.3095	0.270941
ALYREF	-0.5275	0.0309726		TPM2	-0.1895	0.418897		TOP2B	-0.31	0.171636
ATP1A1	-0.53	0.0112684		TPM2	-0.1895	0.418897		RAD50	-0.311	0.139532
KRT13	-0.533	0.116698		HIST1H2BK	-0.19	0.802067		RRP12	-0.3195	0.153577
FLG2	-0.5345	0.0658907		HEATR1	-0.1905	0.363894		CTNND1	-0.3255	0.135824
KRT2	-0.5345	0.0118578		CTNND1	-0.1915	0.654579		RPL32	-0.3295	0.135824
SERPINB12	-0.542	0.0196231		TOP2B	-0.192	0.472417		MATR3	-0.335	0.104499
C19orf53	-0.5425	0.00933288		YWHAZ	-0.194	0.51439		MKI67	-0.3365	0.290861
LYZ	-0.5455	0.116698		PGD	-0.1945	0.622794		TOP1	-0.348	0.0999143
BRD3	-0.5465	0.0309726		HIST1H3A	-0.1945	0.853981		SRSF11	-0.3575	0.167796
AZGP1	-0.559	0.0188501		OXA1L	-0.202	0.323753		RBM8A	-0.365	0.0861508
CALML5	-0.564	0.0610494		PCBP2	-0.2025	0.312558		HSPA5	-0.378	0.079243
TFB2M	-0.567	0.0112684		CEBPZ	-0.2025	0.390785		UFL1	-0.3805	0.12447
FUS	-0.583	0.0207526		TOP1	-0.2025	0.453539		SBSN	-0.391	0.0955236
CYCS	-0.594	0.0541356		C4A	-0.2055	0.601649		PLEC	-0.392	0.0630026
KRT7	-0.5985	0.0180878		CMSS1	-0.208	0.309695		C4A	-0.4045	0.233978
KRT78	-0.5985	0.00693696		SPTAN1	-0.209	0.463705		HMGA1	-0.41	0.40294
KRT14	-0.6095	0.0119728		HP	-0.21	0.760924		TEX10	-0.414	0.101457
RCC1	-0.61	0.00766003		PKM	-0.211	0.482897		RPS27A	-0.415	0.0571703
KRT4	-0.619	0.00766003		LMO7	-0.2125	0.463705		NONO	-0.4205	0.0823728
UBA52	-0.626	0.0112684		HNRNPH1	-0.218	0.312558		KRT19	-0.422	0.0725002
KRT5	-0.6405	0.0074014		FAM120A	-0.22	0.312558		HSPA1B	-0.433	0.0797281
NONO	-0.651	0.0361705		MSN	-0.22	0.51439		SRSF3	-0.4375	0.0594567
KRT17	-0.665	0.00693696		EZR	-0.22	0.51439		ABCF1	-0.4375	0.0660336
KRT8	-0.681	0.00558989		NUMA1	-0.2215	0.318481		CHTOP	-0.4395	0.0691427
DLG5	-0.6875	0.00933288		IGHA1	-0.2215	0.641503		YLPM1	-0.442	0.0505207
GRN	-0.688	0.00504703		FGG	-0.225	0.447082		NIFK	-0.4525	0.0509988
CMAS	-0.6985	0.0118578		LAMB3	-0.2255	0.533837		TMCO1	-0.4535	0.0630405
RPL36A	-0.7015	0.00691349		HIST1H4A	-0.2255	0.812451		IGLL5	-0.459	0.053098
VDAC2	-0.736	0.00406036		TAP2	-0.228	0.625822		RPL36AL	-0.4655	0.107038
CENPV	-0.7395	0.00933349		ANXA3	-0.2285	0.560898		NDUFS7	-0.4945	0.0346346
KPRP	-0.742	0.00693696		SRRM1	-0.232	0.294235		DDRGK1	-0.4955	0.0581204
ANXA1	-0.7745	0.0802448		SF3B2	-0.233	0.320002		PCBP1	-0.499	0.0385703
NUSAP1	-0.7805	0.00441896		ILF3	-0.2335	0.352661		KPNB1	-0.504	0.0288868
CSTA	-0.7815	0.0274397		PNN	-0.239	0.288134		POLDIP3	-0.524	0.0254123
ARG1	-0.7945	0.00269101		KHDRBS1	-0.239	0.338121		GCN1	-0.531	0.0384905
PIP	-0.8095	0.0274397		RAI14	-0.24	0.325919		UBA52	-0.5465	0.0246081
KRT1	-0.8125	0.00891532		FMR1	-0.2405	0.288134		S100A9	-0.5495	0.320493
DCD	-0.8435	0.0242364		FMR1	-0.2405	0.288134		U2AF1	-0.553	0.0231684
KRT77	-0.966	0.00528475		RALY	-0.2405	0.328918		GRN	-0.554	0.0428688
KRT9	-1.056	0.00427536		HBA1	-0.243	0.316082		IGKC	-0.5615	0.0630026
KRT81	-1.1415	0.088251		SBSN	-0.2465	0.325919		RPL36A	-0.564	0.0594567
HRNR	-1.2785	0.000953686		C3	-0.2465	0.497705		JUP	-0.5665	0.0231684
ALB	-1.3325	0.00236566		RPS6	-0.247	0.416334		KRT81	-0.5835	0.207926
SHMT1	-1.416	0.000772991		RPS14	-0.2495	0.445903		GAPDH	-0.596	0.0246081
HTN3	-1.6245	0.0646696		LTF	-0.251	0.641503		PKM	-0.5975	0.0205643
PURA	-1.7475	0.000567954		HPX	-0.2525	0.784327		CMAS	-0.6055	0.0362624
CAVIN3	-2.0345	0.000796835		HSP90AB1	-0.255	0.273934		NUMA1	-0.612	0.0246081
NCOA5	-2.2355	0.000131089		LMO7	-0.256	0.430448		NUSAP1	-0.678	0.0141706
CAVIN1	-2.389	0.000567954		PPP1CB	-0.2565	0.316082		ATP1A1	-0.6865	0.0132602
CAV1	-2.628	0.000567954		SSR4	-0.259	0.284759		ZNF326	-0.6895	0.0106494
IGHG2	-3.076	0.000128727		MYH7B	-0.2595	0.630061		CENPV	-0.703	0.0095417
IGHG1	-4.6245	0.000128727		RPS26	-0.26	0.267381		KRT7	-0.7355	0.00768912
				HSPA5	-0.261	0.317641		PRSS1	-0.7505	0.00943249
				TALDO1	-0.2625	0.521765		SERPINB3	-0.785	0.0362624
				HIST1H2BJ	-0.2635	0.656543		CTNNB1	-0.7895	0.00818779
				PDCD11	-0.264	0.229863		IGLC2	-0.8185	0.008968
				RAB10	-0.269	0.288134		LMNA	-0.82	0.00932148
				LUZP1	-0.2725	0.223464		KRT10	-0.92	0.0132602
				IGLC2	-0.276	0.595236		DSP	-0.92	0.00593836
				MPO	-0.2765	0.62081		TIMM23	-0.9375	0.00559284
				LACRT	-0.277	0.614249		CASP14	-0.9545	0.008968
				DDX54	-0.28	0.651529		KRT17	-1.001	0.00443045
				RAB1C	-0.2825	0.318481		DSC1	-1.0375	0.00707812
				PIP	-0.2865	0.505587		KRT2	-1.0535	0.00209708
				GNB2L1	-0.2935	0.325919		DCD	-1.063	0.0020503
				DCD	-0.296	0.518531		KRT3	-1.0715	0.0020503
				GPI	-0.297	0.453539		FLG2	-1.0945	0.0286832
				APOA2	-0.297	0.584807		KRT8	-1.0965	0.00663711
				A1BG	-0.299	0.423712		KPRP	-1.103	0.00426498
				SPATS2L	-0.3	0.227844		KRT1	-1.118	0.00348597
				NHP2L1	-0.3045	0.253365		KRT14	-1.174	0.00519213
				NIP7	-0.306	0.229863		KRT5	-1.188	0.00348597
				BPIFB1	-0.307	0.352483		S100A7	-1.21	0.00348597
				ATP13A1	-0.3075	0.316082		HRNR	-1.222	0.00164221
				SOAT1	-0.312	0.298053		KRT6A	-1.266	0.0020503
				TMEM126A	-0.317	0.227844		KRT6B	-1.281	0.00207958
				TKT	-0.32	0.445903		ARG1	-1.2905	0.00362074
				PABPC4	-0.3215	0.193867		KRT9	-1.319	0.0138853
				SMARCA4	-0.322	0.374957		KRT77	-1.3195	0.00209708
				CCDC137	-0.322	0.61441		FLG	-1.333	0.0350618
				THBS1	-0.326	0.325951		ALB	-1.355	0.000693872
				DDX3X	-0.328	0.206331		KRT16	-1.373	0.00182739
				SERPINB3	-0.3295	0.206331		NCOA5	-1.8275	0.000364114
				TPM1	-0.34	0.196504		SHMT1	-1.868	0.000253313
				CRISP3	-0.344	0.463705		CAVIN3	-1.974	0.000253313
				MPRIP	-0.3505	0.205718		PURA	-2.065	0.000217962
				FLII	-0.3525	0.381964		URB2	-2.295	0.000364114
				SLC2A1	-0.353	0.249546		IGHG2	-2.5005	0.0020503
				HIST1H2AB	-0.3555	0.619994		CAV1	-2.7595	0.000253313
				RAC2	-0.356	0.212725		CAVIN1	-2.8055	0.000174849
				PIGR	-0.359	0.334804
				WDR75	-0.3595	0.243024
				ATP5O	-0.3605	0.320002
				LCN1	-0.3655	0.531173
				POTEF	-0.366	0.381964
				SERPINA1	-0.367	0.601649
				IQGAP1	-0.3675	0.253242
				CHTOP	-0.371	0.178474
				CTSG	-0.3715	0.225171
				H2AFX	-0.372	0.656543
				CYC1	-0.3755	0.166895
				RIF1	-0.3775	0.186654
				SPTBN1	-0.3795	0.288134
				H3F3A	-0.3835	0.785934
				ATP5B	-0.386	0.206331
				NONO	-0.3895	0.168367
				DNAJA3	-0.3935	0.273934
				NOC2L	-0.397	0.158314
				HSP90AA1	-0.399	0.158314
				LBR	-0.3995	0.191162
				TYMP	-0.4015	0.684103
				VIM	-0.4085	0.316082
				LCP1	-0.4145	0.472417
				HK1	-0.4155	0.298028
				HBB	-0.419	0.213857
				PFN1	-0.4205	0.453539
				ENO1	-0.422	0.420764
				GSN	-0.425	0.284208
				JUP	-0.4265	0.151408
				REXO4	-0.428	0.151408
				RRBP1	-0.4295	0.453539
				GRN	-0.4435	0.158314
				MYL6B	-0.4545	0.338947
				FLG	-0.458	0.460179
				DDX18	-0.463	0.171516
				TF	-0.4755	0.543464
				MMP9	-0.4865	0.352405
				AZGP1	-0.487	0.206331
				FGB	-0.487	0.297389
				CAPZA1	-0.499	0.151408
				CTSD	-0.504	0.186654
				AHSG	-0.5075	0.370718
				PTBP1	-0.5125	0.249458
				KRT78	-0.5245	0.206331
				MYL6	-0.539	0.16002
				TXN	-0.54	0.121975
				SF3B3	-0.541	0.430448
				GAPDH	-0.5455	0.225434
				FUS	-0.5475	0.206331
				HSPD1	-0.549	0.238925
				LGALS7	-0.55	0.472417
				GLYR1	-0.551	0.453539
				UBA52	-0.5515	0.151408
				PPIA	-0.555	0.338121
				H2AFZ	-0.5565	0.437893
				RPS16	-0.569	0.15066
				MYL6	-0.5695	0.158314
				KRT19	-0.5715	0.16002
				ANXA1	-0.5715	0.337012
				MYL9	-0.574	0.191162
				RPS27A	-0.5745	0.121975
				PGAM1	-0.582	0.298053
				LMNA	-0.5865	0.127474
				RPL37	-0.599	0.294235
				KRT7	-0.5995	0.151408
				LRPPRC	-0.618	0.127474
				CFL1	-0.623	0.212725
				HRNR	-0.6235	0.173481
				CMAS	-0.632	0.121975
				KPRP	-0.6335	0.100091
				TPI1	-0.6365	0.312558
				PGK1	-0.6465	0.241785
				CAP1	-0.6525	0.352661
				IGHM	-0.6645	0.321304
				FGA	-0.6675	0.323753
				IGHG2	-0.6705	0.352405
				CSTA	-0.674	0.15066
				KRT72	-0.714	0.55196
				RCC1	-0.721	0.151408
				KRT9	-0.7265	0.460179
				KRT17	-0.733	0.196504
				S100A11	-0.7455	0.374088
				CASP14	-0.7585	0.0807232
				HSPB1	-0.8	0.186654
				DSP	-0.816	0.0698432
				TMCO1	-0.8265	0.105587
				CFB	-0.8475	0.261533
				KRT13	-0.886	0.194482
				KRT3	-0.892	0.26182
				PRDX2	-0.9035	0.0481915
				LYZ	-0.954	0.288134
				KRT5	-0.957	0.196504
				BLMH	-0.9785	0.11155
				KRT1	-0.9835	0.26182
				KRT8	-1.0045	0.151408
				KRT2	-1.0065	0.228453
				KRT16	-1.0425	0.212725
				KRT14	-1.0475	0.228453
				DSC1	-1.056	0.0341862
				KRT6B	-1.1385	0.206331
				KRT6A	-1.1445	0.201485
				FLG2	-1.201	0.186654
				KRT77	-1.2165	0.227537
				KRT10	-1.277	0.178474
				S100A7	-1.3025	0.229863
				IGHG1	-1.4595	0.159434
				IGHG4	-1.465	0.158992
				SHMT1	-1.638	0.0353419
				PURA	-1.8025	0.0299417
				NCOA5	-1.8355	0.0350882
				PRKCDBP	-2.0155	0.00676582
				CAV1	-2.2265	0.0258278
				PTRF	-2.4405	0.00676582
				TRRAP	-2.626	0.00676582

## Sheet: Extended Data Fig. 7j
	Double overlap		Triple overlap
Term	Minus_log10Pavle	Odd Ratio	Minus_log10Pavle	Odd Ratio
TNF-alpha Signaling via NF-kB	4.28483	4.32447	4.28483	4.32447
Oxidative Phosphorylation	0.236857	1	1.96471	2.78368
Adipogenesis	0.0944238	0.66104	1.49994	2.4147
Myc Targets V1	0.0213326	0.327742	1.49994	2.4147
Reactive Oxygen Species Pathway	0	0	1.43067	4.31577
Hypoxia	2.47927	3.15901	0.73851	1.69535
Estrogen Response Early	1.96471	2.78368	0.73851	1.69535
Bile Acid Metabolism	1.57047	3.1036	0.625964	1.81549
mTORC1 Signaling	1.49994	2.4147	0.45254	1.34473
p53 Pathway	3.64207	3.92928	0.236857	1
Androgen Response	1.75925	3.49777	0.107781	0.662174
Myogenesis	1.49994	2.4147	0.0944238	0.66104
Apical Surface	1.5505	4.84331	0	0
