# Supplementary material for: KDM4C inhibition blocks tumor growth in basal breast cancer by promoting cathepsin L-mediated histone H3 cleavage
Source: Nat Genet. 2025 Jun 2;57(6):1463–77. doi: 10.1038/s41588-025-02197-z (PMC12165855; doi:10.1038/s41588-025-02197-z)
Supplement: Supplementary file 22 — Statistical source data. [file 41588_2025_2197_MOESM22_ESM.xlsx]

## Sheet: Extended Data Fig. 8a
HCC1954				SUM149				HCC70				T47D
	PC1	PC2			PC1	PC2			PC1	PC2			PC1	PC2
Control_rep1	-17.7993	2.11594		Control_rep1	-16.889	5.17404		Control_rep1	-10.9985	5.28196		Control_rep1	-5.19044	-1.61224
Control_rep2	-14.2744	4.94424		Control_rep2	-16.1551	-2.79396		Control_rep2	-2.85699	8.72313		Control_rep2	-2.15698	-0.31202
Control_rep3	-8.3354	-0.056958		Control_rep3	-17.3783	-1.7827		Control_rep3	-4.65305	-1.18228		Control_rep3	6.29327	-3.84692
shKDM4C_rep1	1.84589	0.823346		shKDM4C_rep1	9.37239	7.44362		ML324_rep1	-5.44302	-13.2467		shKDM4C_rep1	4.70714	0.176562
shKDM4C_rep2	7.58963	0.583003		shKDM4C_rep2	8.9786	-0.942577		ML324_rep2	11.9015	-2.04909		shKDM4C_rep2	0.500335	-0.913456
shKDM4C_rep3	14.3334	6.6506		shKDM4C_rep3	9.74388	2.2376		ML324_rep3	12.05	2.473		ML324_rep1	3.44176	5.81903
ML324_rep1	10.3253	-2.41008		ML324_rep1	10.1629	-3.4129						ML324_rep2	-7.59508	0.68904
ML324_rep2	-2.41023	-12.7299		ML324_rep2	5.50442	-1.98757
ML324_rep3	8.72511	0.0797946		ML324_rep3	6.66022	-3.93555

## Sheet: Extended Data Fig. 8b
HCC1954 Xenograft				SUM149 Xenograft
	PC1	PC2			PC1	PC2
shKDM4C#17_Control_rep1	-17.5971	2.27451		shKDM4C#17_Control_rep1	-3.16645	-7.05498
shKDM4C#17_Control_rep2	-15.2573	0.50367		shKDM4C#17_Control_rep2	17.515	-2.14862
shKDM4C#17_Control_rep3	-9.8705	4.071		shKDM4C#17_Control_rep3	-2.47611	-2.70785
shKDM4C#17_Dox_rep1	5.97418e-05	-8.57852		shKDM4C#17_Dox_rep1	-4.79472	9.85387
shKDM4C#17_Dox_rep2	1.28068	-16.0354		shKDM4C#17_Dox_rep2	-1.69313	8.23004
shKDM4C#17_Dox_rep3	3.51424	-3.03276		shKDM4C#17_Dox_rep3	8.79292	7.80793
shKDM4C#20_Control_rep1	0.77734	5.58441		shKDM4C#20_Control_rep1	10.4189	-2.91436
shKDM4C#20_Control_rep2	5.5013	5.67816		shKDM4C#20_Control_rep2	-14.0272	-7.39814
shKDM4C#20_Control_rep3	3.79618	0.533836		shKDM4C#20_Control_rep3	10.0669	-5.20596
shKDM4C#20_Dox_rep1	9.71513	0.0272003		shKDM4C#20_Dox_rep1	-2.13736	-0.844332
shKDM4C#20_Dox_rep2	8.8106	4.82426		shKDM4C#20_Dox_rep2	-9.18133	3.7179
shKDM4C#20_Dox_rep3	9.32935	4.14961		shKDM4C#20_Dox_rep3	-9.31747	-1.33552

## Sheet: Extended Data Fig. 8c
HCC1954 Xenograft				SUM149 Xenograft
	PC1	PC2			PC1	PC2
Control_rep1	-10.4093	2.46508		Control_rep1	-6.60962	6.2847
Control_rep2	-9.43609	-5.28945		Control_rep2	-5.55598	-7.06633
Control_rep3	-9.57356	3.19615		Control_rep3	-5.62118	-5.99714
ML324_rep1	9.03747	-9.5964		Control_rep4	-8.96726	3.92729
ML324_rep2	9.99456	6.9876		Control_rep5	-9.139	-2.86624
ML324_rep3	10.3869	2.23702		Control_rep6	-7.89823	5.01564
				ML324_rep1	14.6523	-2.58755
				ML324_rep2	13.7365	-2.67124
				ML324_rep3	15.4025	5.96088

## Sheet: Extended Data Fig. 8d
	HCC1954_shKDM4C	HCC1954_ML324	HCC1954_Tumor_shKDM4C	SUM149_shKDM4C	SUM149_ML324	SUM149_Tumor_shKDM4C
Synthesis and degradation of ketone bodies	0.55556	0.55556	0.22222	0.55556	0.77778	1.2222
Purine metabolism	0.7697	0.40606	0.21818	1.0364	1.097	0.32121
Pyrimidine metabolism	0.66327	0.33673	0.10204	0.90816	1.0918	0.26531
Glycolysis or Gluconeogenesis	0.66667	0.36667	0.31667	0.7	0.63333	0.61667
Pentose phosphate pathway	0.17391	0.15217	0.23913	0.97826	1	0.26087
Glutathione metabolism	0.56364	0.38182	0.23636	0.63636	0.76364	0.2
Riboflavin metabolism	0.25	0	0.5	0.625	0.625	0.75
Neomycin, kanamycin and gentamicin biosynthesis	0	0	0	0.66667	0.66667	1.3333
Nicotinate and nicotinamide metabolism	0.73171	0.4878	0.04878	0.43902	0.80488	0.14634
Citrate cycle (TCA cycle)	0.63415	0.4878	0.14634	0.5122	0.36585	0.46341
Pyruvate metabolism	0.75	0.38636	0	0.54545	0.54545	0.34091
Arginine biosynthesis	0.23077	0.30769	0	0.73077	0.88462	0.30769
Butanoate metabolism	0.53571	0.28571	0.14286	0.39286	0.39286	0.57143
Fructose and mannose metabolism	0.35897	0.10256	0.10256	0.48718	0.48718	0.5641
Taurine and hypotaurine metabolism	0.4	0.26667	0.33333	0.53333	0.53333	0
Alanine, aspartate and glutamate metabolism	0.4	0.28333	0.033333	0.56667	0.55	0.033333
Sulfur metabolism	0.52941	0.41176	0	0.41176	0.41176	0
Glycine, serine and threonine metabolism	0.38806	0.1791	0.1791	0.31343	0.59701	0.10448
Retinol metabolism	0.3913	0.086957	0.23913	0.21739	0.43478	0.26087
Glycosphingolipid biosynthesis - globo and isoglobo series	0.93333	0	0	0	0	0.66667
Fatty acid degradation	0.38614	0.14851	0.15842	0.16832	0.20792	0.47525
Starch and sucrose metabolism	0.28571	0.071429	0	0.38095	0.38095	0.40476
Thiamine metabolism	0.30769	0.30769	0.076923	0.46154	0.30769	0
Tyrosine metabolism	0.29885	0.24138	0.2069	0.22989	0.13793	0.29885
Propanoate metabolism	0.40426	0.042553	0.25532	0.042553	0.042553	0.61702
Phenylalanine metabolism	0.2	0.2	0.1	0.25	0.05	0.6
Pantothenate and CoA biosynthesis	0.12121	0.18182	0.030303	0.48485	0.27273	0.27273
Nitrogen metabolism	0	0.22222	0	0.55556	0.33333	0.22222
Glycerophospholipid metabolism	0.32941	0.15294	0.070588	0.36471	0.34118	0.047059
Cysteine and methionine metabolism	0.25714	0.15714	0.24286	0.22857	0.24286	0.17143
Metabolism of xenobiotics by cytochrome P450	0.20833	0.19444	0.24306	0.19444	0.25	0.19444
Pentose and glucuronate interconversions	0.22581	0.22581	0.12903	0.3871	0.25806	0.032258
Ascorbate and aldarate metabolism	0.25	0.25	0.16667	0.25	0.25	0
Amino sugar and nucleotide sugar metabolism	0.14103	0.11538	0.012821	0.32051	0.25641	0.29487
Fatty acid biosynthesis	0	0	0.03125	0	1.0078	0.078125
Arginine and proline metabolism	0.11688	0.1039	0.077922	0.32468	0.35065	0.14286
Valine, leucine and isoleucine degradation	0.29885	0.18391	0.08046	0.16092	0.2069	0.18391
Linoleic acid metabolism	0.125	0	0.125	0.125	0.25	0.375
Phenylalanine, tyrosine and tryptophan biosynthesis	0	0	0	0	0	1
D-Glutamine and D-glutamate metabolism	0	0.33333	0	0.33333	0.33333	0
Galactose metabolism	0.18	0.12	0	0.24	0.24	0.2
Arachidonic acid metabolism	0.2	0	0.05	0.15	0.275	0.3
Histidine metabolism	0.064516	0.12903	0.032258	0.16129	0.32258	0.19355
Terpenoid backbone biosynthesis	0.2	0.14286	0.057143	0.2	0.085714	0.17143
Biotin metabolism	0.25	0	0	0.3	0.3	0
Glyoxylate and dicarboxylate metabolism	0.21818	0.12727	0.090909	0.12727	0.10909	0.12727
Glycerolipid metabolism	0.26471	0.088235	0	0.14706	0.20588	0.088235
beta-Alanine metabolism	0.13953	0.046512	0.093023	0.18605	0.13953	0.18605
Steroid hormone biosynthesis	0.11111	0	0.080808	0.040404	0.36364	0.080808
Ether lipid metabolism	0.10526	0	0.10526	0.15789	0.15789	0.10526

## Sheet: Extended Data Fig. 8e
GSH level normalized to vehicel control							GSH/GSSG ratio
SUM149			HCC1806				SUM149			HCC1806
Vehicle	Dox	ML324	Vehicle	Dox	ML324		Vehicle	Dox	ML324	Vehicle	Dox	ML324
99.6009	65.156	36.7077	98.2973	94.1941	89.8945		26.4691	19.6969	16.4735	11.7966	11.3041	10.7881
100.559	64.7452	50.0153	101.283	98.339	84.1141		26.7236	19.5728	22.4457	12.1548	11.8015	10.0944
99.8404	63.513	50.3877	100.42	91.4237	93.8591		26.5328	19.2003	22.6128	12.0513	10.9716	11.2639

## Sheet: Extended Data Fig. 8f
GSH scaled m/z ratio
HCC1954 Xenograft					SUM149 Xenograft
Control	shKDM4C	Vehicle	ML324		Control	shKDM4C	Vehicle	ML324
1.29126	0.610934	0.998524	-0.234063		1.03892	-1.60413	1.13103	-0.931909
1.37294	-0.739371	-0.34898	-1.54283		-0.594197	-0.30464	0.224069	-1.08091
1.03661	0.635788	1.2003	-0.0729497		0.654328	-1.00495	0.61382	-1.77277
							0.561109
							0.702608
							0.552955
GSH/GSSG ratio
HCC1954 Xenograft					SUM149 Xenograft
Control	shKDM4C	Vehicle	ML324		Control	shKDM4C	Vehicle	ML324
10.0538	6.34311	11.0744	8.75567		6.86904	1.31084	15.2964	4.52869
9.56608	3.5504	10.1245	7.50654		5.53126	6.99557	11.3075	3.99812
7.53299	6.6158	11.8225	8.47737		5.79745	2.83386	12.7052	3.01818
							12.3711
							11.8715
							12.5058

## Sheet: Extended Data Fig. 8g
	Normalized GSH	Normalized GSSG	KDM4C RNA expression
FUSCCTNBC431	3.06985	0.272679	4.93869
FUSCCTNBC213	2.76077	1.51317	5.58172
FUSCCTNBC110	2.32156	2.20818	4.48835
FUSCCTNBC263	1.73595	2.62825	4.76841
FUSCCTNBC251	1.73595	2.23577	4.39962
FUSCCTNBC324	1.19913	5.74457	5.00815
FUSCCTNBC091	1.18286	-0.546387	4.32752
FUSCCTNBC201	1.15033	0.641734	4.31248
FUSCCTNBC119	1.08526	0.145532	4.70326
FUSCCTNBC065	1.08526	0.0198464	4.19244
FUSCCTNBC422	0.824989	0.064489	4.3748
FUSCCTNBC210	0.792455	0.416354	4.75597
FUSCCTNBC005	0.759921	-0.565628	3.73353
FUSCCTNBC194	0.694853	-0.563835	4.07247
FUSCCTNBC405	0.678586	-0.502478	4.94769
FUSCCTNBC181	0.629784	-0.513332	4.87966
FUSCCTNBC229	0.564716	0.189956	4.47109
FUSCCTNBC327	0.548449	-0.483401	5.00999
FUSCCTNBC211	0.515915	1.42523	4.83182
FUSCCTNBC487	0.434579	-0.53504	3.98176
FUSCCTNBC387	0.353244	-0.277931	4.48359
FUSCCTNBC019	0.336977	-0.567761	3.51545
FUSCCTNBC485	0.271909	-0.538	4.17682
FUSCCTNBC494	0.271909	-0.567761	4.03006
FUSCCTNBC341	0.255642	0.393834	4.42161
FUSCCTNBC306	0.20684	-0.109623	5.98335
FUSCCTNBC248	0.190573	-0.539809	4.21767
FUSCCTNBC056	0.174306	-0.554396	3.95038
FUSCCTNBC147	0.141772	-0.330135	4.7102
FUSCCTNBC075	0.109238	-0.564806	4.55743
FUSCCTNBC015	0.0929709	-0.567761	4.72206
FUSCCTNBC136	0.0929709	0.208078	4.11582
FUSCCTNBC418	0.0767038	0.379381	4.9424
FUSCCTNBC474	0.0441696	-0.567759	4.55543
FUSCCTNBC332	0.0279026	-0.567156	4.53005
FUSCCTNBC188	0.0116355	-0.558392	4.34349
FUSCCTNBC079	-0.0046316	0.0640548	4.73686
FUSCCTNBC058	-0.0208987	-0.493597	4.3409
FUSCCTNBC271	-0.085967	-0.562701	4.53859
FUSCCTNBC308	-0.134768	-0.251232	4.79759
FUSCCTNBC003	-0.134768	-0.276991	3.66053
FUSCCTNBC098	-0.151035	0.682122	5.42048
FUSCCTNBC354	-0.151035	-0.146406	4.5252
FUSCCTNBC415	-0.151035	-0.567759	4.33745
FUSCCTNBC478	-0.199837	-0.466956	5.19864
FUSCCTNBC084	-0.232371	-0.26406	4.42772
FUSCCTNBC376	-0.297439	1.36109	4.71487
FUSCCTNBC430	-0.297439	-0.171765	4.67808
FUSCCTNBC073	-0.427576	-0.566658	4.80733
FUSCCTNBC034	-0.443843	-0.56776	3.93685
FUSCCTNBC476	-0.541445	-0.56776	5.0036
FUSCCTNBC475	-0.557712	-0.557603	4.94949
FUSCCTNBC261	-0.62278	0.950691	4.84562
FUSCCTNBC473	-0.655315	-0.547045	4.74943
FUSCCTNBC438	-0.687849	-0.497709	5.11724
FUSCCTNBC307	-0.785451	-0.381828	4.36878
FUSCCTNBC344	-0.801718	-0.567324	5.21884
FUSCCTNBC023	-0.817985	-0.361341	5.6849
FUSCCTNBC489	-0.866787	-0.515963	4.11061
FUSCCTNBC413	-0.866787	-0.551847	3.94415
FUSCCTNBC010	-0.899321	-0.547374	4.52256
FUSCCTNBC068	-0.931855	-0.254883	4.96388
FUSCCTNBC310	-0.970896	0.269163	4.67115
FUSCCTNBC055	-1.0262	-0.548525	4.25391
FUSCCTNBC140	-1.03434	0.984817	4.4131
FUSCCTNBC283	-1.10266	-0.29199	5.24335
FUSCCTNBC245	-1.15146	-0.566981	4.01793
FUSCCTNBC028	-1.57603	-0.556402	3.36013
FUSCCTNBC183	-1.8363	0.113925	4.95362
FUSCCTNBC007	-1.90137	-0.434559	4.28243
FUSCCTNBC214	-1.9941	-0.376891	4.01794
FUSCCTNBC066	-2.06892	-0.429625	4.48302

## Sheet: Extended Data Fig. 8h
HCC1954
	PC1	PC2
Parental_Control_rep1	-5.56672	5.39075
Parental_Control_rep2	-23.7267	7.25225
Parental_Control_rep3	-5.86444	1.31512
Parental_ML324_rep1	-15.4428	-8.15702
Parental_ML324_rep2	-7.99029	-4.48436
Parental_ML324_rep3	-4.55706	-4.4803
MLR_Control_rep1	11.1637	1.93568
MLR_Control_rep2	10.3408	1.56578
MLR_Control_rep3	10.3298	0.521382
MLR_ML324_rep1	6.97286	0.193439
MLR_ML324_rep2	15.8398	-1.09123
MLR_ML324_rep3	8.50101	0.0385066
SUM149
	PC1	PC2
Parental_Control_rep1	-10.0174	8.68844
Parental_Control_rep2	-13.4679	6.80929
Parental_Control_rep3	-10.2545	6.61514
Parental_ML324_rep1	15.4651	3.95695
Parental_ML324_rep2	12.7568	3.46889
Parental_ML324_rep3	10.7073	4.22129
MLR_Control_rep1	-6.57036	-6.37476
MLR_Control_rep2	-8.20574	-7.69611
MLR_Control_rep3	-9.58855	-7.31679
MLR_ML324_rep1	6.02168	-4.60126
MLR_ML324_rep2	5.93227	-3.53906
MLR_ML324_rep3	7.22124	-4.23201

## Sheet: Extended Data Fig. 8i
	HCC1954 Parental						HCC1954 MLR						SUM149 Parental						SUM149 MLR
	Control_rep1	Control_rep2	Control_rep3	ML324_rep1	ML324_rep2	ML324_rep3	Control_rep1	Control_rep2	Control_rep3	ML324_rep1	ML324_rep2	ML324_rep3	Control_rep1	Control_rep2	Control_rep3	ML324_rep1	ML324_rep2	ML324_rep3	Control_rep1	Control_rep2	Control_rep3	ML324_rep1	ML324_rep2	ML324_rep3
1-Methylhistidine	0.638859	2.03042	0.49235	1.25867	0.311679	0.194541	-1.05441	-0.758797	-0.863499	-0.539891	-1.2556	-0.454323	-0.176706	-2.20359	-1.49165	0.380385	-0.161568	0.871642	0.568961	-0.132606	0.820312	1.31811	-0.200274	0.406983
1-Methylnicotinamide	0.631091	0.900834	-0.295756	2.46739	0.471125	0.128973	-0.777268	-0.755557	-0.775258	-0.356144	-1.07408	-0.565349	-1.37662	0.913967	1.99259	-1.33726	-0.386534	-0.380897	-0.368436	0.244191	-0.221894	-0.394006	1.34741	-0.0325026
2-Deoxy-D-glucose 6-phosphate	0.449269	2.04241	0.341516	1.39463	0.550813	0.195617	-0.905404	-0.846725	-0.779612	-0.62746	-1.04541	-0.769643	-0.860589	0.124738	-1.30408	-0.475223	-1.63209	1.66918	0.177329	0.860159	-0.0580101	0.24349	1.41681	-0.161704
2-Hydroxyglutarate	0.108881	1.23259	0.412718	1.55865	1.22128	0.757224	-0.80281	-0.911466	-0.846637	-0.788041	-1.20002	-0.742372	1.72065	1.72761	1.1059	-1.04585	-0.645291	-0.164639	-0.0701755	-0.122416	0.0446129	-1.09933	-0.800328	-0.650743
2-Isopropylmalic acid	-0.605158	-0.584519	2.72805	-1.19324	-0.585312	-0.563096	-0.117014	0.28525	-0.139805	0.377817	0.662322	-0.265292	1.59913	1.66064	1.14513	-0.9423	-1.01056	-0.783106	0.0469589	0.136895	0.389686	-0.74573	-0.781956	-0.714791
2-Keto-L-gluconate	0.924633	1.95588	-0.0777325	1.25328	0.0760274	0.265999	-0.939904	-0.652302	-0.702412	-0.127796	-1.65717	-0.318512	1.68796	1.02161	1.53	0.593876	-0.755279	0.379342	-0.424474	-0.581095	-0.583991	-0.885473	-0.777854	-1.20463
2-Ketobutyric acid	0.526713	1.49198	-0.154601	1.55248	0.493159	0.624894	-0.852997	-0.689304	-0.112119	-0.216957	-1.88839	-0.774854	1.23271	2.22799	1.20506	-0.870277	-0.245306	-0.912612	-0.346036	-0.298356	-0.211739	-0.800817	-0.35212	-0.628499
2-Ketohexanoic acid	-0.301235	0.791299	0.270832	1.60708	1.18757	1.3129	-1.01565	-0.90403	-1.03655	-0.427859	-1.11971	-0.364643	2.16659	0.913855	1.27088	0.678035	-0.448641	-0.561107	-0.362129	-0.554513	-0.636104	-0.849206	-0.867823	-0.749838
2-Pyrocatechuic acid	0.421251	-0.592615	0.131735	0.690024	-0.888582	-0.436702	1.72565	1.89348	-0.559664	-1.07661	-0.422959	-0.885003	2.89524	-0.69224	-0.0991434	0.419457	-0.777228	-0.489824	-0.0388366	-0.396884	0.426211	-0.770491	-0.0636628	-0.412594
3-Hydroxybutyric acid	0.702716	1.15563	0.279088	1.73037	1.02332	0.042706	-0.629166	-1.1462	-1.09894	-0.119825	-1.3139	-0.625806	-0.765589	-0.281453	-0.120024	0.540587	0.784639	-0.95033	-0.746909	1.5769	-0.767344	-1.0331	1.9432	-0.180575
3-Phosphoglyceric acid	0.316904	1.3305	0.842082	1.6553	1.0227	0.026655	-0.991456	-0.891666	-0.770127	-0.614148	-1.084	-0.842747	0.699337	1.04063	0.943359	-1.44292	-1.29395	-0.565716	0.588282	1.06596	1.15607	-0.582419	-0.734117	-0.874513
4-Hydroxybenzoic acid	0.573264	2.20041	1.03002	0.650165	0.0474557	-0.186291	-0.124248	-0.536785	-1.44962	-0.603743	-1.1598	-0.440834	-0.149181	-0.496805	0.353392	0.959486	-0.58748	-0.727504	0.754438	1.9163	0.39569	0.219068	-0.652682	-1.98472
4-Hydroxyphenylpyruvic acid	0.148055	1.47487	0.279064	1.66635	0.608656	0.929768	-0.907314	-0.86815	-0.891251	-0.58598	-1.30113	-0.552941	0.342301	-0.628746	-0.863847	1.67817	0.976434	1.54292	-0.929521	-1.11503	-1.16354	0.150994	0.236257	-0.226392
4-Hydroxyproline	0.84544	2.07555	0.271857	1.24637	0.382112	0.123909	-0.858186	-0.781696	-0.837457	-0.707108	-1.09202	-0.66877	0.827021	0.733106	0.122657	-0.466873	-1.14575	-1.80842	0.951445	0.920319	1.4982	-0.749611	-0.526616	-0.355483
4-Pyridoxic acid	-0.413918	-0.533622	-0.168126	0.521943	0.086693	-1.26084	0.941552	2.34353	0.35145	-1.39462	-0.444962	-0.0290827	1.92933	0.261933	0.890242	0.642832	-0.283718	-0.461595	0.287778	0.697197	-0.0945184	-1.59494	-1.16279	-1.11175
5'-Methylthioadenosine	0.986353	2.73182	-0.756684	-0.656999	-0.116211	-0.0286571	0.011502	-0.177728	-0.777242	-0.675039	-0.662852	0.121733	-0.319451	-0.0821491	-0.49428	0.983229	-1.45904	-1.89924	0.604373	0.590326	0.0398427	1.497	-0.379311	0.918702
6-Phosphogluconic acid	0.724144	2.51531	0.270053	1.03984	-0.243022	-0.243857	-0.815571	-0.558658	-0.695646	-0.5065	-0.907572	-0.578525	1.59469	1.67822	1.14591	-0.920424	-0.933767	-0.883324	0.333315	0.0620281	0.169381	-0.791743	-0.720305	-0.733984
6-Phosphonoglucono-D-lactone	0.53686	2.6803	1.04387	-0.367417	-0.0471302	-0.377166	-0.81245	-0.708044	-0.50233	-0.320104	-0.626678	-0.499708	0.0459914	-0.1573	-1.00482	-1.27558	-0.873059	0.0438724	1.86802	1.87947	-0.622326	-0.139115	0.358341	-0.123498
7-Methylguanosine	0.38775	2.85117	0.244241	0.473481	-0.0708532	-0.185317	-0.672335	-0.787014	-0.711084	-0.414704	-0.672273	-0.443059	1.46486	0.457865	1.1636	-0.925406	-1.10145	-1.0916	1.27757	-1.11347	0.858971	-0.088634	-0.499536	-0.402756
Acetoacetic acid	0.571116	1.81396	0.00376178	1.43515	0.806874	-0.0995023	-0.912263	-0.928749	-1.12662	-1.01947	0.233468	-0.77773	1.53805	2.35277	0.472145	-0.680615	-0.187065	-0.0171111	-0.956329	-0.274267	-0.557975	-0.275686	-0.687565	-0.726347
Acetylphosphate	0.0988614	1.36233	1.09567	1.21723	1.38416	-0.418208	-1.13726	-0.968468	-0.530112	-0.2541	-1.11614	-0.733967	1.1257	1.27901	1.30089	-1.11548	-0.863961	-0.774638	0.176024	0.645515	0.941593	-0.799653	-0.900353	-1.01464
Adenine	0.0123908	1.92615	0.376662	1.68278	0.0746466	0.593951	-0.828513	-0.66716	-0.632246	-0.590175	-1.27423	-0.674244	1.28986	1.05853	0.609476	-0.0299698	0.149986	0.899466	0.534307	-1.98488	-0.430538	-1.53741	-0.077553	-0.481275
Adenosine monophosphate	1.0342	2.556	0.218501	-0.0698263	0.560599	-0.529473	-0.519138	-0.462497	-0.689387	-0.663946	-1.11807	-0.316973	0.0386074	-0.0514826	-0.288181	-0.891753	-0.785784	-1.07294	1.39657	1.25106	1.96985	-0.531238	-0.777683	-0.257027
Adenosine triphosphate	0.679115	1.98375	0.830252	0.995304	0.450692	0.107458	-0.930093	-0.855814	-0.923558	-0.497176	-1.31911	-0.520821	1.28005	1.76413	1.49539	-1.05556	-0.873828	-0.566462	-0.0416642	0.197526	0.0643904	-0.845545	-0.553283	-0.865146
ADP	0.770879	2.44702	0.473653	0.580996	0.422199	-0.158056	-0.744055	-0.629473	-0.867304	-0.572581	-1.12424	-0.599037	0.771548	0.782503	0.447312	-1.19696	-1.15699	-1.2172	0.938919	1.24694	1.29331	-0.662422	-0.707297	-0.539659
Allantoic acid	1.09489	2.05423	0.932061	0.314326	0.414334	-0.111756	-0.456542	-1.01285	-0.890496	-0.501505	-1.4001	-0.436586	1.82791	1.37798	1.4005	-0.874996	-0.748121	-0.819599	-0.255217	0.144691	0.181477	-0.646647	-0.752338	-0.835643
Allantoin	0.163463	1.81422	0.541588	1.58971	0.509983	0.423618	-0.868059	-0.874017	-0.746228	-0.62972	-1.18483	-0.739725	1.04379	1.78327	0.666855	-1.86663	-0.937377	-0.383491	0.451202	-0.110702	0.723505	-0.258732	-0.136593	-0.975098
Alpha-ketoisovaleric acid	0.945372	2.06115	1.39229	-0.0301664	-0.150864	-0.164224	-0.510873	-0.676979	-0.561153	-0.361172	-1.61038	-0.333001	1.25929	1.56852	0.991757	-1.2379	-1.21237	-1.08556	0.332928	0.472376	0.657295	-0.642988	-0.524136	-0.579207
Aminoadipic acid	0.901176	1.7321	0.370297	0.540677	0.594056	0.955009	-0.707763	-0.886049	-0.841183	-0.181877	-1.68559	-0.790853	0.992811	0.60022	-0.606996	1.11568	0.402749	-1.50905	0.0176514	1.3829	0.252503	-0.381275	-1.80795	-0.459253
Argininosuccinic acid	1.0724	2.27497	0.924287	0.343455	0.0550311	-0.311152	-0.756049	-0.802435	-0.642576	-0.280083	-1.1962	-0.681639	1.25503	1.42575	0.915884	-1.15418	-1.219	-1.10076	0.716468	0.62511	0.52338	-0.571779	-0.618063	-0.797835
Ascorbic acid	0.706568	2.1612	-0.45682	-0.442212	-0.0597441	1.10424	-0.0392059	-0.0545719	-1.065	-0.89526	-1.42896	0.469774	0.114565	-0.583335	-0.644282	2.50466	1.13485	0.636685	-0.70184	-0.860759	-0.875918	-0.0347819	-0.456819	-0.233026
Asymmetric dimethylarginine	-0.109684	2.25715	0.116566	1.21061	0.857004	0.242711	-0.891489	-0.777169	-0.807336	-0.54792	-0.959614	-0.590833	-1.75919	-0.189184	0.561148	1.7552	0.632513	0.628392	-0.0167524	-0.901904	1.22479	-0.671611	-0.390922	-0.872474
beta-D-Fructose 1,6-bisphosphate	1.45109	1.37057	0.313458	1.10349	0.562732	0.0809619	-0.213947	-1.10289	-1.01859	-0.117994	-1.45252	-0.976363	0.77407	0.44946	0.345366	-0.341547	-0.171377	-1.54671	0.417529	0.896028	1.71396	-1.37538	-1.30878	0.147389
Beta-D-Fructose 6-phosphate	1.16932	1.70315	-0.656669	1.01071	0.361742	1.0636	-0.460595	-0.948255	-0.836324	-0.926802	-1.09516	-0.384713	1.26913	1.57193	1.32753	-1.30166	-1.25643	-0.726043	0.323253	0.305519	0.284277	-0.60545	-0.585102	-0.606954
Betaine	-1.52078	-1.4597	0.500013	-0.933817	0.363162	0.429776	1.79246	0.588888	0.797828	-0.73106	-0.344794	0.518024	1.4945	1.54802	0.472828	0.617151	0.261924	0.774453	-0.828228	-1.19076	-0.742353	-1.21666	-0.239792	-0.951081
Betaine aldehyde	0.09682	1.20517	1.70754	1.2608	0.320931	0.136106	-1.19831	-0.794895	-0.464079	0.0044208	-1.28128	-0.993229	1.09598	0.514412	0.705859	-1.35677	-0.598312	-0.307446	0.85989	0.639274	1.1958	-0.104156	-0.749111	-1.89542
Biotin	0.0559466	1.94796	0.0365828	1.86738	0.540229	0.0310255	-0.726465	-0.7719	-0.796519	-0.544342	-0.92506	-0.714839	-1.46832	0.211196	-0.345489	-0.142207	-1.8406	0.0528237	1.61978	1.02059	0.612378	-0.347352	-0.361532	0.988732
Carbamoyl phosphate	-0.257559	0.82347	-0.165487	1.98054	1.25136	1.02062	-0.822013	-0.810049	-0.791127	-0.630983	-0.978468	-0.620302	0.15398	0.51421	0.285534	-1.74165	-1.45199	-1.51537	0.67421	0.79926	1.2725	0.447029	0.527955	0.0343364
CDP	0.501716	2.18454	0.268874	0.801624	0.929093	0.247109	-1.00146	-0.574218	-0.87778	-0.596885	-1.17082	-0.711794	0.0208685	0.173837	0.663441	-1.52651	-1.18042	-1.18129	1.12093	1.21916	1.52617	-0.139942	-0.152989	-0.543247
Cellobiose	0.935054	1.70996	0.557874	-1.59025	0.632575	-1.1607	0.168399	-0.633775	0.355355	0.739118	-1.00407	-0.709545	-0.508025	0.136337	-0.229297	0.715469	-1.17907	0.4558	-0.266547	-1.15676	-0.423505	-0.448676	2.58211	0.322167
Cholesterol	0.567883	2.75792	0.162776	0.474809	0.00246244	0.0411868	-0.69436	-0.708231	-0.794795	-0.416248	-0.867436	-0.525961	1.1654	-0.536412	0.221802	0.0134793	0.366211	0.445008	-0.821001	-1.21218	-1.31678	2.21341	-0.428899	-0.110028
Cholesterol sulfate	0.364637	1.39207	1.59218	0.995118	0.388379	0.515238	-0.7122	-0.862723	-1.18054	-0.529109	-1.24193	-0.721119	2.55508	-0.0186979	0.625058	0.282378	-0.025337	0.674288	0.0213248	-0.471185	-0.957135	-0.867737	-0.883356	-0.934679
cis-Aconitic acid	0.233034	0.826904	0.751645	0.532321	1.33219	1.39293	-1.02605	-0.682376	-0.637996	-0.653212	-1.81099	-0.258403	-0.54255	-0.40623	-0.495233	-0.96108	-1.24973	-1.20012	1.55888	1.62848	1.0773	0.112598	0.248054	0.229623
Citraconic acid	0.278764	0.974191	0.569448	1.36567	1.4619	0.580648	-0.617793	-0.934991	-1.05264	-0.590526	-1.53067	-0.503991	2.25268	0.799811	1.08708	0.815112	-0.341013	-0.517567	-0.383032	-0.395575	-0.830268	-0.809571	-0.849791	-0.827862
Citramalic acid	-0.0324994	0.854008	0.253377	1.75345	1.35497	0.896915	-0.875049	-0.690427	-0.91264	-0.851413	-1.15618	-0.594519	0.679305	1.15654	-0.0889647	-1.25429	-0.838064	-0.994046	0.64334	0.719337	1.6812	-1.45576	-0.0208705	-0.227731
Citric acid	-0.0881718	1.12494	0.261966	1.59461	0.966939	1.15371	-0.882619	-0.609569	-0.825739	-0.572799	-1.5278	-0.595471	-0.13084	-0.0403956	-0.467181	-1.19712	-1.32433	-1.40726	1.32787	1.24054	1.48158	0.0951045	0.223597	0.198435
Citric acid/ Isocitric acid	0.816067	0.656295	0.119175	1.32084	0.850395	1.3885	-0.609097	-0.556327	-0.805016	-0.663489	-1.78599	-0.731351	-0.235167	-0.0572076	-0.242267	-1.22331	-1.37449	-1.29912	1.36108	1.48602	1.31197	0.0774139	0.063821	0.131267
Citrulline	0.238864	1.94913	0.245697	1.75855	0.443538	0.0303925	-0.705016	-0.816798	-0.743429	-0.570363	-1.10971	-0.720856	0.0838553	-0.865986	-1.04606	1.66311	1.19005	1.39509	-0.599372	-0.89815	-1.28734	0.0182354	0.434841	-0.0882752
Coenzyme A	1.09128	2.60444	0.609769	-0.250262	-0.588717	-0.477979	-0.176714	-0.30218	-0.778819	-0.45204	-1.00369	-0.27508	-0.318481	1.50721	1.18161	-1.20641	-1.08735	-1.0145	0.494632	0.878365	1.21411	-0.536196	-0.267876	-0.845109
Creatine	0.524175	1.52934	0.169743	1.56647	1.08051	0.264909	-0.868353	-0.867809	-0.916475	-0.45027	-1.17619	-0.856055	1.25843	1.68066	1.03105	-1.03958	-0.916825	-0.70355	0.482922	0.274035	0.609289	-0.751471	-0.874801	-1.05017
Creatinine	0.105193	1.3316	1.11371	1.02866	0.880358	0.917378	-0.952029	-0.962477	-0.809848	-0.434668	-1.39503	-0.822844	1.58502	-0.529974	-0.972308	-0.119227	-0.641565	-0.361158	1.77278	0.199062	1.13417	-0.043762	-1.3183	-0.704734
Cytidine	1.0105	2.40503	0.523014	0.2379	-0.850178	0.443621	-0.826674	-0.518032	-0.318455	-0.694466	-1.16015	-0.252112	-0.325529	-0.2765	-0.387188	1.98673	-1.42648	-1.33925	-0.389379	0.920336	0.152531	0.784453	-0.627619	0.927887
Cytidine monophosphate	0.526173	2.24789	0.0394878	1.11917	0.66118	0.0805632	-0.764196	-0.917075	-0.742152	-0.446971	-1.19313	-0.610936	0.398004	0.330606	0.196822	-1.32455	-1.02695	-0.797212	1.07855	1.0818	1.89536	-0.24299	-0.814254	-0.775199
Cytidine triphosphate	0.101321	1.96592	0.272901	1.55913	0.559697	0.35701	-0.948918	-0.813338	-0.879555	-0.540053	-1.14599	-0.488124	1.35273	1.37671	1.73504	-1.26078	-1.07197	-0.656745	-0.144652	0.2174	0.0726085	-0.418843	-0.352021	-0.849483
Cytosine	-0.0353058	2.51373	0.635748	0.369784	0.295777	0.624946	-0.938676	-0.294648	-0.494858	-0.712122	-1.05845	-0.905925	-0.818701	-1.17878	-1.38176	1.17004	0.188559	1.58328	-0.157439	-0.432154	0.0813427	-1.00221	0.978477	0.969346
D-Erythrose 4-phosphate	0.125318	2.34809	-0.161746	0.965777	0.717321	0.567487	-0.817791	-0.738055	-0.94611	-0.435917	-0.981499	-0.642876	1.38507	1.73264	1.15643	-1.31059	-1.02232	-0.638969	0.0919046	0.395496	0.137952	-0.428509	-0.54955	-0.949555
D-Glucaric acid	0.350785	1.811	-0.264412	0.813535	1.7141	0.152982	-1.01212	-0.823452	-0.826833	-0.549323	-1.05911	-0.307164	1.22906	2.06577	1.15	-0.690725	0.236261	-0.452272	-0.121322	-0.311644	-0.253784	-0.703885	-1.37746	-0.770005
D-Glyceraldehyde 3-phosphate	1.55122	2.45139	-0.00837285	-0.109432	-0.140259	-0.390695	-0.402549	-0.431593	-0.797706	-0.0507422	-0.925788	-0.745474	-0.131238	2.46929	1.40223	-0.869701	-0.804602	-0.529406	-0.51715	-0.0128282	-0.000269418	-0.654223	0.312569	-0.66467
D-Ribose 5-phosphate	-0.463716	0.352036	1.7669	1.78392	0.86703	-0.348407	-0.962782	-0.901628	-0.17146	-0.0771342	-0.98072	-0.864039	0.569571	1.98491	1.55914	-1.01211	-0.928518	-0.46694	-0.427551	0.678391	0.146336	-0.898529	-0.639861	-0.564836
D-Sedoheptulose 7-phosphate	-0.305242	0.192183	-0.214379	2.304	1.12763	1.11192	-0.723866	-0.709962	-0.67431	-0.573912	-0.864148	-0.669908	1.37116	1.78036	0.804989	-1.00991	-1.03662	-0.985901	0.847972	0.150074	0.145607	-0.791152	-0.765183	-0.511387
dCDP	0.0436342	1.52318	0.481773	1.986	0.285365	0.252721	-0.505384	-0.370905	-1.04614	-0.610124	-1.47598	-0.564142	0.795391	0.350189	1.59429	-1.05339	-0.909521	-1.05617	0.963368	0.689296	0.963519	-0.383658	-1.34006	-0.613254
dCMP	-0.717557	1.45005	0.291007	1.18954	0.929425	1.18952	-1.32929	-0.113428	-0.547612	-0.116142	-1.24361	-0.981913	0.805336	0.617006	0.616092	-0.946018	-1.56125	-0.284918	1.56268	0.61383	0.994969	-0.993398	-0.283425	-1.1409
dCTP	-0.219252	0.901241	-0.1575	2.24235	1.14284	0.596981	-0.774949	-0.835743	-0.669062	-0.676281	-0.870241	-0.680389	1.60551	2.03861	0.989033	-0.958533	-0.365744	-0.119514	-0.178449	-0.28984	-0.273183	-0.941487	-0.823479	-0.682924
Deoxyadenosine monophosphate	0.430396	1.27238	1.73997	0.737937	0.991887	0.00318992	-0.915333	-0.918765	-0.851984	-1.0524	-0.932664	-0.504626	0.231508	1.84857	1.1146	-1.45967	-1.27163	-0.181491	0.364301	0.0422248	1.11552	-0.482297	-0.764288	-0.557338
Deoxyadenosine triphosphate	-0.235548	0.687332	-0.0889082	2.10687	1.05557	1.05407	-0.74532	-0.859942	-0.82868	-0.443683	-1.14535	-0.556412	1.54767	1.75273	1.5791	-0.441935	-0.499232	-0.37416	-0.316437	-0.489002	-0.296245	-0.885119	-0.783605	-0.793767
Deoxyribose 5-phosphate	0.201281	2.24858	1.15578	0.402359	-0.238884	0.157971	-0.968941	-0.0878824	-0.981856	-0.137021	-1.53165	-0.219744	1.32189	0.617015	0.535843	-1.18825	-1.26095	-1.08458	0.92292	0.175054	1.59368	-0.448101	-0.794668	-0.389849
Deoxyuridine triphosphate	-0.509681	-0.508649	-0.995341	1.45321	0.0945909	1.12754	-0.28872	-2.25125	0.495062	0.343995	0.371646	0.667597	1.11348	1.17638	1.52958	-0.335329	-0.990337	0.622969	0.773449	-0.430678	-0.99052	-1.49489	-0.285312	-0.688797
dGDP	0.790336	2.44314	0.486793	0.560976	0.391875	-0.177182	-0.773959	-0.723015	-0.843031	-0.476311	-1.15597	-0.523651	0.825553	0.829552	0.44533	-1.18125	-1.16998	-1.21163	1.02252	1.0972	1.28902	-0.601612	-0.77892	-0.565777
dGTP	0.67662	1.98921	0.829592	1.00202	0.408469	0.135806	-0.922706	-0.84603	-0.954729	-0.452649	-1.30953	-0.55608	1.25884	1.78646	1.46518	-1.10303	-0.906346	-0.481547	-0.0478623	0.186434	0.0906703	-0.863779	-0.524364	-0.860661
Dihydroxyacetone phosphate	1.05253	1.99507	1.03569	0.526406	0.137856	0.118295	-0.510692	-0.922029	-0.83821	-0.439858	-1.39376	-0.761293	0.00758097	2.46114	1.30469	-0.940265	-0.839826	-0.704615	-0.450176	0.123297	0.295563	-0.635163	0.0441226	-0.666352
Dimethylglycine	0.550295	1.3917	1.02872	1.24445	0.713224	0.540527	-1.04631	-0.982029	-0.793134	-0.873857	-1.29172	-0.481859	-0.510535	-0.102375	-0.137543	3.152	-0.373966	-0.219109	-0.337439	-0.215038	-0.185799	-0.273448	-0.388019	-0.408724
DL-2-Aminooctanoic acid	0.698623	2.43144	-0.20076	0.776214	0.541363	0.191713	-0.871241	-0.574484	-0.856841	-0.474402	-1.14591	-0.515709	1.94951	1.0732	0.921915	-0.946978	-1.16884	-0.851802	0.53259	0.100826	0.555064	-0.819541	-0.55081	-0.795134
dTDP	-0.109488	1.43915	-0.0147228	1.39449	1.67592	0.367201	-0.681076	-0.514249	-0.961703	-0.606249	-1.11537	-0.873902	1.02056	0.928439	0.343805	-1.04059	-1.34014	-0.864606	1.03325	1.01179	1.21104	-0.786773	-0.869433	-0.647342
Ethanolamine	0.829574	0.511826	-0.221251	-0.00570093	-0.036431	-0.835528	1.27471	1.73148	0.344586	-0.795816	-1.31628	-1.48117	-0.24296	2.35055	1.12697	-1.19463	-0.938084	-0.412966	0.362709	-0.876003	-0.0662204	-0.193992	0.643805	-0.559178
Flavone	-0.459093	-0.568705	-0.0615696	0.567843	-1.2967	-0.933052	1.95028	-0.312105	0.622851	1.62256	-0.677666	-0.454635	-0.779548	-0.797486	0.304554	-0.929188	0.539598	-0.392823	1.69448	-0.53401	-0.866403	1.95601	0.451324	-0.646504
Folic acid	0.040696	2.19842	0.0134543	1.26852	0.65442	0.483037	-0.762952	-0.708859	-0.66386	-0.492057	-1.19552	-0.835292	0.733014	-1.47894	-0.740879	1.38895	0.613171	1.67385	-0.400857	-1.14675	-0.149279	-0.864289	-0.204771	0.576782
Fumaric acid	0.909355	2.11536	1.13257	0.206195	-0.179058	-0.101498	-0.70122	-0.508267	-0.426109	-0.365902	-1.78202	-0.299406	1.32162	1.50659	1.06217	-1.20426	-1.21521	-1.13369	0.192928	0.461408	0.679263	-0.542858	-0.545093	-0.582868
Gluconic acid	0.622599	1.87427	0.0887778	1.28177	1.01181	0.226769	-0.835529	-0.897368	-0.867765	-0.745093	-0.959827	-0.800411	1.79172	1.4604	0.512123	-0.18767	-0.617673	-1.06479	0.235287	0.175387	0.768248	-0.910937	-1.09987	-1.06224
Glucosamine	-0.0770351	1.89061	0.579697	1.30142	0.79529	0.550511	-0.709488	-0.776125	-0.937333	-0.691444	-1.22476	-0.701346	-0.0520021	0.247408	-0.228848	0.346445	-0.789566	-1.79327	0.0893151	0.850016	-1.3582	1.0217	-0.145249	1.81225
Glucose 1-phosphate	0.821172	1.23078	0.517513	1.39351	1.23564	0.226299	-1.07784	-0.816383	-0.971243	-0.721691	-1.06392	-0.773843	1.11914	1.13384	-0.42391	-0.338084	-1.01831	-1.7926	1.21828	0.648534	0.977926	-0.165743	-0.909097	-0.449983
Glucose 6-phosphate	1.19966	1.57433	-0.445923	1.20414	0.318673	0.89065	-0.374649	-0.691509	-1.00215	-1.04842	-1.31073	-0.314068	0.95008	2.04079	1.35178	-1.10031	-0.960454	-0.502643	0.246603	0.201643	-0.031751	-0.809747	-0.673508	-0.712482
Glutathione	1.16907	2.12489	1.44792	-0.158973	-0.323146	-0.412078	-0.359036	-0.6143	-0.659353	-0.536562	-1.04494	-0.633491	0.0606191	2.02198	1.47899	-1.10064	-1.14506	-1.25816	-0.329097	0.312283	0.395514	-0.448094	0.166863	-0.15519
Glyceric acid	0.209801	0.984908	0.424543	1.16313	1.34525	1.1947	-0.969856	-0.748454	-0.890547	-0.545895	-1.45443	-0.713154	0.852549	0.346856	0.193743	-1.09728	-1.40858	-1.01383	1.79748	1.2034	0.646407	-0.533976	-0.616699	-0.370073
Glyceric acid 1,3-biphosphate	-0.136442	-0.17119	0.293058	1.48265	2.49181	-0.479887	-0.567611	-0.654992	-0.666713	-0.190506	-0.790349	-0.609827	-0.267834	0.607931	0.26104	-1.41596	-0.631408	-0.970327	0.721732	2.22226	0.950895	-0.639885	-0.521493	-0.316946
Glycerol 3-phosphate	1.09801	2.25768	1.12606	0.197834	-0.352841	-0.246024	-0.885396	-0.466738	-0.587208	-0.386274	-1.1683	-0.586813	0.422346	0.626305	0.365509	-1.07154	-1.23546	-1.05938	1.38764	1.14416	1.39596	-0.568577	-0.667824	-0.73913
Glycerophosphocholine	-0.336092	1.32744	0.175142	2.02405	1.05407	0.422259	-0.836198	-0.819608	-0.747357	-0.567199	-0.942623	-0.753887	1.16202	0.734122	0.552936	-1.71717	-1.41488	-1.0861	1.04657	0.890119	0.715974	-0.238368	-0.392163	-0.253059
Glycolic acid	-0.565906	-0.441717	2.56876	1.30384	0.190495	-0.892584	-0.788256	-0.25286	-0.381031	0.228955	-0.4907	-0.478994	-0.144497	0.745863	1.53748	-0.605776	-1.06388	1.97169	-0.678061	-0.840075	-0.395822	-0.163045	-0.974924	0.611039
Glyoxylic acid	1.75163	1.44619	1.47761	-0.178307	0.147495	-0.567454	-0.315338	-0.710415	-1.16988	-0.792446	-0.753963	-0.335116	-0.169768	-0.800432	-0.757797	2.41375	1.03823	0.826706	-0.600073	-1.09632	-0.704038	0.0873626	-0.312635	0.0750079
Guanidoacetic acid	0.714026	2.07537	1.01255	0.730677	0.170981	0.254886	-0.599448	-1.01998	-0.965721	-0.424592	-1.21756	-0.731185	-0.360979	-0.468743	-0.520148	-0.487379	-0.513894	-0.464189	-0.580339	2.66493	-0.511022	-0.561678	1.00385	0.799593
Guanine	1.97615	-0.418897	-0.550778	-0.518046	-0.533705	-0.0572713	-0.661755	0.0013037	-0.569334	2.21489	-0.47519	-0.407358	0.558728	0.943446	2.27198	-1.01287	-0.890292	0.342853	0.217397	0.458532	-0.516313	-1.23681	-0.567126	-0.569525
Guanosine diphosphate	0.177956	2.21307	0.710166	0.962298	0.833903	-0.143017	-0.725434	-1.08009	-0.792018	-0.573226	-0.896174	-0.687437	0.461063	0.172726	0.291797	-1.33124	-1.26173	-1.06715	1.0394	1.67516	1.31052	-0.348287	-0.459066	-0.483197
Guanosine monophosphate	0.327658	2.40449	0.399704	-0.442567	1.39128	-0.4217	-0.623141	-0.90425	-0.84404	-0.101298	-0.663353	-0.522777	0.267089	0.111962	0.00660168	-0.903127	-0.920537	-1.08758	0.950499	1.24979	2.09905	-0.476353	-0.903932	-0.393461
Guanosine triphosphate	0.464398	1.86536	0.564904	1.35214	0.64178	0.258102	-0.993305	-0.897186	-0.999795	-0.52783	-1.10418	-0.62439	0.844606	1.35138	1.77366	-1.40213	-1.19915	-0.63933	-0.00732837	0.614692	0.286095	-0.595832	-0.230401	-0.796249
Hexose phosphate	0.753182	1.90364	0.154028	0.969574	0.485181	0.855503	-0.806158	-0.814828	-0.873551	-0.634743	-1.45104	-0.540781	1.25324	1.86118	0.931668	-1.15751	-1.16018	-0.879253	0.261288	0.399696	0.41387	-0.685266	-0.585258	-0.653477
Hydroxyisocaproic acid	1.05183	1.79414	0.549977	0.654941	0.935147	0.112094	-0.986348	-0.693059	-0.872361	-1.11535	-1.25129	-0.179718	0.539559	-0.922085	-0.852896	2.4315	-0.406848	-0.294238	0.260317	0.0278408	-0.890305	-0.308837	-0.772775	1.18877
Hypoxanthine	-0.137266	1.22661	0.219621	1.73728	0.733247	1.20635	-0.927571	-0.950995	-0.685298	-0.581754	-1.19507	-0.645156	-2.0309	0.870265	-0.124505	1.10856	-0.843112	0.361996	-0.380442	1.80499	-0.453449	0.332567	-0.0947483	-0.551229
IDP	0.415072	2.48267	0.446244	0.550979	0.744283	-0.11248	-0.789843	-0.812532	-0.711268	-0.600309	-1.07455	-0.538266	0.602829	0.862975	0.285954	-1.189	-1.08002	-1.18107	1.08303	1.15282	1.42359	-0.706062	-0.728372	-0.526669
Imidazoleacetic acid	-0.662024	-0.493228	1.24239	1.55239	1.37755	1.02834	-0.777831	-0.795274	-0.879333	0.0753793	-0.864338	-0.804012	0.136729	-0.484053	-0.521174	0.646445	0.858158	-0.958083	0.21193	0.203403	-1.63045	1.18936	-1.27241	1.62015
Indole	0.107698	2.21055	-0.162975	0.760307	1.16369	0.503704	-0.976991	-0.702802	-0.345944	-0.548904	-1.04445	-0.963881	1.09514	0.338833	1.05144	-2.02399	-1.05945	-0.595121	0.843049	0.588151	0.964241	-0.481103	0.153829	-0.875023
Indole-3-carboxylic acid	0.467815	2.25876	0.846303	0.410588	0.239448	0.128174	-0.920612	-0.778453	0.0835445	-0.366276	-1.58411	-0.785187	0.850515	1.23657	-0.40764	1.22639	0.129996	-0.697637	1.16847	0.0253625	-1.13044	-1.86704	-0.65533	0.120778
Indoleacrylic acid	0.309706	1.52398	0.948688	1.49103	0.209095	0.704437	-0.822501	-0.829754	-0.65936	-0.619419	-1.43655	-0.819353	1.29851	0.026512	0.364967	-0.820399	-0.8854	-1.1001	1.32679	0.666558	1.4114	-0.146658	-1.06558	-1.0766
Inosine	-0.067803	2.95322	-0.323461	-0.165628	-0.327489	0.777249	-0.590911	-0.276582	-0.570399	-0.522659	-0.527036	-0.358498	0.468546	1.06422	1.11774	-1.08857	-0.924963	0.156126	-0.805444	-0.568422	-0.738891	2.03601	0.0967324	-0.813097
Inosinic acid	1.52583	2.38798	-0.280226	-0.145467	0.430767	-0.856031	-0.318272	-0.241458	-0.644749	-0.33825	-0.99052	-0.52961	0.3498	0.0584422	-0.174568	-0.758661	-0.939254	-1.26851	1.22834	0.88753	2.13618	-0.581745	-0.73253	-0.205027
Isocitric acid	1.97898	0.654646	-1.03626	-0.434058	-0.561471	0.927407	1.4883	-0.831571	-0.835639	-0.495185	-0.397578	-0.457572	-0.19498	-1.43841	-1.50675	0.364151	-0.321452	-0.86909	0.95323	-0.408447	0.563933	0.657728	0.267847	1.93224
Kynurenic acid	0.891265	1.16508	-0.217913	2.46464	-0.454094	-0.487847	-0.911074	-0.573595	-0.828486	-0.141555	-0.399321	-0.507102	-0.545591	-0.898355	-0.939931	-0.623556	-0.694805	-0.435166	-1.25449	0.581337	0.802468	1.17539	1.38823	1.44446
L-Acetylcarnitine	0.364749	1.15141	0.76659	0.504904	1.32716	0.840644	-0.942763	-0.635539	-0.296472	-0.508179	-2.08714	-0.485368	1.00644	1.80145	1.70566	-1.03166	-0.806498	-0.77951	-0.235143	0.00489363	0.317879	-0.728122	-0.494196	-0.761193
L-Alanine	0.299129	2.20226	0.600849	1.04494	0.59474	0.151711	-0.91249	-0.762896	-0.56166	-0.685319	-1.1956	-0.775668	1.18648	1.04267	1.07607	-1.18278	-1.14589	-1.11317	0.595466	0.818601	0.88885	-0.617809	-0.79275	-0.755731
L-Arginine	0.146998	1.95293	0.510956	1.23499	0.913422	0.150208	-1.01242	-0.755897	-0.673288	-0.416645	-1.33723	-0.714023	-1.77828	-1.79961	0.437331	1.26199	1.12255	1.18202	0.0248909	-0.160756	-0.337445	-0.0894923	0.0566511	0.0801551
L-arginino-succinate	0.869991	2.50087	0.670449	0.5208	-0.115048	-0.249455	-0.710993	-0.764075	-0.430662	-0.592182	-1.09743	-0.602269	1.18188	1.32533	0.980113	-1.20975	-1.26564	-1.19941	0.602876	0.621652	0.744278	-0.536824	-0.53367	-0.710829
L-Asparagine	0.282096	1.92047	0.607687	1.26156	0.670634	0.372236	-0.771273	-0.963095	-0.84411	-0.495692	-1.26581	-0.774697	0.484241	0.333539	0.194331	-1.78195	-1.5111	-1.05943	0.597135	1.17279	1.28584	0.284686	0.533294	-0.53338
L-Aspartic acid	0.281824	2.00485	0.377828	1.36418	0.748917	-0.115085	-0.885849	-0.67015	-0.785319	-0.327768	-1.43169	-0.56174	0.642256	0.941417	0.514059	-1.46064	-1.37522	-1.38111	1.04392	0.679454	1.29264	-0.325967	-0.203851	-0.366955
L-Carnitine	1.07572	1.62574	1.18313	0.567735	0.458624	0.0517319	-0.933562	-0.695729	-0.836744	-0.629977	-1.66471	-0.201961	1.35086	0.48156	0.320097	-0.982023	-1.43875	-1.08469	1.11668	0.838925	1.22997	-0.468553	-0.772607	-0.591466
L-Cystathionine	2.8609	-0.125109	-0.46843	-0.556052	-0.523551	0.147109	-0.475596	-0.526742	0.940365	-0.540452	-0.250071	-0.48237	1.83448	1.34372	1.07767	-0.340968	-0.0205223	0.726646	-1.22461	-0.488966	-0.814157	-0.784383	-0.38102	-0.927888
L-Cysteine	0.349663	1.54827	0.1453	1.69648	0.802712	0.549819	-0.988292	-0.862323	-0.979296	-0.763701	-1.10236	-0.396271	0.892921	-0.367318	-0.0378471	0.858008	2.05384	0.779976	-0.952939	-0.497095	-1.60744	-0.770707	0.0575101	-0.40891
L-Dihydroorotic acid	-0.169826	1.27881	-0.842448	-0.887205	-0.304708	-0.427161	0.889452	0.355746	2.16487	-0.359255	-1.28969	-0.408586	-0.518235	-0.828089	-0.245342	1.48105	1.05417	1.18952	-1.0631	-0.701599	-0.938457	1.04686	-1.1196	0.642815
L-Glutamic acid	0.148858	2.00345	0.516901	1.35308	0.373939	0.395008	-0.979579	-0.745485	-0.771665	-0.207388	-1.38876	-0.698353	1.14772	1.59675	1.29532	-1.38669	-1.03549	-0.63069	-0.00700807	0.242735	0.780714	-0.758228	-0.474651	-0.770484
L-Glutamine	0.290194	1.71569	0.42867	1.53715	0.830221	0.266426	-1.02334	-0.877886	-0.768079	-0.438347	-1.24793	-0.71277	0.476166	0.267474	-0.176745	0.12006	-1.83865	-1.29185	1.01422	1.51927	0.0849201	0.699848	0.396362	-1.27107
L-Histidine	0.174539	2.12145	0.639111	1.1681	0.524351	0.265422	-0.872629	-0.896679	-0.911593	-0.378985	-1.17191	-0.661183	0.424195	-1.74677	-0.335898	0.80875	1.14012	1.13878	0.322326	1.27495	-1.14531	-0.857045	-0.282662	-0.741435
L-Kynurenine	0.631186	2.57801	0.110571	0.00593301	0.311532	0.712185	-0.85007	-0.84946	-0.682773	-0.762487	-0.8489	-0.355728	1.92887	0.251835	1.37098	0.221189	-0.561442	-1.13925	-0.17502	0.873375	-1.25408	0.0870715	-0.714927	-0.888599
L-Lactic acid	0.494872	1.57654	0.514818	1.20775	0.927601	0.592283	-0.951198	-0.873931	-0.84559	-0.547002	-1.52504	-0.571097	1.47952	1.37688	1.24071	-1.0089	-1.0026	-1.03299	0.23714	0.433648	0.54896	-0.742247	-0.668825	-0.861286
L-Leucine/ L-Isoleucine	0.438648	1.80425	0.512001	1.29402	0.652866	0.530521	-0.955642	-0.926213	-0.843359	-0.517388	-1.29355	-0.696149	1.32452	-0.431044	-0.357976	0.385222	1.33204	1.54926	-0.673767	0.246088	-0.0724578	-1.53819	-0.592326	-1.17137
L-Lysine	0.144902	2.17686	0.191047	1.05947	0.508459	0.823505	-0.845825	-0.872803	-0.865813	-0.611986	-1.05999	-0.647827	1.0542	-1.8996	-1.169	1.46299	1.03595	-1.16919	0.100594	0.0517187	-0.0704887	0.196301	0.514821	-0.108298
L-Malic acid	0.698621	2.12009	1.19918	0.0152893	-0.31919	-0.199955	-0.401731	-0.442961	-0.197764	-0.12964	-1.97134	-0.370592	1.36183	1.5476	1.03866	-1.2631	-1.15292	-1.03424	0.271086	0.369227	0.630224	-0.608773	-0.462911	-0.696679
L-Methionine	0.192978	1.60009	0.37016	1.38732	1.15373	0.514111	-0.818613	-0.887478	-1.00213	-0.568344	-1.16461	-0.777217	0.795932	0.496787	-0.018353	-0.281483	0.805297	1.3855	-0.844675	-1.05619	1.55553	-1.53414	-0.553915	-0.750287
L-Phenylalanine	0.0986924	2.20937	0.285067	1.43973	0.312867	0.337763	-0.844113	-0.802251	-0.798554	-0.575204	-0.963664	-0.699698	1.18597	0.987977	0.841293	-1.94451	-1.08379	-0.467901	0.52235	0.772919	0.798357	-0.261013	-0.325324	-1.02633
L-Proline	0.200225	1.65935	0.536078	1.28586	1.01714	0.488374	-1.0291	-0.873108	-0.796568	-0.763012	-1.34545	-0.379802	0.876132	1.193	0.828778	-0.879396	-0.75847	-1.2402	0.834057	1.16053	0.772736	-0.908657	-0.885009	-0.993504
L-Serine	0.0515754	1.66768	0.463076	1.75806	0.77606	0.244389	-0.823461	-0.83699	-0.677756	-0.783713	-1.14965	-0.689271	-0.755051	-0.345378	-0.88918	-0.658012	-0.904045	-0.469963	1.3129	0.935061	2.16926	-0.427701	0.545978	-0.513872
L-Threonine	0.318909	2.03344	0.655001	1.2821	0.180387	0.338229	-0.962383	-0.95459	-0.774597	-0.268146	-1.32802	-0.520321	0.859568	0.349545	1.52198	-0.776101	-0.868246	-1.01268	0.943906	0.763213	1.08046	-0.832309	-0.859497	-1.16983
L-Tryptophan	0.40899	2.00904	0.260975	1.59063	0.269481	0.285071	-0.881956	-0.853242	-0.838688	-0.561534	-1.06103	-0.627732	1.02829	0.781252	0.791474	-2.08491	-0.907495	-0.344062	0.865838	0.908614	0.730888	-0.332049	-0.432851	-1.00499
L-Tyrosine	0.260319	1.91879	0.325791	1.42786	0.571423	0.496562	-1.00579	-0.841261	-0.749728	-0.482358	-1.25413	-0.667473	0.085483	0.207628	0.011289	0.882126	0.958513	1.72141	-0.587482	-1.99585	-1.24064	-0.307613	0.514536	-0.2494
L-Valine	0.346326	1.39458	0.696759	1.92842	0.325365	0.373265	-0.932379	-0.651473	-0.787896	-0.664412	-1.20436	-0.824198	0.392769	0.0306697	-0.297605	1.38327	1.05278	1.34449	-0.776137	-1.73478	-1.42014	-0.0623198	0.424608	-0.337609
Maleic acid	0.858651	2.26568	1.03906	0.0135669	-0.160903	-0.0395767	-0.554726	-0.61772	-0.390271	-0.437929	-1.70791	-0.267919	1.36865	1.5615	0.978716	-1.18755	-1.18778	-1.0686	0.172951	0.517897	0.632723	-0.557494	-0.633924	-0.597078
Methionine sulfoxide	0.423366	1.80612	0.510975	1.44596	0.490388	0.365128	-1.00505	-0.864911	-0.831625	-0.264247	-1.31936	-0.756745	-0.958155	-0.708385	0.747044	-1.33691	0.513868	1.33192	-0.0854909	-1.27459	-0.878837	0.911327	1.34409	0.394114
Methylcysteine	-0.189835	2.17403	0.050774	1.05524	1.10877	0.329895	-0.866435	-0.759545	-0.401193	-0.596008	-1.20144	-0.704253	0.357634	-0.337577	-0.778057	1.35443	1.19981	1.42426	-0.420688	-1.89616	-0.975934	-0.259794	0.203034	0.12904
Methylmalonic acid	0.174701	0.873075	0.392939	1.56934	1.36766	0.828173	-1.00879	-0.869816	-0.787536	-0.399631	-1.37779	-0.762331	0.0479368	-0.90937	-1.34059	0.653452	0.20258	0.634438	-0.751737	-1.11665	-1.08423	1.07201	1.23855	1.35361
Myoinositol	0.197878	1.36453	0.42562	1.74849	0.862799	0.53481	-1.02459	-0.879442	-0.766768	-0.601474	-1.33339	-0.528457	2.3194	0.294524	0.274956	0.497834	-1.03831	-1.67502	-0.0331979	0.140055	-0.611961	0.0360772	-0.776348	0.571993
N-Acetyl-glucosamine 1-phosphate	0.00332258	2.0394	0.00814261	1.00559	0.437064	1.28205	-1.03101	-0.642087	-0.865284	-0.61617	-1.00723	-0.613797	-0.308445	1.11841	0.371615	-2.02143	-1.09258	1.2551	0.271476	0.552015	0.704749	0.420464	-0.00297767	-1.2684
N-Acetyl-L-alanine	-0.00072589	1.52633	0.112312	1.59385	1.09405	0.702075	-0.897993	-0.892316	-0.907574	-0.652238	-1.12897	-0.548805	1.67678	1.43091	1.37113	-0.823176	-0.855774	-0.724766	0.120492	0.241667	0.138423	-0.759803	-0.969268	-0.846621
N-Alpha-acetyllysine	0.623442	1.09405	0.869164	1.46793	0.919818	0.423468	-1.12919	-1.00989	-0.740111	-1.02745	-1.22959	-0.261634	-0.406906	-0.112762	-0.273043	2.51355	1.02097	0.948578	-0.52365	-0.910326	-0.309974	-0.772173	-0.552934	-0.621333
N1-Acetylspermine	-0.667943	-0.866161	0.38823	-0.861376	-0.838858	-0.984571	1.97079	1.3535	-0.451585	-0.350632	0.24273	1.06588	-0.485272	0.852097	1.77416	-0.518302	-0.961575	-1.35472	1.37358	-1.09565	0.00352661	0.503997	-0.554268	0.462435
N1-Methyl-2_2-pyridone-3_5-carboximide	0.201801	1.85946	-0.845781	2.00426	-0.923363	0.551527	-0.465667	-0.714827	-0.49265	-0.453141	-0.657692	-0.063925	-0.790335	-0.785749	-0.801982	0.59621	-0.795932	0.958464	1.405	-0.769984	1.51937	1.04264	-0.797602	-0.780088
N6-Acetyl-L-lysine	0.204082	1.33486	0.993657	1.77233	0.529108	0.365872	-0.9571	-0.817009	-0.728671	-0.802579	-1.14836	-0.746191	-0.586981	-0.131569	-0.40018	2.43634	1.28026	0.883883	-0.795445	-0.708505	-0.440278	-0.520147	-0.560121	-0.457258
NAD	0.248756	1.07511	0.365736	1.86408	1.28756	0.160831	-0.856717	-0.871586	-0.753105	-0.496405	-1.27099	-0.753266	0.300045	1.33169	1.01029	-1.50707	-1.35862	-0.915169	0.749574	0.786051	1.0748	-0.751095	-0.324174	-0.396318
NADH	1.26873	2.47355	-0.612059	-0.664358	-0.690657	0.582379	-0.31346	-0.0986375	-0.758741	-0.664441	-0.695983	0.173677	0.764145	1.42487	1.10899	-1.28449	-1.16533	-1.39138	0.400597	0.702143	0.832669	-0.21102	-0.342451	-0.838746
NADP	1.04287	2.25808	0.774057	0.408057	0.222013	-0.55788	-0.730267	-0.762922	-0.717813	0.0524207	-1.19009	-0.798526	0.11135	0.722848	0.805792	-1.2352	-1.23901	-1.21631	0.618169	1.20065	1.63089	-0.761301	-0.251949	-0.385924
Niacinamide	0.0996432	1.79171	0.47143	1.50492	0.843254	0.351488	-0.93955	-0.872685	-0.793804	-0.532086	-1.11882	-0.805505	1.34251	-1.67179	-0.514584	0.6012	-0.560526	-1.42387	1.1834	0.787094	-0.595332	0.532951	-0.442887	0.761833
octulose-1,8-bisphosphate (OBP)	0.687128	1.98104	-0.0732985	1.22699	0.821854	0.138583	-0.994196	-0.915402	-1.04744	-0.362034	-1.1009	-0.362319	1.34142	2.19599	1.20136	-0.903388	-0.654123	-0.638006	-0.384565	-0.221284	-0.178169	-0.561414	-0.705548	-0.492274
octulose-monophosphate (O8P-O1P)	-0.217887	1.73365	0.320944	1.79534	0.794943	0.151951	-0.598434	-0.672017	-0.715399	-0.687579	-1.37461	-0.530901	1.30601	2.12559	1.22884	-0.872007	-0.751374	-0.771179	-0.0894591	-0.0413736	-0.152329	-0.617497	-0.669808	-0.695416
Ornithine	0.162549	1.7876	0.594016	1.70115	0.284123	0.451272	-0.951557	-0.72046	-0.954859	-0.650602	-0.987352	-0.715883	2.01743	-0.561885	0.186933	1.12411	0.0288192	1.21532	0.0536929	-0.395571	-0.637541	-1.31087	-0.668231	-1.05221
Ortho-Hydroxyphenylacetic acid	-1.02276	-1.01284	-0.358338	2.50269	-0.482923	0.94722	-0.740546	0.0182096	-0.20753	-0.433562	-0.000855625	0.791224	0.509629	-1.4315	-0.779334	1.18569	1.79429	0.49615	-0.425995	0.840764	-0.5111	-0.77834	-1.17524	0.274981
Oxalacetic acid	2.14607	0.285035	1.53058	-1.04541	-0.413764	-0.732763	-0.0763578	-0.148357	-0.0399157	-0.296746	-1.41716	0.20879	0.614281	0.589838	-1.2667	2.21597	-0.826133	0.661034	0.471831	0.141856	-0.336556	-1.28188	-0.772255	-0.211285
Oxidized glutathione	0.0821513	1.92323	0.52207	1.392	0.672065	0.218024	-1.05734	-0.816736	-0.550238	-0.301501	-1.3849	-0.698832	0.607125	1.18116	0.223881	-1.53544	-0.880761	1.80998	0.501993	-0.312772	0.441963	-0.360805	-0.248075	-1.42825
Oxoglutaric acid	0.436817	1.8482	0.291304	1.52246	0.641151	0.30736	-0.902144	-0.734162	-0.858263	-0.656433	-1.23688	-0.659404	0.144388	0.17875	-0.427917	-1.23569	-1.59696	-1.41965	0.872142	1.26778	1.35905	0.382642	0.551682	-0.0762232
Pantothenic acid	0.386689	1.76313	0.211624	1.461	0.94853	0.305342	-0.891443	-0.910844	-0.860187	-0.478631	-1.19536	-0.739858	1.54825	1.17265	1.17509	-0.619563	-1.05004	-1.05465	0.304547	0.957588	-0.0674632	-1.06022	-1.01145	-0.294743
Phenylpropiolic acid	0.439895	1.3905	0.611373	1.48193	1.22052	-0.0285722	-0.690158	-1.05131	-0.72637	-0.666046	-1.37566	-0.606101	-0.0763667	0.174291	-1.35151	-0.999465	-1.70559	-0.488464	0.290934	1.38582	1.2385	0.84253	0.846742	-0.157415
Phosphocreatine	1.03428	1.82715	0.64375	0.957725	0.542188	0.238621	-0.928112	-0.759927	-0.89539	-0.637786	-1.34033	-0.682168	1.08305	1.83216	0.836186	-1.08312	-0.993013	-0.813954	0.257724	0.466691	0.834861	-0.906675	-0.75556	-0.75835
Phosphoenolpyruvic acid	-0.361824	1.43163	0.226047	1.87258	1.25291	0.0908069	-0.951896	-0.704933	-0.685122	-0.640506	-1.10484	-0.424851	1.00935	0.945724	0.665513	-1.50835	-1.29141	-0.657857	0.48142	1.41832	0.814459	-0.311882	-0.642652	-0.922635
Phosphorylcholine	0.624921	1.72844	0.528699	1.2812	0.810995	0.353169	-0.91651	-0.946145	-0.899943	-0.589877	-1.18152	-0.793422	1.10303	1.06471	1.08413	-1.35901	-1.07908	-0.901167	0.663979	0.770281	0.933667	-0.717605	-0.715696	-0.847244
Phosphoserine	0.698692	2.29373	1.06996	-0.075481	0.308735	-0.0573898	-0.181468	-0.163827	-0.987789	-0.753258	-1.28001	-0.871894	0.508902	1.58916	1.27205	-1.2939	-1.11527	-1.16762	0.330156	0.631585	0.903795	-0.477973	-0.409251	-0.771648
Pipecolic acid	0.449283	1.84621	0.434802	1.5026	0.55794	0.282641	-0.844895	-0.693116	-0.898412	-0.606676	-1.26111	-0.769263	0.213554	-0.265686	-0.608216	-0.36391	-0.819444	-0.285936	1.98205	1.85149	0.620576	-0.731412	-0.593226	-0.999838
Purine	0.245556	2.17792	0.769724	1.27907	0.169438	0.0310701	-0.964688	-0.928294	-0.782744	-0.297719	-0.867148	-0.832193	1.00007	0.641759	0.94504	-2.16153	-0.959909	-0.199855	0.773544	0.960058	0.70606	-0.442348	-0.473937	-0.788949
Putrescine	-0.0829443	-0.470185	-0.0217014	0.233618	-0.828349	-1.51275	2.01809	1.13523	0.658017	0.128708	0.126283	-1.38401	-0.650061	-0.291233	-0.551477	-1.23198	-0.976088	-1.07915	0.373641	0.781879	2.06257	1.07282	0.617161	-0.128077
Pyridoxine	0.193583	1.86868	0.0672702	1.6515	0.75504	0.340597	-0.727473	-0.803909	-0.887154	-0.618825	-1.00766	-0.831648	0.653797	-0.281172	-1.3296	1.78368	1.12573	0.657299	-0.451463	-1.11002	-1.49584	-0.0925934	0.178258	0.361914
Pyroglutamic acid	0.198184	1.77139	0.573734	1.25643	0.649676	0.678124	-0.997429	-0.81333	-0.879009	-0.428853	-1.45298	-0.555937	0.894099	1.48536	0.48041	-1.52087	-0.126267	-0.224294	0.715836	-0.318236	1.36275	-0.430619	-1.01581	-1.30235
Pyrophosphate	0.130364	2.05408	0.303594	1.51448	0.46208	0.344914	-0.875309	-0.893407	-0.869116	-0.920652	-0.844172	-0.406857	2.05129	1.72753	0.538483	-1.39911	-0.541806	-0.280104	0.0515904	-0.356206	-0.18341	-0.718197	-0.207052	-0.683008
Pyruvic acid	0.445094	2.28544	1.04773	-0.253602	0.752181	-0.193031	-0.65368	-1.06656	-0.788845	-0.0630602	-1.24568	-0.265993	0.187491	-0.761471	-0.580946	2.15763	-1.44334	-1.157	0.48919	-0.513386	-0.0805629	0.831877	0.876825	-0.00630817
Quinolinic acid	-0.432289	-0.636998	-0.740804	-0.83749	-0.494866	-0.0211491	-0.26403	0.061362	-0.618692	-0.117751	2.16452	1.93819	-0.328032	0.0341428	-0.963714	2.45723	0.113265	-0.530222	-0.369653	-1.022	0.0957531	1.39495	-0.670711	-0.211004
S-Adenosylhomocysteine	0.907809	2.75002	0.453834	-0.526233	-0.48609	-0.74445	-0.114231	-0.44593	-0.430471	-0.45142	-0.857824	-0.0550166	1.06664	1.11338	-0.207959	-1.0405	-1.00926	-1.07391	0.755414	1.42763	1.01762	-0.91776	-0.880577	-0.250711
S-Adenosylmethionine	0.186504	0.826591	1.23466	2.13059	0.398712	-0.0300573	-0.910017	-0.829304	-0.743912	-0.33746	-1.06274	-0.863565	-0.0282309	1.0667	2.32442	-1.01383	-0.717157	-0.0352668	-0.447686	-0.218762	0.717109	-0.991178	0.362883	-1.019
S-Ribosyl-L-homocysteine	0.267416	2.20141	0.353313	1.08058	0.358062	0.521058	-0.767527	-0.808646	-1.05527	-0.672989	-1.23328	-0.24413	0.513211	-0.841712	-1.26298	1.11331	-0.152592	-1.55007	1.56542	0.730427	0.232589	0.105971	-1.12548	0.671908
Sarcosine	0.246895	1.96423	0.56532	0.860874	0.812186	0.704042	-0.489826	-0.643691	-0.996774	-0.996254	-1.30516	-0.721834	1.07825	1.1317	0.998829	-1.1947	-1.11482	-1.08756	0.713239	0.793002	0.93204	-0.659719	-0.801248	-0.789019
Sedoheptulose 1,7-bisphosphate	0.200425	-0.0340543	0.500013	1.90172	1.53841	0.490442	-0.682656	-1.25158	-0.314994	-0.263584	-1.2786	-0.805551	0.934455	1.17302	1.34552	-0.918379	-1.03572	-1.26647	0.348724	0.899831	0.781441	-1.03377	-0.779978	-0.448667
Spermidine	-0.537111	-1.04868	-0.586458	-0.997312	-0.628152	-0.843193	0.146538	0.356757	-0.0377784	0.663357	2.20894	1.30309	-1.16154	-0.730236	-0.913498	-1.19584	-0.969314	-0.653445	1.08014	0.71976	1.1456	0.691724	1.13025	0.8564
Succinic acid	0.253213	0.981708	0.46528	1.71546	1.2112	0.560293	-1.06601	-0.948975	-0.834997	-0.401449	-1.33055	-0.605173	0.0748741	-0.8376	-1.20185	1.24703	0.175335	0.48654	-0.940526	-1.09827	-1.12554	0.697369	1.26388	1.25876
Taurine	0.365573	1.76404	0.644037	1.34277	0.700365	0.40893	-0.94833	-0.900367	-0.805472	-0.500814	-1.28578	-0.784955	1.14723	1.69377	1.3649	-1.52668	-1.21713	-0.797313	-0.17484	-0.309364	0.277319	-0.218503	0.215444	-0.454828
Thymidine 5'-triphosphate	-0.187945	1.17127	-0.019995	1.77406	1.25582	0.874322	-0.902226	-0.67925	-0.923318	-0.697238	-1.05922	-0.606283	1.5383	1.81089	1.37112	-0.622595	-0.406252	-0.0610358	0.0326336	-0.408377	-0.5416	-0.875623	-0.949864	-0.887597
Thymine	0.858187	-1.15176	0.793223	0.37802	-1.00493	-0.959977	-0.923841	-1.19585	1.56046	0.311299	0.154475	1.1807	1.94295	-1.11694	-0.734552	1.02038	-0.459412	-1.13876	-0.0128411	-0.714777	-0.185953	1.0663	-0.591661	0.925268
Trehalose 6-phosphate	-0.0396477	2.08354	0.21947	1.70444	0.438192	0.118173	-0.766442	-0.85582	-0.804241	-0.73026	-0.861412	-0.505998	1.34971	0.46253	0.646581	-1.85099	1.0403	-1.25421	0.207633	0.589625	0.645324	-0.1572	-0.505801	-1.17349
Trehalose/Sucrose	-0.029866	2.09283	0.110805	1.28236	1.15131	-0.0916294	-1.15067	-0.628845	-0.613909	-0.608869	-0.846394	-0.667129	0.18856	-1.00689	-0.490029	1.78241	1.16786	0.826533	-0.656178	-1.328	-1.36293	0.0456796	0.209477	0.623512
Uracil	-0.463287	-1.06695	0.0979605	-0.295062	-0.572203	0.883348	-1.07193	-0.848159	-0.0584358	-0.150108	2.13666	1.40816	0.528421	-0.249386	-0.843117	1.83399	0.356467	0.141649	-1.46534	-0.825383	-1.47764	0.812816	0.42147	0.766055
Urea	0.176304	2.19827	0.234813	1.18806	0.265477	0.783731	-0.8707	-0.779297	-0.769694	-0.679053	-1.01295	-0.734961	0.855786	-0.705052	-0.612914	2.63966	0.444305	0.217652	0.132735	-0.436471	-1.07244	-0.323401	-0.383073	-0.756787
Uric acid	-0.0131198	1.41073	0.322172	1.78152	0.891248	0.633675	-0.844533	-0.943979	-0.852703	-0.58913	-1.248	-0.547881	0.345882	-0.122058	-0.944311	1.97122	1.38822	0.682281	-0.619375	-1.42335	0.443927	-0.828447	-0.409676	-0.484314
Uridine	0.0511542	1.71637	0.0679645	0.733419	0.569708	1.74484	-0.718155	-0.805947	-0.813164	-0.612607	-1.15212	-0.78147	0.263064	1.40123	-0.329872	-0.922691	-1.92579	0.048822	-0.473171	1.79255	0.828954	-0.245497	-0.307655	-0.129946
Uridine 5'-diphosphate	0.509912	2.36687	0.410174	0.926767	0.554011	-0.154592	-0.827856	-0.696691	-0.831549	-0.486506	-1.12367	-0.646863	0.301852	0.224201	0.213411	-1.15892	-1.17514	-1.14063	1.14716	1.21561	1.81305	-0.409231	-0.578201	-0.453165
Uridine 5'-monophosphate	0.135666	0.547689	-0.405936	0.701694	0.1833	2.70422	-0.511859	-0.50014	-0.912201	-0.606228	-0.859906	-0.476298	1.69256	-1.11612	-1.17741	1.10553	0.696194	-0.345928	0.928828	-1.00423	-0.730357	0.818883	-0.769259	-0.0987076
Uridine diphosphate glucose	0.396248	2.10266	0.289584	1.35633	0.635254	0.0704454	-0.874674	-0.819075	-0.731802	-0.615504	-1.13106	-0.678398	-0.0859069	1.62094	1.12888	-1.64424	-1.20743	-0.470107	-0.235946	1.20594	0.607557	-0.717773	0.28227	-0.484194
Uridine diphosphate glucuronic acid	0.866202	2.58352	0.838625	0.123743	-0.168973	-0.520627	-0.745439	-0.539859	-0.554875	-0.431683	-1.01115	-0.43948	-0.31342	1.21203	1.0351	-1.54689	-1.30234	-0.787484	0.082329	1.37123	1.05485	-0.628378	0.259279	-0.436303
Uridine diphosphate-N-acetylglucosamine	0.212973	2.19198	0.423763	1.11015	0.719953	0.251288	-0.814945	-0.823581	-0.710432	-0.727818	-1.13911	-0.694227	-0.104725	0.608842	0.147947	-1.52671	-1.48503	-1.07021	1.04946	0.909582	1.64485	0.0943728	0.209163	-0.477548
Uridine triphosphate	0.29948	2.00993	0.417454	1.34581	0.64437	0.25906	-0.92455	-0.846277	-0.924742	-0.569524	-1.16247	-0.548536	1.06662	1.29836	1.4795	-1.32383	-1.21932	-0.815766	0.418084	0.411545	0.623841	-0.699624	-0.405199	-0.834203
Xanthine	0.288224	1.55319	0.358955	1.60276	0.948916	0.320954	-0.906363	-1.04029	-0.786638	-0.343732	-1.29017	-0.705822	0.695056	0.841241	-2.05807	-0.114418	0.128289	0.328171	0.567719	0.481808	0.738401	-2.05507	0.141363	0.305511
Xanthosine	0.230187	1.52799	0.873658	1.83559	0.237339	0.14827	-0.825675	-0.653899	-1.02179	-0.565774	-1.30105	-0.484851	0.351455	0.523422	0.93121	-2.54451	-0.514972	-0.108594	0.435586	0.673736	1.04523	0.536818	-0.859505	-0.469876
Xanthurenic acid	0.559318	2.21849	-0.482974	1.15362	0.246335	-0.476853	-1.02125	0.491794	-0.126909	-0.445046	-0.762924	-1.35361	-0.503473	1.46095	-0.0833439	1.64111	0.740781	-1.36649	-0.600299	1.04876	-0.233977	-1.23728	-0.240454	-0.626279

## Sheet: Extended Data Fig. 8j
	Scaled GSH m/z ratio
	HCC1954_Parental		HCC1954_MLR		SUM149_Parental		SUM149_MLR
	Control	ML324	Control	ML324	Control	ML324	Control	ML324
	1.16907	-0.158973	-0.359036	-0.536562	0.060619	-1.10065	-0.329097	-0.448094
	2.12489	-0.323146	-0.6143	-1.04494	2.02198	-1.14506	0.312283	0.166863
	1.44792	-0.412078	-0.659353	-0.633491	1.47899	-1.25816	0.395514	-0.15519
	GSH/GSSG ratio
	HCC1954_Parental		HCC1954_MLR		SUM149_Parental		SUM149_MLR
	Control	ML324	Control	ML324	Control	ML324	Control	ML324
	2.5607	0.700943	2.80642	1.06185	1.90112	0.648737	1.44966	1.42938
	1.73621	0.788649	1.52171	1.79635	4.02034	0.536894	2.42373	2.21646
	2.28052	0.891542	1.09866	1.30813	3.74162	0.287823	2.34045	2.05862
