# Supplementary material for: KDM4C inhibition blocks tumor growth in basal breast cancer by promoting cathepsin L-mediated histone H3 cleavage
Source: Nat Genet. 2025 Jun 2;57(6):1463–77. doi: 10.1038/s41588-025-02197-z (PMC12165855; doi:10.1038/s41588-025-02197-z)
Supplement: Supplementary file 23 — Statistical source data. [file 41588_2025_2197_MOESM23_ESM.xlsx]

## Sheet: Extended Data Fig. 9b
siScramble			siKDM4C (5'UTR)
Parental	KDM4C-WT	KDM4C-S198M	Parental	KDM4C-WT	KDM4C-S198M
11.518	4.174	6.149	7.526	7.516	17.265
13.263	6.312	2.843	7.346	5.82	10.068
5.057	6.727	8.792	8.98	3.425	7.6
10.362	5.199	8.298	6.287	6.59	8.555
6.128	5.005	7.025	9.347	6.139	7.542
4.21	4.882	8.485	8.225	4.755	11.268
5.356	3.191	5.254	12.086	5.732	10.094
3.235	1.631	8.824	7.894	13.084	12.387
5.898	7.555	7.784	10.896	4.323	8.676
6.854	5.374	7.502	6.97	4.682	11.14
7.393	8.762	12.532	15.193	4.006	6.764
6.493	2.607	10.03	12.149	1.561	5.099
7.87	7.054	8.407	6.918	5.806	9.047
6.496	5.553	5.576	10.693	3.653	9.32
8.351	3.127	8.225	10.854	8.276	6.671
5.208	3.831	10.098	8.369	4.638	8.282
5.22	4.455	6.068	8.678	6.025	6.861
6.728	3.561	7.665	11.089	5.057	7.296
8.229	5.934	7.916	10.189	7.067	4.894
8.943	4.773	8.178	7.816	4.08	14.353
4.661	4.378	11.073	6.022	3.952	16.105
6.106	4.426	3.913	11.768	2.872	10.832
5.984	8.132	7.014	9.246	2.727	9.362
5.647	4.039	5.17	5.483	3.973	13.745
7.119	4.671	12.072	5.53	5.478	5.929
4.687	3.757	6.102	7.038	9.545	6.43
5.763	7.52	7.374	5.002	7.202	14.739
6.076	3.133	6.65	6.373	15.212	5.504
6.948	4.004	4.303	5.703	4.477	5.327
8.106	7.977	5.662	10.141	6.3	5.853
9.371	6.859	6.824	8.394	4.638	6.119
6.404	5.421	4.971	12.712	4.631	5.447
8.364	4.617	4.766	8.775	5.069	6.758
6.374	3.858	4.497	5.888	3.296	4.936
15.114	7.217	4.736	11.327	10.792	8.749
3.884	3.929	7.018	9.408	11.795	3.497
8.216	3.328	5.997	8.308	4.388	5.816
3.926	3.844	5.273	6.031	5.553	4.826
5.246	1	7.906	7.691	5.3	5.631
2.024	2.256	9.542	9.959	3.849	4.903
11.103	12.021	5.772	18.35	8.165	15.711
8.844	8.235	6	5.55	4.386	8.13
9.348	5.273	6.274	11.488	3.753	7.893
2.767	5.065	10.295	8.572	4.36	7.58
4.597	5.398	11.245	8.918	3.967	12.708
14.201	5.111	7.854	5.414	4.802	13.363
6.483	6.249	4.559	5.153	7.431	6.682
7.014	6.061	3.482	5.821	5.043	6.294
6.731	5.699	9.793	8.941	3.337	9.521
7.106	4.603	6.976	4.579	3.218	7.093
3.178	5.363	5.533	4.912	3.9	7.298
3.758	4.611	6.963	4.46	7.219	5.397
5.468	6.857	4.483	5.601	8.733	6.435
6.904	4.928	9.669	4.473	7.125	3.821
5.8	3.643	4.703	11.212	3.896	10.427
4.652	3.964	4.603	3.83	3.882	6.023
4.1	5.639	4.892	6.121	2.643	8.93
3.468	4.538	12.178	4.762	9.154	6.337
4.23	10.022	7.497	6.39	6.477	13.924
4.565	7.02	5.332	3.415	5.427	8.526
5.063	4.457	8.05	6.148	4.372	7.24
4.093	9.569	4.313	4.897	3.763	6.783
3.097	5.904	5.553	6.223	5.42	5.167
4.404	4.817	3.921	4.347	3.676	5.776
5.422	4.878	3.783	6.751	4.214	5.03
2.887	6.522	4.833	6.147	4.139	7.366
2.856	7.963	3.818	4.278	3.976	6.069
4.097	5.085	5.618	4.655	3.441	7.183
5.262	6.353	4.515	7.346	3.167	3.88
4.575	6.674	5.469	5.028	4.895	7.662
6.029	9.863	5.087	2.506	4.436	5.352
7.729	9.831	4.208	3.669	6.94	5.122
4.243	4.651	7.12	5.043	5.491	5.838
3.851	5.223	5.367	5.358	2.632	4.144
3.351	4.924	4.499	5.75	2.991	6.912
3.087	5.421	5.122	6.107	8.018	9.237
4.586	8.41	4.785	4.17	4.965	6.312
4.389	6.754	6.512	4.62	3.745	8.429
4.27	4.562	5.81	5.389	6.404	7.077
4.731	6.44	6.303	5.082	4.134	5.107
7.694	5.43	5.197	12.513	12.613	13.987
5.291	3.058	5.432	7.282	11.585	15.837
8.004	4.909	4.374	7.741	8.745	17.756
11.483	4.244	5.284	11.546	4.584	15.351
5.45	8.92	6.84	7.141	5.564	6.615
6.261	7.455	3.111	7.43	8.912	11.382
6.356	2.208	6.941	11.611	6.145	11.506
6.343	3.627	4.581	8.631	4.738	10.635
7.273	3.023	5.482	4.78	6.047	11.425
3.975	4.045	5.548	6.392	4.491	15.22
4.568	3.45	4.377	11.552	7.015	7.781
4.868	4.396	4.884	9.462	5.82	12.648
2.827	7.897	7.274	7.376	4.282	11.44
5.697	3.228	7.397	10.574	6.639	8.788
4.986	3.644	7.035	9.852	5.205	6.1
5.145	3.346	6.355	9.927	9.895	13.313
3.473	5.12	8.712	8.61	5.845	10.066
3.502	5.794	5.997	15.37	6.923	11.646
4.439	4.844	13.356	12.016	6.063	10.431
3.347	6.087	7.885	5.388	4.647	5.79
3.304	8.412	4.793	5.568	10.31	8.661
5.072	6.556	2.513	7.621	5.386	7.785
5.271	4.225	4.919	5.6	7.492	7.257
4.38	2.737	6.951	10.743	4.213	4.419
7.271	2.795	3.809	10.769	5.367	11.66
5.081	3.359	4.741	13.654	15.226	9.033
6.529	1.988	3.069	8.522	8.872	10.031
1.555	4.776	4.506	7.496	12.298	12.365
4.226	6.945	3.109	7.248	10.232	7.27
3.886	5.329	4.195	5.772	13.086	6.893
3.164	4.88	4.687	8.093	6.963	7.161
3.048	3.24	6.548	7.119	6.455	5.87
3.776	2.966	5.401	7.218	9.719	8.996
3.891	5.564	4.881	11.839	8.285	10.298
4.277	2.866	3.94	7.293	7.042	7.674
4.42	5.96	4.447	8.521	5.641	8.892
5.358	2.906	6.111	9.729	5.55	6.268
6.803	6.567	3.806	9.99	6.476	5.133
3.01	4.376	3.139	12.88	6.133	13.804
8.806	4.029	3.2	16.212	6.199	9.611

## Sheet: Extended Data Fig. 9e
CellROX Green				CTSL Magic Red
Vehicle	H2O2	H2O2+ GSH-EE		Vehicle	H2O2	H2O2+ GSH-EE
18.713	12.169	12.999		20.345	23.78	12.999
21.722	21.533	5.681		2.838	24.23	5.681
16.299	10.269	4.468		8.738	11.412	4.468
1.969	10.685	11.451		7.543	31.342	11.451
7.53	16.767	7.364		3.991	17.052	7.364
17.473	19.676	10.136		3.863	23.738	10.136
2.719	5.522	5.608		2.438	36.524	5.608
2.167	7.038	7.436		12.542	17.122	7.436
3.019	8.302	8.751		3.711	23.885	8.751
24.02	10.259	13.9		3.786	10.012	13.9
0.795	6.825	6.514		3.131	13.048	6.514
1.078	13.124	13.902		3.943	16.5	13.902
2.503	18.806	7.889		9.67	23.282	7.889
6.1	10.914	7.529		5.964	23.902	7.529
2.512	6.236	21.749		4.569	17.64	21.749
4.122	4.801	20.626		5.947	13.72	20.626
4.999	9.346	14.041		6.273	9.531	14.041
4.954	19.88	10.374		2.301	6.389	10.374
4.681	11.571	8.663		3.139	1.28	8.663
5.672	17.456	10.304		13.538	11.843	10.304
10.515	20.478	11.411		8.852	8.371	8.892
1.64	15.436	7.156		3.537	9.49	4.107
4.121	10.091	11.378		4.783	9.409	2.903
6.847	9.672	5.57		4.545	2.788	2.238
0.554	8.899	7.192		1.919	6.537	5.516
1.008	17.113	5.202		5.587	13.498	2.144
3.394	11.899	18.368		5.554	10.049	2.115
2.186	24.012	5.428		5.179	29.963	4.146
5.906	10.748	8.323		2.558	15.972	6.042
0.559	15.766	6.953		2.928	26.272	5.573
7.168	12.061	6.663		4.238	21.036	2.534
3.754	14.491	6.733		2.721	5.749	2.591
3.766	10.624	9.499		5.147	8.803	5.495
1.915	11.78	11.002		6.249	12.793	3.86
9.608	12.985	8.565		4.714	19.141	1.139
11.063	15.702	7.801		3.677	8.571	4.184
2.037	15.017	8.786		3.804	9.835	2.036
3.303	17.96	8.799		3.369	4.165	1.853
1.73	9.895	8.361		7.1	9.569	8.68
1.268	11.029	7.972		15.673	9.19	10.224
3.785	12.045	5.509		7.533	22.934	3.841
4.893	13.745	11.304		8.158	16.389	2.416
5.225	9.751	7.144		3.709	10.715	12.04
1.481	10.406	10.41		2.737	21.451	9.488
4.079	19.268	2.844		4.397	31.761	9.174
2.555	16.712	6.208		7.758	11.567	3.102
2.424	9.596	9.258		34.177	23.047	3.985
2.492	9.69	12.482		1.047	11.743	6.378
3.348	16.03	8.873		6.285	12.664	1.678
2.303	10.98	10.782		6.601	13.451	1.319
2.973	9.682	3.623		4.946	14.705	6.564
1.06	16.356	10.818		1.718	8.326	16.322
2.004	15.512	4.036		20.408	22.082	3.627
1.991	9.428	8.434		10.719	6.805	24.307
2.2	10.167	14.536		1.579	15.761	4.91
1.656	9.909	5.227		1.076	11.182	15.239
1.874	17.812	10.401		2.953	8.977	8.452
3.971	20.348	1.744		3.98	6.4	3.073
1.377	17.939	3.246		2.794	12.589	9.262
1.354	20.364	6.484		1.902	11.368	1.376
	18.623				18.623	1.33
						1.688
						6.578
						3.877
						2.681
						1.445
						1.869
						4.959
						2.446
						3.662
						1.973
						2.041
						4.917
						1.256
						10.798
						1.803
						3.21
						2.722
						2.703
						1.066
						6.924
						9.69

## Sheet: Extended Data Fig. 9g
CellROX Green			CTSL Magic Red
Vehicle	BSO		Vehicle	BSO
13.198	12.458		8.608	21.831
11.059	14.396		6.406	11.686
12.858	13.306		5.457	20.351
9.524	12.78		6.986	10.479
11.117	13.009		7.988	21.74
8.81	15.356		4.884	15.658
7.867	11.435		3.474	14.332
11.011	17.996		4.674	12.27
9.176	12.953		5.856	16.575
11.553	16.286		5.663	14.805
10.021	11.776		3.445	13.579
9.83	18.075		6.117	6.057
11.632	14.193		6.373	12.742
12.846	15.423		6.68	9.838
13.323	16.53		5.412	8.277
17.345	11.399		4.427	9.276
6.933	16.554		6.767	11.968
5.879	16.376		5.291	11.83
11.393	16.68		5.586	17.341
6.841	22.601		6.578	8.758
7.774	14.181		11.178	20.768
8.793	11.559		6.265	12.663
7.313	12.44		7.486	8.92
7.896	14.506		9.624	23.49
7.01	15.173		6.201	15.447
8.633	14.098		5.99	9.859
6.253	12.299		5.9	10.792
6.956	12.454		6.535	14.248
7.397	13.03		7.545	12.453
9.146	13.245		5.703	9.985
8.119	15.791		7.863	10.634
7.32	14.501		5.269	8.974
10.745	14.38		3.671	12.963
9.241	11.588		6.287	10.88
10.871	15.145		5.569	8.567
9.032	10.649		5.308	8.293
11.395	12.249		5.129	17.003
6.483	10.592		8.496	8.863
5.696	10.074		5.63	12.502
8.553	12.999		6.186	19.587
19.58	16.068		6.184	12.2
10.319	15.601		4.022	8.064
9.13	15.524		4.614	13.805
13.553	13.041		4.838	8.739
9.704	15.504		6.695	6.162
10.625	15.8		5.63	5.091
10.023	16.718		5.321	11.415
9.488	15.797		4.305	8.866
9.61	16.602		5.667	11.436
10.377	15.206		7.24	8.725
10.733	14.875		6.035	14.377
11.861	15.91		3.97	11.279
10.018	13.987		4.759	11.627
17.846	13.828		7.962	8.187
12.476	14.928		5.807	9.619
10.315	17.7		4.281	8.304
9.57	11.887		6.364	7.727
14.117	16.591		6.672	9.057
8.387	9.444		4.649	5.853
11.709	18.034		5.27	9.883
10.586	11.881		4.585	9.423
7.258	9.417		5.712	5.987
11.341	11.308		7.336	6.603
10.125	14.186		3.716	9.063
11.042	15.912		4.931	10.901
9.819	15.569		4.511	7.964
11.572	22.852		6.294	9.035
7.53	14.916		6.032	8.508
11.962	11.228		18.13	11.739
9.007	13.667		6.852	10.266
10.102	18.377		12.217	9.461
9.642	17.688		8.097	13.089
11.798	20.538		6.362	6.293
9.014	18.954		4.933	10.895
10.896	16.197		9.319	11.107
9.768	16.403		7.699	14.985
8.881	14.639		8.396	11.212
9.891	16.201		4.718	6.891
11.202	13.632		6.49	5.3
10.261	11.848		7.193	7.291
12.272	19.046		10.24	21.762
8.468	17.928		15.611	16.758
13.828	20.596		7.55	8.226
10.275	24.005		10.14	21.839
9.583	14.72		8.145	9.418
12.644	14.472		8.467	10.01
10.536	14.511		6.345	9.704
8.028	12.453		5.694	19.95
8.213	17.863		7.889	9.66
11.968	14.117		9.496	10.399
10.852	13.093		6.108	17.779
8.403	20.645		8.796	10.944
9.27	13.701		6.135	15.201
8.9	22.298		6.214	9.91
11.545	15.716		6.476	6.4
8.66	15.97		6.734	6.321
10.706	25.876		6.009	6.685
9.637	17.979		4.807	9.108
12.093	22.028		4.308	11.767
11.657	15.943		8.041	9.491
10.078	14.042		5.157	7.214
7.469	22.463		9.319	9.75
7.017	15.839		7.756	5.174
7.605	16.018		8.325	6.848
7.698	18.97		6.377	14.079
8.445	18.683		7.725	8.022
7.313	23.259		16.467	6.653
12.085	19.555		8.84	8.588
8.445	13.807		11.109	12.18
7.864	15.86		7.705	9.644
10.606	13.169		5.871	8.916
11.863	11.775		6.64	11.734
9.433	16.553		7.197	18.091
7.684	12.134		4.466	11.106
8.87	15.053		4.704	18.426
6.278	12.342		6.114	15.829
8.592	10.943		7.896	24.145
7.829	11.741		5.559	11.315
9.626	15.744		7.226	12.991
12.017	16.53		6.412	11.47

## Sheet: Extended Data Fig. 9i
Vehicle	GSH-EE	shKDM4C	shKDM4C+ GSH-EE	ML324	ML324+ GSH-EE	QC6352	QC6352+ GSH-EE	BSO	BSO+ GSH-EE
84.0342	107.298	50.029	87.293	45.2557	98.0093	64.9085	135.702	22.7715	60.8883
73.9813	94.1562	54.8033	77.9199	36.7906	91.5097	39.8557	111.181	22.7042	54.0846
68.1142	99.4112	54.6809	81.2705	41.5842	87.4517	47.0792	99.9435	18.3357	50.6364

## Sheet: Extended Data Fig. 9k
Vehicle	shKDM4C	shKDM4C+ GSH-EE	ML324	ML324+ GSH-EE	QC6352	QC6352+ GSH-EE
12.4305	20.8462	8.85024	17.0725	5.20545	22.2211	17.1264
10.1825	10.8202	9.2138	9.14847	9.12996	34.8683	11.5708
8.98992	11.2333	6.57967	13.8466	7.59034	28.9508	11.6426
8.52922	15.2693	7.19234	14.7094	12.9005	28.6213	9.99008
8.35452	11.7377	7.70444	10.4721	6.0746	25.0963	8.78282
11.6392	11.2212	7.49505	8.80265	8.79337	30.0026	13.8524
8.82027	21.5311	9.43376	11.8861	9.22626	20.2787	7.74392
11.2877	32.1714	10.4401	11.3877	5.90193	20.1128	7.70229
8.18162	24.3126	7.35606	19.8375	6.20987	14.7967	6.97333
8.01695	16.1327	9.76697	9.80774	11.5423	19.3443	6.52538
11.5431	16.9007	6.42793	13.9707	6.63344	13.1301	8.17071
11.3859	12.8647	7.44923	15.1162	4.37179	9.4671	8.90284
9.26374	10.2103	9.2182	13.0141	7.04734	28.8584	22.1837
10.3795	16.5024	13.0964	13.8901	5.80595	22.1917	18.2047
10.1408	18.7134	19.8713	9.71518	7.97019	19.935	11.0447
7.44083	21.4067	7.34365	8.60219	5.4751	20.649	10.5197
8.40998	15.3137	9.52632	9.89651	5.31942	15.0835	10.3171
6.6095	15.3007	8.26379	14.216	5.05479	18.4517	23.559
8.00495	16.2978	8.83178	12.9687	5.36543	15.7463	7.47599
10.7005	13.2506	9.33137	12.6252	5.46316	11.8528	8.79701
8.6505	13.72	7.28776	11.5105	5.34514	30.2975	12.6319
6.62139	11.5329	6.16177	11.0031	7.49483	21.2487	7.9591
6.78474	13.8312	6.64452	10.877	7.03605	21.6065	6.72662
6.72015	14.7175	6.14164	12.923	6.75314	30.378	5.03938
7.54711	12.4259	13.2624	9.65609	3.79136	27.5212	7.78927
9.86712	18.0743	11.7648	8.90978	7.80734	31.0775	12.8222
7.59144	17.7742	11.244	9.07834	5.75368	22.1404	9.11081
7.8731	12.9736	18.7153	12.7128	5.29897	29.7472	7.97432
8.1801	13.8885	7.37621	16.1805	6.91794	16.6489	13.0874
14.8018	12.5527	7.29638	14.692	8.01573	22.7968	10.964
13.4107	13.7626	4.72178	28.3797	7.12797	30.5786	12.88
9.46348	11.6539	12.4782	13.3821	4.08089	24.2107	13.6181
5.72142	11.0125	7.08993	20.8685	2.81807	23.062	8.19982
6.96764	9.54647	8.75764	17.3139	3.59268	17.319	10.2609
6.4506	10.9993	6.6331	22.0889	4.97985	22.7295	10.6415
6.77841	13.0719	4.53581	17.3208	7.10756	23.8514	7.87512
7.53066	18.6079	13.9385	14.875	4.93597	23.8075	13.1275
6.27404	23.0578	10.7597	16.1315	5.70519	19.7058	10.3342
6.03235	13.5425	10.6851	18.2851	6.30037	33.7584	24.2697
6.59142	9.03943	8.84053	11.8527	8.45184	21.6056	31.8186
13.5971	10.9191	18.3292	17.394	9.4373	17.4747	14.3321
12.0369	9.8713	21.121	28.3	10.2778	15.4878	15.5432
7.90691	9.25374	21.8043	6.34133	9.81802	9.60431	17.8341
6.84186	8.18692	14.4563	15.1385	6.74011	7.44988	9.82247
8.17117	9.51152	13.1266	7.06379	10.3777	14.3685	13.3264
7.91331	8.39618	10.6153	7.22162	7.34474	8.59587	19.7458
9.38885	9.95982	12.2874	7.20443	5.98011	13.2914	10.1055
10.3013	11.5953	16.8111	6.58979	8.06957	23.4481	8.84132
7.66455	8.28502	9.24839	7.23361	6.31965	26.7841	10.2151
7.14602	9.07339	7.51687	8.73596	11.0164	18.7477	11.3267
8.42461	6.75269	7.27513	9.09505	6.04182	21.158	9.82789
7.85618	11.0082	7.74555	11.6813	8.28231	12.4581	10.6512
9.48652	10.6134	8.00469	11.0655	5.18406	15.739	8.88507
7.54549	14.1594	6.1236	12.6404	4.35831	15.9056	6.34397
7.29261	11.1415	8.56801	10.3738	4.77904	24.2046	15.1332
8.18285	8.61266	9.67918	11.7558	4.84341	23.8261	19.1025
7.74247	8.37861	11.1942	12.9862	5.52148	17.3775	8.11369
8.00406	7.17662	9.51255	8.96402	5.13506	15.1595	7.16604
7.1092	7.71856	8.74945	17.3897	5.38414	13.5435	7.22948
5.91589	10.7214	6.72102	9.47287	9.50858	18.1187	5.65
6.95876	10.0135	7.73033	10.2635	4.55006	20.1386	11.7453
6.29237	11.6644	5.38892	16.2398	6.52355	12.4369	15.3727
6.61701	8.90647	6.29324	6.11803	6.5812	13.3338	6.96421
10.3601	8.56811	8.49881	10.1577	5.65003	27.9035	8.70639
12.4476	8.76774	11.3582	8.39041	7.81678	15.243	15.3167
14.1464	10.1626	12.9434	11.2444	3.30731	18.8646	13.1521
7.5893	9.97157	11.5495	14.0819	6.12718	15.234	8.2311
7.10002	8.25429	9.00288	11.4327	5.30858	12.3436	7.45694
6.27721	8.72512	6.08672	19.2989	7.34271	31.3388	10.3807
9.99333	7.12543	15.2114	15.05	6.70039	9.23992	16.4657
10.2888	6.04334	10.9093	15.9859	5.95008	14.106	13.9559
6.09349	8.98482	6.45636	14.4525	6.54859	11.3496	9.57665
6.89221	10.4882	7.67966	10.8046	6.43723	18.6525	7.60915
7.28134	10.545	8.65818	5.86187	8.68259	19.5042	8.22619
6.30778	7.44125	16.9488	7.33204	7.57686	15.4435	9.01843
9.51107	13.868	13.8236	6.82845	9.56767	26.2519	9.92452
8.1928	9.79631	11.45	20.2403	7.92133	13.7043	8.13831
7.02928	10.9393	14.5636	8.62477	4.674	9.75436	14.9452
12.1024	12.7067	17.0082	14.8987	7.26552	10.0101	8.3312
8.03845	10.7471	7.71721	9.25217	6.52816	14.0257	6.77637
10.5393	7.92717	15.7175	15.4526	8.2214	25.6954	10.5153
10.1782	9.50318	8.16469	11.8814	8.2214	25.9578	9.02281
9.2	7.60018	9.0335	9.57367	7.776	30.1644	9.64624
9.76072	14.752	9.94458	7.98626	5.76366	19.5308	14.1463
9.66079	7.19175	11.6474	10.2643	8.06622	19.7658	11.8665
12.2815	7.5486	7.46558	9.06897	5.17817	35.6641	15.5796
11.5394	8.61023	6.09475	9.12929	6.6305	15.5451	12.5039
11.5292	9.09454	8.40356	12.4234	5.71642	20.9991	17.3055
13.523	8.11901	9.03374	10.7255	6.01825	17.3479	18.7552
11.8958	11.5431	8.96815	8.89872	4.06198	28.675	24.184
13.2087	8.94755	5.96355	12.5568	5.5059	17.7507	30.5171
8.30146	13.4214	16.3687	11.8296	6.05012	20.1222	17.3425
10.9247	13.7003	11.9116	7.69655	7.25596	20.128	17.7957
10.1896	12.2028	7.113	10.5281	5.4711	23.7729	9.52272
10.8383	7.05556	6.24283	12.2411	5.20792	10.0574	8.56919
17.9144	11.4088	7.44157	8.30172	5.00837	32.3164	9.02542
21.0575	7.7295	5.72106	10.4611	4.06289	8.69436	10.4458
13.7495	8.42347	5.59604	8.63254	5.58427	21.8828	18.3593
11.049	9.2629	6.72182	7.07358	10.6921	10.3126	9.63462
11.4349	10.1313	4.64099	14.9989	4.18847	16.7783	11.6268
12.1939	10.6888	5.09839	17.1308	5.11194	25.092	10.8152
9.37255	15.0007	6.26261	12.9722	3.96056	21.6726	13.0977
9.72632	11.0986	3.99831	14.241	4.15101	13.1649	6.16535
9.93187	18.9934	9.56143	10.0722	3.65711	12.6299	8.66487
9.78836	10.7438	11.1039	11.3896	5.42548	16.4651	22.5453
10.3015	12.4297	10.7575	8.00301	6.76336	10.6256	17.8738
9.41038	8.9128	9.15721	12.9239	3.66176	10.0353	10.8906
11.8136	18.8351	12.214	10.4229	8.00377	11.6869	11.1526
9.80381	10.2001	12.2769	8.39968	3.50758	21.4187	16.1733
9.49237	7.85347	6.76704	6.80398	3.86934	22.6174	12.8647
8.46791	8.17857	8.02956	15.9269	5.71778	29.5509	14.8834
14.1476	6.33545	7.97456	11.4401	4.11345	21.3805	9.44991
13.2408	5.20242	10.7202	9.68943	6.99506	22.3471	14.3758
15.4261	5.2708	19.2381	9.27171	5.01098	33.289	17.8026
10.9341	11.9204	13.0352	14.7184	6.74625	30.0277	13.1845
12.7441	11.9505	17.8078	9.42128	2.53377	28.6855	11.1454
11.126	11.5803	10.9094	6.67469	5.0002	23.7733	9.34822
15.897	3.92454	5.91052	13.8582	3.82587	11.8518	8.53932
17.9428	7.17799	5.07045	8.44027	4.85786	9.61584	10.5704
14.017	17.6755	4.22242	8.52913	4.07548	10.1603	16.0446
