# Supplementary material for: KDM4C inhibition blocks tumor growth in basal breast cancer by promoting cathepsin L-mediated histone H3 cleavage
Source: Nat Genet. 2025 Jun 2;57(6):1463–77. doi: 10.1038/s41588-025-02197-z (PMC12165855; doi:10.1038/s41588-025-02197-z)
Supplement: Supplementary file 24 — Statistical source data. [file 41588_2025_2197_MOESM24_ESM.xlsx]

## Sheet: Extended Data Fig. 10b
HCC1954			SUM149
shKDM4C	ML324	QC6352	shKDM4C	ML324	QC6352
0.465039	-0.240584	-3.45539	1.22623	1.22837	-1.21575
0.424487	0.0447067	0.3709	0.452095	0.3438	-0.104822
0.57799	0.442611	-0.362247	0.63705	0.63836	-0.437692
0.440675	0.315987	0.0222318	0.522028	0.722319	-0.0706882
-0.524676	-0.0937778	-1.26073	-0.260231	-0.144528	-0.106638
-0.520637	-0.290587	-0.266658	-0.597252	-0.400445	-0.453022
-0.313836	-0.264165	-0.108382	-0.702438	-0.589483	-0.115848
-0.298736	-0.293391	-0.962695	-0.91019	-1.01615	-0.898992
-0.128457	-0.484788	-0.563483	-1.13685	-1.12483	0.253948

## Sheet: Extended Data Fig. 10c
GCLC mRNA	glutathione m/z ratio		GSH High	GSH Low
3.70687	5.16228e+07		3.83578	3.20616
4.42336	2.8126e+07		4.61496	3.00173
3.83578	3.57971e+07		4.16216	4.04756
4.61496	2.91435e+07		4.55545	3.21186
4.16216	101520655		3.6376	3.96008
4.55545	66523845		6.79206	4.93356
3.6376	2.34914e+07		4.1328	4.08936
4.13548	30767282		5.37204	3.14976
3.9735	7.81635e+07		3.76862	2.81501
4.10942	7.45706e+07		4.73469	4.69654
6.79206	8.85121e+07		3.48678
3.82483	53610135		5.81848
4.1328	16060529		3.47197
5.37204	4.8117e+07		3.70687
3.87835	3.18909e+07		4.42336
4.38838	4.56389e+07		4.13548
3.78029	1.79657e+07		3.9735
3.76862	4.92339e+07		4.10942
4.73469	2.58397e+07		3.82483
3.48678	3.6891e+07		3.87835
5.81848	9.01956e+07		4.38838
5.2602	5.68886e+07		3.78029
4.71549	5.51946e+07		5.2602
3.47197	1.82699e+07		4.71549
4.04756	3.44507e+06
3.21186	1.1008e+06
3.96008	3.98835e+06
4.93356	1.54973e+06
4.08936	2.2654e+06
3.14976	1.74526e+06
2.81501	2.71591e+06
4.69654	2.96037e+06
3.20616	3.53322e+06
3.00173	1.44857e+06

## Sheet: Extended Data Fig. 10f
	PC1	PC2
sgScramble_Vehicle_rep1	-46.7839	1.37722
sgScramble_Vehicle_rep2	-49.0481	1.53833
sgScramble_QC6352_rep1	58.6037	22.3807
sgScramble_QC6352_rep2	58.5214	21.527
CTSL KO_Vehicle_rep1	-45.5063	4.49979
CTSL KO_Vehicle_rep2	-44.2907	5.96754
CTSL KO_QC6352_rep1	34.2141	-27.2486
CTSL KO_QC6352_rep2	34.2899	-30.042

## Sheet: Extended Data Fig. 10g
SUM149 sgScramble					SUM149 CTSL KO
	log2FoldChange	minus_log10padj	Label			log2FoldChange	minus_log10padj	Label
IL7R	8.58648	7.3	Up-regulated		LCN6	7.65539	2.78035	Up-regulated
MUC7	7.81201	5.69	Up-regulated		FGG	6.45836	3.38112	Up-regulated
PCDH17	7.43357	4.97	Up-regulated		GCGR	6.36908	3.00731	Up-regulated
LPPR5	7.3182	4.53	Up-regulated		C1QTNF2	6.28314	3.17542	Up-regulated
RGAG1	7.28693	4.67	Up-regulated		CCDC27	6.18985	2.72541	Up-regulated
CAMKV	7.15547	4.91	Up-regulated		PRRX2	6.10946	6.71523	Up-regulated
SLAMF9	7.05	4.45	Up-regulated		IL1RL1	6.03934	3.4029	Up-regulated
SLC6A2	7.03845	4.11	Up-regulated		RGAG1	6.03767	3.16781	Up-regulated
KRT3	7.00375	4.16	Up-regulated		VWA5A	5.93094	2.56732	Up-regulated
2024-03-04	6.81599	3.93	Up-regulated		C7orf57	5.74194	2.55193	Up-regulated
KIAA1549L	6.77454	4.75	Up-regulated		CAMKV	5.69969	5.53949	Up-regulated
CPA4	6.70159	12.3	Up-regulated		CGB5	5.67177	2.24794	Up-regulated
KRTAP2-3	6.66127	3.55	Up-regulated		TMPRSS4	5.60663	2.3436	Up-regulated
OLR1	6.62499	8.19	Up-regulated		ATAD3C	5.60368	0.87381	Unchanged
MAFA	6.54244	3.37	Up-regulated		CLDN10	5.60178	2.36262	Up-regulated
SYT1	6.49877	3.32	Up-regulated		KPNA7	5.54099	3.04473	Up-regulated
LCN6	6.35294	2.03	Up-regulated		BDKRB1	5.53858	1.93278	Unchanged
ZG16	6.25773	2.92	Up-regulated		VAV1	5.53397	2.07927	Up-regulated
DACT1	6.19081	2.93	Up-regulated		MUC13	5.53217	1.79683	Unchanged
GRM2	6.156	2.71	Up-regulated		OMG	5.45859	1.69205	Unchanged
ARL14EPL	6.08363	2.86	Up-regulated		ARL14EPL	5.45376	2.26705	Up-regulated
CDK15	5.97078	0.52	Unchanged		LTA	5.45269	1.83018	Unchanged
ESM1	5.95212	2.44	Up-regulated		HBB	5.37549	2.54404	Up-regulated
FGF22	5.95205	2.65	Up-regulated		GLYATL1	5.37064	1.78461	Unchanged
COL20A1	5.90098	2.76	Up-regulated		MUC7	5.36398	2.7509	Up-regulated
CCL26	5.88569	2.47	Up-regulated		TTC24	5.28471	1.63284	Unchanged
HSPA6	5.88563	2.53	Up-regulated		FGF22	5.28274	2.06206	Up-regulated
CTD-2162K18.4	5.82311	2.75	Up-regulated		P2RX2	5.28068	1.99111	Unchanged
IL1RL1	5.81341	5.7	Up-regulated		NTN1	5.19517	2.0151	Up-regulated
C9orf47	5.78039	2.33	Up-regulated		CMPK2	5.19322	1.85073	Unchanged
C2orf78	5.73334	2.53	Up-regulated		TMC3	5.19215	1.70035	Unchanged
ACTG2	5.695	2.08	Up-regulated		CXCL10	5.19215	1.79086	Unchanged
DDC8	5.66544	2.31	Up-regulated		PCDH10	5.19022	2.23613	Up-regulated
TMEM255A	5.6031	2.3	Up-regulated		DPT	5.18885	1.80533	Unchanged
KLK5	5.56385	1.99	Unchanged		C1QTNF1-AS1	5.18767	17.9416	Up-regulated
CTRB1	5.56364	2.17	Up-regulated		KRTAP2-3	5.09104	2.06055	Up-regulated
PIANP	5.55361	2.36	Up-regulated		SUN3	5.09101	2.01483	Up-regulated
AVPR2	5.55055	2.9	Up-regulated		DMBX1	5.0091	2.24982	Up-regulated
CGB5	5.54322	2.2	Up-regulated		MZB1	4.98821	1.68263	Unchanged
CMPK2	5.49738	2.12	Up-regulated		CTRB1	4.98697	1.71527	Unchanged
LGR5	5.48789	1.85	Unchanged		SOX10	4.98575	1.69205	Unchanged
CYP26A1	5.48769	1.89	Unchanged		GPR4	4.98448	1.45	Unchanged
ZNF799	5.4446	2.28	Up-regulated		FGL1	4.98312	1.32906	Unchanged
HBB	5.43324	4.41	Up-regulated		IGSF23	4.97332	2.11228	Up-regulated
RND1	5.4099	7.41	Up-regulated		ACTBL2	4.94361	6.27891	Up-regulated
ANXA10	5.34733	1.91	Unchanged		FAM25A	4.93004	2.20086	Up-regulated
RYR2	5.32252	48.4	Up-regulated		GPR115	4.9091	8.44616	Up-regulated
ZNF804A	5.32185	1.73	Unchanged		TMEM244	4.86829	1.46104	Unchanged
FAM25A	5.31445	2.73	Up-regulated		EGR4	4.86791	0.368373	Unchanged
PDE2A	5.30396	4.82	Up-regulated		CTSW	4.86672	1.17787	Unchanged
SERPINB2	5.27971	25.2	Up-regulated		PDE6G	4.80524	14.8841	Up-regulated
LSAMP	5.27035	1.83	Unchanged		AC074091.13	4.79454	3.64813	Up-regulated
VWA5A	5.26936	2.09	Up-regulated		FAM230A	4.74489	1.35033	Unchanged
AL603965.1	5.26341	6.58	Up-regulated		LPPR5	4.74359	1.89663	Unchanged
GBP6	5.25769	1.41	Unchanged		RP1	4.74068	1.57428	Unchanged
SH2D4B	5.2439	1.4	Unchanged		ANKUB1	4.74015	1.11961	Unchanged
KPNA7	5.22028	8.13	Up-regulated		LCN10	4.73903	1.4367	Unchanged
CARD11	5.21886	1.73	Unchanged		OAS2	4.7375	1.41109	Unchanged
TMEM171	5.21327	10.8	Up-regulated		MYEOV	4.65148	1.96782	Unchanged
CRYGB	5.1763	1.65	Unchanged		SLC22A1	4.64938	1.93698	Unchanged
VGLL1	5.13717	2.51	Up-regulated		SHD	4.61001	1.15952	Unchanged
CTB-133G6.1	5.13401	2.42	Up-regulated		CAMK1G	4.60967	1.43552	Unchanged
AP000974.1	5.10808	4.4	Up-regulated		AC093323.1	4.6082	1.36878	Unchanged
C10orf55	5.09538	81.1	Up-regulated		ATOH1	4.60509	1.41534	Unchanged
KRT9	5.07739	62.8	Up-regulated		SLA	4.60499	1.25971	Unchanged
PLAU	5.07397	182	Up-regulated		BEX4	4.60495	1.19007	Unchanged
DRGX	5.04818	1.08	Unchanged		KLF1	4.60494	1.1647	Unchanged
NTN3	5.04673	1.37	Unchanged		TCP11	4.60364	1.47178	Unchanged
KLK10	5.04603	1.48	Unchanged		KHDC1L	4.54318	3.35569	Up-regulated
GPA33	5.02957	1.79	Unchanged		C11orf96	4.54101	3.24433	Up-regulated
ACTBL2	5.02455	9.85	Up-regulated		SPINK4	4.52449	3.92178	Up-regulated
SCN3B	5.01544	1.21	Unchanged		COL20A1	4.48513	1.65739	Unchanged
C1orf234	4.9722	1.67	Unchanged		APOBEC3B	4.48071	42.3474	Up-regulated
REN	4.9626	0.716	Unchanged		C15orf48	4.47108	12.2986	Up-regulated
NGF	4.94757	2.15	Up-regulated		CCIN	4.4575	0.974762	Unchanged
ISLR	4.93743	24.1	Up-regulated		CTRB2	4.45741	1.08232	Unchanged
BATF	4.91762	1.5	Unchanged		BAALC	4.45733	1.15609	Unchanged
CGB8	4.90276	1.3	Unchanged		KRT79	4.45555	1.07223	Unchanged
SCG3	4.90274	1.3	Unchanged		HIST1H2AL	4.45553	1.15289	Unchanged
CDH5	4.90115	16.6	Up-regulated		AL079342.1	4.45375	1.22558	Unchanged
SUN3	4.89911	2.07	Up-regulated		C1orf111	4.45369	1.03452	Unchanged
STX11	4.89145	3.94	Up-regulated		MOV10L1	4.45343	0.324225	Unchanged
FAIM3	4.88664	26.8	Up-regulated		POU3F1	4.45195	1.17781	Unchanged
MRPS24	4.88547	2.13	Up-regulated		FGF1	4.4488	1.33123	Unchanged
HAO1	4.88545	1.5	Unchanged		RP11-481A20.11	4.44815	1.08669	Unchanged
POU3F1	4.86911	1.43	Unchanged		RASSF6	4.3606	1.6703	Unchanged
KHDC1L	4.867	3.91	Up-regulated		RP11-181C3.1	4.3027	3.79912	Up-regulated
C1QTNF1-AS1	4.85962	23	Up-regulated		SLAMF9	4.30268	2.8267	Up-regulated
ALDH1A2	4.85351	1.53	Unchanged		LMCD1	4.30212	1.60366	Unchanged
TMEM244	4.8532	1.5	Unchanged		TRIM55	4.28861	1.10761	Unchanged
C10orf91	4.8458	8.87	Up-regulated		TMCO5A	4.28677	0.985341	Unchanged
WNT9A	4.8393	69	Up-regulated		C9orf135	4.2867	1.05946	Unchanged
ZBED2	4.83738	8.85	Up-regulated		CRYGB	4.2847	1.12918	Unchanged
RTL1	4.83146	1.02	Unchanged		GLI2	4.2847	1.03684	Unchanged
EFR3B	4.81765	3.46	Up-regulated		AZU1	4.2847	1.06754	Unchanged
ERVMER34-1	4.79741	1.19	Unchanged		MANSC4	4.28469	1.24907	Unchanged
GPR115	4.78555	18.8	Up-regulated		AC074212.3	4.28276	3.39697	Up-regulated
2024-12-01	4.76218	1.15	Unchanged		PRAM1	4.28262	0.963773	Unchanged
RP11-481A20.11	4.76114	1.27	Unchanged		HIST1H2BI	4.28071	1.06629	Unchanged
C16orf11	4.75672	1.63	Unchanged		PRAME	4.27849	0.976911	Unchanged
CRYGC	4.74953	3.56	Up-regulated		EDAR	4.2784	0.941029	Unchanged
KIAA1239	4.74823	3.31	Up-regulated		C12orf36	4.27332	16.7164	Up-regulated
LHCGR	4.73666	5.49	Up-regulated		ISLR	4.26345	18.6016	Up-regulated
ANKRD2	4.73414	27.7	Up-regulated		C2orf78	4.23332	1.44479	Unchanged
TTLL9	4.72463	1.46	Unchanged		CR769776.1	4.16455	1.43478	Unchanged
NPPC	4.72424	1.12	Unchanged		AL049747.1	4.09564	0.81835	Unchanged
TCHHL1	4.72404	0.854	Unchanged		CPNE9	4.09558	0.860622	Unchanged
FGD2	4.70887	1.6	Unchanged		KRT75	4.09545	0.940357	Unchanged
FAM230A	4.7067	1.37	Unchanged		NR0B2	4.09364	1.3792	Unchanged
KISS1	4.70557	1.21	Unchanged		KRT3	4.09225	1.5074	Unchanged
ESX1	4.69025	1.46	Unchanged		CCDC166	4.09099	1.05711	Unchanged
PRAME	4.6864	1.19	Unchanged		SPINK13	4.08859	0.904915	Unchanged
CD177	4.68099	0.58	Unchanged		NCBP2L	4.08601	0.800402	Unchanged
LGR6	4.65345	4.78	Up-regulated		RDH5	4.08487	1.32422	Unchanged
APOBEC3B	4.64335	64.6	Up-regulated		DMC1	4.084	1.20097	Unchanged
SPAM1	4.60771	0.902	Unchanged		TRIML2	4.0585	6.09772	Up-regulated
SCEL	4.59401	11.7	Up-regulated		DUSP13	4.01359	1.11394	Unchanged
ATF3	4.58797	71.6	Up-regulated		TMEM255A	4.00876	1.24624	Unchanged
C12orf36	4.58716	26.1	Up-regulated		TAS1R1	4.00639	2.08657	Up-regulated
STMND1	4.58398	1.17	Unchanged		CPA4	3.98217	7.48066	Up-regulated
SDS	4.58285	1.29	Unchanged		OLR1	3.9801	6.08977	Up-regulated
NTRK1	4.58125	1.43	Unchanged		PTPRR	3.95749	11.8314	Up-regulated
TRIM10	4.56324	1.33	Unchanged		KLHL30	3.9305	2.33773	Up-regulated
LHX2	4.53212	1.66	Unchanged		RND1	3.92974	5.59635	Up-regulated
C7orf57	4.52933	1.79	Unchanged		MSH4	3.92663	0.967416	Unchanged
PTGER1	4.50196	1.52	Unchanged		KIAA1239	3.92554	1.41032	Unchanged
PTPRR	4.46503	16.9	Up-regulated		HIST1H1C	3.91112	4.4809	Up-regulated
C1orf110	4.44532	3.19	Up-regulated		GCNT3	3.89005	2.33245	Up-regulated
SERPINE1	4.43692	14.7	Up-regulated		C4BPB	3.88591	2.54013	Up-regulated
HUNK	4.42803	1.06	Unchanged		CRISP3	3.87212	0.904413	Unchanged
SPINK6	4.41513	12	Up-regulated		TCTE1	3.86966	0.812117	Unchanged
C5orf46	4.41325	5.48	Up-regulated		TOX	3.86966	0.820926	Unchanged
MYEOV	4.4093	2.92	Up-regulated		PCDHA5	3.86705	0.828625	Unchanged
KLHL30	4.40788	3.02	Up-regulated		C11orf72	3.86705	0.822516	Unchanged
EDAR	4.40582	1.02	Unchanged		XXcos-LUCA11.5	3.86458	0.86664	Unchanged
POU3F2	4.40181	1.25	Unchanged		ARHGEF33	3.86149	0.747402	Unchanged
IL37	4.39638	1.47	Unchanged		C1QTNF9B	3.84228	1.27816	Unchanged
SLC4A4	4.38822	1.3	Unchanged		PTCHD2	3.84206	1.22296	Unchanged
KCNJ15	4.38396	5.23	Up-regulated		PVRIG	3.83926	1.23129	Unchanged
CSF2	4.38367	1.72	Unchanged		CCM2L	3.83805	1.05915	Unchanged
ZNF750	4.37965	1.37	Unchanged		TPH1	3.83757	1.13111	Unchanged
EPHA4	4.3618	2.69	Up-regulated		CARD9	3.8358	22.0139	Up-regulated
SLC9A4	4.35986	1.23	Unchanged		C5orf46	3.78207	3.27513	Up-regulated
ESYT3	4.35978	1.2	Unchanged		LPPR3	3.74953	2.05873	Up-regulated
MISP	4.35923	36.1	Up-regulated		APOC1	3.74757	4.53986	Up-regulated
AP000695.1	4.35898	0.887	Unchanged		NRIP3	3.74573	4.02722	Up-regulated
ANO2	4.35872	0.748	Unchanged		CTD-2162K18.4	3.74493	1.83843	Unchanged
DLGAP1	4.34931	1.81	Unchanged		TMEFF2	3.73824	0.863613	Unchanged
CTRB2	4.3364	1.06	Unchanged		LHCGR	3.71492	6.97161	Up-regulated
TMCO5A	4.3361	1.04	Unchanged		ANKRD2	3.70956	22.13	Up-regulated
RAET1L	4.33538	9.07	Up-regulated		NPIPB9	3.70406	1.85358	Unchanged
VIP	4.33514	0.958	Unchanged		AC016722.2	3.69723	12.153	Up-regulated
NRG1	4.33212	4.79	Up-regulated		ESPNL	3.67375	4.02015	Up-regulated
TRPV3	4.31721	2.49	Up-regulated		COPZ2	3.65461	0.876413	Unchanged
AMTN	4.30852	0.827	Unchanged		SERPINB10	3.65127	1.25505	Unchanged
MARCO	4.30775	9.87	Up-regulated		UPK1A	3.65063	1.77877	Unchanged
C16orf90	4.30555	1.48	Unchanged		AC144568.2	3.64992	1.12897	Unchanged
EFS	4.30164	0.324	Unchanged		RYR2	3.64807	23.4312	Up-regulated
CST6	4.28728	16.5	Up-regulated		CGB8	3.61113	0.729184	Unchanged
ABCG5	4.27968	0.693	Unchanged		KCNJ1	3.60811	0.741311	Unchanged
MYH15	4.26927	27.5	Up-regulated		LGR5	3.60799	0.830683	Unchanged
NYAP2	4.20495	0.77	Unchanged		KCNJ12	3.57778	15.7992	Up-regulated
CXCR6	4.2029	0.863	Unchanged		FHAD1	3.55943	9.64611	Up-regulated
IGSF11	4.17683	0.784	Unchanged		POU3F2	3.54442	0.868166	Unchanged
SYT16	4.17642	0.815	Unchanged		RPRML	3.54328	2.34315	Up-regulated
MYL1	4.17628	0.827	Unchanged		ZNF440	3.54147	0.777015	Unchanged
RASGRP2	4.17544	0.889	Unchanged		AP000322.54	3.53836	0.862071	Unchanged
KANK4	4.17038	1.25	Unchanged		DNAH5	3.52483	5.37131	Up-regulated
SHD	4.14824	0.988	Unchanged		IL7R	3.50513	6.90611	Up-regulated
AP000322.54	4.14783	1.12	Unchanged		S100A9	3.49951	4.38128	Up-regulated
CCDC27	4.14711	1.29	Unchanged		CSF2	3.49289	1.58926	Unchanged
MYLPF	4.13756	1.26	Unchanged		MARCO	3.49283	5.83339	Up-regulated
KLF17	4.1336	1.48	Unchanged		C1orf110	3.48408	3.03179	Up-regulated
CCR7	4.12382	1.08	Unchanged		TMEM156	3.43429	17.8605	Up-regulated
HS3ST5	4.12259	0.988	Unchanged		SDR42E2	3.43232	0.822731	Unchanged
CPB2	4.12103	1.22	Unchanged		MAFA	3.42622	1.01616	Unchanged
AIM2	4.11996	0.723	Unchanged		KRTAP5-1	3.42468	0.941102	Unchanged
PEAR1	4.11799	4.52	Up-regulated		RASL11B	3.42337	0.935416	Unchanged
TNC	4.11752	59.8	Up-regulated		DDC8	3.4233	0.92745	Unchanged
RDH5	4.11319	1.43	Unchanged		FILIP1L	3.42134	0.781532	Unchanged
ADAMTS15	4.108	2.32	Up-regulated		ACBD7	3.40735	4.70457	Up-regulated
AL138815.1	4.09147	0.756	Unchanged		PLCH2	3.4068	4.00297	Up-regulated
GABRQ	4.08261	1.25	Unchanged		COL15A1	3.40419	24.0752	Up-regulated
SP140	4.08174	3.04	Up-regulated		SERPINB2	3.39646	9.99662	Up-regulated
ADAM19	4.07595	72	Up-regulated		TMEM171	3.38752	6.62067	Up-regulated
MB21D2	4.07012	13.7	Up-regulated		APOL1	3.38439	2.13336	Up-regulated
ACY3	4.0627	0.762	Unchanged		RFPL4B	3.37768	3.12788	Up-regulated
DLL4	4.0037	8.2	Up-regulated		KIAA1549L	3.36354	3.21362	Up-regulated
FMN2	3.99526	2.03	Up-regulated		ACP5	3.36145	3.4	Up-regulated
ARL14	3.99401	20.9	Up-regulated		RAET1L	3.35	5.74179	Up-regulated
FAM25C	3.97853	0.29	Unchanged		LSAMP	3.30892	0.804389	Unchanged
KCNJ12	3.97481	16.3	Up-regulated		INPP5D	3.30665	0.718169	Unchanged
DOK7	3.97179	8.19	Up-regulated		IL6	3.30602	3.51157	Up-regulated
DNAH5	3.97098	7.48	Up-regulated		HSPA6	3.30538	0.888243	Unchanged
RBM24	3.96888	3.22	Up-regulated		ESYT3	3.30489	0.755173	Unchanged
PRRX2	3.9686	6.72	Up-regulated		MSX1	3.30426	3.45164	Up-regulated
SORCS3	3.93229	0.788	Unchanged		PDZK1	3.3034	1.29647	Unchanged
TTC24	3.92614	0.971	Unchanged		CRYGC	3.30332	2.71088	Up-regulated
RSAD2	3.903	0.598	Unchanged		HLA-DQB1	3.30304	1.26587	Unchanged
ITGB3	3.90263	3.23	Up-regulated		PTPRC	3.30225	1.44266	Unchanged
AC110619.2	3.90099	0.786	Unchanged		OLFM2	3.30031	0.783786	Unchanged
ABI3BP	3.89998	0.864	Unchanged		C16orf92	3.29888	0.780858	Unchanged
UPP2	3.89895	0.935	Unchanged		ZIC2	3.29858	1.36596	Unchanged
INPP5D	3.89894	0.936	Unchanged		ASB2	3.29687	0.611286	Unchanged
LRRN4	3.89748	8.05	Up-regulated		RAB3B	3.2936	11.1088	Up-regulated
MUC4	3.88163	3.4	Up-regulated		BCL2L10	3.28469	0.5792	Unchanged
APOL1	3.87612	2.2	Up-regulated		SLC4A4	3.28152	0.697239	Unchanged
C1orf111	3.86992	0.832	Unchanged		ITGAM	3.28127	0.6454	Unchanged
SLC9C1	3.86927	0.731	Unchanged		TMEM239	3.28111	0.609021	Unchanged
RP11-187E13.1	3.86854	0.596	Unchanged		KIF1A	3.28105	0.59403	Unchanged
MLIP	3.86747	1.97	Unchanged		KRT9	3.27752	32.197	Up-regulated
MDGA1	3.84881	8.03	Up-regulated		CDK15	3.27512	0.213242	Unchanged
CLEC9A	3.84222	0.918	Unchanged		MISP	3.27231	21.7087	Up-regulated
CRYGD	3.83409	0.614	Unchanged		NEDD9	3.25815	18.0506	Up-regulated
SERPINB10	3.82908	3.57	Up-regulated		MESP2	3.24656	12.2406	Up-regulated
LCN10	3.81738	1.07	Unchanged		LST1	3.24635	1.13907	Unchanged
SHISA2	3.81478	11.6	Up-regulated		GPR68	3.2348	1.22343	Unchanged
RCSD1	3.80493	1.04	Unchanged		CTSS	3.23165	1.47722	Unchanged
C15orf48	3.80378	15.9	Up-regulated		C10orf67	3.23108	2.42033	Up-regulated
KCNB2	3.80222	14.4	Up-regulated		BCKDHA	3.23059	1.23374	Unchanged
BTBD19	3.79999	23.3	Up-regulated		C10orf55	3.21673	31.7535	Up-regulated
C4BPB	3.7958	5.35	Up-regulated		ASTN1	3.21081	1.93402	Unchanged
PTHLH	3.79043	4.24	Up-regulated		AMHR2	3.20611	2.02634	Up-regulated
NEDD9	3.78353	32.5	Up-regulated		ISG20	3.17466	8.07901	Up-regulated
TCTEX1D4	3.77659	8.08	Up-regulated		AC145676.2	3.17021	0.66286	Unchanged
ESPNL	3.76188	3.73	Up-regulated		C19orf33	3.17016	2.84178	Up-regulated
RASD1	3.75621	6.15	Up-regulated		GZMM	3.16932	1.32964	Unchanged
FGG	3.75569	1.92	Unchanged		AC026310.1	3.16902	0.796491	Unchanged
PRR22	3.7549	3.78	Up-regulated		SLC6A2	3.16642	0.928353	Unchanged
AKAP12	3.72634	114	Up-regulated		HBA1	3.16622	0.768745	Unchanged
IL11	3.70078	55.9	Up-regulated		REG4	3.16501	0.681597	Unchanged
AC144568.2	3.69482	1.78	Unchanged		PRR16	3.16197	0.640858	Unchanged
RFX8	3.67706	2.34	Up-regulated		C17orf78	3.15746	0.722581	Unchanged
BCKDHA	3.6753	1.17	Unchanged		POSTN	3.15602	0.62659	Unchanged
SHC4	3.67263	18.6	Up-regulated		OTC	3.15536	0.586662	Unchanged
TAS1R1	3.67137	1.26	Unchanged		AC007773.3	3.14124	3.14459	Up-regulated
HAP1	3.66761	29.5	Up-regulated		GPER1	3.13728	6.56112	Up-regulated
DUSP5	3.66739	36.5	Up-regulated		C10orf91	3.13227	5.70084	Up-regulated
TUFT1	3.65727	51.4	Up-regulated		CYP11A1	3.12771	2.3215	Up-regulated
TLR10	3.65576	0.258	Unchanged		CD22	3.12467	19.224	Up-regulated
MOV10L1	3.65574	0.258	Unchanged		DOK7	3.12333	5.35911	Up-regulated
EGR4	3.65574	0.258	Unchanged		CDH23	3.11122	2.28173	Up-regulated
PSAPL1	3.6509	4.21	Up-regulated		PSAPL1	3.10819	3.98384	Up-regulated
RNF223	3.65012	19.6	Up-regulated		AL031666.2	3.10744	3.36403	Up-regulated
FAM101A	3.64312	4.89	Up-regulated		PSORS1C2	3.10588	2.91211	Up-regulated
PARM1	3.63498	13.3	Up-regulated		CASQ2	3.10151	1.28033	Unchanged
BNIPL	3.63478	1.13	Unchanged		ZNF726	3.09329	3.4839	Up-regulated
DPT	3.62694	1.03	Unchanged		VASH2	3.09121	1.32416	Unchanged
CD274	3.61887	6.77	Up-regulated		AC187652.1	3.09044	2.25415	Up-regulated
FER1L6	3.60302	0.6	Unchanged		RFX8	3.08812	1.35787	Unchanged
AC093323.1	3.60072	0.972	Unchanged		PDE2A	3.08798	3.31047	Up-regulated
RYR1	3.59966	0.703	Unchanged		CNTD2	3.06567	4.3992	Up-regulated
ZNF347	3.59735	0.764	Unchanged		ZNF157	3.04473	2.41552	Up-regulated
TPH1	3.59703	1.07	Unchanged		ST18	3.03953	2.88467	Up-regulated
C20orf201	3.5964	0.787	Unchanged		PLAU	3.03824	64.4518	Up-regulated
ALPK2	3.59319	1.18	Unchanged		ARL14	3.02668	17.5158	Up-regulated
TRIML2	3.59089	7.48	Up-regulated		RARRES3	3.01962	1.0761	Unchanged
CDKN1A	3.58665	141	Up-regulated		AC090673.2	3.01841	0.525307	Unchanged
GREM1	3.58496	39.9	Up-regulated		PCDH17	3.01482	1.87312	Unchanged
KIF4B	3.56729	0.906	Unchanged		KIAA1755	3.01442	2.39589	Up-regulated
NLRP10	3.56354	0.569	Unchanged		C3AR1	3.01202	1.13708	Unchanged
IL2RG	3.56322	0.651	Unchanged		C16orf90	3.01159	0.745044	Unchanged
C10orf115	3.56296	0.711	Unchanged		DUSP5	3.01153	22.5723	Up-regulated
UPK1B	3.56293	0.716	Unchanged		RP11-644F5.10	3.01131	4.78985	Up-regulated
TRAPPC5	3.56265	0.773	Unchanged		TNFRSF10D	3.0104	0.597476	Unchanged
S1PR1	3.55984	6.13	Up-regulated		HUS1B	3.00859	1.17794	Unchanged
PDE6G	3.55961	7.38	Up-regulated		NCF1	3.00853	0.616534	Unchanged
IL23A	3.55945	7.87	Up-regulated		C17orf105	3.00819	0.572233	Unchanged
SEMA7A	3.55783	47.1	Up-regulated		ATP6V0D2	3.00676	1.21708	Unchanged
CD53	3.55775	0.804	Unchanged		SIRPB2	3.00658	8.71442	Up-regulated
PRR5L	3.54988	24.8	Up-regulated		XCR1	3.00597	0.660755	Unchanged
MMP13	3.53768	1.04	Unchanged		ARHGAP20	3.00559	0.636439	Unchanged
TNFSF15	3.53743	30.2	Up-regulated		SDS	3.00547	0.629316	Unchanged
PLA2G10	3.52796	0.742	Unchanged		GPX3	2.9806	2.31583	Up-regulated
C1orf137	3.52608	0.681	Unchanged		STX11	2.97705	2.56962	Up-regulated
CCIN	3.52576	0.67	Unchanged		ANK1	2.96895	7.64272	Up-regulated
IGLON5	3.52549	0.661	Unchanged		TMEM158	2.9637	55.0554	Up-regulated
PLSCR2	3.52489	0.641	Unchanged		MPP2	2.9551	4.45687	Up-regulated
RASL10A	3.5246	0.63	Unchanged		AKAP12	2.94376	66.5534	Up-regulated
KLF14	3.52291	0.565	Unchanged		OASL	2.94333	18.9653	Up-regulated
HGFAC	3.52272	0.558	Unchanged		CST6	2.93893	8.07325	Up-regulated
GGNBP1	3.50889	1.66	Unchanged		C6orf25	2.92854	6.46467	Up-regulated
GZMM	3.50127	1.64	Unchanged		SDPR	2.92097	0.902887	Unchanged
GPR1	3.50051	1.97	Unchanged		NPIPB7	2.92089	1.0543	Unchanged
GAB3	3.49981	0.953	Unchanged		AL031663.2	2.91541	2.20119	Up-regulated
MYOZ3	3.48808	0.66	Unchanged		UCN2	2.90862	13.581	Up-regulated
AC090673.2	3.48759	0.653	Unchanged		NRGN	2.89346	11.4547	Up-regulated
IL15RA	3.48724	3.06	Up-regulated		SPINK6	2.88917	7.13608	Up-regulated
HEY2	3.48272	0.575	Unchanged		YPEL4	2.87959	2.59826	Up-regulated
SLC22A2	3.46736	0.24	Unchanged		SLCO5A1	2.87597	0.506262	Unchanged
RPA4	3.46733	0.978	Unchanged		HIST2H4B	2.8728	2.75579	Up-regulated
C14orf64	3.46345	11.2	Up-regulated		NPPC	2.87194	0.461098	Unchanged
CD22	3.46045	18.5	Up-regulated		TMEM52B	2.87173	0.511333	Unchanged
HBEGF	3.45474	23.1	Up-regulated		FAT3	2.86802	0.602183	Unchanged
SOCS1	3.45433	1.91	Unchanged		ICAM4	2.86747	0.48628	Unchanged
PCDH10	3.45057	2.45	Up-regulated		MB21D2	2.86548	4.37087	Up-regulated
ADAMTSL1	3.44887	1.53	Unchanged		WDR96	2.85902	4.13806	Up-regulated
MATN3	3.44401	2.17	Up-regulated		CTSV	2.85201	22.7626	Up-regulated
KIAA1199	3.43866	30.3	Up-regulated		IRX6	2.85196	0.481739	Unchanged
PTGER4	3.42425	6.75	Up-regulated		HLA-DPB1	2.84912	0.545417	Unchanged
PADI1	3.4232	25.6	Up-regulated		HS3ST5	2.84714	0.540671	Unchanged
LPPR3	3.41537	2.24	Up-regulated		ZG16	2.84544	0.702703	Unchanged
MRVI1	3.41009	0.865	Unchanged		VSX1	2.84471	0.589017	Unchanged
ACVR1C	3.40436	2.43	Up-regulated		AC018755.1	2.84355	3.65586	Up-regulated
HBA2	3.40224	0.958	Unchanged		HAO1	2.84277	0.590776	Unchanged
RP11-297N6.4	3.39122	2.62	Up-regulated		CARD11	2.84269	0.604005	Unchanged
SERPINB9	3.38781	7.95	Up-regulated		CPT1C	2.84209	0.572929	Unchanged
SOX15	3.37254	62.8	Up-regulated		ABI3BP	2.84143	0.521758	Unchanged
SLC4A9	3.36941	0.949	Unchanged		TEKT2	2.84136	0.475411	Unchanged
FAM19A3	3.36363	0.825	Unchanged		REN	2.84134	0.301987	Unchanged
SERPIND1	3.36321	0.83	Unchanged		NIPAL4	2.84087	0.581074	Unchanged
ALOX15	3.36314	1.51	Unchanged		DMRTA2	2.84075	0.616646	Unchanged
RAB3B	3.35922	14.8	Up-regulated		LRRN4	2.83874	4.20627	Up-regulated
SDPR	3.35485	0.906	Unchanged		C7orf65	2.83623	0.572929	Unchanged
NRIP3	3.34868	5.21	Up-regulated		NCCRP1	2.8344	1.8301	Unchanged
FGD3	3.34174	18.8	Up-regulated		PKD1L1	2.8336	0.982987	Unchanged
PDZK1	3.34136	1.66	Unchanged		UPK1B	2.83286	0.50408	Unchanged
BAALC	3.33658	0.778	Unchanged		CTSE	2.83276	1.72972	Unchanged
PDCD1LG2	3.33034	5.4	Up-regulated		RGS2	2.82678	15.1915	Up-regulated
SSTR1	3.32901	3.3	Up-regulated		EVI2B	2.82337	4.20378	Up-regulated
NPNT	3.32323	14.9	Up-regulated		GAL	2.81584	15.2077	Up-regulated
GAL	3.32203	21.6	Up-regulated		PRR5L	2.79757	22.4378	Up-regulated
TRIM6	3.31583	0.708	Unchanged		ZNF556	2.77968	3.72412	Up-regulated
OSGIN1	3.31405	13.7	Up-regulated		RASGRP1	2.77378	4.43095	Up-regulated
RAPGEF4	3.3045	1.28	Unchanged		PARM1	2.77155	6.34116	Up-regulated
ARC	3.29269	1.64	Unchanged		SLC14A2	2.76131	0.789409	Unchanged
RP11-455G16.1	3.29139	0.875	Unchanged		TMPRSS11E	2.7579	1.08339	Unchanged
CCRN4L	3.28617	15.9	Up-regulated		CTD-2600O9.1	2.75574	0.872008	Unchanged
RSPO3	3.27657	0.76	Unchanged		CAPN14	2.75506	1.00829	Unchanged
BIK	3.27173	16.1	Up-regulated		MEOX1	2.75059	0.853543	Unchanged
P2RX2	3.27004	1.22	Unchanged		KLK6	2.74998	3.42312	Up-regulated
GALNT12	3.26761	44.8	Up-regulated		AC006547.14	2.74025	0.954448	Unchanged
IL6	3.25848	3.39	Up-regulated		FAM222A	2.73757	7.82397	Up-regulated
KCNQ3	3.256	3	Up-regulated		PHLDA2	2.73102	22.925	Up-regulated
KIAA1755	3.24342	2.88	Up-regulated		GRIN1	2.72368	1.47709	Unchanged
IL24	3.2427	7.98	Up-regulated		LY6G5C	2.72069	4.14014	Up-regulated
LETM2	3.24229	6.11	Up-regulated		PAEP	2.71963	1.21964	Unchanged
GMFG	3.23933	0.219	Unchanged		ZNF850	2.71855	10.9855	Up-regulated
COL15A1	3.23628	20.4	Up-regulated		C21orf49	2.71339	1.19221	Unchanged
FYB	3.22861	8.62	Up-regulated		NFAM1	2.70784	2.33167	Up-regulated
PRSS56	3.22498	0.463	Unchanged		LYG2	2.70428	0.994026	Unchanged
PRSS48	3.22393	0.476	Unchanged		FAIM3	2.70147	13.1009	Up-regulated
TREML2	3.22127	0.834	Unchanged		RBFOX3	2.70032	1.65515	Unchanged
UPK2	3.21876	14.4	Up-regulated		RASD1	2.69092	3.81548	Up-regulated
FAM27E2	3.21847	0.541	Unchanged		PEAR1	2.68316	2.57016	Up-regulated
ICAM4	3.21369	0.661	Unchanged		ATOH7	2.67882	2.33583	Up-regulated
MYO7B	3.21255	85.9	Up-regulated		AL603965.1	2.67794	2.93825	Up-regulated
NEXN	3.19501	20.9	Up-regulated		KRT80	2.67629	242.538	Up-regulated
TMEM158	3.18232	59	Up-regulated		KCTD14	2.6635	0.618888	Unchanged
LCA10	3.18229	5.34	Up-regulated		MMP20	2.65851	0.457489	Unchanged
TMEM200A	3.18209	4.06	Up-regulated		ACPT	2.65568	0.621259	Unchanged
NCCRP1	3.1777	2.53	Up-regulated		PRDM6	2.65515	0.536294	Unchanged
ANKRD53	3.17268	0.7	Unchanged		CACNA1G	2.65457	0.576846	Unchanged
PHGR1	3.17221	0.51	Unchanged		C22orf24	2.6536	0.978981	Unchanged
SOST	3.17201	0.516	Unchanged		FAM129C	2.65142	0.471703	Unchanged
ERC2	3.17137	0.533	Unchanged		SOAT2	2.65049	0.594203	Unchanged
ANKUB1	3.1699	0.574	Unchanged		RYR1	2.64933	0.437056	Unchanged
TMEFF2	3.16747	0.632	Unchanged		MRVI1	2.64882	0.534904	Unchanged
CHRDL2	3.16225	0.839	Unchanged		BATF2	2.64874	0.552006	Unchanged
RGS16	3.15561	9.99	Up-regulated		SPOCK2	2.64871	60.5409	Up-regulated
SH2D2A	3.15547	15	Up-regulated		CXCL12	2.64684	0.471173	Unchanged
S100A9	3.15024	3.05	Up-regulated		SYCE3	2.64597	0.789669	Unchanged
SERPINB7	3.14375	24.6	Up-regulated		FAM83E	2.64487	8.70168	Up-regulated
ISG20	3.13856	9.65	Up-regulated		ESX1	2.64312	0.720418	Unchanged
P2RY6	3.13452	16.4	Up-regulated		DKFZP779L1853	2.64122	0.753339	Unchanged
SLC22A1	3.13318	2.19	Up-regulated		RPA4	2.64067	0.793523	Unchanged
VASN	3.13283	19.1	Up-regulated		PADI1	2.63997	17.0539	Up-regulated
CYP4F2	3.12953	0.704	Unchanged		RP1-32I10.10	2.63892	0.679148	Unchanged
RBPJL	3.1283	0.796	Unchanged		CCR7	2.63512	0.668969	Unchanged
SEMA3A	3.12718	12.3	Up-regulated		SPTSSB	2.62966	5.47478	Up-regulated
ACKR4	3.12397	0.516	Unchanged		EPSTI1	2.62432	5.13514	Up-regulated
GAL3ST4	3.11113	0.736	Unchanged		TTYH1	2.62221	2.11045	Up-regulated
CCNB3	3.10849	1.75	Unchanged		PATL2	2.61403	1.67349	Unchanged
KRT23	3.10452	3.88	Up-regulated		RBM24	2.61214	2.0873	Up-regulated
SOAT2	3.10437	1.1	Unchanged		TCTEX1D4	2.60828	3.75486	Up-regulated
EFNA2	3.10102	0.687	Unchanged		HTR1D	2.60773	8.89152	Up-regulated
HIST1H2BI	3.10074	0.684	Unchanged		JAM3	2.60205	1.27251	Unchanged
DAPP1	3.10039	13.3	Up-regulated		C16orf11	2.58927	0.896437	Unchanged
TMEM156	3.09691	20.4	Up-regulated		RDM1	2.58909	7.74816	Up-regulated
TMEM239	3.0926	0.622	Unchanged		FAM111B	2.58488	33.6842	Up-regulated
MMP9	3.08507	4.73	Up-regulated		AC062017.1	2.57958	1.93551	Unchanged
NAV3	3.07983	2.86	Up-regulated		SOX15	2.57735	33.3728	Up-regulated
ADAMTS6	3.07968	5.68	Up-regulated		SH2D6	2.56747	5.35511	Up-regulated
GJB7	3.07905	0.538	Unchanged		RNF223	2.56057	8.92105	Up-regulated
AMZ1	3.07878	19.4	Up-regulated		CCDC74A	2.55645	6.92729	Up-regulated
AC027228.1	3.07655	0.512	Unchanged		MAG	2.54934	0.671092	Unchanged
RBFOX3	3.07402	2.62	Up-regulated		RLN2	2.54865	0.717715	Unchanged
RSPH6A	3.07217	0.463	Unchanged		ZNF660	2.54556	0.766535	Unchanged
RP11-178C3.1	3.06787	0.718	Unchanged		REEP1	2.54519	0.903679	Unchanged
CALB1	3.06586	3.34	Up-regulated		DAW1	2.5385	8.55185	Up-regulated
FGFR3	3.06555	20.2	Up-regulated		EEPD1	2.53704	1.93174	Unchanged
ZNF850	3.05195	15.3	Up-regulated		METTL7B	2.53666	0.631556	Unchanged
SOSTDC1	3.04652	0.897	Unchanged		DACT1	2.53475	0.841591	Unchanged
LAT2	3.04186	4.81	Up-regulated		VASN	2.53382	9.45598	Up-regulated
IFIT1	3.04133	5.58	Up-regulated		ZNF703	2.52978	7.45942	Up-regulated
UCN2	3.03554	16	Up-regulated		RP11-41O4.1	2.52769	3.94994	Up-regulated
FAM101B	3.03486	17.2	Up-regulated		CDKN1A	2.52742	70.2338	Up-regulated
RASGRF1	3.02734	7.97	Up-regulated		OVOL3	2.52013	1.65307	Unchanged
PCDH7	3.02732	9.59	Up-regulated		FGFR3	2.50844	12.9757	Up-regulated
ZNF703	3.02685	12.8	Up-regulated		MB	2.50816	19.5043	Up-regulated
TCP11	3.01507	1.03	Unchanged		CD274	2.50474	2.42247	Up-regulated
DUSP8	3.00167	11.6	Up-regulated		OTOP1	2.50466	2.01386	Up-regulated
ZNF737	2.99526	1.43	Unchanged		FOSL1	2.50168	109.622	Up-regulated
PHLDA2	2.99108	27.9	Up-regulated		WNT9A	2.50116	18.5926	Up-regulated
ARHGAP20	2.99013	0.667	Unchanged		CXCL11	2.49746	1.70257	Unchanged
RNF144A	2.98411	0.727	Unchanged		ESR2	2.48471	2.74939	Up-regulated
AC016722.2	2.98223	8.93	Up-regulated		TNFSF14	2.47271	5.49118	Up-regulated
FLNC	2.97363	9.55	Up-regulated		TUFT1	2.46256	20.7567	Up-regulated
CARD16	2.97136	0.625	Unchanged		SERPINE1	2.46152	5.00634	Up-regulated
NCF1	2.97042	0.638	Unchanged		AP001631.10	2.45537	2.28268	Up-regulated
SPHK1	2.96666	166	Up-regulated		CLDN1	2.45232	84.453	Up-regulated
FOSL1	2.96632	148	Up-regulated		GPR17	2.45163	2.89873	Up-regulated
NCF2	2.94932	17.7	Up-regulated		CTHRC1	2.44859	11.0664	Up-regulated
COL5A3	2.94735	0.649	Unchanged		MYO7B	2.43926	47.7578	Up-regulated
MUC12	2.94309	0.631	Unchanged		ATF3	2.43694	22.1594	Up-regulated
2024-03-03	2.94117	3.02	Up-regulated		MTTP	2.43477	2.15161	Up-regulated
GCNT3	2.9396	2.68	Up-regulated		KLK5	2.4341	0.477645	Unchanged
KRT80	2.93387	296	Up-regulated		SSTR1	2.43261	2.48034	Up-regulated
OASL	2.93227	20.9	Up-regulated		NOX1	2.43247	0.617346	Unchanged
LUZPP1	2.93022	0.516	Unchanged		AVPR2	2.43219	1.44332	Unchanged
OAS2	2.92164	0.838	Unchanged		AC069547.1	2.42891	1.30685	Unchanged
GCGR	2.91954	0.796	Unchanged		CHRNG	2.42882	0.917078	Unchanged
CLDN14	2.91892	0.461	Unchanged		HUNK	2.42767	0.401032	Unchanged
IL1R2	2.91666	5.36	Up-regulated		NPIPB6	2.42757	2.66239	Up-regulated
CELF6	2.91355	0.732	Unchanged		RORA	2.42739	0.439477	Unchanged
ANKRD33B	2.90555	0.515	Unchanged		BEST3	2.42676	0.534867	Unchanged
CAPN14	2.90287	1.39	Unchanged		KLF15	2.42639	0.501833	Unchanged
C19orf67	2.90208	0.494	Unchanged		RP11-455G16.1	2.4244	0.665111	Unchanged
ARR3	2.89798	0.605	Unchanged		GRIN2C	2.42366	0.471245	Unchanged
GPR64	2.89722	7.02	Up-regulated		MICB	2.42332	35.9488	Up-regulated
EPSTI1	2.89223	6.18	Up-regulated		C1orf61	2.42325	3.91299	Up-regulated
CRYBA2	2.89126	4.29	Up-regulated		KCNH2	2.4232	0.85459	Unchanged
C10orf67	2.8894	1.99	Unchanged		SH3GL3	2.42135	0.471245	Unchanged
DLEU7	2.88698	2.02	Up-regulated		ART4	2.42008	0.421142	Unchanged
PIWIL2	2.87937	0.976	Unchanged		TBXA2R	2.41822	0.616534	Unchanged
FAM83E	2.87468	11.9	Up-regulated		SLC9A4	2.41653	0.598565	Unchanged
SLC14A2	2.86868	0.677	Unchanged		FKSG48	2.41608	0.644403	Unchanged
CTSV	2.86709	22.9	Up-regulated		FAM101B	2.41359	9.45904	Up-regulated
PRSS3	2.84815	4.57	Up-regulated		HAP1	2.41205	12.5682	Up-regulated
SIRPB2	2.84621	8.21	Up-regulated		C9orf152	2.41175	9.73998	Up-regulated
ANO1	2.84164	11.9	Up-regulated		APOL3	2.40953	3.55642	Up-regulated
NKX3-1	2.84114	12.2	Up-regulated		SERPINB9	2.40397	4.18857	Up-regulated
ANK1	2.83866	8.62	Up-regulated		C19orf38	2.39369	1.87126	Unchanged
ZNF726	2.83502	4.03	Up-regulated		SLC6A7	2.38876	1.21116	Unchanged
TXK	2.83122	0.997	Unchanged		PFN4	2.38644	1.70858	Unchanged
HIST2H4B	2.83025	2.77	Up-regulated		ASF1B	2.38313	103.266	Up-regulated
RASL11B	2.81952	0.959	Unchanged		PSORS1C1	2.38041	2.67367	Up-regulated
HEPHL1	2.80996	8.09	Up-regulated		CTB-133G6.1	2.37348	1.16852	Unchanged
SPOCD1	2.80847	4.45	Up-regulated		HIST1H3D	2.36392	2.74939	Up-regulated
HSH2D	2.80256	10.7	Up-regulated		ISG15	2.35887	31.0048	Up-regulated
IL20	2.79458	0.913	Unchanged		SLC30A10	2.34896	0.97244	Unchanged
MICB	2.79428	52.5	Up-regulated		KCNMB4	2.34828	3.17522	Up-regulated
FOXQ1	2.78936	43.5	Up-regulated		2024-03-04	2.34614	1.0401	Unchanged
CLDN1	2.78805	113	Up-regulated		CH25H	2.34613	0.789597	Unchanged
CNGA3	2.78778	0.696	Unchanged		LMO1	2.34133	2.61051	Up-regulated
AP001652.1	2.78625	0.573	Unchanged		ANO1	2.33628	7.9273	Up-regulated
SPOCK2	2.78426	67.4	Up-regulated		GPR114	2.33449	0.674149	Unchanged
MAB21L1	2.7628	0.554	Unchanged		PDGFRB	2.33428	2.31454	Up-regulated
ECM1	2.75528	16	Up-regulated		C14orf64	2.32617	6.24474	Up-regulated
CARD9	2.75314	13.8	Up-regulated		AP003733.1	2.32565	9.66693	Up-regulated
RGS2	2.74935	17.8	Up-regulated		GPR37L1	2.3231	7.21287	Up-regulated
ACBD7	2.74883	3.7	Up-regulated		ADAMTS6	2.31462	2.96297	Up-regulated
KBTBD8	2.74505	2.13	Up-regulated		C20orf201	2.31422	0.493536	Unchanged
CABP4	2.74436	0.461	Unchanged		GALNT16	2.31404	0.629448	Unchanged
TMEM210	2.73918	0.528	Unchanged		TMCC3	2.307	1.16982	Unchanged
GLI2	2.73841	0.538	Unchanged		RP11-113D6.6	2.30516	0.562809	Unchanged
PKD1L2	2.73093	3.29	Up-regulated		MFAP2	2.3026	16.0777	Up-regulated
NECAB1	2.72324	5.04	Up-regulated		RP11-368I7.4	2.30222	0.578628	Unchanged
OTOP1	2.72031	2.57	Up-regulated		RHCE	2.29956	6.66506	Up-regulated
JAG1	2.71958	102	Up-regulated		MLF1IP	2.29786	85.2385	Up-regulated
FGD6	2.71671	30.1	Up-regulated		PXT1	2.2935	0.416976	Unchanged
SLC9A2	2.71569	5.56	Up-regulated		NXPH3	2.29347	0.876198	Unchanged
PSORS1C2	2.71556	2.87	Up-regulated		KLF17	2.29277	0.918613	Unchanged
TCTE1	2.71438	0.5	Unchanged		RGCC	2.29164	3.28679	Up-regulated
SLC35D3	2.71378	0.512	Unchanged		SCN3B	2.29076	0.313944	Unchanged
LAMC2	2.70908	299	Up-regulated		FGD3	2.29066	9.05906	Up-regulated
MAP7D2	2.69848	3.99	Up-regulated		ATP6V0C	2.29062	0.319626	Unchanged
MAG	2.69795	0.601	Unchanged		HBA2	2.28972	0.359683	Unchanged
AC062017.1	2.69637	1.99	Unchanged		RAET1E	2.2884	13.5743	Up-regulated
PRDM1	2.69354	3.65	Up-regulated		TFPI2	2.28724	60.3814	Up-regulated
LAMP3	2.69328	3	Up-regulated		HIST1H3G	2.28538	1.813	Unchanged
EID3	2.68659	0.577	Unchanged		IL23A	2.28064	3.2659	Up-regulated
HIST2H4A	2.68632	0.518	Unchanged		GBP6	2.27897	0.327485	Unchanged
ADRA1B	2.68098	18.2	Up-regulated		SH2D4B	2.27894	0.32582	Unchanged
ISG15	2.67827	42.6	Up-regulated		OAS3	2.27079	40.0846	Up-regulated
SAMD9	2.67736	30.5	Up-regulated		AP000974.1	2.26852	2.07938	Up-regulated
TBXA2R	2.67469	0.591	Unchanged		SPHK1	2.26849	93.9697	Up-regulated
BARX1	2.67033	0.564	Unchanged		HERC5	2.26759	3.75119	Up-regulated
LCK	2.67017	2.93	Up-regulated		C9orf173	2.26711	3.34296	Up-regulated
PTPRB	2.66891	7.15	Up-regulated		MUC4	2.25981	1.03645	Unchanged
MEGF10	2.66617	0.412	Unchanged		BTBD19	2.25881	9.41241	Up-regulated
GLYATL2	2.66075	0.392	Unchanged		EFCAB5	2.25833	4.78966	Up-regulated
SLC6A7	2.65933	1.36	Unchanged		TFPI	2.25774	0.842905	Unchanged
FST	2.65921	9.57	Up-regulated		EXD1	2.25612	0.717226	Unchanged
PPP1R14C	2.65123	46.4	Up-regulated		LONRF3	2.25549	2.63534	Up-regulated
HBA1	2.65119	0.807	Unchanged		LRRC29	2.25258	2.84393	Up-regulated
EPHA2	2.64828	244	Up-regulated		RLN1	2.24965	0.778719	Unchanged
CD68	2.64581	102	Up-regulated		NEIL3	2.2451	44.1428	Up-regulated
AC026310.1	2.6454	0.973	Unchanged		C10orf10	2.24246	2.36888	Up-regulated
FAM222A	2.64435	10.2	Up-regulated		FOXQ1	2.24178	26.865	Up-regulated
CSMD3	2.63546	0.395	Unchanged		MYH15	2.2395	9.30829	Up-regulated
CYR61	2.63237	110	Up-regulated		CRLF1	2.2322	1.00251	Unchanged
EBF4	2.63181	0.341	Unchanged		AP005482.1	2.23052	1.09297	Unchanged
AKR1CL1	2.62897	0.36	Unchanged		MEF2BNB	2.22779	3.80567	Up-regulated
AC006014.1	2.62756	0.369	Unchanged		PSMB9	2.22142	31.6049	Up-regulated
CARD17	2.62605	0.378	Unchanged		PADI3	2.22132	4.04023	Up-regulated
CYP11A1	2.62334	2.03	Up-regulated		RP11-122A3.2	2.22089	1.29224	Unchanged
NID2	2.62292	87.3	Up-regulated		DHFR	2.21856	101.833	Up-regulated
KLHL3	2.62169	0.404	Unchanged		KCNK7	2.2171	1.15507	Unchanged
HTR1D	2.62089	9.74	Up-regulated		TCF7	2.21262	15.6032	Up-regulated
SPDYE2B	2.61939	0.537	Unchanged		PI3	2.21254	20.5839	Up-regulated
OR2H2	2.6191	0.435	Unchanged		TCTE3	2.21204	5.19048	Up-regulated
SFN	2.61715	164	Up-regulated		KIF17	2.21086	1.97744	Unchanged
AC112721.1	2.61667	1.91	Unchanged		S1PR5	2.20992	1.40898	Unchanged
ZNF365	2.61171	15.9	Up-regulated		NPNT	2.20955	5.77878	Up-regulated
WFDC10B	2.60886	0.396	Unchanged		GPR3	2.20882	35.2151	Up-regulated
FHAD1	2.60615	7.24	Up-regulated		LETM2	2.20733	2.83409	Up-regulated
ARSI	2.60545	23	Up-regulated		SDSL	2.20538	9.43348	Up-regulated
TMPRSS4	2.60493	1.05	Unchanged		ECM1	2.20532	11.4369	Up-regulated
IL18R1	2.60057	2.38	Up-regulated		UPK2	2.19993	5.0624	Up-regulated
ALPP	2.59762	265	Up-regulated		RP11-650K20.3	2.19985	2.45996	Up-regulated
GPER1	2.59453	6.74	Up-regulated		LGR6	2.1991	1.93817	Unchanged
DIP2C	2.59185	0.915	Unchanged		DLL4	2.19747	2.27311	Up-regulated
LRRC8C	2.58697	6.59	Up-regulated		TK1	2.1912	121.641	Up-regulated
OVOL1	2.58583	38.6	Up-regulated		CKB	2.17947	8.7919	Up-regulated
IL22RA1	2.57946	6.55	Up-regulated		MT2A	2.1786	98.021	Up-regulated
NUAK2	2.57783	7.27	Up-regulated		LHX6	2.17232	0.539437	Unchanged
NKX1-2	2.57352	0.655	Unchanged		BNC2	2.1722	0.471158	Unchanged
TUBB2A	2.56988	73	Up-regulated		RHBDL3	2.17189	0.333385	Unchanged
KLF4	2.56472	32.2	Up-regulated		RAB36	2.17116	0.520444	Unchanged
SLC39A2	2.56262	0.344	Unchanged		ENDOU	2.17104	0.526266	Unchanged
HIST2H3D	2.56239	0.363	Unchanged		POU5F1	2.17052	1.12766	Unchanged
CTSW	2.56196	0.402	Unchanged		GPRC5A	2.1704	166.82	Up-regulated
MFAP2	2.55754	24.1	Up-regulated		AC007952.5	2.16833	0.363492	Unchanged
GADD45A	2.55165	42	Up-regulated		AL121761.2	2.16828	0.36678	Unchanged
ABCG2	2.55156	11.8	Up-regulated		CERKL	2.16725	0.471241	Unchanged
RPH3AL	2.55056	0.812	Unchanged		MSI1	2.16701	0.564127	Unchanged
PXDNL	2.54859	2.89	Up-regulated		GPR1	2.16679	0.829692	Unchanged
IFIT3	2.54828	7.46	Up-regulated		DIP2C	2.16638	0.866382	Unchanged
KRTAP5-1	2.54735	0.969	Unchanged		AL355490.1	2.16615	0.312615	Unchanged
CREB5	2.54668	6.55	Up-regulated		ATG9B	2.16565	0.733639	Unchanged
ADRB2	2.54549	7.92	Up-regulated		EFNA2	2.16545	0.365244	Unchanged
HSPB1	2.54304	121	Up-regulated		GRM2	2.16478	0.434943	Unchanged
ZMYND15	2.53841	4.26	Up-regulated		KIF4B	2.16437	0.379264	Unchanged
GEM	2.53779	9.05	Up-regulated		MLIP	2.16402	0.678425	Unchanged
DACT2	2.53535	33.9	Up-regulated		ADH6	2.16401	0.608662	Unchanged
HERC5	2.53409	4.94	Up-regulated		OXCT2	2.164	0.603561	Unchanged
SCARA3	2.52972	1.11	Unchanged		EFR3B	2.16358	0.958612	Unchanged
HRG	2.52577	0.73	Unchanged		SPACA4	2.16282	0.314621	Unchanged
HOXA3	2.50983	17	Up-regulated		GDF5	2.1627	0.33889	Unchanged
NANOS1	2.50326	22.4	Up-regulated		LGI4	2.16263	1.93662	Unchanged
SP5	2.50218	5.88	Up-regulated		HECW1	2.16247	1.51147	Unchanged
PRKCDBP	2.50193	45.7	Up-regulated		ZNF804A	2.16167	0.380658	Unchanged
CTD-2600O9.1	2.50105	0.78	Unchanged		GJA3	2.1616	0.377862	Unchanged
PDZD4	2.49941	1.13	Unchanged		TRIM6	2.15969	0.34277	Unchanged
P2RY2	2.49649	5.27	Up-regulated		TMEM210	2.15796	0.347663	Unchanged
ZNF66	2.49575	2.36	Up-regulated		HOXD10	2.1546	0.336852	Unchanged
PTH1R	2.49416	0.424	Unchanged		TAS2R31	2.1513	0.420181	Unchanged
DOCK10	2.49255	1.29	Unchanged		PDLIM4	2.14959	5.34187	Up-regulated
OSR2	2.4922	31.1	Up-regulated		NANOS1	2.14336	17.152	Up-regulated
UNC13C	2.49102	0.305	Unchanged		NPTX1	2.14232	2.11499	Up-regulated
OAS1	2.48961	0.778	Unchanged		TIPIN	2.14015	14.916	Up-regulated
NPTX1	2.4869	2.43	Up-regulated		RP11-366L20.2	2.13829	2.11998	Up-regulated
BEST3	2.48648	1.01	Unchanged		LRRC63	2.13478	2.2724	Up-regulated
MSX1	2.48305	3.15	Up-regulated		CNIH2	2.13377	3.36066	Up-regulated
SEC14L5	2.47967	0.544	Unchanged		FAM57B	2.13253	2.36127	Up-regulated
ASF1B	2.47624	112	Up-regulated		HES6	2.13024	10.2344	Up-regulated
SPTB	2.47524	4	Up-regulated		TM6SF1	2.1299	3.18388	Up-regulated
TUBA4A	2.47444	192	Up-regulated		CSPG5	2.12253	1.32883	Unchanged
SCG5	2.47354	5.69	Up-regulated		CENPH	2.12008	31.3493	Up-regulated
GJA5	2.47217	10.1	Up-regulated		APOBEC3H	2.11823	1.9904	Unchanged
B3GALNT1	2.46876	1.68	Unchanged		INHBA	2.11818	66.3099	Up-regulated
KLK6	2.46571	3.77	Up-regulated		FST	2.1177	6.50666	Up-regulated
IGFN1	2.46455	3.77	Up-regulated		BMP2	2.11612	28.3264	Up-regulated
TM4SF19	2.4598	9.69	Up-regulated		SHISA2	2.11561	4.05886	Up-regulated
HUS1B	2.45809	1.12	Unchanged		ZFP57	2.11541	3.25564	Up-regulated
IL1RN	2.4555	39.4	Up-regulated		MATN3	2.10476	1.08857	Unchanged
MFI2	2.45449	126	Up-regulated		GPR64	2.10434	3.83646	Up-regulated
KRT34	2.45409	1.53	Unchanged		AC008964.1	2.10367	1.68436	Unchanged
CT62	2.45077	1.88	Unchanged		NRG1	2.10152	1.29555	Unchanged
PDX1	2.45045	3.74	Up-regulated		NUAK2	2.10146	4.60922	Up-regulated
NR4A1	2.44888	55	Up-regulated		ELN	2.10077	1.85358	Unchanged
ULBP3	2.44526	4.41	Up-regulated		FOXS1	2.10044	1.89037	Unchanged
LIPM	2.44504	0.675	Unchanged		MDGA1	2.09638	2.73617	Up-regulated
C1QTNF2	2.44205	1.23	Unchanged		RPL3L	2.0919	1.41509	Unchanged
PPP1R15A	2.44097	65.1	Up-regulated		DDX60	2.08905	12.8791	Up-regulated
MESP2	2.43198	6.31	Up-regulated		HIST1H2BE	2.08777	0.693622	Unchanged
TRPM6	2.43192	0.415	Unchanged		MYBL2	2.08567	157.509	Up-regulated
TMEM52B	2.43063	0.55	Unchanged		SLC4A9	2.08505	0.68919	Unchanged
SRXN1	2.43056	3.19	Up-regulated		CTGF	2.08482	13.0941	Up-regulated
HIST1H2BO	2.43004	0.892	Unchanged		NKX3-1	2.08362	5.70692	Up-regulated
LIMS2	2.42838	4	Up-regulated		AQP1	2.08267	10.9406	Up-regulated
FAM83D	2.42719	116	Up-regulated		EIF5A2	2.07584	9.08485	Up-regulated
EIF5A2	2.42574	12.8	Up-regulated		EDN2	2.07444	2.44799	Up-regulated
CTSE	2.4245	1.7	Unchanged		AOC3	2.07173	10.8314	Up-regulated
GPR17	2.42057	3.42	Up-regulated		CRYM	2.07132	0.632748	Unchanged
EVI2B	2.41797	3.25	Up-regulated		PPCDC	2.06792	9.40212	Up-regulated
ZNF488	2.41797	9.67	Up-regulated		GPR61	2.06577	0.394749	Unchanged
DMRTA2	2.41308	0.642	Unchanged		CCNB3	2.06557	1.11611	Unchanged
TCTE3	2.41165	5.8	Up-regulated		SDK2	2.06177	1.03556	Unchanged
IL4I1	2.4097	0.614	Unchanged		CRISPLD2	2.05873	5.18292	Up-regulated
CCNA1	2.40554	62.5	Up-regulated		ACOT4	2.05764	3.69165	Up-regulated
MSC	2.40346	23.7	Up-regulated		GINS4	2.04929	59.0707	Up-regulated
KLF2	2.40252	2.21	Up-regulated		IFIT1	2.0484	3.58746	Up-regulated
TRIM55	2.40053	0.567	Unchanged		MUC20	2.048	6.02141	Up-regulated
HIST1H3D	2.39719	2.96	Up-regulated		FAM218A	2.04688	11.1049	Up-regulated
IL16	2.39663	1.06	Unchanged		ZBED2	2.0466	3.33092	Up-regulated
SLC7A4	2.39571	0.484	Unchanged		EDNRA	2.0457	1.00259	Unchanged
CORO1A	2.39394	26	Up-regulated		CD68	2.04408	61.0122	Up-regulated
FAM46C	2.39125	4.88	Up-regulated		IL37	2.04329	0.77135	Unchanged
GPRIN1	2.38682	30.3	Up-regulated		KCNK12	2.04205	1.82093	Unchanged
TMCC3	2.38513	1.56	Unchanged		SERPINB4	2.03686	2.93012	Up-regulated
AC008964.1	2.38512	2.18	Up-regulated		FAM64A	2.03103	38.1501	Up-regulated
ANGPTL4	2.38123	19.4	Up-regulated		CLDN5	2.02873	1.2308	Unchanged
MYBL2	2.37638	203	Up-regulated		N4BP3	2.0264	7.52325	Up-regulated
SLC35G1	2.37515	8.21	Up-regulated		PF4	2.02425	9.52103	Up-regulated
LHX6	2.37397	0.657	Unchanged		BARX1	2.02234	0.436739	Unchanged
CLDN5	2.37156	1.65	Unchanged		NEFM	2.02231	1.08701	Unchanged
CDH7	2.36821	0.375	Unchanged		SNURF	2.02212	0.44446	Unchanged
CABYR	2.36795	28.4	Up-regulated		GALNT12	2.01987	18.4336	Up-regulated
POLR2A	2.36629	182	Up-regulated		LRRC7	2.01687	0.523155	Unchanged
FAM43A	2.36545	5.85	Up-regulated		LGALS7	2.01659	0.370876	Unchanged
MYBPHL	2.36225	0.356	Unchanged		TEX19	2.01658	0.371344	Unchanged
BNC2	2.36212	0.452	Unchanged		ZNF66	2.01365	1.5001	Unchanged
XK	2.36131	14.1	Up-regulated		KCNG3	2.0075	4.45621	Up-regulated
FCRLB	2.35877	2.76	Up-regulated		PPP1R27	2.00745	0.762233	Unchanged
LGI4	2.35385	2.48	Up-regulated		ANXA10	2.00616	0.476633	Unchanged
CLDN23	2.35249	9.58	Up-regulated		CCNE2	2.0048	27.8932	Up-regulated
CPNE5	2.35198	1.19	Unchanged		WFDC3	2.00389	6.07248	Up-regulated
ITGAM	2.35027	0.529	Unchanged		NOS3	2.00382	1.99534	Unchanged
AP003733.1	2.35007	9.05	Up-regulated		CYP4F2	2.00327	0.583832	Unchanged
ASAH2	2.35006	0.526	Unchanged		RGS16	2.00239	4.04549	Up-regulated
C11orf96	2.3476	1.9	Unchanged		PDX1	2.00142	2.69755	Up-regulated
GNAO1	2.34638	2.72	Up-regulated		SOCS1	2.00004	0.794362	Unchanged
KCNH1	2.34265	0.733	Unchanged		C12orf56	1.99823	0.376341	Unchanged
PAPL	2.34228	11.1	Up-regulated		CCDC33	1.99532	6.20043	Unchanged
TRIM36	2.34155	5.17	Up-regulated		ESCO2	1.99108	21.5417	Unchanged
FAT3	2.33823	0.802	Unchanged		LRRCC1	1.98441	23.3599	Unchanged
C11orf42	2.33397	0.666	Unchanged		TCAP	1.9843	1.97559	Unchanged
CTGF	2.33328	20.3	Up-regulated		P2RY6	1.98225	6.20043	Unchanged
KLK1	2.33066	0.352	Unchanged		KHDRBS3	1.98085	3.23173	Unchanged
CTD-2330K9.3	2.32553	0.776	Unchanged		MYPN	1.98046	30.4318	Unchanged
HIST4H4	2.3253	0.76	Unchanged		PPP1R14C	1.97915	25.714	Unchanged
MUC16	2.32507	1.89	Unchanged		DLGAP1	1.97868	1.13353	Unchanged
AMOTL2	2.32378	85.7	Up-regulated		SYNPO2L	1.97737	1.58807	Unchanged
PAEP	2.32256	0.956	Unchanged		SERPINB3	1.97613	3.56676	Unchanged
ARHGAP23	2.31822	17.3	Up-regulated		KIAA1199	1.97427	10.3667	Unchanged
LRRC7	2.31256	0.786	Unchanged		TUBA4A	1.97426	117.349	Unchanged
FAM71F2	2.31091	0.626	Unchanged		CIDEC	1.97162	2.30508	Unchanged
KIF3C	2.30811	35.7	Up-regulated		CCDC148	1.96642	0.499531	Unchanged
NAT1	2.30531	3.05	Up-regulated		H2AFJ	1.96612	89.2088	Unchanged
KCNG3	2.30505	5.56	Up-regulated		DUSP8	1.96483	5.25891	Unchanged
TNFRSF13C	2.30251	0.703	Unchanged		NCF2	1.96404	7.72311	Unchanged
AGBL3	2.29926	1.48	Unchanged		CDC6	1.9639	54.7799	Unchanged
PAPPA2	2.29898	2.43	Up-regulated		RRAD	1.96304	29.5261	Unchanged
LCN12	2.29896	1.57	Unchanged		WDR16	1.9605	1.36713	Unchanged
STX19	2.2976	0.791	Unchanged		MNX1	1.96033	2.34617	Unchanged
SERTAD1	2.28675	16.6	Up-regulated		VGLL1	1.95923	1.06183	Unchanged
PLD5	2.28549	2.99	Up-regulated		HEPHL1	1.95739	3.3222	Unchanged
LAMA3	2.28453	187	Up-regulated		DNAH12	1.9565	0.542476	Unchanged
MAPK15	2.28196	3.12	Up-regulated		PROCA1	1.95072	14.7016	Unchanged
RASGRP1	2.28004	3.32	Up-regulated		ARC	1.95044	0.654326	Unchanged
CLSPN	2.28001	66	Up-regulated		GPRIN1	1.94805	17.9858	Unchanged
GATA6	2.27644	22	Up-regulated		TNFSF15	1.94512	9.43505	Unchanged
TINAGL1	2.27447	103	Up-regulated		TRIM36	1.94228	2.94931	Unchanged
ADH6	2.27371	0.79	Unchanged		LHX2	1.93881	0.882183	Unchanged
C10orf10	2.27187	2.46	Up-regulated		MESP1	1.938	8.34364	Unchanged
PDGFB	2.26843	17.6	Up-regulated		GNAZ	1.93707	0.520339	Unchanged
C1orf61	2.2607	3.8	Up-regulated		IFIT3	1.93488	4.74639	Unchanged
ITGBL1	2.25876	10.6	Up-regulated		CDKN2C	1.93034	20.8999	Unchanged
ABCA13	2.2529	0.659	Unchanged		EBI3	1.92998	0.635864	Unchanged
PLCXD2	2.25243	1.02	Unchanged		SLC16A6	1.92969	0.652724	Unchanged
COTL1	2.25095	167	Up-regulated		SGK3	1.92566	2.88523	Unchanged
TK1	2.24871	135	Up-regulated		TNC	1.92418	18.1949	Unchanged
CALCB	2.24427	1.15	Unchanged		CYR61	1.9235	51.8178	Unchanged
DKFZP779L1853	2.24327	0.582	Unchanged		GNAO1	1.92334	1.53772	Unchanged
NEIL3	2.2413	46	Up-regulated		C15orf56	1.92125	1.72495	Unchanged
PSMB9	2.24068	32.8	Up-regulated		ANKRD31	1.92053	2.82725	Unchanged
SLC28A1	2.23018	0.863	Unchanged		RASGRF1	1.9203	3.96355	Unchanged
MT2A	2.22171	101	Up-regulated		MYLK2	1.91999	1.83158	Unchanged
OXTR	2.21868	2.57	Up-regulated		CLSPN	1.91957	47.4107	Unchanged
FHL2	2.21813	55.2	Up-regulated		OSGIN1	1.91489	4.17452	Unchanged
C9orf169	2.20519	18.2	Up-regulated		HIST1H2AI	1.91464	0.829828	Unchanged
SYTL2	2.2025	24.1	Up-regulated		SLC7A8	1.91455	14.9474	Unchanged
AE000662.92	2.20194	0.679	Unchanged		NAT2	1.91453	0.802858	Unchanged
RP11-644F5.10	2.20158	3.16	Up-regulated		TBXAS1	1.9099	2.19073	Unchanged
HIC2	2.20109	6.38	Up-regulated		GINS2	1.89837	26.5458	Unchanged
HJURP	2.20081	55.3	Up-regulated		CABYR	1.89435	17.5617	Unchanged
MET	2.20067	87.3	Up-regulated		AC117395.1	1.89006	3.70269	Unchanged
USP18	2.20031	9.2	Up-regulated		HJURP	1.89005	40.2251	Unchanged
VRTN	2.19861	0.319	Unchanged		KRT23	1.88836	1.89353	Unchanged
ASTN1	2.19648	1.35	Unchanged		FAM46C	1.88776	2.4471	Unchanged
RP11-41O4.1	2.19613	2.91	Up-regulated		GLT8D2	1.87868	3.19908	Unchanged
CCDC136	2.1931	5.7	Up-regulated		GNGT1	1.8771	2.70823	Unchanged
ROBO4	2.19281	23.5	Up-regulated		HLA-B	1.87649	16.116	Unchanged
BAMBI	2.18937	9.75	Up-regulated		SPC24	1.87606	34.5046	Unchanged
ALDH1A3	2.189	62	Up-regulated		MTFR2	1.87489	10.2754	Unchanged
MEX3B	2.18718	1.03	Unchanged		IL1RN	1.87219	22.1531	Unchanged
TGFBI	2.18633	77.5	Up-regulated		DNAJB5	1.87173	1.74133	Unchanged
TSSK2	2.18563	5.87	Up-regulated		PINX1	1.87114	4.60922	Unchanged
ZNF85	2.18397	5.53	Up-regulated		SERPINB7	1.86959	9.88217	Unchanged
RAET1E	2.18396	12.7	Up-regulated		EID2B	1.86942	5.88612	Unchanged
TMPRSS7	2.18046	0.425	Unchanged		AC132872.2	1.86878	8.13185	Unchanged
SBSN	2.17867	1.32	Unchanged		CHST7	1.86286	5.12714	Unchanged
CR769776.1	2.17803	0.913	Unchanged		HSPB1	1.85941	64.3092	Unchanged
HIST1H3G	2.17757	2.11	Up-regulated		C2orf73	1.85826	0.304694	Unchanged
LYL1	2.17513	0.769	Unchanged		HOXD11	1.85759	0.431123	Unchanged
NIPAL1	2.17408	11.1	Up-regulated		FOXM1	1.85659	120.282	Unchanged
INHBA	2.17149	77.2	Up-regulated		AL357673.1	1.856	6.5037	Unchanged
ZNF503	2.17096	19.2	Up-regulated		GEM	1.85514	4.36549	Unchanged
CLEC2B	2.16853	0.459	Unchanged		NEXN	1.85491	7.59851	Unchanged
SPOCK1	2.16616	15	Up-regulated		AC020907.1	1.85222	0.54193	Unchanged
AMHR2	2.16486	1.02	Unchanged		SERPIND1	1.8513	0.389471	Unchanged
C9orf173	2.1617	3.32	Up-regulated		SLC7A4	1.85046	0.43798	Unchanged
HIST1H1B	2.1591	0.32	Unchanged		CCL26	1.84927	0.456996	Unchanged
FOLR3	2.15884	0.883	Unchanged		RP11-683L23.1	1.84926	0.393286	Unchanged
ZNF670	2.15711	8.28	Up-regulated		GGT2	1.84755	0.311164	Unchanged
NAALADL1	2.15568	0.973	Unchanged		LGALS2	1.84732	0.465428	Unchanged
GPR62	2.15455	0.528	Unchanged		IGFN1	1.84673	1.8929	Unchanged
CLIC5	2.15423	0.359	Unchanged		NGF	1.84668	0.626268	Unchanged
NLRP14	2.15382	0.362	Unchanged		CDKN2D	1.84663	13.0358	Unchanged
TM4SF1	2.14804	98.1	Up-regulated		ZNF347	1.84612	0.337426	Unchanged
NHLH1	2.14734	1.17	Unchanged		FOLR3	1.84584	0.666246	Unchanged
FAM105A	2.14467	6.19	Up-regulated		FGD2	1.84539	0.563842	Unchanged
AGPAT9	2.1398	7.4	Up-regulated		MYBPC2	1.845	3.31806	Unchanged
OAS3	2.13918	38.2	Up-regulated		CACNA1D	1.8449	0.597062	Unchanged
PIK3AP1	2.13899	0.746	Unchanged		ZNF705A	1.84489	0.629462	Unchanged
C1orf106	2.13753	59.2	Up-regulated		RAPGEF3	1.84474	2.29252	Unchanged
FAM174B	2.13731	3.05	Up-regulated		PLB1	1.84459	1.77221	Unchanged
SH2D4A	2.13727	44.1	Up-regulated		IL15RA	1.84456	1.31907	Unchanged
RP11-723O4.6	2.13697	1.44	Unchanged		SCARA3	1.84434	0.869609	Unchanged
CHST7	2.1358	7.41	Up-regulated		IL11	1.84224	15.8669	Unchanged
KCNK12	2.1347	2.1	Up-regulated		CORT	1.84204	1.23117	Unchanged
LINC00346	2.12989	1.29	Unchanged		ABCA13	1.84189	0.316084	Unchanged
PLA2G4C	2.1291	1.53	Unchanged		APLP1	1.84167	5.28382	Unchanged
FAM111B	2.1283	26	Up-regulated		C6orf118	1.8416	0.290012	Unchanged
TMEM27	2.12651	2.4	Up-regulated		PTHLH	1.84155	1.15704	Unchanged
HERC6	2.1237	15.1	Up-regulated		CALCB	1.84154	0.699348	Unchanged
PRR25	2.12355	2.42	Up-regulated		AL132989.1	1.8415	0.307586	Unchanged
NEURL	2.12249	4.8	Up-regulated		IL16	1.8411	0.588876	Unchanged
C1orf220	2.12115	1.46	Unchanged		CPED1	1.84105	0.278791	Unchanged
DNM3	2.12097	2.92	Up-regulated		KISS1	1.84086	0.271203	Unchanged
TBX10	2.12057	0.316	Unchanged		SPATA12	1.84004	0.724281	Unchanged
BTBD18	2.11997	0.329	Unchanged		PTGER4	1.83931	2.41252	Unchanged
TGM5	2.11987	0.331	Unchanged		SYNPO2	1.83867	0.481048	Unchanged
EFCAB5	2.11852	4.27	Up-regulated		GPA33	1.83757	0.506678	Unchanged
SH3RF1	2.11746	24.3	Up-regulated		AC004076.7	1.83728	0.820338	Unchanged
GPR39	2.11638	6.27	Up-regulated		PIWIL2	1.83656	0.534273	Unchanged
SLC2A5	2.11578	15	Up-regulated		AC004017.1	1.8363	0.386569	Unchanged
MTRNR2L9	2.11345	0.373	Unchanged		KLRB1	1.83567	0.468675	Unchanged
INSC	2.11334	1.32	Unchanged		CPB2	1.83565	0.307554	Unchanged
SMAD3	2.11257	54.6	Up-regulated		XKR9	1.83426	0.526178	Unchanged
HIST3H2BB	2.11151	2.12	Up-regulated		OR2B6	1.83425	0.278751	Unchanged
BMP2	2.11045	27.6	Up-regulated		AE000662.92	1.83394	0.536415	Unchanged
MAPRE2	2.1096	26.4	Up-regulated		GCA	1.83385	4.91736	Unchanged
LHFP	2.10934	3.69	Up-regulated		LINGO3	1.83357	0.265122	Unchanged
ZNF697	2.10732	15	Up-regulated		KCNH6	1.83271	0.934322	Unchanged
RAG2	2.10645	0.835	Unchanged		CDK1	1.83251	56.4358	Unchanged
KIAA1524	2.10277	55.2	Up-regulated		HOXC5	1.8302	0.516506	Unchanged
C22orf26	2.09825	2.38	Up-regulated		MFI2	1.82956	67.9038	Unchanged
SPINK4	2.0944	0.957	Unchanged		CCDC144A	1.82889	0.32576	Unchanged
RNF148	2.09169	0.288	Unchanged		LAT2	1.82768	2.38697	Unchanged
NOSTRIN	2.09098	2.9	Up-regulated		MET	1.8209	55.7146	Unchanged
TREX2	2.09068	5.32	Up-regulated		CASP10	1.81656	1.72548	Unchanged
ELOVL2	2.08912	1.59	Unchanged		TNNI1	1.81652	3.09522	Unchanged
INA	2.08813	42.8	Up-regulated		TREX2	1.81306	3.60006	Unchanged
RLN2	2.08706	0.537	Unchanged		CDCA3	1.81295	35.9066	Unchanged
TNFRSF8	2.08164	0.29	Unchanged		SHC4	1.80811	5.17702	Unchanged
NMU	2.07047	12.3	Up-regulated		IFI6	1.80759	13.8868	Unchanged
FOXM1	2.06766	151	Up-regulated		COL13A1	1.80744	1.72498	Unchanged
KIF20A	2.06498	62.7	Up-regulated		EPHA2	1.80741	113.15	Unchanged
KITLG	2.06406	3.77	Up-regulated		PRKCDBP	1.80666	22.3637	Unchanged
C19orf33	2.06395	1.85	Unchanged		LYPD1	1.80556	3.90003	Unchanged
AL031666.2	2.06259	1.75	Unchanged		SCG5	1.80381	3.45348	Unchanged
NRP2	2.06251	10.8	Up-regulated		APOLD1	1.80196	19.2404	Unchanged
SYTL4	2.0624	3.38	Up-regulated		KCNB2	1.80127	4.58705	Unchanged
SLA	2.06126	0.447	Unchanged		SYTL2	1.79937	16.7621	Unchanged
MITF	2.061	13.5	Up-regulated		UBE2T	1.79912	12.5062	Unchanged
PRDM8	2.05871	1.83	Unchanged		CDHR4	1.79758	1.03032	Unchanged
KCNK7	2.05779	1.12	Unchanged		CPNE5	1.79753	0.953001	Unchanged
OR2W3	2.05487	2.16	Up-regulated		NR4A1	1.79532	29.3737	Unchanged
CENPI	2.05444	10.4	Up-regulated		HIST1H4C	1.79513	0.792828	Unchanged
MYPN	2.05364	33.5	Up-regulated		ZNF326	1.79472	37.8041	Unchanged
COL6A3	2.05259	55.6	Up-regulated		EXOC3L4	1.7938	1.10687	Unchanged
CDK5R2	2.05038	0.502	Unchanged		NIPAL1	1.7924	6.02612	Unchanged
AC009802.1	2.0497	0.336	Unchanged		NAV3	1.78998	1.05069	Unchanged
KHDRBS3	2.04932	3.46	Up-regulated		ARSI	1.78879	10.7918	Unchanged
AOC3	2.04737	11	Up-regulated		COX6B2	1.78844	5.91727	Unchanged
RNF151	2.04491	0.421	Unchanged		NECAB1	1.78419	2.2495	Unchanged
AQP1	2.04466	10.4	Up-regulated		FBXO43	1.78351	5.56059	Unchanged
GPR110	2.04064	2.12	Up-regulated		CCDC136	1.78319	3.94285	Unchanged
ARMCX2	2.03993	0.438	Unchanged		RAD51	1.78253	26.2441	Unchanged
DDX60	2.03903	14	Up-regulated		IL24	1.78078	2.83788	Unchanged
KLHL25	2.03722	7.22	Up-regulated		OIP5	1.77838	17.8791	Unchanged
EFCAB12	2.03378	4.2	Up-regulated		WISP2	1.77569	18.3084	Unchanged
TREX1	2.03072	11.1	Up-regulated		TMEM106C	1.77555	72.8036	Unchanged
TMEM45B	2.0293	0.389	Unchanged		STMN1	1.77417	141.183	Unchanged
CCDC33	2.02438	6.61	Up-regulated		ADAM19	1.77387	13.1132	Unchanged
C11orf82	2.02182	14.1	Up-regulated		C3orf14	1.77354	4.65928	Unchanged
NPIPA5	2.01978	0.361	Unchanged		KIAA1683	1.77307	1.90307	Unchanged
APOC1	2.0186	2.15	Up-regulated		WIPF3	1.77228	4.22067	Unchanged
FN1	2.01776	102	Up-regulated		PTTG1	1.76849	41.84	Unchanged
SYK	2.01453	14.9	Up-regulated		CATSPER1	1.76838	1.52714	Unchanged
NUAK1	2.01283	9.56	Up-regulated		SYCE1L	1.7668	1.95833	Unchanged
CDC6	2.01269	61.1	Up-regulated		APOBEC3D	1.76659	0.715301	Unchanged
E2F7	2.01169	22	Up-regulated		AGMAT	1.76529	21.4449	Unchanged
LIPH	2.00738	6.94	Up-regulated		HIST3H2BB	1.76521	1.26941	Unchanged
CAMK4	2.00499	5.49	Up-regulated		DEPDC1B	1.76408	18.0171	Unchanged
FAM83A	2.00308	48.9	Up-regulated		SP140	1.75928	0.811014	Unchanged
PTPRZ1	2.00208	0.294	Unchanged		OSR2	1.75827	13.9296	Unchanged
FOXE1	2.00162	11.8	Up-regulated		PPAPDC3	1.752	0.603561	Unchanged
FLRT1	2.00087	3	Up-regulated		MYLK	1.74825	8.99311	Unchanged
ESCO2	2.00035	22	Up-regulated		FSIP1	1.74769	1.44841	Unchanged
ZNF765	1.99954	5.2	Unchanged		NUP62CL	1.74582	0.964317	Unchanged
MLF1IP	1.995	63.9	Unchanged		ZMYND15	1.74483	1.97908	Unchanged
A2ML1	1.99354	17.4	Unchanged		FGFR2	1.74389	0.940357	Unchanged
MICALCL	1.99251	1.66	Unchanged		TRPV3	1.74377	0.659539	Unchanged
GATA2	1.99091	15.2	Unchanged		KLHL31	1.74161	3.08155	Unchanged
PXN	1.98934	116	Unchanged		TGM4	1.74147	2.55117	Unchanged
AFAP1L2	1.98316	19	Unchanged		CRIP3	1.74007	0.845933	Unchanged
RORA	1.98235	0.419	Unchanged		LCK	1.73892	1.06983	Unchanged
TMC1	1.97984	0.434	Unchanged		RIBC1	1.7367	2.81015	Unchanged
SLC10A1	1.97705	0.425	Unchanged		AKAP5	1.73652	0.878082	Unchanged
NKX3-2	1.97677	0.286	Unchanged		AC132192.1	1.73431	3.0094	Unchanged
PSORS1C1	1.97168	2.17	Unchanged		NMU	1.73397	8.44651	Unchanged
ITGA4	1.96737	1.04	Unchanged		NUTM2A	1.73394	1.12005	Unchanged
GPR114	1.9659	0.46	Unchanged		ZNF681	1.73294	6.38735	Unchanged
AC007773.3	1.96544	1.62	Unchanged		E2F8	1.73236	7.30702	Unchanged
TMEM100	1.96511	0.544	Unchanged		HBEGF	1.73202	6.58894	Unchanged
ST18	1.96182	1.44	Unchanged		C12orf75	1.72996	36.3847	Unchanged
HES6	1.96143	8.4	Unchanged		KLF10	1.72963	24.8383	Unchanged
CLDN11	1.96056	0.438	Unchanged		AC096677.1	1.72905	0.475411	Unchanged
RP11-664I21.6	1.96038	3.21	Unchanged		LCN12	1.72867	1.49752	Unchanged
THSD1	1.96035	2.87	Unchanged		MRGPRX3	1.72659	0.347486	Unchanged
MEF2C	1.95988	2.16	Unchanged		LAPTM5	1.72602	2.58621	Unchanged
KCNH2	1.95902	0.53	Unchanged		BAI1	1.72557	0.505292	Unchanged
CDSN	1.95772	2.23	Unchanged		AC024940.1	1.72496	0.529398	Unchanged
USP2	1.95553	1.05	Unchanged		KITLG	1.72345	2.09758	Unchanged
ANXA3	1.95267	70.7	Unchanged		ODC1	1.72288	69.618	Unchanged
TREM2	1.95255	0.405	Unchanged		GPR110	1.72242	1.39668	Unchanged
LIPE	1.95009	1.57	Unchanged		RHOV	1.72166	19.8221	Unchanged
RRAD	1.95	31.6	Unchanged		E2F2	1.72052	37.169	Unchanged
KCNK6	1.94921	3.86	Unchanged		RFTN2	1.72043	0.451915	Unchanged
CLTB	1.9482	66.2	Unchanged		FAM212A	1.71987	0.884914	Unchanged
E2F8	1.94362	9.3	Unchanged		C6orf15	1.71869	0.499935	Unchanged
RELL1	1.94281	4.76	Unchanged		ALDH1A1	1.7182	5.5653	Unchanged
WDR62	1.9419	39.2	Unchanged		UBE2NL	1.71732	0.511876	Unchanged
MATN4	1.94153	1.37	Unchanged		EFCAB13	1.71729	2.44431	Unchanged
CELF5	1.93885	0.67	Unchanged		WBSCR27	1.7168	3.00644	Unchanged
TMPPE	1.93662	3.03	Unchanged		NXNL2	1.71483	2.73883	Unchanged
CCDC106	1.93532	3.69	Unchanged		BCAN	1.71461	0.532369	Unchanged
ZNF556	1.93343	2.55	Unchanged		HCG27	1.71188	0.756548	Unchanged
ARTN	1.93291	11.9	Unchanged		C1orf234	1.71092	0.422371	Unchanged
TRHDE	1.93261	5.53	Unchanged		EGR3	1.71053	4.04465	Unchanged
ASCL5	1.93243	0.578	Unchanged		TMEM253	1.71027	5.30891	Unchanged
FAM126A	1.93121	19.1	Unchanged		NBL1	1.70963	10.6906	Unchanged
CDH2	1.93008	23.9	Unchanged		IL22RA1	1.70909	3.22384	Unchanged
TROAP	1.92968	46.4	Unchanged		CADM3	1.70884	0.315736	Unchanged
BDNF	1.92927	1.63	Unchanged		PAPL	1.70862	5.97242	Unchanged
CAND2	1.92838	1.05	Unchanged		KIF20A	1.70812	39.9671	Unchanged
TNFSF14	1.9263	2.58	Unchanged		SLC35G1	1.70693	4.9138	Unchanged
MZB1	1.92593	0.55	Unchanged		EPHX2	1.70595	2.2414	Unchanged
GRHL3	1.92367	1.88	Unchanged		PUS10	1.70592	7.01819	Unchanged
TICAM1	1.92331	23.1	Unchanged		HPX	1.70551	0.36684	Unchanged
ZNF460	1.92212	3.54	Unchanged		2024-03-03	1.70334	1.30009	Unchanged
RFTN2	1.9211	0.484	Unchanged		ZNF44	1.70328	0.39432	Unchanged
CHST10	1.92034	2.43	Unchanged		FZD8	1.69979	1.02153	Unchanged
KLRB1	1.91983	0.458	Unchanged		H2AFX	1.69871	52.5339	Unchanged
C4orf19	1.91947	3.34	Unchanged		PPM1N	1.69792	10.9943	Unchanged
ARNTL2	1.91864	20.5	Unchanged		MDK	1.69667	16.0612	Unchanged
PCSK5	1.9167	10.1	Unchanged		CDH19	1.69602	0.541932	Unchanged
GINS4	1.91025	53.7	Unchanged		PDE6A	1.6944	5.69362	Unchanged
ST6GALNAC5	1.9095	18.5	Unchanged		NUSAP1	1.69106	69.1686	Unchanged
GLYCTK	1.90861	0.825	Unchanged		FCHO1	1.69056	1.04665	Unchanged
SP6	1.90746	10.3	Unchanged		GRIK5	1.68826	1.00526	Unchanged
SLC7A8	1.90511	14.8	Unchanged		PIM1	1.68819	28.8859	Unchanged
CRLF1	1.90366	0.889	Unchanged		DEPDC7	1.68806	6.24719	Unchanged
YY2	1.90209	6.86	Unchanged		GPR39	1.68671	3.57968	Unchanged
NRGN	1.90163	6.36	Unchanged		LTB	1.6863	1.20037	Unchanged
PLAUR	1.90129	45	Unchanged		C15orf27	1.68599	0.552564	Unchanged
GPR3	1.9001	26.6	Unchanged		SPOCD1	1.6859	1.87736	Unchanged
GLDC	1.89706	2.7	Unchanged		MSC	1.68538	9.08194	Unchanged
HIST1H3B	1.89632	0.423	Unchanged		PDXP	1.6852	6.98189	Unchanged
GTSE1	1.89313	32.9	Unchanged		BATF3	1.68451	1.12975	Unchanged
SLC30A10	1.89203	0.888	Unchanged		HCN2	1.68374	1.27774	Unchanged
DMBX1	1.89141	1.22	Unchanged		PTCH2	1.6833	2.1897	Unchanged
ANLN	1.88985	70.6	Unchanged		ZMYND10	1.6823	1.44702	Unchanged
KIF17	1.88601	1.46	Unchanged		MBLAC1	1.6818	2.35546	Unchanged
L1CAM	1.88498	174	Unchanged		RRM2	1.68082	67.5534	Unchanged
TMEM106A	1.88335	1.23	Unchanged		TUBB2A	1.67855	27.425	Unchanged
NCEH1	1.8822	21.4	Unchanged		ZNF365	1.67612	6.26259	Unchanged
TMEM51	1.87588	12.3	Unchanged		CDKN3	1.67154	47.0944	Unchanged
MPP2	1.87203	2.23	Unchanged		BAMBI	1.66831	4.78303	Unchanged
CEP135	1.87146	5.6	Unchanged		SH2D5	1.66712	4.00076	Unchanged
GPR132	1.86827	1.85	Unchanged		PADI2	1.66528	17.8976	Unchanged
MAP1S	1.86823	37.3	Unchanged		UBE2S	1.66406	60.9689	Unchanged
ABTB2	1.86783	32.2	Unchanged		UBASH3A	1.66367	0.290068	Unchanged
TMSB4X	1.86564	79.8	Unchanged		COQ10A	1.66317	12.52	Unchanged
AC004076.7	1.86563	0.804	Unchanged		COTL1	1.66303	90.1445	Unchanged
CRISPLD2	1.86311	5.29	Unchanged		EXO1	1.66285	29.3028	Unchanged
IFI35	1.86203	8.3	Unchanged		SH2D2A	1.66256	5.05129	Unchanged
TRIM74	1.86194	0.48	Unchanged		HIST1H3J	1.66211	0.644491	Unchanged
SFMBT1	1.8611	6.58	Unchanged		MCM10	1.66044	25.7076	Unchanged
UNC13D	1.85922	33.5	Unchanged		FCN3	1.6604	0.363492	Unchanged
HS3ST3A1	1.85642	3.27	Unchanged		CDH15	1.65997	0.323435	Unchanged
ADPRH	1.85461	7.22	Unchanged		PLA2G4C	1.65869	0.919229	Unchanged
SBK2	1.85287	0.233	Unchanged		FAM83D	1.65854	54.3384	Unchanged
GPR37L1	1.85262	5.26	Unchanged		KRT78	1.65777	0.580242	Unchanged
H2AFJ	1.85193	79.2	Unchanged		NLRP14	1.65681	0.289107	Unchanged
HIST1H2BJ	1.85162	3.41	Unchanged		SFN	1.65246	63.7226	Unchanged
SYN1	1.84873	16.4	Unchanged		NT5DC4	1.65237	6.32101	Unchanged
STYK1	1.84858	2.25	Unchanged		CHRNA3	1.65177	3.52344	Unchanged
KIAA1211L	1.84811	6.71	Unchanged		FBXL22	1.65127	0.65652	Unchanged
IL7	1.84679	2.63	Unchanged		C6orf100	1.65053	0.47359	Unchanged
PRKG1	1.84608	1.67	Unchanged		DACT2	1.65047	15.6972	Unchanged
HIGD1B	1.84527	1.46	Unchanged		TNFRSF13C	1.6494	0.5114	Unchanged
MDK	1.84501	19.2	Unchanged		AGBL3	1.64862	1.08742	Unchanged
MEPCE	1.84448	66.1	Unchanged		SCGB3A1	1.6484	0.351262	Unchanged
LYPD1	1.84414	4.64	Unchanged		AC079210.1	1.64838	0.344107	Unchanged
CDCA3	1.84402	38	Unchanged		C15orf65	1.64828	0.496174	Unchanged
PIM1	1.84203	35.2	Unchanged		HIST1H2AM	1.64791	1.0216	Unchanged
RHOV	1.84167	23.9	Unchanged		SPOCK1	1.64667	8.57761	Unchanged
TTLL10	1.84064	1.51	Unchanged		TICAM2	1.64621	0.324916	Unchanged
PDLIM7	1.84029	47.6	Unchanged		DTL	1.64595	39.6516	Unchanged
TTYH1	1.83877	1.51	Unchanged		MYOZ3	1.64581	0.25783	Unchanged
RNF222	1.83597	0.635	Unchanged		CCDC96	1.64501	0.563299	Unchanged
C9orf152	1.83396	5.38	Unchanged		GNB3	1.64446	2.91237	Unchanged
TGM4	1.83358	2.94	Unchanged		RP11-664I21.6	1.64355	1.96579	Unchanged
SRPX2	1.83078	8.64	Unchanged		NPIPA3	1.64339	0.327995	Unchanged
FAM64A	1.83049	32.4	Unchanged		CA7	1.64116	1.98572	Unchanged
TBC1D29	1.82987	3.6	Unchanged		CBX6	1.6405	22.7584	Unchanged
RHPN2	1.82987	17.4	Unchanged		TMSB4X	1.63995	61.4523	Unchanged
FZD7	1.82762	14.2	Unchanged		TCF19	1.63713	40.9644	Unchanged
TTC9	1.82611	10.3	Unchanged		ITGB3	1.63686	1.23097	Unchanged
CRHR2	1.82471	0.218	Unchanged		HIGD1B	1.6357	1.22295	Unchanged
COL13A1	1.82469	2.34	Unchanged		ALDH1A3	1.63368	32.3224	Unchanged
PTGES3L	1.82218	0.918	Unchanged		C19orf35	1.63222	0.270335	Unchanged
TICAM2	1.82173	0.399	Unchanged		TTC18	1.63064	2.75177	Unchanged
LIF	1.82143	14.5	Unchanged		FHL2	1.63044	29.1243	Unchanged
HN1	1.82125	67	Unchanged		POLE2	1.6296	9.42833	Unchanged
PPP1R16B	1.82104	3.2	Unchanged		RPL39L	1.62707	20.444	Unchanged
NT5DC4	1.8196	7.1	Unchanged		HN1	1.62674	52.381	Unchanged
CREB3L1	1.81873	0.953	Unchanged		KLF4	1.62641	12.6697	Unchanged
H2AFX	1.81815	61.4	Unchanged		XK	1.62548	6.40255	Unchanged
ARRDC5	1.81472	0.246	Unchanged		SLCO2A1	1.62371	0.878082	Unchanged
CDH23	1.81385	0.971	Unchanged		PDGFB	1.62343	7.85145	Unchanged
RUNX1	1.81171	34.1	Unchanged		ARTN	1.62334	7.95864	Unchanged
HDAC9	1.81099	10.6	Unchanged		RGL3	1.62281	0.729085	Unchanged
ANTXR2	1.81022	14.9	Unchanged		ROBO4	1.62132	12.2169	Unchanged
CITED2	1.80977	55.4	Unchanged		AOC2	1.6208	6.47798	Unchanged
HIST1H2AL	1.80972	0.355	Unchanged		CENPW	1.60983	12.8576	Unchanged
ZNF813	1.80775	3.29	Unchanged		NUTM2D	1.6092	1.91199	Unchanged
IER5	1.80733	63.1	Unchanged		ARID5A	1.60864	5.05903	Unchanged
MESDC1	1.80705	40.1	Unchanged		TRIM31	1.60626	2.83486	Unchanged
C7orf65	1.80645	0.364	Unchanged		OCEL1	1.60574	13.2251	Unchanged
TCEB3B	1.80595	0.281	Unchanged		S100A5	1.60455	2.20437	Unchanged
USP41	1.80567	0.609	Unchanged		MOXD1	1.60396	3.6346	Unchanged
FGF14	1.8056	0.842	Unchanged		BHLHA15	1.60199	1.06287	Unchanged
TIPIN	1.80545	11.1	Unchanged		WTIP	1.60188	7.34193	Unchanged
DHFR	1.80491	67.5	Unchanged		IL8	1.59911	24.3767	Unchanged
ZNF44	1.80443	0.403	Unchanged		MB21D1	1.59879	26.1549	Unchanged
PAK6	1.80321	21.9	Unchanged		AC110771.1	1.59836	0.809586	Unchanged
C21orf58	1.80144	16.8	Unchanged		KIAA1462	1.59749	2.88523	Unchanged
WBSCR27	1.79448	3.11	Unchanged		HLA-DRB1	1.59657	0.649315	Unchanged
MCM10	1.79299	30.5	Unchanged		C22orf26	1.59628	1.51728	Unchanged
DTNA	1.79224	3.54	Unchanged		FAM43A	1.59538	2.27314	Unchanged
C17orf51	1.79125	16.1	Unchanged		ZNF503	1.59505	9.32311	Unchanged
MANSC4	1.79093	0.524	Unchanged		LOH12CR2	1.59054	2.06304	Unchanged
MYOF	1.78992	90.4	Unchanged		GGNBP1	1.58896	0.631037	Unchanged
ULBP2	1.78762	11.3	Unchanged		RMI2	1.58726	15.8702	Unchanged
TIAM1	1.78343	8.6	Unchanged		NACAD	1.58724	0.644947	Unchanged
NPIPB9	1.78312	0.842	Unchanged		FAM65C	1.58625	0.374959	Unchanged
RRM2	1.78248	77.2	Unchanged		ACAP1	1.58586	3.9873	Unchanged
FERMT1	1.78215	56	Unchanged		CREB3L1	1.58517	0.694743	Unchanged
CEBPA	1.78167	6.38	Unchanged		PCYT1B	1.58508	0.702989	Unchanged
AC019294.1	1.78144	0.34	Unchanged		E2F1	1.58393	53.4134	Unchanged
HIST1H1C	1.77992	2.56	Unchanged		DQX1	1.58389	0.592693	Unchanged
SGMS2	1.77544	10.2	Unchanged		TMEM47	1.58281	5.75562	Unchanged
CD160	1.77315	0.215	Unchanged		STEAP1	1.58191	9.20698	Unchanged
TCF19	1.77074	50.1	Unchanged		CORO1A	1.58186	11.4775	Unchanged
CATSPER1	1.77067	1.36	Unchanged		PI16	1.58092	0.370961	Unchanged
NNAT	1.76903	2.22	Unchanged		EPHA7	1.58049	0.684451	Unchanged
CKB	1.76851	6.58	Unchanged		THSD1	1.57958	1.79491	Unchanged
PLEKHA6	1.76849	52.4	Unchanged		FAM47E-STBD1	1.57794	2.46785	Unchanged
KIF7	1.76774	7.31	Unchanged		MAP7D2	1.57549	1.17333	Unchanged
PANX1	1.76371	11.7	Unchanged		RPS6KA5	1.57535	2.31655	Unchanged
CBX6	1.76355	25.6	Unchanged		ICAM1	1.57528	17.8736	Unchanged
ZNF93	1.76205	6.22	Unchanged		RELB	1.57506	14.6567	Unchanged
EVPLL	1.76184	5.78	Unchanged		MND1	1.57323	14.5484	Unchanged
LAMA2	1.7603	6.19	Unchanged		AOX1	1.57317	10.9493	Unchanged
SLC6A20	1.75804	0.77	Unchanged		FOXD2	1.57314	4.69671	Unchanged
GJB4	1.75662	4.78	Unchanged		S1PR2	1.57149	1.62785	Unchanged
DUSP14	1.7559	18.6	Unchanged		BIK	1.57004	4.5778	Unchanged
IRF1	1.75538	13	Unchanged		TRIM10	1.56777	0.340699	Unchanged
E2F1	1.75364	64.2	Unchanged		PRDM1	1.56546	1.19072	Unchanged
RP11-122A3.2	1.75329	1.08	Unchanged		SAA1	1.56527	14.75	Unchanged
TCOF1	1.75272	104	Unchanged		MMP9	1.5616	1.58934	Unchanged
RP1-32I10.10	1.7521	0.293	Unchanged		C11orf82	1.55634	9.10219	Unchanged
TMEM2	1.75084	20.4	Unchanged		TOMM34	1.55608	68.8866	Unchanged
NCAPH	1.74917	33.4	Unchanged		MATN4	1.55571	1.0146	Unchanged
PANX2	1.7485	3.72	Unchanged		SIX2	1.55554	5.47774	Unchanged
RDH10	1.7452	28.7	Unchanged		HSF2BP	1.55482	7.09653	Unchanged
GAS2L3	1.74488	5.85	Unchanged		REM2	1.55339	1.82301	Unchanged
CDKN2D	1.74458	11.2	Unchanged		PRSS3	1.55171	1.88651	Unchanged
PARP12	1.74425	9.87	Unchanged		AXL	1.55051	30.3827	Unchanged
SLC20A1	1.74302	63.1	Unchanged		CENPQ	1.55051	14.5598	Unchanged
TSPAN11	1.74259	2.35	Unchanged		OR2W3	1.55048	1.30995	Unchanged
TRIM58	1.74249	8.15	Unchanged		CACNA1I	1.54792	0.371514	Unchanged
LIPG	1.74101	17.5	Unchanged		CLPSL2	1.54729	0.902887	Unchanged
SPTBN5	1.73989	1.44	Unchanged		SEC14L5	1.54432	0.403021	Unchanged
CPZ	1.73978	8.88	Unchanged		BTG3	1.54405	21.2902	Unchanged
RAP2B	1.73943	56.6	Unchanged		SERTAD1	1.5438	6.73663	Unchanged
CIDEC	1.73365	1.7	Unchanged		MYLK3	1.54247	0.69945	Unchanged
CCNF	1.73342	40.4	Unchanged		ADPRH	1.54212	4.51394	Unchanged
ICAM1	1.73259	22.9	Unchanged		ADAMTS15	1.53996	0.553652	Unchanged
EXO1	1.73205	32.3	Unchanged		FNDC5	1.53939	0.405584	Unchanged
SLC2A6	1.73193	14.4	Unchanged		CEP55	1.53873	24.7798	Unchanged
C1QTNF9B	1.73149	0.789	Unchanged		CSRP2	1.5373	11.176	Unchanged
RHCG	1.7311	1.9	Unchanged		CNR2	1.53672	0.329588	Unchanged
C7orf55	1.72998	0.324	Unchanged		HES4	1.53635	10.988	Unchanged
C1orf65	1.72988	0.666	Unchanged		C17orf58	1.53619	5.22452	Unchanged
GPR20	1.72933	0.427	Unchanged		GPR97	1.53342	1.28907	Unchanged
RASSF6	1.72833	0.916	Unchanged		ZNF670	1.53238	4.53092	Unchanged
ODC1	1.72822	70.3	Unchanged		SMAD3	1.52839	27.9985	Unchanged
AOC2	1.72654	7.67	Unchanged		FUT4	1.52699	2.64705	Unchanged
STRIP2	1.72555	17.4	Unchanged		PMEL	1.52686	13.0948	Unchanged
SLC25A45	1.72456	9.42	Unchanged		RSPH1	1.52656	0.496009	Unchanged
MYO1B	1.72131	42.4	Unchanged		HMGN2	1.52629	94.5162	Unchanged
TLR4	1.72023	23.5	Unchanged		SEMA5A	1.52512	1.47797	Unchanged
AMOTL1	1.71985	38.7	Unchanged		IRF1	1.52504	8.79545	Unchanged
FRMPD4	1.71928	0.239	Unchanged		SULF1	1.52446	3.47995	Unchanged
AC132192.1	1.71872	3.11	Unchanged		EFCC1	1.52339	1.30066	Unchanged
ELL2	1.71765	33.5	Unchanged		CITED2	1.52247	36.463	Unchanged
CLIC3	1.7171	6.54	Unchanged		SLC25A45	1.52228	7.92744	Unchanged
KIF18B	1.7167	54.5	Unchanged		EPHA4	1.52174	0.62659	Unchanged
SIX2	1.71587	6.84	Unchanged		PKD1L2	1.52061	1.05282	Unchanged
EPB42	1.71537	0.278	Unchanged		C1orf65	1.52024	0.524066	Unchanged
PDE6A	1.7147	5.47	Unchanged		FCRLB	1.51907	1.56255	Unchanged
C1orf116	1.71367	35.9	Unchanged		RHPN2	1.51854	11.163	Unchanged
ATP8A2	1.71214	19	Unchanged		BAI2	1.51601	10.1026	Unchanged
REEP1	1.70928	0.761	Unchanged		RGMA	1.51596	1.02588	Unchanged
ITGB6	1.70902	0.985	Unchanged		FRMD5	1.51469	1.32964	Unchanged
MDFI	1.70875	22.9	Unchanged		UBE2C	1.51397	61.375	Unchanged
PCDHGB6	1.70834	0.212	Unchanged		TMPRSS6	1.51193	0.905926	Unchanged
P2RY1	1.70821	1.86	Unchanged		SNX10	1.51059	4.09838	Unchanged
PDE1C	1.70804	1.06	Unchanged		TLR9	1.51014	0.630497	Unchanged
APLP1	1.70687	5.13	Unchanged		NMB	1.51008	8.45187	Unchanged
NCAN	1.70633	0.357	Unchanged		FBLN1	1.50913	5.74654	Unchanged
AC096677.1	1.7047	0.523	Unchanged		KLHL25	1.50721	3.62418	Unchanged
RELB	1.70161	17.9	Unchanged		ATP8B2	1.50499	3.50157	Unchanged
RP1	1.70032	0.531	Unchanged		LOXL4	1.50258	1.23855	Unchanged
KCNH6	1.69813	0.786	Unchanged		FZD9	1.50198	0.580133	Unchanged
FBXL18	1.69243	16.7	Unchanged		SBSN	1.50067	0.829486	Unchanged
TMEM253	1.69182	5.13	Unchanged		FLRT1	1.49848	1.71362	Unchanged
PLD6	1.69173	9.05	Unchanged		LAMC2	1.49816	89.3758	Unchanged
WNT7B	1.69065	5.96	Unchanged		SMIM4	1.49488	5.37925	Unchanged
DKK1	1.6891	38	Unchanged		FAM184A	1.49303	3.2115	Unchanged
SKA3	1.68903	20.4	Unchanged		HSD11B1	1.49287	0.58313	Unchanged
PTCHD2	1.68882	0.63	Unchanged		DZIP1	1.49224	3.98578	Unchanged
VAV1	1.68664	0.394	Unchanged		REP15	1.49	3.58061	Unchanged
LCAT	1.68591	4.46	Unchanged		PRSS36	1.48962	4.5831	Unchanged
PLEKHS1	1.68571	2.81	Unchanged		FGD6	1.48596	9.4029	Unchanged
ACSBG2	1.68556	0.62	Unchanged		CDCA7	1.48367	29.9911	Unchanged
CKAP2L	1.6853	23.5	Unchanged		FAM105A	1.4772	3.327	Unchanged
TAC4	1.68275	0.261	Unchanged		TMEM14A	1.47704	30.7712	Unchanged
ZNF569	1.68255	3.2	Unchanged		KCTD19	1.47609	0.735626	Unchanged
AL031663.2	1.68138	1.03	Unchanged		OVOL1	1.47498	12.7	Unchanged
MB	1.68095	11	Unchanged		SPTBN5	1.47407	0.941029	Unchanged
TRPM3	1.67758	2.16	Unchanged		BMP6	1.47088	1.81843	Unchanged
CD97	1.67659	38.3	Unchanged		ABHD6	1.46897	3.28679	Unchanged
EGR3	1.67578	4.55	Unchanged		TRPM3	1.46831	1.65772	Unchanged
TRAM2	1.67458	27.8	Unchanged		SMC1B	1.46716	0.880997	Unchanged
CLDN10	1.6736	0.671	Unchanged		PP13439	1.46463	1.00851	Unchanged
MFNG	1.67316	2.39	Unchanged		POP5	1.46143	12.5958	Unchanged
KCNN1	1.67223	0.22	Unchanged		RP11-347C12.3	1.46123	3.53686	Unchanged
IFNB1	1.67186	0.215	Unchanged		CHST10	1.46009	1.15424	Unchanged
GPR112	1.6712	0.204	Unchanged		MAPRE2	1.45976	12.5368	Unchanged
CAMK1G	1.67097	0.472	Unchanged		DHDH	1.45871	1.21045	Unchanged
HS3ST1	1.67094	4.75	Unchanged		CYP2J2	1.45661	1.42429	Unchanged
FLNB	1.66919	93.1	Unchanged		HYAL4	1.45639	1.30193	Unchanged
LRRC8A	1.66806	57.2	Unchanged		CDC25C	1.45628	7.29645	Unchanged
TRPV6	1.66792	0.995	Unchanged		AC139100.2	1.45549	5.1422	Unchanged
STEAP1B	1.66769	0.222	Unchanged		TUBA1B	1.45548	116.863	Unchanged
SACS	1.66768	12.9	Unchanged		FAM174B	1.45475	1.44502	Unchanged
TENM2	1.66736	0.445	Unchanged		IDH2	1.45436	40.1397	Unchanged
NPBWR1	1.66666	9.48	Unchanged		MGAT4A	1.45289	4.91956	Unchanged
IL2RB	1.66635	0.219	Unchanged		CA2	1.45229	27.2555	Unchanged
ATG9B	1.66605	0.456	Unchanged		ZNF488	1.45113	3.96355	Unchanged
EFNB1	1.66551	12.4	Unchanged		HIST1H2AG	1.45105	3.92151	Unchanged
ANXA13	1.66446	0.215	Unchanged		IGFLR1	1.45003	1.70042	Unchanged
SDCBP2	1.66308	1.68	Unchanged		MYBL1	1.44907	10.4288	Unchanged
CEP55	1.66287	29.7	Unchanged		DKK1	1.44803	27.5619	Unchanged
RTKN2	1.66172	9.16	Unchanged		CASC10	1.44753	8.76085	Unchanged
SLC9A3R1	1.66138	30.5	Unchanged		CD55	1.44712	65.0643	Unchanged
VGLL3	1.65818	15.8	Unchanged		AFAP1L2	1.44637	9.86619	Unchanged
AP001631.10	1.65698	1.37	Unchanged		NEURL1B	1.44564	12.5953	Unchanged
CTNNAL1	1.65694	30.5	Unchanged		C19orf18	1.44528	0.242215	Unchanged
SLC10A3	1.65432	61.6	Unchanged		SLC16A14	1.44466	3.67999	Unchanged
CA7	1.65363	1.75	Unchanged		CTNNAL1	1.4418	22.9825	Unchanged
C17orf82	1.65338	0.428	Unchanged		RNFT1	1.44096	4.3943	Unchanged
C5orf56	1.65193	0.797	Unchanged		MLNR	1.44073	0.231264	Unchanged
RPRML	1.64979	0.813	Unchanged		CAMK4	1.44071	2.88136	Unchanged
PPARD	1.64871	33.4	Unchanged		MED30	1.44023	10.6856	Unchanged
CREG2	1.64702	4.15	Unchanged		SKA3	1.43989	14.5194	Unchanged
SLCO2A1	1.64641	0.966	Unchanged		ANGPT4	1.43886	0.264886	Unchanged
ACMSD	1.64475	0.258	Unchanged		NDUFAF3	1.43682	18.2483	Unchanged
COL25A1	1.64423	0.371	Unchanged		TSSK2	1.43669	3.13252	Unchanged
C15orf39	1.64415	38.4	Unchanged		COL25A1	1.43549	0.350597	Unchanged
SULT1A4	1.6431	0.661	Unchanged		SNCA	1.43446	0.250335	Unchanged
SNX10	1.64294	4.52	Unchanged		PCNA	1.43432	54.04	Unchanged
CARNS1	1.6424	1.41	Unchanged		FAM19A3	1.43397	0.295673	Unchanged
C12orf5	1.64228	10	Unchanged		TEX22	1.43385	0.941476	Unchanged
CA2	1.64122	35.3	Unchanged		RNASE10	1.43301	0.22688	Unchanged
UBE2S	1.64013	60.3	Unchanged		C12orf55	1.43291	0.428056	Unchanged
FAM167B	1.63972	2.26	Unchanged		SPDYE1	1.43284	0.437056	Unchanged
CNTD2	1.63769	1.89	Unchanged		EMID1	1.43235	0.24424	Unchanged
SLC8A1	1.63647	1.59	Unchanged		NLRP3	1.43172	0.312943	Unchanged
PHLDB2	1.63427	25.9	Unchanged		PIANP	1.43166	0.455369	Unchanged
SPTSSB	1.63378	2.2	Unchanged		NPL	1.42911	2.36957	Unchanged
PDXP	1.63375	6.76	Unchanged		CCRN4L	1.42889	3.03984	Unchanged
EFCC1	1.6333	1.54	Unchanged		TAS2R19	1.42881	0.195583	Unchanged
RP11-383H13.1	1.63046	6.91	Unchanged		NES	1.42877	0.643431	Unchanged
FAM84A	1.62844	8.21	Unchanged		KBTBD8	1.42782	0.764486	Unchanged
CLDN6	1.62721	0.776	Unchanged		C5orf56	1.42776	0.473258	Unchanged
FOXD2	1.62619	5.31	Unchanged		FEN1	1.42749	32.2103	Unchanged
CSF1R	1.62356	3.73	Unchanged		CLDN16	1.42722	0.961763	Unchanged
C18orf32	1.62352	1.46	Unchanged		MRPS24	1.42703	0.473006	Unchanged
RGCC	1.62313	1.88	Unchanged		TCP10L	1.42702	0.299968	Unchanged
APOLD1	1.62281	15.8	Unchanged		QRFP	1.42702	0.283606	Unchanged
OIP5	1.62263	14.7	Unchanged		DDO	1.42701	0.271409	Unchanged
ATF5	1.61762	19.8	Unchanged		DSCR8	1.427	0.244229	Unchanged
SHCBP1	1.61639	18.8	Unchanged		SLC38A5	1.42592	0.226854	Unchanged
SAMHD1	1.61525	22.6	Unchanged		SCGB2B2	1.42584	0.294248	Unchanged
ENC1	1.61353	11	Unchanged		RAD51AP1	1.42528	15.8549	Unchanged
ALAS1	1.61285	16.3	Unchanged		HIST4H4	1.42485	0.295278	Unchanged
HHAT	1.61281	10.5	Unchanged		NCAN	1.42463	0.266164	Unchanged
JUN	1.61181	27.8	Unchanged		C10orf90	1.42448	0.244789	Unchanged
DHRS2	1.61051	3.91	Unchanged		TMEM45B	1.42445	0.189882	Unchanged
CASZ1	1.60959	9.7	Unchanged		PTGER1	1.42257	0.223508	Unchanged
EOMES	1.60801	2.03	Unchanged		SBK3	1.42229	0.259824	Unchanged
NEURL1B	1.60784	15.9	Unchanged		DIO1	1.42219	0.260953	Unchanged
RAPGEF3	1.60666	1.83	Unchanged		SOSTDC1	1.42179	0.211807	Unchanged
CLCF1	1.6065	12.4	Unchanged		TTPA	1.42109	0.534657	Unchanged
OMG	1.60625	0.251	Unchanged		HLA-DPA1	1.42055	0.274861	Unchanged
B3GALTL	1.60619	3.59	Unchanged		CLEC9A	1.4203	0.2761	Unchanged
BHLHA15	1.60593	1.22	Unchanged		CAMK1	1.42012	8.13811	Unchanged
AC006486.1	1.60334	0.541	Unchanged		TREM2	1.41915	0.242807	Unchanged
RUSC2	1.60013	3.72	Unchanged		ARL13A	1.41875	0.233542	Unchanged
PPP5D1	1.59843	0.631	Unchanged		ERVMER34-1	1.418	0.216915	Unchanged
PAPSS2	1.59739	4.36	Unchanged		LRRC46	1.41774	0.321131	Unchanged
HCAR2	1.59725	0.569	Unchanged		SPATA33	1.41749	5.27945	Unchanged
DNASE1L3	1.59722	0.167	Unchanged		KCNG2	1.41737	0.315412	Unchanged
KIFC1	1.59699	45.9	Unchanged		CDC25A	1.41704	17.8934	Unchanged
SIPA1	1.59653	21.4	Unchanged		CTB-134H23.2	1.41699	0.248835	Unchanged
RP11-368I7.4	1.59475	0.346	Unchanged		HMMR	1.41692	33.0798	Unchanged
BSPRY	1.59442	15.3	Unchanged		EFNB1	1.41668	8.34422	Unchanged
ITGA2	1.59309	35.3	Unchanged		KLHL3	1.41593	0.22257	Unchanged
EHD1	1.59289	42.9	Unchanged		GCK	1.41551	0.219759	Unchanged
ORC6	1.59182	26.3	Unchanged		FAM83A	1.41406	24.4379	Unchanged
CCND1	1.59129	66.8	Unchanged		CDCA5	1.41272	48.632	Unchanged
CASC5	1.59058	19.5	Unchanged		RNF151	1.41171	0.2428	Unchanged
PFKFB4	1.59039	13.8	Unchanged		ZNF695	1.41163	7.00856	Unchanged
GSG2	1.5894	15.2	Unchanged		CENPA	1.41035	12.9958	Unchanged
TEX36	1.5876	0.189	Unchanged		S100A10	1.4087	45.8651	Unchanged
WDR66	1.58434	11.1	Unchanged		PDCD1LG2	1.40453	1.39144	Unchanged
KIF2C	1.58279	45.9	Unchanged		RHEBL1	1.40247	2.28611	Unchanged
RAD51	1.58268	21.3	Unchanged		C8orf44	1.40172	1.56774	Unchanged
AC007040.11	1.58227	2.29	Unchanged		GSG1	1.39991	3.25958	Unchanged
C3orf52	1.58187	6.89	Unchanged		HIST1H2BJ	1.39978	1.58684	Unchanged
BANK1	1.57994	0.0941	Unchanged		CEL	1.39959	1.24229	Unchanged
ADAT3	1.57979	4.63	Unchanged		DLL3	1.39665	0.746135	Unchanged
CDCA2	1.57887	16.3	Unchanged		KIAA1524	1.3957	23.4497	Unchanged
KLHL11	1.57867	2.55	Unchanged		TGFBI	1.39542	30.2783	Unchanged
MYBL1	1.57784	11.9	Unchanged		CBR3	1.39516	3.87957	Unchanged
FOXA1	1.57756	9.7	Unchanged		KIAA1211L	1.39508	3.62277	Unchanged
SYNM	1.57724	24.3	Unchanged		ZNF594	1.39138	5.20899	Unchanged
SYNPO2L	1.57655	1.1	Unchanged		MITF	1.39081	5.52913	Unchanged
ACER2	1.57458	1.38	Unchanged		PSMC3IP	1.38864	17.701	Unchanged
DTL	1.57438	35.4	Unchanged		RFC2	1.38752	27.2509	Unchanged
ESR2	1.57435	1.23	Unchanged		PCSK5	1.38662	5.19693	Unchanged
ZYX	1.57396	44	Unchanged		ITGA9	1.38605	0.781223	Unchanged
GTPBP8	1.57269	16.3	Unchanged		C3orf72	1.38569	0.890972	Unchanged
CTSS	1.57224	0.838	Unchanged		PLXNA2	1.38509	5.62665	Unchanged
ACPT	1.57202	0.563	Unchanged		AURKB	1.38432	49.4911	Unchanged
PDGFRB	1.57175	1.34	Unchanged		CDH16	1.38359	2.3135	Unchanged
CDC25A	1.57072	22.3	Unchanged		ZNF443	1.38356	0.802932	Unchanged
HAS2	1.57063	9.28	Unchanged		EPB41L4B	1.38181	10.5114	Unchanged
MB21D1	1.5704	25.5	Unchanged		MAPK8IP2	1.38174	7.05103	Unchanged
RHOB	1.56923	28.8	Unchanged		ARHGEF26	1.37946	5.87724	Unchanged
PLXNA2	1.56755	7.69	Unchanged		AGPAT9	1.37745	2.82697	Unchanged
TSPAN12	1.56597	6.25	Unchanged		BOLA3	1.37701	18.1487	Unchanged
MKX	1.56482	1.42	Unchanged		SPC25	1.37632	10.9104	Unchanged
RDM1	1.56259	3.33	Unchanged		LCN2	1.37624	47.4616	Unchanged
ADAM8	1.5599	29.5	Unchanged		FAM166A	1.37563	26.7406	Unchanged
C12orf75	1.55812	30.7	Unchanged		PRPS1	1.37083	21.8382	Unchanged
LRRC8B	1.55797	7.28	Unchanged		NAT1	1.37061	1.22988	Unchanged
MICAL2	1.55668	16.5	Unchanged		USP18	1.36922	4.07838	Unchanged
S100A10	1.55621	55.3	Unchanged		CCNE1	1.3683	14.5378	Unchanged
CDR2L	1.55583	29.3	Unchanged		KCNJ15	1.36829	1.05232	Unchanged
TNS4	1.55441	54.8	Unchanged		SLC25A34	1.36828	0.632367	Unchanged
ZNF157	1.55273	0.944	Unchanged		UPP1	1.36779	24.0754	Unchanged
COQ10A	1.55194	11.2	Unchanged		SSTR2	1.36772	0.471069	Unchanged
FES	1.5517	1.18	Unchanged		DHTKD1	1.36762	40.1583	Unchanged
CDCA8	1.55102	41.3	Unchanged		NPTXR	1.36761	4.31671	Unchanged
PLEC	1.54909	68.7	Unchanged		MDFI	1.36668	14.2733	Unchanged
AJUBA	1.54861	31.5	Unchanged		SFXN2	1.36589	2.92178	Unchanged
CDCA5	1.54724	60.1	Unchanged		CAMK2N2	1.36558	5.29082	Unchanged
DUOXA2	1.54498	1.21	Unchanged		MAD2L2	1.36524	13.2704	Unchanged
RENBP	1.54385	0.181	Unchanged		SP5	1.36473	1.77633	Unchanged
ASB2	1.54384	0.181	Unchanged		KDM4D	1.36473	1.53767	Unchanged
PYY	1.54315	0.176	Unchanged		CCNB2	1.36425	17.3264	Unchanged
PSTPIP1	1.5424	0.171	Unchanged		CENPI	1.36298	4.64392	Unchanged
KCNH4	1.54216	0.169	Unchanged		AC087645.1	1.36192	32.599	Unchanged
SKA1	1.54202	14.3	Unchanged		SLC27A6	1.35903	0.483727	Unchanged
C2orf91	1.54166	0.166	Unchanged		GJA5	1.35849	3.13188	Unchanged
C19orf59	1.54134	0.163	Unchanged		CCNA2	1.35782	30.0785	Unchanged
PRSS23	1.54103	18.1	Unchanged		CCNA1	1.35764	21.4451	Unchanged
TLN2	1.541	5.84	Unchanged		FOXP3	1.35584	0.916413	Unchanged
DYNAP	1.54003	0.153	Unchanged		CTB-58E17.5	1.35573	2.72014	Unchanged
OLAH	1.53946	0.451	Unchanged		POLE4	1.35562	20.89	Unchanged
PRDM6	1.53798	0.36	Unchanged		KIF2C	1.3546	33.2183	Unchanged
VAMP1	1.53756	7.3	Unchanged		PFKFB4	1.35389	9.65357	Unchanged
KIAA0226L	1.53688	2.17	Unchanged		SPTB	1.35369	1.34588	Unchanged
ZNF468	1.53631	7.45	Unchanged		TEX30	1.35318	6.50308	Unchanged
C2orf16	1.53603	1.08	Unchanged		CCDC74B	1.35272	5.04914	Unchanged
SLC10A5	1.53592	1.74	Unchanged		FYB	1.35247	1.80843	Unchanged
CCNE2	1.53412	16.6	Unchanged		BEST4	1.34981	1.87506	Unchanged
TFDP3	1.53389	0.352	Unchanged		AC093677.1	1.34797	6.25219	Unchanged
FOXD1	1.53301	4.76	Unchanged		FAM126A	1.34696	9.05833	Unchanged
RP11-422N16.3	1.53293	0.0844	Unchanged		ZNF367	1.34503	17.1314	Unchanged
ZNF28	1.5328	9.72	Unchanged		IFI35	1.34445	4.46361	Unchanged
MYO1E	1.53185	19	Unchanged		BIRC5	1.34423	38.8646	Unchanged
CDC42EP1	1.53114	61.6	Unchanged		LAMP3	1.34314	0.864201	Unchanged
FBXO43	1.5306	3.7	Unchanged		ARHGAP44	1.34166	1.27266	Unchanged
TAF5L	1.53024	42	Unchanged		PTGER2	1.34163	12.0266	Unchanged
HNF4G	1.53015	0.584	Unchanged		RTBDN	1.34122	0.920539	Unchanged
CNR1	1.5301	2.28	Unchanged		AC004381.6	1.34005	6.01351	Unchanged
AURKB	1.52912	60.2	Unchanged		TMEM121	1.33676	1.17005	Unchanged
AC069547.1	1.52808	0.805	Unchanged		SLC6A20	1.33612	0.467499	Unchanged
GCA	1.527	3.67	Unchanged		CCDC106	1.33488	1.68485	Unchanged
UBE2C	1.52503	62.8	Unchanged		ERP27	1.33338	13.6459	Unchanged
RYR3	1.52463	1.64	Unchanged		IRAK2	1.33317	5.81444	Unchanged
PTPRH	1.52424	1.91	Unchanged		GJB4	1.33269	2.38781	Unchanged
ACOT4	1.52383	2.25	Unchanged		CT62	1.33256	0.866207	Unchanged
CTHRC1	1.52348	4.24	Unchanged		ZBTB8B	1.32899	0.832554	Unchanged
RP11-347C12.3	1.52316	4	Unchanged		STAMBPL1	1.32885	7.70481	Unchanged
KLF10	1.52296	21.5	Unchanged		INA	1.32862	17.9765	Unchanged
PSMB10	1.52215	15.3	Unchanged		ZNF501	1.32794	2.06851	Unchanged
EPOR	1.52186	4.15	Unchanged		LYPD6	1.32709	3.40655	Unchanged
MEF2BNB	1.52104	2.12	Unchanged		AC006486.1	1.32639	0.400484	Unchanged
INCENP	1.521	43.9	Unchanged		ANKRD10	1.32621	37.7774	Unchanged
ZNF20	1.51971	0.196	Unchanged		GADD45A	1.326	11.5977	Unchanged
SERPINB8	1.51751	17.1	Unchanged		BCL7C	1.32469	22.0051	Unchanged
SLC35E4	1.51665	5.62	Unchanged		SCML2	1.32449	3.17832	Unchanged
EHD4	1.51647	30	Unchanged		PXN	1.32271	50.5894	Unchanged
MDP1	1.5163	0.757	Unchanged		ST7-OT4	1.32265	0.36122	Unchanged
TNFRSF21	1.51542	37.8	Unchanged		HSPB11	1.32011	16.7707	Unchanged
SPDYE1	1.51346	0.485	Unchanged		NPFFR1	1.31727	1.19404	Unchanged
LMO7	1.51301	32.4	Unchanged		TREX1	1.31701	4.95101	Unchanged
TMEM47	1.51291	5.42	Unchanged		CFH	1.3169	2.93555	Unchanged
ANKRD1	1.51261	1.53	Unchanged		POLR2L	1.31621	20.3186	Unchanged
SPC24	1.51238	22.7	Unchanged		CD37	1.31544	0.831158	Unchanged
PLK3	1.51189	13.6	Unchanged		MAP1S	1.31543	17.9492	Unchanged
NUSAP1	1.51092	56	Unchanged		C2orf16	1.31468	0.699985	Unchanged
FOXD4	1.51088	0.99	Unchanged		BSPRY	1.31381	10.7433	Unchanged
ARID5A	1.51085	4.78	Unchanged		MAN1C1	1.31372	1.11152	Unchanged
DGKZ	1.51032	38.2	Unchanged		CALM2	1.31332	50.8815	Unchanged
CATSPERG	1.50992	0.298	Unchanged		GALNT15	1.31316	2.60956	Unchanged
ZNF530	1.50924	3.45	Unchanged		POLR3GL	1.31297	4.01447	Unchanged
CKAP2	1.50901	45.5	Unchanged		C6orf223	1.31255	1.42977	Unchanged
AEN	1.50845	18.1	Unchanged		TUBB4B	1.31162	49.5834	Unchanged
HTR7	1.5083	1.72	Unchanged		SEMA7A	1.31042	7.09142	Unchanged
RELT	1.50765	17.9	Unchanged		KDELR3	1.31042	4.85782	Unchanged
PMF1	1.50749	4.85	Unchanged		TCEAL3	1.3101	3.27531	Unchanged
B3GNT3	1.50708	16.1	Unchanged		RP11-126K1.2	1.30797	1.21127	Unchanged
ZNF594	1.50678	6.12	Unchanged		MMP13	1.30751	0.334073	Unchanged
GREB1L	1.50638	5.73	Unchanged		STMN3	1.30698	19.155	Unchanged
PTGER2	1.50555	15.9	Unchanged		DIRAS1	1.30631	5.14201	Unchanged
AC114494.1	1.50488	47.1	Unchanged		SNRPA1	1.30567	35.5734	Unchanged
SGK3	1.50419	2.01	Unchanged		GPR156	1.30471	0.782014	Unchanged
KIF4A	1.50368	29.8	Unchanged		TCOF1	1.30277	55.533	Unchanged
TICRR	1.50285	19.1	Unchanged		FOXL2	1.30188	1.39567	Unchanged
FSTL3	1.502	41.6	Unchanged		F8A3	1.30078	1.71362	Unchanged
ARHGEF26	1.50174	7.48	Unchanged		ANXA3	1.30077	31.7263	Unchanged
CNIH2	1.50037	1.67	Unchanged		PSPC1	1.30028	22.9417	Unchanged
EPDR1	1.50024	11.4	Unchanged		ANLN	1.29942	32.2215	Unchanged
NOX5	1.49959	10.1	Unchanged		CTC-534A2.2	1.29851	0.955695	Unchanged
CENPW	1.49908	11.5	Unchanged		ARNTL2	1.29816	9.2952	Unchanged
QRFP	1.49889	0.357	Unchanged		IL17RB	1.29788	4.59591	Unchanged
BLOC1S1	1.4988	0.624	Unchanged		NTRK1	1.29787	0.301726	Unchanged
CRTAC1	1.49867	3.43	Unchanged		GATA6	1.29743	6.39036	Unchanged
HOXC13	1.49837	18.2	Unchanged		TTLL10	1.29721	0.883959	Unchanged
MYH9	1.49373	86.3	Unchanged		SLC12A4	1.29542	19.696	Unchanged
SLC1A4	1.49213	10.1	Unchanged		CLDN23	1.29519	3.12305	Unchanged
EPHB2	1.49043	11	Unchanged		STEAP4	1.29283	35.5324	Unchanged
NRIP1	1.48994	6.06	Unchanged		GGH	1.2925	26.1637	Unchanged
CBR3	1.48723	4.91	Unchanged		HSPA12B	1.2922	0.93808	Unchanged
TLX3	1.4867	9.29	Unchanged		PRSS23	1.2914	12.4673	Unchanged
MALL	1.4862	1.41	Unchanged		NOSTRIN	1.29059	1.38602	Unchanged
TCF24	1.48275	0.299	Unchanged		NEK2	1.29032	22.5495	Unchanged
NEK2	1.4823	30	Unchanged		ARNT2	1.28996	0.361774	Unchanged
DCAF15	1.48226	20.2	Unchanged		ADM5	1.2897	2.40591	Unchanged
CD3EAP	1.48159	25.9	Unchanged		TMEM237	1.28893	7.64304	Unchanged
MKI67	1.48052	56.6	Unchanged		C2orf62	1.2879	0.627617	Unchanged
TMPRSS11E	1.47806	0.733	Unchanged		AC009802.1	1.28777	0.130504	Unchanged
PVRIG	1.47719	0.546	Unchanged		ITGB2	1.28657	4.3796	Unchanged
S1PR2	1.47662	1.75	Unchanged		MDP1	1.28642	0.654891	Unchanged
OVOL3	1.47565	0.848	Unchanged		KLRC3	1.28511	0.576381	Unchanged
CLDN4	1.4742	35.8	Unchanged		GDA	1.2848	45.4788	Unchanged
PIGW	1.47179	18.7	Unchanged		LRRC8B	1.28416	4.87463	Unchanged
SH3TC1	1.47044	12.3	Unchanged		CD177	1.28401	0.107433	Unchanged
CASKIN2	1.46927	17.1	Unchanged		CDK2	1.28375	26.003	Unchanged
GPR176	1.46844	12.7	Unchanged		TXK	1.28354	0.160539	Unchanged
CDK1	1.46765	36.2	Unchanged		DNAJA4	1.28353	23.8254	Unchanged
POMK	1.46729	3.42	Unchanged		C5orf28	1.28306	2.10695	Unchanged
ETS2	1.46417	18.4	Unchanged		HCAR3	1.283	0.139552	Unchanged
AC116407.2	1.46259	0.525	Unchanged		AC021218.2	1.28152	0.504968	Unchanged
HSPA12B	1.46239	1.26	Unchanged		PPFIA4	1.27852	0.628886	Unchanged
IGSF3	1.46136	18.3	Unchanged		QRICH2	1.2778	1.67579	Unchanged
SERINC2	1.45937	72.8	Unchanged		GRHL3	1.27774	0.644608	Unchanged
KPNA2	1.45936	59.8	Unchanged		MOB4	1.27772	7.44706	Unchanged
WWC1	1.45871	41.2	Unchanged		EFCAB12	1.27756	1.71803	Unchanged
GRIN2C	1.45829	0.355	Unchanged		GBP1	1.27669	1.48659	Unchanged
SLC12A4	1.45705	26.1	Unchanged		HOXC9	1.2766	2.4215	Unchanged
LYG2	1.45693	0.327	Unchanged		HIST1H2BG	1.27616	0.694121	Unchanged
MUM1L1	1.45683	0.311	Unchanged		SMCO4	1.276	3.4055	Unchanged
E2F2	1.45682	26.4	Unchanged		IQCD	1.27501	1.98189	Unchanged
AZU1	1.45616	0.263	Unchanged		ELMOD1	1.27488	0.454256	Unchanged
ANKRD31	1.45585	1.81	Unchanged		CLDND2	1.27437	0.774654	Unchanged
C2orf54	1.45428	3.25	Unchanged		CD3EAP	1.27385	18.5191	Unchanged
C11orf68	1.45257	26.9	Unchanged		RNASEH2A	1.27284	23.5081	Unchanged
KLHL21	1.45161	32.4	Unchanged		FAM47E	1.27274	1.44541	Unchanged
ENPP1	1.4506	2.1	Unchanged		PHTF2	1.27225	7.39265	Unchanged
ABCD1	1.44904	40	Unchanged		C12orf68	1.27134	0.229227	Unchanged
DTX3L	1.44858	17.5	Unchanged		HSPA12A	1.2701	5.56289	Unchanged
PLCH2	1.44827	0.832	Unchanged		GPR19	1.26923	3.096	Unchanged
EPPK1	1.44692	6.25	Unchanged		TTYH2	1.26921	4.16771	Unchanged
ZNF573	1.44686	0.668	Unchanged		MUC12	1.26521	0.231002	Unchanged
S1PR3	1.44636	7.52	Unchanged		H2AFV	1.26504	34.6813	Unchanged
FAM129A	1.44535	9.76	Unchanged		TM4SF1	1.26422	31.3717	Unchanged
CAMK1	1.444	8.5	Unchanged		CSF1R	1.26322	2.26988	Unchanged
CNKSR2	1.44332	3.14	Unchanged		STOM	1.26205	3.85135	Unchanged
WFDC3	1.44249	3.69	Unchanged		SPICE1	1.2611	11.8854	Unchanged
SLC25A41	1.44146	0.405	Unchanged		HAND2	1.26092	0.783021	Unchanged
CHAC1	1.44129	5.71	Unchanged		MARVELD3	1.26062	10.8149	Unchanged
CTRL	1.43998	6.49	Unchanged		RFTN1	1.25821	0.908807	Unchanged
IGFBP6	1.43971	22.3	Unchanged		HIST1H4E	1.2567	0.296219	Unchanged
SOX13	1.43964	21.5	Unchanged		GRAP	1.25631	1.10607	Unchanged
TTLL13	1.43958	0.705	Unchanged		TROAP	1.2558	19.8067	Unchanged
FEN1	1.43948	33.5	Unchanged		GAB3	1.25548	0.269183	Unchanged
LLGL1	1.43942	28.1	Unchanged		MESDC1	1.25515	17.5651	Unchanged
C17orf78	1.4394	0.322	Unchanged		IL7	1.25478	1.24979	Unchanged
MNX1	1.43938	1.53	Unchanged		HAUS1	1.2539	18.3485	Unchanged
C6orf25	1.43902	2.19	Unchanged		PAQR8	1.25386	2.0455	Unchanged
TUBB4B	1.43877	60.5	Unchanged		CDH5	1.25381	2.13405	Unchanged
RHOF	1.43875	52.8	Unchanged		RNASE1	1.25332	0.416722	Unchanged
GATS	1.438	0.772	Unchanged		HEATR4	1.2533	1.75183	Unchanged
CHML	1.43649	27.5	Unchanged		LY6K	1.25271	24.0335	Unchanged
CRYBB3	1.43628	0.313	Unchanged		ADIRF	1.25248	9.34185	Unchanged
GINS2	1.43615	14.8	Unchanged		CHML	1.25147	20.3715	Unchanged
NTN4	1.43576	17.1	Unchanged		ECT2L	1.25126	0.463925	Unchanged
AC012313.1	1.43545	0.311	Unchanged		PHYH	1.24987	17.8199	Unchanged
CASC10	1.43355	9.07	Unchanged		AC007040.11	1.24913	1.50314	Unchanged
COLQ	1.43333	1.55	Unchanged		ISPD	1.2491	0.6191	Unchanged
CD2BP2	1.43267	38.2	Unchanged		FAM69A	1.24888	1.4458	Unchanged
ZNF695	1.43247	7.28	Unchanged		PRR15	1.24885	6.94465	Unchanged
AXL	1.43197	27.1	Unchanged		CALCRL	1.24873	0.214418	Unchanged
FPR1	1.43144	0.295	Unchanged		C12orf5	1.24704	5.63766	Unchanged
CCNA2	1.43044	33.6	Unchanged		C9orf169	1.24627	5.77518	Unchanged
TFPI2	1.42935	22.3	Unchanged		GJB7	1.24611	0.191463	Unchanged
MYLK	1.4275	6.7	Unchanged		ARRB2	1.24601	29.0298	Unchanged
CCDC71L	1.42737	19.2	Unchanged		TCTA	1.24511	11.8927	Unchanged
TNFRSF11B	1.4267	0.61	Unchanged		NDC80	1.24456	15.3901	Unchanged
TCF7	1.42561	7.31	Unchanged		C1orf137	1.24403	0.192496	Unchanged
C17orf53	1.42443	7.32	Unchanged		C19orf82	1.24379	1.63078	Unchanged
STON2	1.4242	1.17	Unchanged		SLC47A1	1.24283	0.223925	Unchanged
STAMBPL1	1.42399	8.64	Unchanged		TACC3	1.24274	39.7115	Unchanged
FAM109A	1.4236	8.08	Unchanged		ST6GALNAC5	1.24251	7.25074	Unchanged
GNGT1	1.42258	1.59	Unchanged		AMOTL2	1.24216	21.8037	Unchanged
ZNF101	1.42245	6.63	Unchanged		CNR1	1.24211	1.49817	Unchanged
TAP2	1.42238	53.7	Unchanged		PIGR	1.24181	0.24173	Unchanged
FGFR1	1.42145	6.3	Unchanged		BLM	1.24106	12.367	Unchanged
LAMB3	1.42124	66.1	Unchanged		MYCL	1.24006	0.970746	Unchanged
NMB	1.42048	7.28	Unchanged		TEX9	1.23937	1.20047	Unchanged
ESR1	1.42025	2.62	Unchanged		SAMD9	1.23821	6.48903	Unchanged
MAFK	1.41999	24.7	Unchanged		FIBCD1	1.23819	2.19203	Unchanged
CYB5RL	1.41916	4.27	Unchanged		PLD6	1.23784	5.14701	Unchanged
TMEM74	1.41907	0.863	Unchanged		RSPH10B	1.23698	2.12212	Unchanged
FAM218A	1.41897	5.39	Unchanged		E2F7	1.2369	7.74394	Unchanged
GRB7	1.4185	21.3	Unchanged		ALPP	1.23583	59.6702	Unchanged
BAI2	1.41634	8.57	Unchanged		ADRB2	1.23542	1.98585	Unchanged
STIL	1.41628	24.2	Unchanged		CARNS1	1.23506	0.878555	Unchanged
FAT2	1.41383	0.922	Unchanged		TMEM194A	1.23394	24.7261	Unchanged
FRMD6	1.41366	19.9	Unchanged		AP000769.1	1.23317	1.29036	Unchanged
COL7A1	1.41347	33	Unchanged		POLR2A	1.23308	48.2329	Unchanged
MARVELD1	1.41241	59.2	Unchanged		PLAUR	1.23251	17.3284	Unchanged
LANCL3	1.41107	1.74	Unchanged		FAM124A	1.23234	0.751622	Unchanged
CCDC120	1.41059	22.1	Unchanged		PRDM8	1.2312	0.829497	Unchanged
FAM122B	1.41041	45.9	Unchanged		SLBP	1.23088	30.7549	Unchanged
FOXL2	1.41012	1.69	Unchanged		C16orf89	1.23024	0.285582	Unchanged
SPTBN1	1.41007	79.5	Unchanged		SRPX2	1.22936	3.88666	Unchanged
PRPS1	1.40759	23.2	Unchanged		CCR10	1.22784	0.92998	Unchanged
CACTIN	1.40492	24.5	Unchanged		CEP135	1.22725	2.60671	Unchanged
SPAG5	1.40477	37.3	Unchanged		NR4A3	1.22711	0.818623	Unchanged
SPATA33	1.40467	5.37	Unchanged		LACTB2	1.22579	11.4267	Unchanged
TGFBR1	1.40454	16.7	Unchanged		ZNF789	1.22571	8.25213	Unchanged
B4GALNT1	1.40447	7.69	Unchanged		INCA1	1.22544	7.90379	Unchanged
NXNL2	1.40411	2.11	Unchanged		MYO16	1.22522	0.386309	Unchanged
EFHD2	1.40365	66.7	Unchanged		PRR25	1.22508	0.983606	Unchanged
PEA15	1.40329	42.6	Unchanged		LMF2	1.22421	30.4874	Unchanged
DEPDC1B	1.39985	12.4	Unchanged		LCP1	1.22421	2.30174	Unchanged
PLK2	1.39873	15.3	Unchanged		HAS3	1.22361	9.632	Unchanged
AC110771.1	1.39873	0.641	Unchanged		GRK4	1.22325	1.52718	Unchanged
TMC5	1.39866	4.72	Unchanged		GPX1	1.22253	48.26	Unchanged
C3orf14	1.39779	2.9	Unchanged		C3orf80	1.22236	0.68916	Unchanged
BRCA2	1.39627	12.5	Unchanged		LYL1	1.22097	0.355195	Unchanged
ATP10D	1.39528	6.64	Unchanged		CALHM3	1.2184	0.844348	Unchanged
AMPD3	1.39496	3.45	Unchanged		TMEM92	1.21732	0.466931	Unchanged
PLAT	1.39361	30.5	Unchanged		THBS2	1.2165	1.527	Unchanged
SAC3D1	1.3931	20.1	Unchanged		TENM2	1.21634	0.315209	Unchanged
RNF122	1.39284	1.49	Unchanged		WDR62	1.21606	15.8341	Unchanged
LSR	1.39214	51.5	Unchanged		CGREF1	1.2159	3.86266	Unchanged
LUZP1	1.39165	26.1	Unchanged		CKAP2	1.21522	28.8142	Unchanged
TUBA1B	1.38987	108	Unchanged		WNT7B	1.21461	2.89233	Unchanged
AC187652.1	1.38897	0.796	Unchanged		IER5	1.21285	26.6971	Unchanged
RIPK4	1.38875	20.2	Unchanged		SFTA2	1.21252	0.301139	Unchanged
FAM122C	1.38866	8.68	Unchanged		CEACAM19	1.21233	6.80233	Unchanged
MON1A	1.38832	6.4	Unchanged		C21orf58	1.21214	7.9656	Unchanged
CCDC80	1.38822	9.55	Unchanged		MELK	1.21027	10.8093	Unchanged
ARID3B	1.38669	4.26	Unchanged		C12orf60	1.20965	1.9522	Unchanged
MTFR2	1.38627	5.83	Unchanged		IFIT2	1.20857	1.72896	Unchanged
WIPF3	1.38594	2.9	Unchanged		AKR7A2	1.20839	15.1514	Unchanged
ACHE	1.38555	0.103	Unchanged		ROBO3	1.20718	1.72755	Unchanged
LIMA1	1.38547	22.9	Unchanged		CNTLN	1.20661	8.70313	Unchanged
RNASEH2C	1.38541	27.1	Unchanged		SMN2	1.20623	1.1312	Unchanged
CD55	1.38504	59.6	Unchanged		SYNE1	1.20605	7.5052	Unchanged
SPINK5	1.38284	0.623	Unchanged		RHNO1	1.20579	15.3307	Unchanged
CENPE	1.38072	12.7	Unchanged		KPNA2	1.20501	40.019	Unchanged
GALNT9	1.38053	0.469	Unchanged		FDX1	1.20455	35.2531	Unchanged
TMPRSS6	1.37938	0.705	Unchanged		ELL3	1.20449	6.13004	Unchanged
BRCA1	1.37914	12.1	Unchanged		FLNC	1.20415	1.58076	Unchanged
HIST1H4H	1.3784	1.27	Unchanged		MGC4294	1.20398	0.789409	Unchanged
LRRC8E	1.37769	7.14	Unchanged		ACYP1	1.20389	3.99265	Unchanged
H3F3C	1.3763	1.73	Unchanged		B3GALT4	1.20349	4.1339	Unchanged
SYP	1.3753	3.15	Unchanged		HCFC1R1	1.20242	15.9412	Unchanged
GPRC5B	1.37495	0.809	Unchanged		PLCL2	1.20173	0.894001	Unchanged
ABAT	1.37272	3.44	Unchanged		CCNF	1.20146	19.1518	Unchanged
GJB3	1.37242	22.1	Unchanged		HSD17B6	1.20094	9.78164	Unchanged
DEPDC7	1.37081	4.27	Unchanged		ZNF675	1.20035	4.96785	Unchanged
LY6G5C	1.37077	1.36	Unchanged		NUCB2	1.19976	3.2659	Unchanged
NCAPH2	1.37047	25.9	Unchanged		FOXUp-regulated2	1.19779	20.0831	Unchanged
SLC45A3	1.36954	15.1	Unchanged		LEKR1	1.19775	1.34886	Unchanged
PLIN2	1.36952	36.7	Unchanged		PLIN2	1.19766	28.3841	Unchanged
TPRXL	1.36935	0.285	Unchanged		PARP12	1.19624	4.59682	Unchanged
ZNF296	1.36822	4.02	Unchanged		CCDC85B	1.19609	22.7966	Unchanged
CCDC175	1.36813	0.303	Unchanged		CRYBA2	1.19533	1.1537	Unchanged
MESP1	1.36463	4.17	Unchanged		TMC8	1.19469	0.896376	Unchanged
AC006547.14	1.36207	0.459	Unchanged		CBY3	1.19349	0.593452	Unchanged
GPR35	1.36084	1.14	Unchanged		GSTM3	1.1929	6.18776	Unchanged
USHBP1	1.3605	2.33	Unchanged		LHB	1.19269	0.54806	Unchanged
HPCA	1.35967	0.97	Unchanged		TMEM14B	1.19121	13.987	Unchanged
KIF23	1.35966	24.8	Unchanged		TNFAIP6	1.19113	2.85249	Unchanged
DNAJA4	1.3585	27.5	Unchanged		ZNF836	1.19036	0.661951	Unchanged
CHSY3	1.35813	0.681	Unchanged		PRELID2	1.18915	2.08851	Unchanged
NEDD4	1.35731	6.77	Unchanged		LSMEM2	1.18845	9.349	Unchanged
SFRP5	1.35642	0.373	Unchanged		MT1E	1.18792	13.9947	Unchanged
HMMR	1.35553	30.4	Unchanged		EVPLL	1.18612	2.55519	Unchanged
ALCAM	1.35474	29.3	Unchanged		F8A1	1.18582	3.49469	Unchanged
VIPR1	1.35421	0.749	Unchanged		MEX3D	1.18528	14.6635	Unchanged
EXO5	1.35409	7.91	Unchanged		CXCR2	1.1839	0.625418	Unchanged
PLK1	1.35274	49.7	Unchanged		ATPIF1	1.1834	30.9176	Unchanged
SLC2A12	1.35182	4.57	Unchanged		TLX3	1.18292	5.29864	Unchanged
FGF1	1.35054	0.374	Unchanged		CXCL16	1.18257	15.8272	Unchanged
CCNE1	1.34991	14.4	Unchanged		FGFR1	1.18113	4.04966	Unchanged
FZD8	1.34982	0.825	Unchanged		EVA1A	1.18103	6.01826	Unchanged
KCNC1	1.34826	0.266	Unchanged		SNAP25	1.18049	0.226809	Unchanged
ZNF724P	1.34802	2.73	Unchanged		ZNF468	1.18022	3.78974	Unchanged
HMGN2	1.34792	74.6	Unchanged		KIF24	1.18013	3.18001	Unchanged
CMTM1	1.34669	2.51	Unchanged		OAS1	1.17965	0.353252	Unchanged
DDX60L	1.34501	11.9	Unchanged		SYP	1.17871	2.37277	Unchanged
C11orf24	1.34338	24.5	Unchanged		SAMHD1	1.17716	11.93	Unchanged
AL139099.1	1.34293	8.62	Unchanged		DYRK3	1.17662	2.12893	Unchanged
ASB16	1.34161	3.87	Unchanged		DUSP9	1.17639	6.25654	Unchanged
S100A5	1.34063	1.4	Unchanged		SYN1	1.17627	6.36636	Unchanged
CYP27C1	1.34013	1.36	Unchanged		CENPM	1.17607	7.21793	Unchanged
ZNF124	1.33849	2.49	Unchanged		HIST1H3B	1.17568	0.222322	Unchanged
BEX2	1.33802	2.11	Unchanged		FGFBP3	1.17524	2.56085	Unchanged
SOX30	1.33735	0.488	Unchanged		GOLGA8H	1.1751	0.195687	Unchanged
EPB41L4B	1.33535	10.1	Unchanged		ENPP1	1.17508	1.2763	Unchanged
NEDD4L	1.33345	33	Unchanged		SIVA1	1.17442	15.2236	Unchanged
CENPA	1.33338	12.2	Unchanged		NAGS	1.17407	1.33294	Unchanged
CCDC68	1.33264	5.11	Unchanged		KCNH1	1.17325	0.220415	Unchanged
TACC3	1.33262	46.9	Unchanged		DLGAP5	1.17247	15.1148	Unchanged
WNK4	1.33255	5.27	Unchanged		SEMA3A	1.17123	1.81287	Unchanged
RFPL2	1.33077	0.375	Unchanged		LRRC3	1.171	0.628142	Unchanged
NPL	1.32962	2.23	Unchanged		STMND1	1.17043	0.177415	Unchanged
NOS3	1.3292	1.06	Unchanged		SH2D4A	1.16967	13.4682	Unchanged
PTPRJ	1.3267	3.91	Unchanged		TNFSF13	1.16944	3.18959	Unchanged
INHA	1.32665	7.75	Unchanged		FAM122B	1.16922	30.966	Unchanged
SMPX	1.32614	1.6	Unchanged		TMEFF1	1.16902	0.204147	Unchanged
CEP170B	1.32611	35.9	Unchanged		HOXA13	1.16853	0.168881	Unchanged
CCDC38	1.32577	0.239	Unchanged		ADAMTSL1	1.1685	0.32498	Unchanged
GDPD3	1.32508	10.3	Unchanged		EAF2	1.16845	1.00109	Unchanged
GPSM1	1.32379	1.43	Unchanged		ZFP2	1.16838	0.178921	Unchanged
NDC80	1.32353	17.6	Unchanged		COL7A1	1.168	22.5282	Unchanged
CYP1A1	1.32338	2.91	Unchanged		CTAGE1	1.16793	0.206885	Unchanged
CYP2J2	1.32311	1.34	Unchanged		HHEX	1.1675	6.88253	Unchanged
UPP1	1.32273	22.9	Unchanged		NCS1	1.16743	15.3017	Unchanged
INCA1	1.32223	9.53	Unchanged		RNF122	1.16734	1.08471	Unchanged
SGOL1	1.32213	8.5	Unchanged		EXOSC6	1.16677	9.85868	Unchanged
SOX10	1.32202	0.333	Unchanged		TREML2	1.16672	0.260482	Unchanged
FOSB	1.32183	3.96	Unchanged		AL590708.2	1.16648	0.959343	Unchanged
DOK3	1.32176	5.34	Unchanged		TLDC2	1.1658	1.83862	Unchanged
TMEM106C	1.32144	40.2	Unchanged		SYK	1.16539	4.64492	Unchanged
TOMM34	1.32017	50.2	Unchanged		HRC	1.16529	0.207338	Unchanged
STRA6	1.32004	31.8	Unchanged		EPOR	1.1648	2.42422	Unchanged
ANKRD10	1.31908	37.7	Unchanged		FAM71E2	1.16467	0.511876	Unchanged
SPATS2L	1.31696	22.5	Unchanged		C11orf68	1.16462	16.6404	Unchanged
PSPC1	1.31649	23.8	Unchanged		DNAJC22	1.1642	1.45979	Unchanged
GAPDHS	1.31593	6.13	Unchanged		POP7	1.16397	17.5217	Unchanged
EAF2	1.31502	1.38	Unchanged		SH3RF1	1.16374	6.79629	Unchanged
AC139100.2	1.31494	4.3	Unchanged		C10orf131	1.16345	0.352125	Unchanged
CCDC15	1.31279	2.03	Unchanged		IFI27L2	1.1632	1.81327	Unchanged
F8A2	1.31268	0.377	Unchanged		KLRG2	1.16308	2.27237	Unchanged
ZNF318	1.31244	17.9	Unchanged		RHCG	1.16283	0.820899	Unchanged
SLC25A19	1.31217	9.66	Unchanged		C9orf84	1.16248	0.619168	Unchanged
IQCC	1.31083	5.13	Unchanged		ZNF799	1.16243	0.349951	Unchanged
PGBD5	1.31044	20	Unchanged		SP6	1.16241	3.97951	Unchanged
GBP1	1.31025	1.64	Unchanged		MTHFS	1.16239	0.928582	Unchanged
SNX18	1.30939	7.94	Unchanged		CHSY3	1.16238	0.476335	Unchanged
EPS8	1.30932	29.9	Unchanged		ZNF101	1.16107	4.21275	Unchanged
EPHA7	1.3089	0.64	Unchanged		GAS2L2	1.16062	0.813236	Unchanged
CDH16	1.30873	2.17	Unchanged		B3GALNT1	1.16017	0.43117	Unchanged
CCDC166	1.30832	0.287	Unchanged		MPL	1.16003	0.902035	Unchanged
UBALD1	1.30817	20.4	Unchanged		OTUD1	1.15985	6.57129	Unchanged
SH2B3	1.30795	9.24	Unchanged		HFM1	1.15978	0.192325	Unchanged
C10orf35	1.30769	1.86	Unchanged		ORC6	1.15976	14.139	Unchanged
RPS6KA4	1.30715	35.7	Unchanged		PLD4	1.15966	0.185643	Unchanged
GPR87	1.30668	7.5	Unchanged		P2RX1	1.15962	0.183592	Unchanged
HR	1.30617	40.7	Unchanged		NCAPH	1.15883	14.5466	Unchanged
APOBEC3D	1.30449	0.494	Unchanged		CCDC71L	1.15882	12.2978	Unchanged
IFNLR1	1.30404	9.26	Unchanged		ZNF474	1.15685	0.164123	Unchanged
UBALD2	1.30403	19.4	Unchanged		CSRP3	1.15675	0.39565	Unchanged
DOCK8	1.30348	0.484	Unchanged		SMTN	1.15659	13.5732	Unchanged
TMEM98	1.3027	0.156	Unchanged		PARD6A	1.15637	7.51736	Unchanged
UBE2T	1.30243	6.76	Unchanged		STRIP2	1.15537	8.00339	Unchanged
SMCR8	1.30227	7.17	Unchanged		LIPH	1.15528	2.40586	Unchanged
EXOSC6	1.30153	12.9	Unchanged		KIF22	1.15518	33.3097	Unchanged
HES2	1.30098	2.88	Unchanged		GPR132	1.15479	0.807484	Unchanged
MYH11	1.3006	4.57	Unchanged		OTUB2	1.15464	3.54554	Unchanged
DGKH	1.30053	6.01	Unchanged		MYADM	1.15428	0.283543	Unchanged
ME3	1.30047	1.49	Unchanged		CR2	1.15336	2.00778	Unchanged
FGL1	1.29982	0.209	Unchanged		TMEM160	1.15299	4.93751	Unchanged
RNASEH2A	1.29982	25	Unchanged		KCNK6	1.15225	1.41044	Unchanged
PTTG1	1.29964	22.7	Unchanged		CARD16	1.15222	0.183475	Unchanged
FAM81A	1.29949	3.13	Unchanged		ASIC3	1.15192	2.19658	Unchanged
SMPD1	1.29914	2.55	Unchanged		B2M	1.15135	43.8201	Unchanged
ELMOD1	1.29819	0.459	Unchanged		CYP26A1	1.1509	0.200317	Unchanged
LTC4S	1.29672	0.882	Unchanged		CES1	1.15003	0.154779	Unchanged
B3GALT4	1.2954	5.15	Unchanged		C5orf54	1.14989	3.96739	Unchanged
IFI6	1.29499	7.02	Unchanged		CLDN9	1.14839	2.68722	Unchanged
KIFC3	1.29484	30.4	Unchanged		GBP3	1.14736	5.77037	Unchanged
GPX1	1.29413	54.5	Unchanged		RPA3	1.14649	10.3098	Unchanged
CENPL	1.29355	3.84	Unchanged		HBQ1	1.14593	0.176421	Unchanged
CHPF	1.29342	37.7	Unchanged		SMKR1	1.1454	4.60922	Unchanged
PIF1	1.29333	9.75	Unchanged		ARHGAP23	1.14534	4.40654	Unchanged
TRIM17	1.29286	3.89	Unchanged		SYTL3	1.14533	2.45342	Unchanged
SH2D3A	1.29267	23.1	Unchanged		TGM1	1.14525	9.48939	Unchanged
DAAM1	1.29251	6.64	Unchanged		ZNF124	1.14452	1.82786	Unchanged
SPC25	1.29211	9.78	Unchanged		DCAF4L1	1.14391	0.790558	Unchanged
A4GALT	1.29176	6.63	Unchanged		LRRC40	1.14089	11.3418	Unchanged
ISPD	1.29111	0.666	Unchanged		ZBTB32	1.14042	0.510397	Unchanged
FAM63B	1.29042	2.36	Unchanged		BTG2	1.13912	2.11322	Unchanged
MYOM3	1.28954	0.323	Unchanged		GSTT2	1.13902	5.60777	Unchanged
DDIT3	1.28764	10.1	Unchanged		ABTB2	1.13872	11.5037	Unchanged
SERTAD4	1.28735	11.3	Unchanged		C21orf119	1.13814	2.61596	Unchanged
C14orf178	1.28729	1.3	Unchanged		TEX14	1.13789	0.569084	Unchanged
ERCC6L	1.28707	7.58	Unchanged		S1PR4	1.13724	0.488026	Unchanged
HAS3	1.28649	11.1	Unchanged		FOXD4	1.13711	0.519838	Unchanged
F8A1	1.28402	4.28	Unchanged		GMEB1	1.13517	6.69627	Unchanged
ZNF600	1.28397	3.22	Unchanged		FFAR4	1.13511	0.338433	Unchanged
TMEM194A	1.28397	27.4	Unchanged		AP003068.23	1.13432	4.02632	Unchanged
PRR15	1.28376	7.55	Unchanged		PARP2	1.13419	14.5404	Unchanged
PTRF	1.28313	57.1	Unchanged		PGAM4	1.13407	0.823949	Unchanged
IL4R	1.28255	16.8	Unchanged		HSPB6	1.13394	0.78135	Unchanged
PCDHAC1	1.28212	0.564	Unchanged		FAM101A	1.13375	0.918505	Unchanged
PKIA	1.2819	0.881	Unchanged		ADI1	1.13357	30.8628	Unchanged
HOXA9	1.28184	1.05	Unchanged		TLR4	1.13326	9.59017	Unchanged
ATP13A2	1.28177	21.9	Unchanged		ZNF385A	1.13266	13.3155	Unchanged
MROH6	1.28111	9.73	Unchanged		FAM132B	1.13218	1.37467	Unchanged
SMIM4	1.28018	4.21	Unchanged		UBR7	1.132	10.8293	Unchanged
ZNF480	1.28001	5.38	Unchanged		SKA1	1.13193	7.85844	Unchanged
RAD51AP1	1.2796	12.6	Unchanged		CSGALNACT1	1.13113	8.85808	Unchanged
TNFSF9	1.27858	9.68	Unchanged		WDR34	1.13064	31.5455	Unchanged
DAGLA	1.27829	1.98	Unchanged		RTKN2	1.13003	4.40903	Unchanged
SYNE1	1.27705	8.58	Unchanged		CNKSR2	1.12898	1.89382	Unchanged
KIAA1462	1.27646	2.13	Unchanged		TMEM51	1.12897	4.85143	Unchanged
KIF24	1.27619	3.75	Unchanged		KIF4A	1.1287	16.1792	Unchanged
TRIM26	1.27607	21.9	Unchanged		PIGP	1.12625	6.44307	Unchanged
AP003068.23	1.2756	5.54	Unchanged		LSM4	1.12614	26.5148	Unchanged
TMEM184A	1.27388	16.8	Unchanged		FAM131C	1.12572	3.74368	Unchanged
SRC	1.27321	20.6	Unchanged		POLR2K	1.12534	17.5358	Unchanged
LCP1	1.27275	2.53	Unchanged		SLC46A3	1.12511	2.07078	Unchanged
EMR2	1.27241	2.16	Unchanged		FABP3	1.12441	2.78546	Unchanged
CCDC112	1.27212	2.78	Unchanged		MSANTD3	1.12405	9.532	Unchanged
DUSP7	1.27206	9.91	Unchanged		GRIN2D	1.12402	1.03781	Unchanged
PADI3	1.27175	1.24	Unchanged		NPR1	1.12399	0.86235	Unchanged
GPSM3	1.27161	1.67	Unchanged		ZNF345	1.1223	1.23038	Unchanged
RAB11FIP1	1.27158	18	Unchanged		TMEM238	1.12221	9.74834	Unchanged
SOCS3	1.27118	3.44	Unchanged		MICAL2	1.12184	8.38962	Unchanged
DHDH	1.27094	1.06	Unchanged		PSMB10	1.12181	7.99511	Unchanged
BIRC5	1.27074	35.1	Unchanged		C4orf48	1.12128	4.32791	Unchanged
CDK5R1	1.27058	2.27	Unchanged		PRR13	1.12118	8.53498	Unchanged
MUC1	1.27041	9.07	Unchanged		MTFP1	1.12066	0.619168	Unchanged
PLK4	1.26978	11.6	Unchanged		MPZ	1.12065	0.356891	Unchanged
RAET1G	1.26976	3.42	Unchanged		JUNB	1.12032	22.8688	Unchanged
BICD1	1.26933	14.8	Unchanged		FANCD2OS	1.12018	3.96895	Unchanged
LRRC29	1.26926	1.1	Unchanged		MSANTD1	1.11968	0.58647	Unchanged
ZNF215	1.26913	2.94	Unchanged		ABAT	1.11949	2.03705	Unchanged
CSRP1	1.26889	45.4	Unchanged		GINS3	1.11946	10.682	Unchanged
KIAA0754	1.26795	3.39	Unchanged		SPAG5	1.11797	23.0458	Unchanged
ARID3A	1.26762	3.17	Unchanged		SHCBP1	1.11753	9.39555	Unchanged
PHTF2	1.26755	6.96	Unchanged		CREM	1.11732	6.44778	Unchanged
KRT79	1.26729	0.2	Unchanged		HLA-DRA	1.11667	0.557808	Unchanged
EMB	1.26637	10.4	Unchanged		CHCHD7	1.11656	13.0948	Unchanged
AC006435.1	1.26634	0.313	Unchanged		KIF11	1.11582	18.5288	Unchanged
FBXL14	1.26634	9.36	Unchanged		CD74	1.11494	0.73414	Unchanged
RAG1	1.2663	0.612	Unchanged		PRR22	1.11424	0.78901	Unchanged
CCR3	1.26599	0.372	Unchanged		PANX1	1.11304	4.7251	Unchanged
LAD1	1.26481	38.8	Unchanged		HCAR2	1.11227	0.304694	Unchanged
GEN1	1.26479	5.34	Unchanged		FOXD1	1.11051	2.60536	Unchanged
FAM65A	1.26447	30.9	Unchanged		HOXC13	1.10895	9.47666	Unchanged
KLF1	1.26419	0.204	Unchanged		MFNG	1.10861	1.21163	Unchanged
NCAPG	1.263	23.3	Unchanged		SYT1	1.10772	0.328912	Unchanged
ANKS6	1.26238	20.5	Unchanged		HIST1H4H	1.1067	0.945774	Unchanged
CCDC37	1.26184	0.206	Unchanged		MNS1	1.10579	3.04425	Unchanged
TMEM180	1.26136	8.2	Unchanged		SERPINA1	1.10539	0.660658	Unchanged
ST8SIA6	1.2593	0.463	Unchanged		ANGPTL4	1.10538	4.3865	Unchanged
SLC41A2	1.25838	1.88	Unchanged		FBXO5	1.10507	12.5566	Unchanged
SLC25A25	1.25758	14.2	Unchanged		PDLIM3	1.10438	2.24584	Unchanged
FABP5	1.25738	21.6	Unchanged		DKKL1	1.10401	0.283892	Unchanged
HNF1A	1.25708	1.09	Unchanged		NCAPH2	1.10369	16.6675	Unchanged
DZIP1	1.25706	2.99	Unchanged		PLCXD2	1.10357	0.311057	Unchanged
ZNF142	1.25605	11.7	Unchanged		C5orf55	1.10351	2.27977	Unchanged
BTBD6	1.25495	12.2	Unchanged		DAPL1	1.10328	0.350811	Unchanged
SLC22A3	1.25485	0.161	Unchanged		HOMER3	1.10299	18.5926	Unchanged
TMC3	1.25382	0.261	Unchanged		DLGAP3	1.10179	0.312818	Unchanged
GOLGA7B	1.25338	9.07	Unchanged		OXCT1	1.10073	7.1736	Unchanged
MTG1	1.25285	0.509	Unchanged		PIF1	1.09983	7.07177	Unchanged
C10orf111	1.25261	0.726	Unchanged		CEBPA	1.09964	2.52744	Unchanged
DNAH2	1.25207	29.7	Unchanged		ZDHHC16	1.09939	20.038	Unchanged
TSPYL2	1.25183	22.1	Unchanged		HLA-F	1.09897	7.14195	Unchanged
HELZ2	1.25161	16.7	Unchanged		CHRAC1	1.09887	15.3367	Unchanged
AC026202.1	1.25158	2.83	Unchanged		A2ML1	1.09769	5.19042	Unchanged
INTS7	1.25129	18.3	Unchanged		ZNF671	1.09759	1.38692	Unchanged
COX6B2	1.25073	3.1	Unchanged		FANCD2	1.0973	20.2517	Unchanged
RNF34	1.2501	25.6	Unchanged		ULBP3	1.09656	1.04007	Unchanged
SYDE2	1.24935	3.26	Unchanged		CDCA8	1.0964	20.3608	Unchanged
KRT75	1.24928	0.218	Unchanged		PTPRB	1.09576	1.59853	Unchanged
FAM178A	1.24869	12.3	Unchanged		SIPA1	1.09555	9.74581	Unchanged
SH2D6	1.24699	1.69	Unchanged		SMPD1	1.09551	1.80222	Unchanged
PI3	1.24661	6.82	Unchanged		DHRS1	1.09515	7.95843	Unchanged
KIF14	1.24454	15.3	Unchanged		RBMXL1	1.09401	8.55334	Unchanged
ZSWIM4	1.24453	11.4	Unchanged		CNFN	1.09365	1.38616	Unchanged
RP11-503N18.3	1.24447	0.175	Unchanged		CLDN6	1.09358	0.404748	Unchanged
MEX3D	1.24437	16.7	Unchanged		PIGW	1.09325	9.78715	Unchanged
SLC9B1	1.24349	12.2	Unchanged		HIST1H2BO	1.09253	0.288085	Unchanged
MPL	1.24317	1.02	Unchanged		NMI	1.09169	8.45309	Unchanged
FAM53C	1.24208	25.9	Unchanged		C18orf56	1.09154	7.63295	Unchanged
MICA	1.24156	15.4	Unchanged		RDH16	1.09105	1.67336	Unchanged
MASTL	1.24122	13.8	Unchanged		KIFC1	1.09063	21.1022	Unchanged
ZNF275	1.24088	8.61	Unchanged		GALC	1.09043	8.36547	Unchanged
CSTF2	1.24022	10.2	Unchanged		PHACTR3	1.08989	2.56832	Unchanged
KIAA1875	1.24008	1.05	Unchanged		C6orf1	1.08878	6.66665	Unchanged
PITX2	1.23983	0.944	Unchanged		LAMB3	1.0887	38.3862	Unchanged
PDLIM3	1.23849	2.33	Unchanged		MASTL	1.08857	10.1311	Unchanged
AGMAT	1.23718	11.3	Unchanged		COL6A3	1.08835	16.2711	Unchanged
SMTN	1.23673	16.3	Unchanged		BRCA1	1.08727	7.72482	Unchanged
DNAJB2	1.23504	21.5	Unchanged		KIFC3	1.08682	21.2833	Unchanged
ATAD2	1.23466	31.1	Unchanged		LIN9	1.08667	14.6312	Unchanged
LMNB1	1.23452	29.3	Unchanged		ZNF28	1.08632	4.79394	Unchanged
POLE2	1.23229	5.56	Unchanged		RP11-297N6.4	1.08488	0.520637	Unchanged
SPRY4	1.23163	10.8	Unchanged		USP50	1.08464	0.742197	Unchanged
MGAT4A	1.23122	3.8	Unchanged		SGOL1	1.08389	5.74617	Unchanged
GADD45GIP1	1.22977	16.8	Unchanged		PKIB	1.0837	6.31186	Unchanged
AURKA	1.22916	40.6	Unchanged		GBP5	1.08351	0.493186	Unchanged
ARHGEF2	1.22885	24.7	Unchanged		LANCL3	1.08329	0.963302	Unchanged
RP11-683L23.1	1.22847	0.263	Unchanged		ZNF85	1.08326	1.50068	Unchanged
HOMER3	1.22844	24.3	Unchanged		TNRC6C	1.083	0.174197	Unchanged
STK10	1.22803	16.9	Unchanged		REEP2	1.08298	2.03705	Unchanged
YWHAH	1.22746	35.6	Unchanged		SENP8	1.08255	1.50892	Unchanged
SYNE3	1.22711	1.28	Unchanged		CDR2L	1.08198	13.5805	Unchanged
BCL2L1	1.22665	37.7	Unchanged		SLC6A11	1.08194	4.17476	Unchanged
GPX2	1.22612	0.138	Unchanged		SMPX	1.08194	1.04572	Unchanged
LRR1	1.22542	13	Unchanged		TMA7	1.07973	21.7157	Unchanged
NETO2	1.22468	18.6	Unchanged		YY2	1.07934	2.43332	Unchanged
CEL	1.22391	1.11	Unchanged		MORC4	1.07875	6.21302	Unchanged
CENPH	1.22255	10.7	Unchanged		GBA	1.07866	12.376	Unchanged
CLIP1	1.22236	17.9	Unchanged		GRB7	1.07855	12.3391	Unchanged
TOP2A	1.22189	11.7	Unchanged		SGOL2	1.07764	5.17672	Unchanged
ARHGAP44	1.2207	1.04	Unchanged		SLC25A19	1.07753	6.64934	Unchanged
BUB1	1.21991	23.8	Unchanged		RAB41	1.07625	0.347426	Unchanged
CCDC134	1.21962	1.46	Unchanged		FRAT1	1.07533	3.93819	Unchanged
MARVELD3	1.21938	10.3	Unchanged		KIF15	1.07477	6.19982	Unchanged
COL4A4	1.2193	1.28	Unchanged		ITIH4	1.07373	0.786102	Unchanged
AL118506.1	1.21859	0.477	Unchanged		LLGL1	1.07342	15.1908	Unchanged
RMI2	1.21845	9.23	Unchanged		PGAM2	1.07255	1.96136	Unchanged
PLAGL2	1.21837	14	Unchanged		B4GALNT1	1.07136	4.70127	Unchanged
ARMC5	1.21812	8.07	Unchanged		PIK3AP1	1.07	0.306241	Unchanged
LYPD3	1.21803	16.8	Unchanged		STX1B	1.06991	0.610705	Unchanged
IGFLR1	1.21764	1.35	Unchanged		SSX2IP	1.06982	14.0596	Unchanged
SAMD4A	1.21764	12.7	Unchanged		TRAPPC5	1.06967	0.179035	Unchanged
MTHFS	1.21748	1.14	Unchanged		NPBWR1	1.06947	4.04037	Unchanged
TNK1	1.21729	12.1	Unchanged		SPDL1	1.0693	15.983	Unchanged
CIZ1	1.21547	58.6	Unchanged		RPGRIP1	1.06911	0.500993	Unchanged
YPEL4	1.21537	1.05	Unchanged		ALDH1A2	1.0691	0.204754	Unchanged
EHD3	1.21514	2.86	Unchanged		HDGFRP3	1.06818	12.1544	Unchanged
FSCN1	1.21495	53.2	Unchanged		LMO7	1.06712	16.1803	Unchanged
LOH12CR2	1.21489	1.31	Unchanged		TULP1	1.06656	0.509235	Unchanged
DLGAP5	1.21441	16.6	Unchanged		DCK	1.06633	12.8597	Unchanged
FAM166A	1.21381	22.1	Unchanged		FZD7	1.06628	4.61065	Unchanged
TJP1	1.21338	39.7	Unchanged		RAD51C	1.06572	5.83564	Unchanged
SPTAN1	1.21318	46.3	Unchanged		POU5F1B	1.06565	0.363888	Unchanged
RGS7	1.21269	1.41	Unchanged		ERAP2	1.06537	7.1007	Unchanged
NLRP7	1.21182	0.197	Unchanged		LRRC58	1.0653	23.3822	Unchanged
FLVCR2	1.21145	2.22	Unchanged		ITGB6	1.06526	0.506672	Unchanged
PCDH12	1.21116	1.05	Unchanged		TNS4	1.06367	25.0938	Unchanged
PPAPDC1A	1.20999	5.04	Unchanged		RFC3	1.06334	14.0417	Unchanged
LPCAT2	1.20878	12.2	Unchanged		SULT1A4	1.06318	0.390636	Unchanged
C1QL4	1.20795	0.246	Unchanged		RP11-178C3.1	1.06287	0.196571	Unchanged
SGOL2	1.20773	6.47	Unchanged		CASP8	1.06279	6.39578	Unchanged
AOX1	1.20739	6.58	Unchanged		ALOX12B	1.06276	3.03298	Unchanged
VPS18	1.20737	16.3	Unchanged		SFXN5	1.06163	6.41902	Unchanged
CRB3	1.20716	6.75	Unchanged		ARR3	1.06069	0.178743	Unchanged
DDX58	1.20707	2.69	Unchanged		ARL6IP1	1.06053	22.1644	Unchanged
NEFM	1.20641	0.58	Unchanged		CAND2	1.06021	0.476633	Unchanged
CDKL5	1.20567	0.882	Unchanged		FOXA1	1.05999	4.35446	Unchanged
FSTL1	1.20521	33.1	Unchanged		HLA-A	1.05934	26.0969	Unchanged
C10orf131	1.20487	0.417	Unchanged		CD97	1.0591	14.9434	Unchanged
SLC29A3	1.20379	6.22	Unchanged		AL645728.1	1.05833	0.363312	Unchanged
BMP1	1.20355	23.2	Unchanged		MEPCE	1.05745	20.6227	Unchanged
CPNE9	1.20331	0.174	Unchanged		GSTT2B	1.05716	1.0193	Unchanged
SEZ6	1.20311	0.0847	Unchanged		PTRH1	1.05685	3.1146	Unchanged
NTN1	1.20269	0.401	Unchanged		PLA2G10	1.05675	0.17158	Unchanged
ZNF570	1.20238	0.964	Unchanged		SLITRK4	1.05652	0.585001	Unchanged
SYNGR4	1.20233	1.14	Unchanged		C1orf213	1.05639	4.47578	Unchanged
TCTA	1.20152	11.6	Unchanged		HMGB2	1.05615	41.8013	Unchanged
SHANK3	1.20128	8.33	Unchanged		FES	1.05592	0.631037	Unchanged
N4BP3	1.20079	2.87	Unchanged		CASP16	1.05559	0.201837	Unchanged
ZNF135	1.20063	1.83	Unchanged		TRIM9	1.05559	0.796676	Unchanged
OCLM	1.20056	0.262	Unchanged		LY6G6C	1.05522	0.548697	Unchanged
MPDU1	1.19979	23.8	Unchanged		JAG1	1.05487	14.9091	Unchanged
ZNF619	1.19901	1.88	Unchanged		CKS2	1.0546	27.9544	Unchanged
RIBC1	1.19806	1.36	Unchanged		ULBP2	1.0543	4.00816	Unchanged
IRAK1	1.19783	61.9	Unchanged		PCDHAC1	1.05383	0.345321	Unchanged
AC087645.1	1.19607	25.4	Unchanged		C8orf46	1.0537	0.186533	Unchanged
MELK	1.19601	10.6	Unchanged		AIFM3	1.05318	1.68845	Unchanged
FZD2	1.19589	5.11	Unchanged		PDZD4	1.05284	0.393688	Unchanged
GLIS2	1.19583	12.8	Unchanged		IFI30	1.05207	15.689	Unchanged
RMI1	1.1957	9.75	Unchanged		ZNF724P	1.05141	1.53739	Unchanged
SLC25A30	1.19534	3.86	Unchanged		UBALD2	1.05074	12.4008	Unchanged
GCSAM	1.19469	0.731	Unchanged		SPATA32	1.05048	0.631556	Unchanged
S1PR4	1.19457	0.449	Unchanged		TTF1	1.04946	6.79129	Unchanged
DNAJC22	1.1945	1.64	Unchanged		FAM131A	1.0488	8.94819	Unchanged
GPR68	1.19429	0.328	Unchanged		KCNE2	1.04838	0.481326	Unchanged
SOX18	1.19376	0.191	Unchanged		SLC45A3	1.04802	8.98279	Unchanged
FOXG1	1.19342	12	Unchanged		AP000349.1	1.04737	1.17532	Unchanged
TBX20	1.19314	1.76	Unchanged		RGS19	1.04671	9.45478	Unchanged
GSG1	1.19299	2.46	Unchanged		RFC5	1.04652	14.9857	Unchanged
COCH	1.19251	5.69	Unchanged		MT1X	1.04539	7.66154	Unchanged
ATP6V0D2	1.19114	0.465	Unchanged		BRCA2	1.04536	6.7939	Unchanged
IFRG15	1.19111	2.13	Unchanged		DOCK10	1.04481	0.403665	Unchanged
FAM212A	1.19098	0.637	Unchanged		C18orf32	1.04436	0.66139	Unchanged
BCL7B	1.19045	17.5	Unchanged		OXTR	1.044	0.757244	Unchanged
NAPRT1	1.19004	9.76	Unchanged		AC112721.1	1.04237	0.460317	Unchanged
SPG20OS	1.18961	0.795	Unchanged		TEX261	1.04215	21.8382	Unchanged
ELL	1.18914	7.69	Unchanged		PTGES3L	1.04101	0.423091	Unchanged
APOBEC3F	1.18905	3.4	Unchanged		DONSON	1.04027	14.6245	Unchanged
C5orf34	1.18853	1.87	Unchanged		CKLF	1.04022	0.556492	Unchanged
MPP3	1.18822	4.35	Unchanged		NNAT	1.04018	0.756214	Unchanged
SRD5A1	1.18789	2.96	Unchanged		RP11-382J12.1	1.04005	6.42391	Unchanged
ASB6	1.18783	17.3	Unchanged		ARPC5L	1.0396	25.3749	Unchanged
NPFFR1	1.18775	1.13	Unchanged		DSCC1	1.03927	10.1304	Unchanged
CEACAM1	1.18688	0.539	Unchanged		LRRC8C	1.03922	1.14571	Unchanged
P2RX7	1.18625	6.24	Unchanged		ZNF620	1.03899	1.67349	Unchanged
HLA-F	1.18485	9	Unchanged		ABHD10	1.03855	13.6925	Unchanged
ITGA5	1.18442	24.1	Unchanged		ZNF512	1.03796	6.02611	Unchanged
OTUD1	1.18398	6.98	Unchanged		LHFP	1.0379	0.980544	Unchanged
RCAN1	1.18367	4.47	Unchanged		RNASEH2C	1.03781	14.9575	Unchanged
ZNF574	1.18282	8.83	Unchanged		TSPAN12	1.03781	2.66179	Unchanged
STEAP1	1.18252	5.28	Unchanged		RHOF	1.03773	27.0637	Unchanged
ADI1	1.18211	34.1	Unchanged		C14orf1	1.0376	12.9836	Unchanged
ABHD6	1.18206	2.38	Unchanged		TINAGL1	1.03741	21.6264	Unchanged
DHTKD1	1.18129	31	Unchanged		SGMS2	1.03681	3.51519	Unchanged
LASP1	1.18061	55.1	Unchanged		AQP3	1.03612	2.88563	Unchanged
ACAP1	1.17973	2.39	Unchanged		AC010336.1	1.03521	3.94183	Unchanged
SIVA1	1.17941	16.1	Unchanged		AVPI1	1.03504	22.2116	Unchanged
RGS19	1.17886	12.6	Unchanged		TMEM200A	1.03503	0.459425	Unchanged
NFAM1	1.17862	0.642	Unchanged		SPATA20	1.03392	11.7098	Unchanged
MCM4	1.17845	43.3	Unchanged		ADAT3	1.03369	1.8613	Unchanged
RPE65	1.17797	3.27	Unchanged		TAP2	1.03338	27.6567	Unchanged
PPCDC	1.17699	3.54	Unchanged		ITGA4	1.03316	0.354132	Unchanged
POLD1	1.17532	28.5	Unchanged		RFWD3	1.03291	15.6552	Unchanged
NRROS	1.17059	0.732	Unchanged		GPR75-ASB3	1.03153	0.394802	Unchanged
PMAIP1	1.16976	12.4	Unchanged		SYNGR4	1.03084	0.89908	Unchanged
ORC1	1.16955	12.1	Unchanged		IL18R1	1.0307	0.52228	Unchanged
NAT2	1.16793	0.405	Unchanged		LMOD1	1.03064	0.323093	Unchanged
ZNF326	1.16702	16.7	Unchanged		RIC3	1.03017	0.287996	Unchanged
AL591025.1	1.16597	0.167	Unchanged		SNX18	1.02986	4.65651	Unchanged
WT1	1.16376	3.04	Unchanged		ZNF782	1.02925	2.24473	Unchanged
SMG5	1.16246	36.3	Unchanged		PNMA2	1.02889	0.523155	Unchanged
NIPA1	1.16235	14.5	Unchanged		DDX58	1.02791	2.03653	Unchanged
HES4	1.16193	6.37	Unchanged		RMI1	1.02711	7.19359	Unchanged
CXCL16	1.16175	16	Unchanged		FAM53A	1.02689	1.36308	Unchanged
GINS3	1.16167	11.7	Unchanged		SLC20A1	1.02587	22.3791	Unchanged
APEX2	1.16164	19.2	Unchanged		C15orf37	1.02531	0.614192	Unchanged
IQCJ-SCHIP1	1.16086	3.58	Unchanged		CEP152	1.02359	5.59612	Unchanged
MAVS	1.16028	20.8	Unchanged		STYK1	1.02325	0.873445	Unchanged
EZR	1.16022	60.9	Unchanged		LRRC20	1.02292	3.65479	Unchanged
GDA	1.16009	35.9	Unchanged		AL161915.1	1.02152	0.637883	Unchanged
IL12B	1.15938	0.132	Unchanged		LAMA3	1.0211	36.661	Unchanged
PARP9	1.15867	8.79	Unchanged		SFMBT1	1.02038	2.37184	Unchanged
C3orf72	1.15859	0.812	Unchanged		WDR66	1.01912	4.9623	Unchanged
MUC20	1.15825	2.08	Unchanged		RCAN1	1.01883	3.1773	Unchanged
ELK3	1.15794	16.5	Unchanged		BCL2L12	1.01877	11.2174	Unchanged
CASQ1	1.15782	0.137	Unchanged		SNAPC1	1.01854	8.95148	Unchanged
SERPINB1	1.15779	11.4	Unchanged		ZNF215	1.0183	1.97687	Unchanged
ANGPT4	1.15772	0.223	Unchanged		RAD9A	1.01749	17.4502	Unchanged
PSCA	1.15741	17.2	Unchanged		CMTM1	1.01742	1.40821	Unchanged
AL079342.1	1.1574	0.226	Unchanged		ENSA	1.0167	24.1438	Unchanged
SDC1	1.15738	22.5	Unchanged		UBE2D4	1.01609	3.89282	Unchanged
FOXN2	1.15696	10.2	Unchanged		ZNF852	1.0153	1.24836	Unchanged
TGM1	1.15649	10	Unchanged		CCDC15	1.01484	1.25004	Unchanged
GAB2	1.15626	5.5	Unchanged		LIPG	1.01443	5.98112	Unchanged
HCG27	1.15609	0.432	Unchanged		WNK4	1.01395	3.17709	Unchanged
FBN2	1.15576	0.587	Unchanged		H3F3C	1.01386	0.898266	Unchanged
PPL	1.15568	35.1	Unchanged		TEX37	1.01368	0.312943	Unchanged
DAPK3	1.15552	19.4	Unchanged		C14orf132	1.01365	0.329501	Unchanged
EPB41L2	1.15448	18.9	Unchanged		CNP	1.01299	23.9728	Unchanged
CXCL5	1.15445	0.145	Unchanged		RPE65	1.01295	2.42422	Unchanged
SYT5	1.15406	0.311	Unchanged		C5AR1	1.01294	1.89235	Unchanged
C11orf84	1.15401	22.4	Unchanged		DLK2	1.01284	0.777791	Unchanged
ZNF891	1.15395	1.36	Unchanged		CASC5	1.0115	7.83091	Unchanged
ZNF646	1.15374	19.9	Unchanged		B3GNT2	1.01083	5.61139	Unchanged
SLC6A11	1.15355	5.04	Unchanged		DSN1	1.01053	10.4128	Unchanged
KIF11	1.15342	20.3	Unchanged		SVIP	1.01005	3.5553	Unchanged
C12orf56	1.15306	0.149	Unchanged		FAM178B	1.00957	0.985341	Unchanged
ZC3HAV1L	1.15203	2.26	Unchanged		SIRPB1	1.00938	0.966892	Unchanged
LY6D	1.15193	0.204	Unchanged		PEA15	1.0093	20.8557	Unchanged
ZNF749	1.15113	2.08	Unchanged		SRXN1	1.00908	0.679346	Unchanged
SYNJ1	1.15081	2.71	Unchanged		HPD	1.00827	0.408484	Unchanged
TRAF4	1.15069	30.8	Unchanged		ZIC5	1.00778	0.851547	Unchanged
ZNF789	1.15029	7	Unchanged		DNM3	1.00778	0.698014	Unchanged
STAT5A	1.14941	0.896	Unchanged		M1AP	1.00773	0.210524	Unchanged
COPZ2	1.14907	0.158	Unchanged		ERCC6L	1.00704	4.73633	Unchanged
GBP5	1.14901	0.405	Unchanged		FOXF2	1.00643	6.33268	Unchanged
KEAP1	1.14896	25.5	Unchanged		PDCD5	1.00631	18.0896	Unchanged
CALM2	1.14809	39.1	Unchanged		ZNF135	1.00624	1.17108	Unchanged
TEX261	1.14799	27.7	Unchanged		ALYREF	1.00605	32.5769	Unchanged
PCDH19	1.14777	0.312	Unchanged		ZNF232	1.006	4.88773	Unchanged
PRSS22	1.14743	7.54	Unchanged		DEPDC1	1.00589	12.4048	Unchanged
IGF1R	1.14703	23	Unchanged		FABP5	1.00578	13.3799	Unchanged
AANAT	1.14657	0.165	Unchanged		PALM2	1.00565	2.12577	Unchanged
PPRC1	1.14645	23.8	Unchanged		CDKN1C	1.00559	1.12416	Unchanged
HRH1	1.14596	3.69	Unchanged		SAC3D1	1.00552	10.661	Unchanged
SAMD4B	1.14543	25.2	Unchanged		IL33	1.00546	0.892372	Unchanged
PACSIN2	1.14486	20.4	Unchanged		LCAT	1.00544	1.72569	Unchanged
SNRPA1	1.14469	27.2	Unchanged		MCM4	1.00511	31.3539	Unchanged
ZNF732	1.14383	1.31	Unchanged		ARMC12	1.005	2.56382	Unchanged
WISP2	1.14306	7.69	Unchanged		SDHAF1	1.00348	4.83756	Unchanged
NR2E1	1.14258	0.715	Unchanged		KLF2	1.00338	0.587277	Unchanged
GPRC5C	1.1419	7.08	Unchanged		EFHD2	1.00332	33.3468	Unchanged
C1orf112	1.14143	7.46	Unchanged		TMEM180	1.00321	5.3706	Unchanged
DUS3L	1.14048	9.85	Unchanged		NUDT14	1.00308	2.79837	Unchanged
NBL1	1.1392	5.25	Unchanged		FMN2	1.00216	0.260953	Unchanged
C12orf49	1.13864	11.8	Unchanged		SLC15A3	1.00127	0.794879	Unchanged
FHDC1	1.13825	4.62	Unchanged		TNFRSF21	1.00123	16.194	Unchanged
BMP4	1.13738	4.5	Unchanged		FBLN2	1.00062	1.14945	Unchanged
ABL2	1.13703	12.3	Unchanged		TRAPPC6A	1.00059	7.63332	Unchanged
FGFR2	1.13605	0.587	Unchanged		SERPINB1	1.00053	8.30871	Unchanged
BAI1	1.13521	0.353	Unchanged		NMT2	0.998777	6.22459	Unchanged
RFC2	1.13462	18.7	Unchanged		ZNF341	0.998701	4.80348	Unchanged
ZMYND10	1.13444	0.804	Unchanged		DGKZ	0.998198	16.5438	Unchanged
RPS6KA5	1.1344	1.62	Unchanged		TRIP13	0.998153	11.3761	Unchanged
DDO	1.13317	0.225	Unchanged		LRRC8E	0.997402	3.55909	Unchanged
FAM196A	1.13249	0.427	Unchanged		PMEPA1	0.996899	27.4752	Unchanged
SDSL	1.13177	2.82	Unchanged		FKBP1C	0.996652	1.09358	Unchanged
CHAC2	1.13145	6.7	Unchanged		ITGA2	0.996368	13.6347	Unchanged
TPM4	1.1314	37.6	Unchanged		GINS1	0.996161	10.1669	Unchanged
BTG3	1.13133	11.3	Unchanged		SLC10A3	0.994213	20.9257	Unchanged
STAM2	1.13108	6.36	Unchanged		DDAH1	0.993651	12.5745	Unchanged
SNX8	1.13076	21.4	Unchanged		BCAS2	0.993156	16.0896	Unchanged
CASP8	1.13015	7.46	Unchanged		TUBAL3	0.992533	0.196524	Unchanged
UBE2NL	1.13006	0.343	Unchanged		DCPS	0.991786	7.27624	Unchanged
MARCKSL1	1.12998	32.6	Unchanged		HOXA3	0.991282	2.70491	Unchanged
ASB9	1.12982	8.44	Unchanged		PCGF6	0.990714	5.04663	Unchanged
MOB4	1.1295	5.97	Unchanged		ZDHHC12	0.988611	9.90083	Unchanged
RAB43	1.12857	1.33	Unchanged		CLTB	0.988363	16.4866	Unchanged
CENPQ	1.12636	7.92	Unchanged		TMSB10	0.988029	47.9511	Unchanged
RABGEF1	1.1256	0.142	Unchanged		RNF125	0.987996	2.63084	Unchanged
DBR1	1.12551	10.8	Unchanged		SH2B3	0.987597	5.38108	Unchanged
TYRP1	1.12551	1.05	Unchanged		ASPHD1	0.987311	7.03347	Unchanged
ATG16L1	1.1245	11.1	Unchanged		ACE2	0.987198	0.52013	Unchanged
CDR2	1.12403	14.8	Unchanged		GAREML	0.986769	2.56427	Unchanged
PJA1	1.1233	7.68	Unchanged		C6orf163	0.986646	0.488679	Unchanged
LYPD6	1.12305	2.62	Unchanged		IGDCC4	0.985372	0.418799	Unchanged
ZNF185	1.12288	14.9	Unchanged		PDRG1	0.985305	7.3839	Unchanged
TEKT2	1.12268	0.136	Unchanged		MFHAS1	0.984887	7.78352	Unchanged
PPP1R3G	1.12248	0.85	Unchanged		POLR3G	0.984684	5.55668	Unchanged
KIF15	1.12241	6.85	Unchanged		HNF1A	0.984365	0.718479	Unchanged
CSGALNACT1	1.12186	8.84	Unchanged		TAP1	0.984321	17.2129	Unchanged
BDKRB1	1.1214	0.204	Unchanged		FLVCR2	0.984223	1.40671	Unchanged
PLB1	1.12057	0.735	Unchanged		POU2F3	0.984137	1.26372	Unchanged
TOX	1.11848	0.169	Unchanged		C16orf80	0.983926	17.0603	Unchanged
BCL9L	1.11847	24.9	Unchanged		ARID3A	0.981891	1.84616	Unchanged
ZDHHC16	1.11817	21.8	Unchanged		CELF6	0.981256	0.228505	Unchanged
PTX4	1.11668	0.149	Unchanged		TNNT2	0.980593	2.20905	Unchanged
H2AFY2	1.11658	0.148	Unchanged		CKS1B	0.980545	20.917	Unchanged
BATF3	1.11657	0.651	Unchanged		PELI3	0.980113	5.55668	Unchanged
ALYREF	1.11645	40.8	Unchanged		PTGIS	0.979843	0.233556	Unchanged
BEND7	1.11565	0.615	Unchanged		AKR1B10	0.979274	1.26444	Unchanged
RFWD3	1.11389	18.7	Unchanged		BCL2L1	0.978719	23.6212	Unchanged
ARHGAP42	1.11387	1.51	Unchanged		KIF3C	0.978613	6.55223	Unchanged
DQX1	1.11377	0.365	Unchanged		TMCC2	0.977748	1.55871	Unchanged
C8G	1.11359	0.653	Unchanged		GATA2	0.976935	3.82337	Unchanged
DYSF	1.11286	6.28	Unchanged		ZNF318	0.976778	10.0738	Unchanged
TMEM120B	1.11156	35.1	Unchanged		P2RX7	0.976562	4.25597	Unchanged
SLC12A2	1.11149	8.89	Unchanged		SYTL4	0.975438	0.983498	Unchanged
CNTLN	1.11108	7.53	Unchanged		SPRYD4	0.975017	3.85022	Unchanged
PROCA1	1.11093	4.98	Unchanged		SYT11	0.975013	0.227288	Unchanged
SLC37A2	1.11089	1.61	Unchanged		AKR7A3	0.974519	0.385418	Unchanged
PPM1D	1.11021	4.85	Unchanged		TMEM54	0.974324	15.4436	Unchanged
ADD2	1.1097	18.5	Unchanged		SEMA5B	0.974014	0.536145	Unchanged
CCNB2	1.10942	12.1	Unchanged		FAM198B	0.973018	0.191273	Unchanged
B4GALT7	1.10883	5.39	Unchanged		HAPLN3	0.971544	1.92355	Unchanged
BUB1B	1.10849	18.3	Unchanged		EFCAB1	0.971479	0.389317	Unchanged
FRMD8	1.10845	11.4	Unchanged		FAP	0.9714	6.20662	Unchanged
UNC79	1.10795	0.412	Unchanged		ZDHHC11	0.97133	3.44891	Unchanged
TSC22D2	1.10794	10.1	Unchanged		SUV39H2	0.971114	5.77723	Unchanged
C5AR2	1.10678	0.916	Unchanged		LDB3	0.970746	0.839307	Unchanged
IFFO2	1.10658	8.74	Unchanged		PANX2	0.969391	1.20641	Unchanged
TJP2	1.10578	31.7	Unchanged		PGBD5	0.968985	10.573	Unchanged
ZNRF3	1.10506	6.66	Unchanged		C15orf39	0.968874	12.684	Unchanged
MBLAC1	1.10351	1.39	Unchanged		C17orf53	0.967996	3.40917	Unchanged
ZFHX3	1.10273	11.7	Unchanged		TMEM141	0.967637	3.65597	Unchanged
CENPV	1.10229	10.4	Unchanged		hsa-mir-1199	0.966144	1.13879	Unchanged
PHACTR2	1.10207	7.75	Unchanged		RGPD2	0.965959	0.236648	Unchanged
CHRAC1	1.10203	15.4	Unchanged		MT1F	0.965936	3.28498	Unchanged
SLC46A3	1.1017	2.14	Unchanged		GLDC	0.963031	0.860854	Unchanged
SLC3A2	1.10136	35.1	Unchanged		2024-09-05	0.962933	0.382276	Unchanged
GRWD1	1.10106	18.5	Unchanged		FAM195B	0.962884	0.416619	Unchanged
PSMD2	1.10062	50.5	Unchanged		FMO4	0.962802	1.56565	Unchanged
ANO7	1.10049	0.599	Unchanged		TOP2A	0.962532	7.23758	Unchanged
FRMD5	1.10033	0.833	Unchanged		KIF23	0.962159	12.6205	Unchanged
CEP85	1.10023	19.7	Unchanged		PXDC1	0.962102	10.2485	Unchanged
C9orf40	1.10018	8.4	Unchanged		IQCC	0.961485	2.83316	Unchanged
ZNF440	1.09958	0.143	Unchanged		ANKRD32	0.961188	3.07653	Unchanged
SLC44A3	1.09914	6.26	Unchanged		TEX10	0.960952	9.908	Unchanged
BACH2	1.09909	0.403	Unchanged		RELL1	0.960739	1.31153	Unchanged
HOXA1	1.09889	0.547	Unchanged		ZNF750	0.960534	0.230079	Unchanged
AVPI1	1.09874	25.2	Unchanged		TNFRSF19	0.960391	0.462624	Unchanged
BNC1	1.09826	20.8	Unchanged		AC013449.1	0.960382	0.258037	Unchanged
DLC1	1.09735	3.55	Unchanged		TGFBR1	0.960238	7.74051	Unchanged
CDKN3	1.09715	20.6	Unchanged		POMGNT1	0.960139	17.7633	Unchanged
TMEM208	1.09694	13.4	Unchanged		ENOX1	0.958055	0.280308	Unchanged
TTLL7	1.09693	1.78	Unchanged		PLAT	0.957839	13.9609	Unchanged
RNF43	1.09594	4.03	Unchanged		TSPAN11	0.957521	0.833635	Unchanged
RAB33A	1.09569	0.125	Unchanged		CALM3	0.956367	29.3177	Unchanged
ABHD8	1.09567	7.95	Unchanged		CSTF2	0.956067	5.67528	Unchanged
NOTCH1	1.09539	15.4	Unchanged		BTBD16	0.955643	1.29343	Unchanged
TSPAN14	1.09482	22.3	Unchanged		NDUFC2	0.955485	1.34061	Unchanged
SLC6A17	1.09443	1.09	Unchanged		FOXE1	0.954594	2.94296	Unchanged
POP5	1.09421	7.28	Unchanged		SETD9	0.9541	1.28924	Unchanged
PCNA	1.09303	31.3	Unchanged		ZFAND4	0.954008	0.733149	Unchanged
DOT1L	1.09274	22.7	Unchanged		COCH	0.952768	3.67136	Unchanged
RAI14	1.0925	6.04	Unchanged		UBXN10	0.951918	0.0864858	Unchanged
MAP7D1	1.09216	33.8	Unchanged		BCAP29	0.9518	10.6712	Unchanged
C19orf47	1.09045	6.9	Unchanged		SBK1	0.951283	6.67005	Unchanged
B3GNT2	1.09041	6.73	Unchanged		EMB	0.951162	5.74454	Unchanged
COLGALT1	1.09007	38.2	Unchanged		DNMT3B	0.950323	2.6198	Unchanged
SFXN5	1.08956	7.07	Unchanged		PBX4	0.950203	0.989172	Unchanged
TRIOBP	1.08955	11.1	Unchanged		PSMD9	0.950006	9.74952	Unchanged
EDN1	1.08927	1.86	Unchanged		ROMO1	0.949765	13.9468	Unchanged
PSMC3IP	1.08883	10.9	Unchanged		CAPN12	0.949458	4.02092	Unchanged
GRB10	1.08738	1.14	Unchanged		TICAM1	0.949014	5.29771	Unchanged
TST	1.08495	12.6	Unchanged		PACSIN1	0.94767	0.779299	Unchanged
NFKB2	1.08483	20.6	Unchanged		GTF2A2	0.947371	7.3451	Unchanged
C17orf58	1.08461	2.69	Unchanged		EXO5	0.947152	3.72098	Unchanged
CD37	1.08388	0.923	Unchanged		AC006435.1	0.947117	0.24774	Unchanged
TUBG1	1.08354	26.7	Unchanged		LRRC26	0.947068	0.55049	Unchanged
BEX4	1.08306	0.187	Unchanged		NFU1	0.946781	9.08781	Unchanged
ZNF701	1.083	2.17	Unchanged		ETS2	0.945631	7.4774	Unchanged
SPINK13	1.08288	0.163	Unchanged		TCEA3	0.943524	1.01283	Unchanged
DENND2C	1.08283	1.73	Unchanged		AP001816.1	0.943368	1.34245	Unchanged
AC135048.1	1.08282	1.03	Unchanged		GNG5	0.942983	8.46128	Unchanged
TCP11L1	1.08178	15.2	Unchanged		RAB26	0.941885	3.74066	Unchanged
PLCL2	1.0814	0.705	Unchanged		POMK	0.941747	1.21261	Unchanged
CCDC85B	1.08113	18.7	Unchanged		PCDH7	0.941606	1.16696	Unchanged
[truncated: 13,028 more rows]
